# Supplementary material for: Intrinsic Muscle Stem Cell Dysfunction Contributes to Impaired Regeneration in the mdx Mouse
Source: J Cachexia Sarcopenia Muscle. 2024 Dec 26;16(1):e13682. doi: 10.1002/jcsm.13682 (PMC11669949; doi:10.1002/jcsm.13682)
Supplement: Supplementary file 2 — Data S1. Supporting Information. [file JCSM-16-e13682-s003.xlsx]

## Sheet: QMuSC_mdx_vs_WT
baseMean	log2FoldChange	lfcSE	pvalue	padj	ensembl_gene_id	mgi_symbol	entrezgene_id	gene_biotype
17227.5	2.54991	0.2081	5.93144e-36	1.18469e-31	ENSMUSG00000048612	Myof	226101	protein_coding
8418.6	1.43333	0.118827	1.09379e-34	1.09232e-30	ENSMUSG00000020422	Tns3	319939	protein_coding
2374.12	3.35937	0.27983	2.41587e-34	1.60841e-30	ENSMUSG00000039153	Runx2	12393	protein_coding
2748.94	3.27736	0.292325	1.55749e-30	7.77695e-27	ENSMUSG00000046186	Cd109	235505	protein_coding
386.643	4.55499	0.412784	1.08444e-29	4.33189e-26	ENSMUSG00000117123	Gm49890		lncRNA
9061.16	1.30837	0.121207	2.5182e-28	8.38267e-25	ENSMUSG00000056515	Rab31	106572	protein_coding
270.499	6.6196	0.617391	3.6612e-28	1.04464e-24	ENSMUSG00000029377	Ereg	13874	protein_coding
570.713	4.10425	0.386859	1.49127e-27	3.72314e-24	ENSMUSG00000034488	Edil3	13612	protein_coding
3216.58	4.35387	0.417193	8.12099e-27	1.80223e-23	ENSMUSG00000068196	Col8a1	12837	protein_coding
873.36	2.75244	0.265822	2.10975e-26	4.2138e-23	ENSMUSG00000045672	Col27a1	373864	protein_coding
452.711	2.45565	0.238851	4.14969e-26	7.5347e-23	ENSMUSG00000074813	Morrbid	100043424	lncRNA
9983.09	2.77167	0.27169	9.37288e-26	1.56004e-22	ENSMUSG00000039126	Prune2	353211	protein_coding
362.464	5.84268	0.579364	2.82437e-25	4.33932e-22	ENSMUSG00000028370	Pappa	18491	protein_coding
1118.46	1.79788	0.179617	8.03833e-25	1.14678e-21	ENSMUSG00000026029	Casp8	12370	protein_coding
2576.53	1.32842	0.133177	1.34162e-24	1.78642e-21	ENSMUSG00000032640	Chsy1	269941	protein_coding
1795.66	-1.4962	0.159138	3.19246e-22	3.95123e-19	ENSMUSG00000028266	Lmo4	16911	protein_coding
2067.1	1.08791	0.115399	3.36309e-22	3.95123e-19	ENSMUSG00000037148	Arhgap10	78514	protein_coding
1414	2.26307	0.241392	3.72902e-22	4.13776e-19	ENSMUSG00000028019	Pdgfc	54635	protein_coding
1649.76	-2.93311	0.316499	1.02314e-21	1.07554e-18	ENSMUSG00000034205	Loxl2	94352	protein_coding
13038.3	2.18974	0.237745	1.66621e-21	1.66396e-18	ENSMUSG00000017817	Jph2	59091	protein_coding
382.787	3.29018	0.357881	1.75899e-21	1.67296e-18	ENSMUSG00000036832	Lpar3	65086	protein_coding
11012.2	2.25085	0.244664	2.04789e-21	1.85921e-18	ENSMUSG00000026796	Niban2	227737	protein_coding
2076.38	2.18902	0.243566	1.36437e-20	1.18481e-17	ENSMUSG00000025810	Nrp1	18186	protein_coding
882.151	2.42443	0.270969	1.70644e-20	1.42011e-17	ENSMUSG00000091387	Gcnt4	218476	protein_coding
458.487	3.90313	0.443414	3.32014e-20	2.65253e-17	ENSMUSG00000042182	Bend6	320705	protein_coding
64.6755	4.69172	0.527478	4.44322e-20	3.41325e-17	ENSMUSG00000049176	Frmpd4	333605	protein_coding
517.653	2.6058	0.298958	1.34291e-19	9.93405e-17	ENSMUSG00000012519	Mlkl	74568	protein_coding
2552	1.93028	0.221152	1.7192e-19	1.22634e-16	ENSMUSG00000025372	Baiap2	108100	protein_coding
1601.94	-2.69197	0.312593	3.39983e-19	2.34154e-16	ENSMUSG00000025089	Gfra1	14585	protein_coding
1519.01	2.12513	0.247191	4.21424e-19	2.8057e-16	ENSMUSG00000043004	Gng2	14702	protein_coding
149.834	3.38239	0.398036	1.04367e-18	6.72429e-16	ENSMUSG00000043850	Clrn1	229320	protein_coding
7516.87	1.35447	0.161026	2.68881e-18	1.67823e-15	ENSMUSG00000029108	Pcdh7	54216	protein_coding
1135.14	1.68696	0.204049	6.83972e-18	4.13969e-15	ENSMUSG00000036718	Micall2	231830	protein_coding
995.916	2.80448	0.340936	9.13398e-18	5.36568e-15	ENSMUSG00000026413	Pkp1	18772	protein_coding
779.555	2.72158	0.33262	1.2828e-17	7.32041e-15	ENSMUSG00000044350	Lacc1	210808	protein_coding
4382.56	1.9229	0.234919	1.4613e-17	8.10739e-15	ENSMUSG00000015133	Lrrk1	233328	protein_coding
603.115	2.36621	0.291292	2.36034e-17	1.27414e-14	ENSMUSG00000022012	Enox1	239188	protein_coding
6220.26	2.26944	0.279262	2.86587e-17	1.50632e-14	ENSMUSG00000001020	S100a4	20198	protein_coding
2958.41	3.01491	0.373479	3.01665e-17	1.54491e-14	ENSMUSG00000001300	Efnb2	13642	protein_coding
1358.19	3.33227	0.417012	6.47941e-17	3.23533e-14	ENSMUSG00000019256	Ahr	11622	protein_coding
11167	2.85633	0.359181	8.07219e-17	3.93234e-14	ENSMUSG00000072812
1234.08	2.0622	0.261379	1.63482e-16	7.77437e-14	ENSMUSG00000022309	Angpt1	11600	protein_coding
895.477	-2.32823	0.296375	1.96495e-16	9.12694e-14	ENSMUSG00000037887	Dusp8	18218	protein_coding
962.78	2.86311	0.370254	4.54847e-16	2.06469e-13	ENSMUSG00000045165	AI467606	101602	protein_coding
4908.15	-1.91753	0.249092	7.44099e-16	3.30264e-13	ENSMUSG00000023951	Vegfa	22339	protein_coding
13811	1.05278	0.136465	9.67859e-16	4.2024e-13	ENSMUSG00000022010	Tsc22d1	21807	protein_coding
813.921	-3.00308	0.393215	1.03567e-15	4.40116e-13	ENSMUSG00000095562	Erdr1x		lncRNA
3957.04	1.98565	0.264523	3.22826e-15	1.34329e-12	ENSMUSG00000028793	Rnf19b	75234	protein_coding
165.818	2.99541	0.400762	4.02637e-15	1.6412e-12	ENSMUSG00000105366	Gm43719		TEC
306.939	2.36135	0.316546	4.65063e-15	1.85774e-12	ENSMUSG00000037846	Rtkn2	170799	protein_coding
1839.84	2.96417	0.402285	7.59182e-15	2.97316e-12	ENSMUSG00000037605	Adgrl3	319387	protein_coding
1135.06	3.13385	0.429759	1.12514e-14	4.32163e-12	ENSMUSG00000027820	Mme	17380	protein_coding
2724.14	1.12951	0.153186	1.24845e-14	4.70476e-12	ENSMUSG00000037104	Socs5	56468	protein_coding
1762.26	2.21435	0.302929	1.31006e-14	4.84553e-12	ENSMUSG00000028108	Ecm1	13601	protein_coding
7140.61	1.77784	0.243016	1.37547e-14	4.99497e-12	ENSMUSG00000030774	Pak1	18479	protein_coding
19020.2	1.744	0.239042	1.64792e-14	5.87747e-12	ENSMUSG00000001025	S100a6	20200	protein_coding
2965.35	-0.79582	0.10803	1.96129e-14	6.87241e-12	ENSMUSG00000057469	E2f6	50496	protein_coding
528.543	3.8021	0.527042	2.16528e-14	7.45639e-12	ENSMUSG00000026536	Ifi211	381308	protein_coding
2749.65	1.60955	0.221904	2.37543e-14	8.01844e-12	ENSMUSG00000001995	Sipa1l2	244668	protein_coding
3500.01	3.97344	0.549924	2.40878e-14	8.01844e-12	ENSMUSG00000021281	Tnfaip2	21928	protein_coding
5782.79	1.60443	0.221162	2.49403e-14	8.16612e-12	ENSMUSG00000034993	Vat1	26949	protein_coding
146.806	3.85947	0.535953	2.84275e-14	9.15779e-12	ENSMUSG00000024727	Trpm6	225997	protein_coding
1450.39	6.80078	0.942125	3.15356e-14	9.99777e-12	ENSMUSG00000021091	Serpina3n	20716	protein_coding
660.769	2.56939	0.358426	3.79791e-14	1.18524e-11	ENSMUSG00000006731	B4galnt1	14421	protein_coding
21485.3	1.79081	0.250209	4.25817e-14	1.30844e-11	ENSMUSG00000024659	Anxa1	16952	protein_coding
1641.63	1.3458	0.187419	4.47424e-14	1.354e-11	ENSMUSG00000061143	Maml3	433586	protein_coding
355.639	-3.50322	0.49343	5.25096e-14	1.56534e-11	ENSMUSG00000037166	Ppp1r14a	68458	protein_coding
1223.27	1.78728	0.252154	7.51841e-14	2.20831e-11	ENSMUSG00000024349	Sting1	72512	protein_coding
272.485	3.42099	0.48777	1.02004e-13	2.95265e-11	ENSMUSG00000040133	Gpr176	381413	protein_coding
46.0123	4.01915	0.555118	1.10553e-13	3.15438e-11	ENSMUSG00000091020	Gm5828		processed_pseudogene
1109.55	-0.779498	0.110025	1.38306e-13	3.89069e-11	ENSMUSG00000032733	Snx33	235406	protein_coding
454.573	0.866708	0.123002	1.72407e-13	4.78261e-11	ENSMUSG00000036158	Prickle1	106042	protein_coding
1613.99	1.52443	0.218858	1.8817e-13	5.14839e-11	ENSMUSG00000070056	Mfhas1	52065	protein_coding
276.584	4.32842	0.627764	2.22605e-13	5.93095e-11	ENSMUSG00000092500	Gm20400		lncRNA
772.357	1.43158	0.205882	2.22711e-13	5.93095e-11	ENSMUSG00000085622	3110056K07Rik		lncRNA
1381.25	-2.47137	0.357673	2.4637e-13	6.47468e-11	ENSMUSG00000015354	Pcolce2	76477	protein_coding
145807	1.31782	0.189865	2.5673e-13	6.65932e-11	ENSMUSG00000026728	Vim	22352	protein_coding
21626.3	1.37787	0.199972	3.54744e-13	9.08372e-11	ENSMUSG00000002602	Axl	26362	protein_coding
387.6	4.41612	0.649896	4.18005e-13	1.05681e-10	ENSMUSG00000061878	Sphk1	20698	protein_coding
1550.26	-2.18253	0.320045	4.51924e-13	1.09198e-10	ENSMUSG00000032024	Clmp	71566	protein_coding
3523.63	3.38967	0.500499	4.52253e-13	1.09198e-10	ENSMUSG00000028883	Sema3a	20346	protein_coding
4478.28	1.09003	0.158427	4.53784e-13	1.09198e-10	ENSMUSG00000015653	Steap2	74051	protein_coding
6416.11	3.32692	0.48977	4.48112e-13	1.09198e-10	ENSMUSG00000020722	Cacng1	12299	protein_coding
1556.32	1.71341	0.251222	4.6774e-13	1.11216e-10	ENSMUSG00000024812	Tjp2	21873	protein_coding
1994.42	-1.89131	0.277785	5.61423e-13	1.31921e-10	ENSMUSG00000007950	Abhd8	64296	protein_coding
230.034	3.50607	0.520809	6.27771e-13	1.45796e-10	ENSMUSG00000061601	Pclo	26875	protein_coding
1022.28	-0.726559	0.106094	7.05497e-13	1.61964e-10	ENSMUSG00000045252	Zfp574	232976	protein_coding
9761.74	2.13494	0.316104	8.05682e-13	1.82862e-10	ENSMUSG00000022952	Runx1	12394	protein_coding
882.82	2.5881	0.384832	8.6818e-13	1.94833e-10	ENSMUSG00000045392	Or5m3b	258571	protein_coding
13431.8	1.9372	0.288218	9.12898e-13	2.02592e-10	ENSMUSG00000024304	Cdh2	12558	protein_coding
3090.66	2.90127	0.43548	1.14115e-12	2.50463e-10	ENSMUSG00000044303	Cdkn2a	12578	protein_coding
952.04	1.76826	0.263883	1.19819e-12	2.60126e-10	ENSMUSG00000039476	Prrx2	20204	protein_coding
101.249	-0.0346602	0.268368	1.50166e-12	3.22503e-10	ENSMUSG00000079391	Gm2974	101055754	protein_coding
884.553	1.80559	0.270802	1.54472e-12	3.2822e-10	ENSMUSG00000044288	Cnr1	12801	protein_coding
3197.32	2.08808	0.315202	1.69358e-12	3.56062e-10	ENSMUSG00000029762	Akr1b8	14187	protein_coding
151.905	3.23765	0.480136	1.7686e-12	3.67961e-10	ENSMUSG00000085569	Gm12602	102637941	lncRNA
508.26	1.94763	0.294833	1.98145e-12	4.07995e-10	ENSMUSG00000020407	Upp1	22271	protein_coding
15055.9	1.34678	0.203096	2.1296e-12	4.34026e-10	ENSMUSG00000028381	Ugcg	22234	protein_coding
254.917	-2.97646	0.45294	2.26303e-12	4.56561e-10	ENSMUSG00000053199	Arhgap20	244867	protein_coding
4493.36	1.40867	0.212508	2.31515e-12	4.62405e-10	ENSMUSG00000020592	Sdc1	20969	protein_coding
3422.86	1.4578	0.22134	2.3767e-12	4.67008e-10	ENSMUSG00000000555	Itga5	16402	protein_coding
5454.76	-0.810081	0.120645	2.38496e-12	4.67008e-10	ENSMUSG00000029156	Sgcb	24051	protein_coding
1916	2.09799	0.319341	2.65245e-12	5.14344e-10	ENSMUSG00000056708	Ier5	15939	protein_coding
3290.61	2.72907	0.417309	2.76885e-12	5.31753e-10	ENSMUSG00000034612	Chst11	58250	protein_coding
2667.15	0.934283	0.140335	2.88833e-12	5.49415e-10	ENSMUSG00000062127	Cttnbp2nl	80281	protein_coding
142.123	2.18509	0.335848	2.967e-12	5.59056e-10	ENSMUSG00000050908	Tvp23a	383103	protein_coding
81.2151	3.26728	0.494662	3.6343e-12	6.78391e-10	ENSMUSG00000073394	Runx2os1		lncRNA
48365.9	1.58126	0.242868	4.20908e-12	7.78406e-10	ENSMUSG00000023067	Cdkn1a	12575	protein_coding
473.023	-3.40491	0.530436	5.81711e-12	1.06034e-09	ENSMUSG00000017969	Ptgis	19223	protein_coding
829.613	3.40605	0.530005	5.83978e-12	1.06034e-09	ENSMUSG00000073489	Ifi204	15951	protein_coding
1345.71	0.97888	0.150265	6.32542e-12	1.13818e-09	ENSMUSG00000041598	Cdc42ep4	56699	protein_coding
11.1402	0.0347216	0.268966	7.23348e-12	1.28995e-09	ENSMUSG00000068547	Clca4a	99663	protein_coding
3826.79	1.74696	0.273044	8.31522e-12	1.46648e-09	ENSMUSG00000022246	Rai14	75646	protein_coding
10313.2	1.58556	0.247299	8.37025e-12	1.46648e-09	ENSMUSG00000013846	St3gal1	20442	protein_coding
364.808	-1.88671	0.295388	8.73008e-12	1.51622e-09	ENSMUSG00000028601	Echdc2	52430	protein_coding
1081.36	-1.76656	0.276693	9.83227e-12	1.69293e-09	ENSMUSG00000032014	Oaf	102644	protein_coding
19482	3.07325	0.487938	1.28438e-11	2.19255e-09	ENSMUSG00000028364	Tnc	21923	protein_coding
3019.12	2.15962	0.343029	1.40357e-11	2.37571e-09	ENSMUSG00000023805	Synj2	20975	protein_coding
6900.54	1.77528	0.282777	1.76657e-11	2.96502e-09	ENSMUSG00000038244	Mical2	320878	protein_coding
29459.2	0.885616	0.13971	2.16154e-11	3.59771e-09	ENSMUSG00000034220	Gpc1	14733	protein_coding
1131.95	2.73159	0.444173	3.10521e-11	5.09087e-09	ENSMUSG00000017057	Il13ra1	16164	protein_coding
2487.51	-0.673866	0.106449	3.10963e-11	5.09087e-09	ENSMUSG00000037098	Rab11fip3	215445	protein_coding
152.188	-2.7741	0.450215	3.17354e-11	5.15326e-09	ENSMUSG00000037161	Mgarp	67749	protein_coding
5798.17	1.71389	0.27749	3.3133e-11	5.33682e-09	ENSMUSG00000024236	Svil	225115	protein_coding
714.238	2.00094	0.325478	3.74617e-11	5.98579e-09	ENSMUSG00000027555	Car13	71934	protein_coding
2672.15	1.07889	0.175656	4.08251e-11	6.47143e-09	ENSMUSG00000025171	Ubtd1	226122	protein_coding
2826.44	1.32329	0.212633	4.24308e-11	6.67299e-09	ENSMUSG00000019889	Ptprk	19272	protein_coding
1931.14	1.7602	0.286678	4.42136e-11	6.79291e-09	ENSMUSG00000033722	BC034090	207792	protein_coding
2040.02	2.09449	0.342759	4.38732e-11	6.79291e-09	ENSMUSG00000033581	Igf2bp2	319765	protein_coding
2437.09	1.95467	0.318787	4.38785e-11	6.79291e-09	ENSMUSG00000039405	Prss23	76453	protein_coding
20059.8	1.75567	0.286617	4.88194e-11	7.44329e-09	ENSMUSG00000005087	Cd44	12505	protein_coding
186.549	4.22139	0.69428	5.05092e-11	7.64258e-09	ENSMUSG00000031504	Rab20	19332	protein_coding
95.3923	-0.0256535	0.267487	5.24675e-11	7.87919e-09	ENSMUSG00000082070	Gm1866		processed_pseudogene
205.749	5.41125	0.888282	5.63391e-11	8.39747e-09	ENSMUSG00000032528	Vipr1	22354	protein_coding
3072.25	1.01304	0.164584	6.05024e-11	8.88541e-09	ENSMUSG00000034595	Ppp1r18	76448	protein_coding
21443.6	2.90887	0.480459	6.01858e-11	8.88541e-09	ENSMUSG00000024501	Dpysl3	22240	protein_coding
4956.28	2.36047	0.389765	7.16773e-11	1.04497e-08	ENSMUSG00000035673	Sbno2	216161	protein_coding
2756.57	1.39737	0.229841	7.31615e-11	1.05888e-08	ENSMUSG00000027230	Creb3l1	26427	protein_coding
92.9185	4.4232	0.73234	7.46327e-11	1.0724e-08	ENSMUSG00000113036	Gm47021		processed_pseudogene
747.518	4.16479	0.691144	8.16935e-11	1.16547e-08	ENSMUSG00000049723	Mmp12	17381	protein_coding
834.667	4.59782	0.771436	9.01961e-11	1.27765e-08	ENSMUSG00000107470	Gm3375		processed_pseudogene
3678.91	1.8062	0.299956	9.11731e-11	1.28239e-08	ENSMUSG00000020427	Igfbp3	16009	protein_coding
37.0423	-4.0778	0.682866	9.40153e-11	1.31312e-08	ENSMUSG00000112071	5430401H09Rik	100504461	lncRNA
175.656	-3.57834	0.600739	9.64347e-11	1.33756e-08	ENSMUSG00000049515	Espnl	227357	protein_coding
4557.27	1.16565	0.191956	9.72781e-11	1.33996e-08	ENSMUSG00000008734	Gprc5b	64297	protein_coding
3514.88	2.76753	0.464394	1.15074e-10	1.57423e-08	ENSMUSG00000007682	Dio2	13371	protein_coding
3632.44	1.44823	0.24327	1.58186e-10	2.14929e-08	ENSMUSG00000020836	Coro6	216961	protein_coding
8908.03	1.90467	0.322125	1.71341e-10	2.31229e-08	ENSMUSG00000055489	Ano5	233246	protein_coding
476.304	-1.68185	0.284835	1.81538e-10	2.43346e-08	ENSMUSG00000032262	Elovl4	83603	protein_coding
3002.77	-1.88072	0.318893	1.88463e-10	2.50945e-08	ENSMUSG00000041688	Amot	27494	protein_coding
5314.92	1.01061	0.169433	1.96242e-10	2.59572e-08	ENSMUSG00000018171	Vmp1	75909	protein_coding
1092.15	3.32986	0.568192	2.13304e-10	2.78453e-08	ENSMUSG00000052353	Cemip	80982	protein_coding
5484.68	1.28903	0.218005	2.13132e-10	2.78453e-08	ENSMUSG00000024754	Cemip2	83921	protein_coding
1353.27	1.83157	0.314011	2.86228e-10	3.71222e-08	ENSMUSG00000030551	Nr2f2	11819	protein_coding
6088.27	1.49959	0.257235	3.22277e-10	4.1528e-08	ENSMUSG00000006445	Epha2	13836	protein_coding
259.641	-1.44976	0.248432	3.41347e-10	4.37034e-08	ENSMUSG00000044788	Fads6	328035	protein_coding
1354.27	3.31864	0.573716	3.58646e-10	4.56258e-08	ENSMUSG00000022146	Osmr	18414	protein_coding
2047.13	2.01619	0.349772	3.8669e-10	4.8882e-08	ENSMUSG00000036533	Cdc42ep3	260409	protein_coding
1736.44	2.97688	0.518599	4.14291e-10	5.20417e-08	ENSMUSG00000021360	Gcnt2	14538	protein_coding
3612.53	2.38384	0.416151	4.71984e-10	5.89183e-08	ENSMUSG00000006403	Adamts4	240913	protein_coding
25.8865	-3.6235	0.63824	6.25241e-10	7.75648e-08	ENSMUSG00000022208	Jph4	319984	protein_coding
147.902	2.84786	0.503859	7.25858e-10	8.94912e-08	ENSMUSG00000112702	Gm47571		TEC
1660.12	0.69629	0.119912	8.34761e-10	1.02286e-07	ENSMUSG00000047989	Ino80c	225280	protein_coding
466.854	3.45963	0.618151	8.74325e-10	1.06481e-07	ENSMUSG00000029378	Areg	11839	protein_coding
669.776	1.76564	0.312799	8.80963e-10	1.06639e-07	ENSMUSG00000050271	Prag1	244418	protein_coding
937.826	-1.69254	0.29945	9.95299e-10	1.19754e-07	ENSMUSG00000072680
6064.63	2.81689	0.503774	1.03762e-09	1.23359e-07	ENSMUSG00000106874	Gm20186		lncRNA
41199.2	2.56694	0.458528	1.03683e-09	1.23359e-07	ENSMUSG00000115801	Gm55330		lncRNA
94.5214	4.65262	0.835659	1.19324e-09	1.40372e-07	ENSMUSG00000100005	B130024G19Rik		lncRNA
2635.61	-0.620589	0.107745	1.19477e-09	1.40372e-07	ENSMUSG00000054843	Atrnl1	226255	protein_coding
4320.47	-1.26539	0.22591	1.32586e-09	1.54862e-07	ENSMUSG00000043336	Filip1l	78749	protein_coding
5368.42	2.97413	0.538911	1.35213e-09	1.57012e-07	ENSMUSG00000001131	Timp1	21857	protein_coding
197.37	4.75449	0.860452	1.42919e-09	1.64053e-07	ENSMUSG00000003665	Has1	15116	protein_coding
2866.93	0.761311	0.134507	1.42902e-09	1.64053e-07	ENSMUSG00000042644	Itpr3	16440	protein_coding
3052.47	4.14492	0.758302	1.43978e-09	1.64325e-07	ENSMUSG00000021765	Fst	14313	protein_coding
238.394	2.45874	0.444808	1.5145e-09	1.7187e-07	ENSMUSG00000112662	Gm47922		lncRNA
2456.63	1.10788	0.198328	1.66756e-09	1.88171e-07	ENSMUSG00000044813	Shb	230126	protein_coding
357.599	-1.68313	0.304389	1.82937e-09	2.0527e-07	ENSMUSG00000025277	Abhd6	66082	protein_coding
3172.79	2.40084	0.438138	1.86429e-09	2.08019e-07	ENSMUSG00000005148	Klf5	12224	protein_coding
3640.77	0.848151	0.151054	1.89284e-09	2.10031e-07	ENSMUSG00000022378	Cyrib	223601	protein_coding
103.023	2.10392	0.383941	2.09758e-09	2.30494e-07	ENSMUSG00000086233	Gm11816		lncRNA
151.693	-2.44936	0.449925	2.11187e-09	2.30494e-07	ENSMUSG00000061013	Mkx	210719	protein_coding
1549.86	-1.41969	0.258389	2.10498e-09	2.30494e-07	ENSMUSG00000018648	Dusp14	56405	protein_coding
1320.07	2.91418	0.535661	2.21728e-09	2.40683e-07	ENSMUSG00000090104	Slmapos2		lncRNA
1546.64	1.35692	0.24563	2.32895e-09	2.51438e-07	ENSMUSG00000080893	Ndufa12-ps		processed_pseudogene
3640.44	1.03635	0.18822	2.78027e-09	2.98551e-07	ENSMUSG00000040852	Plekhh2	213556	protein_coding
2652.2	-1.4652	0.269337	2.98883e-09	3.1923e-07	ENSMUSG00000041117	Ccdc8	434130	protein_coding
1177.27	1.27074	0.231327	3.2067e-09	3.40678e-07	ENSMUSG00000059456	Ptk2b	19229	protein_coding
2730.56	1.03722	0.191279	3.42552e-09	3.62e-07	ENSMUSG00000040339	Eeig2	329739	protein_coding
109.743	-4.61877	0.845069	3.85508e-09	4.0525e-07	ENSMUSG00000062044	Lmtk3	381983	protein_coding
1466.51	-1.24912	0.230946	3.93342e-09	4.1132e-07	ENSMUSG00000025092	Hspa12a	73442	protein_coding
8987.94	0.952606	0.174543	4.01179e-09	4.17331e-07	ENSMUSG00000028173	Wls	68151	protein_coding
3877.65	-1.60272	0.298808	4.29761e-09	4.44747e-07	ENSMUSG00000033295	Ptprf	19268	protein_coding
199.369	-4.29603	0.811661	4.37374e-09	4.50293e-07	ENSMUSG00000020872	Tac4	93670	protein_coding
1382.62	2.01832	0.379282	5.28935e-09	5.41765e-07	ENSMUSG00000109916	2410039M03Rik		unprocessed_pseudogene
6408.2	1.21351	0.22636	5.39173e-09	5.49434e-07	ENSMUSG00000027907	S100a11	20195	protein_coding
326.078	1.34221	0.251134	5.68749e-09	5.76631e-07	ENSMUSG00000055994	Nod2	257632	protein_coding
275.257	-1.20719	0.225549	5.86249e-09	5.91372e-07	ENSMUSG00000063018	2010204K13Rik		lncRNA
4974.26	2.47264	0.469123	6.24931e-09	6.27223e-07	ENSMUSG00000040274	Cdk6	12571	protein_coding
477.259	2.12847	0.404415	6.52733e-09	6.51852e-07	ENSMUSG00000042821	Snai1	20613	protein_coding
3403.88	0.972586	0.181835	7.54111e-09	7.49346e-07	ENSMUSG00000027035	Cers6	241447	protein_coding
5174.3	-0.997135	0.187043	7.87038e-09	7.78193e-07	ENSMUSG00000037573	Tob1	22057	protein_coding
180.406	2.77287	0.530748	8.07383e-09	7.92852e-07	ENSMUSG00000048520	Fbxl13	320118	protein_coding
649.565	3.62296	0.69556	8.09802e-09	7.92852e-07	ENSMUSG00000039062	Anpep	16790	protein_coding
2747.49	-1.57355	0.299218	8.20426e-09	7.99335e-07	ENSMUSG00000029093	Sorcs2	81840	protein_coding
585.706	1.99136	0.382686	8.31983e-09	8.02763e-07	ENSMUSG00000039646	Vasn	246154	protein_coding
45000.3	1.03102	0.194102	8.30115e-09	8.02763e-07	ENSMUSG00000022565	Plec	18810	protein_coding
2520.85	0.658016	0.121362	8.60596e-09	8.26379e-07	ENSMUSG00000037824	Tspan14	52588	protein_coding
1902.29	1.09842	0.20776	8.83402e-09	8.402e-07	ENSMUSG00000021318	Gli3	14634	protein_coding
13110.7	0.572217	0.10504	8.80777e-09	8.402e-07	ENSMUSG00000053617	Sh3pxd2a	14218	protein_coding
6846.45	-0.750612	0.140572	8.90032e-09	8.42493e-07	ENSMUSG00000038127	Ccdc50	67501	protein_coding
3102.1	-0.896111	0.167647	9.25055e-09	8.71516e-07	ENSMUSG00000031683	Lsm6	78651	protein_coding
239.663	1.23989	0.235698	9.44901e-09	8.86034e-07	ENSMUSG00000097183	Gm17501		lncRNA
108.937	7.33708	1.39787	1.08168e-08	1.00907e-06	ENSMUSG00000079012	Serpina3m	20717	protein_coding
1233.47	2.28385	0.440896	1.08622e-08	1.00907e-06	ENSMUSG00000026494	Kif26b	269152	protein_coding
2411.96	2.24528	0.436825	1.30559e-08	1.20725e-06	ENSMUSG00000037447	Arid5a	214855	protein_coding
1013	1.64778	0.320927	1.49798e-08	1.37876e-06	ENSMUSG00000042677	Zc3h12a	230738	protein_coding
13313.4	0.879291	0.168458	1.5226e-08	1.395e-06	ENSMUSG00000030536	Iqgap1	29875	protein_coding
7721.29	2.80315	0.548743	1.5993e-08	1.45858e-06	ENSMUSG00000031765	Mt1	17748	protein_coding
330.374	5.18244	1.02937	1.79782e-08	1.63217e-06	ENSMUSG00000042379	Esm1	71690	protein_coding
5403.93	1.2765	0.249424	1.82543e-08	1.64974e-06	ENSMUSG00000024063	Lbh	77889	protein_coding
3002.68	3.03621	0.603856	1.94042e-08	1.74576e-06	ENSMUSG00000000628	Hk2	15277	protein_coding
1850.98	2.2733	0.455226	2.2306e-08	1.99784e-06	ENSMUSG00000041845	Rhod	11854	protein_coding
1125.97	2.36663	0.469554	2.31177e-08	2.05213e-06	ENSMUSG00000031274	Col4a5	12830	protein_coding
1629.18	1.1304	0.223191	2.31147e-08	2.05213e-06	ENSMUSG00000031103	Elf4	56501	protein_coding
4922.87	0.630124	0.120287	2.36521e-08	2.08107e-06	ENSMUSG00000001098	Kctd10	330171	protein_coding
5915.25	1.06648	0.208526	2.35524e-08	2.08107e-06	ENSMUSG00000037679	Inf2	70435	protein_coding
1654.14	0.555152	0.105206	2.42318e-08	2.11346e-06	ENSMUSG00000034320	Slc26a2	13521	protein_coding
6927.46	-0.762186	0.146968	2.4229e-08	2.11346e-06	ENSMUSG00000003518	Dusp3	72349	protein_coding
2566.04	-0.644778	0.123769	2.45543e-08	2.13227e-06	ENSMUSG00000020482	Ccdc117	104479	protein_coding
2145.16	-1.02973	0.203151	2.67439e-08	2.31236e-06	ENSMUSG00000024978	Gpam	14732	protein_coding
507.56	2.49991	0.50173	2.70017e-08	2.32459e-06	ENSMUSG00000044042	Fmn1	14260	protein_coding
212.798	-1.62481	0.323459	2.78319e-08	2.38578e-06	ENSMUSG00000036186	Dipk1b	56279	protein_coding
7944.4	-0.980299	0.192675	2.80111e-08	2.39088e-06	ENSMUSG00000020029	Nudt4	71207	protein_coding
102.996	1.69388	0.337554	2.88783e-08	2.45441e-06	ENSMUSG00000059742	Kcnh7	170738	protein_coding
63.9063	-1.93967	0.389288	2.97384e-08	2.5168e-06	ENSMUSG00000021136	Smoc1	64075	protein_coding
23595	2.20165	0.44419	3.24971e-08	2.73867e-06	ENSMUSG00000040152	Thbs1	21825	protein_coding
2102.27	2.64127	0.537127	3.61616e-08	3.02199e-06	ENSMUSG00000086320	Gm12840		lncRNA
9660.75	2.27548	0.460674	3.61366e-08	3.02199e-06	ENSMUSG00000030208	Emp1	13730	protein_coding
1674.19	-0.782744	0.154169	3.91563e-08	3.25862e-06	ENSMUSG00000020023	Tmcc3	319880	protein_coding
76.8182	2.36271	0.477404	3.93818e-08	3.26379e-06	ENSMUSG00000024379	Tslp	53603	protein_coding
78.3968	2.49657	0.506866	4.03771e-08	3.33245e-06	ENSMUSG00000090942	F830016B08Rik	240328	protein_coding
110.598	2.63625	0.538626	4.13969e-08	3.39224e-06	ENSMUSG00000048387	Osr1	23967	protein_coding
2785.79	-1.07684	0.215716	4.14413e-08	3.39224e-06	ENSMUSG00000028121	Bcar3	29815	protein_coding
2665.09	1.54385	0.312838	4.31278e-08	3.51589e-06	ENSMUSG00000021453	Gadd45g	23882	protein_coding
16848.6	0.647319	0.127763	4.52375e-08	3.67288e-06	ENSMUSG00000024937	Ehbp1l1	114601	protein_coding
36.7016	2.35958	0.472663	4.68011e-08	3.78445e-06	ENSMUSG00000112163	Gm8188		processed_pseudogene
3708.89	1.32757	0.270516	5.12688e-08	4.129e-06	ENSMUSG00000036181	H1f2	50708	protein_coding
1246.96	4.21096	0.875637	5.152e-08	4.13256e-06	ENSMUSG00000037280	Galnt6	207839	protein_coding
380.102	1.50447	0.307328	5.62053e-08	4.49036e-06	ENSMUSG00000026532	Spta1	20739	protein_coding
4119.53	2.31654	0.482289	5.93808e-08	4.72515e-06	ENSMUSG00000060913	Trim55	381485	protein_coding
176.061	2.50241	0.518218	6.0346e-08	4.7829e-06	ENSMUSG00000041324	Inhba	16323	protein_coding
38.7225	3.37167	0.693771	6.07653e-08	4.7971e-06	ENSMUSG00000073555	Iigp1c	240327	protein_coding
3988.65	-2.11284	0.436138	6.17991e-08	4.8595e-06	ENSMUSG00000038807	Rap1gap2	380711	protein_coding
217.098	1.91509	0.397257	6.6083e-08	5.17598e-06	ENSMUSG00000053137	Mapk11	19094	protein_coding
2365.28	0.731282	0.14557	6.87881e-08	5.36681e-06	ENSMUSG00000025212	Sfxn3	94280	protein_coding
23564	0.502267	0.0984548	6.98735e-08	5.43028e-06	ENSMUSG00000005417	Mprip	26936	protein_coding
22.7138	6.28285	1.2395	9.87615e-08	7.61691e-06	ENSMUSG00000063727	Tnfrsf11b	18383	protein_coding
2237.62	1.57707	0.330766	9.87723e-08	7.61691e-06	ENSMUSG00000027800	Tm4sf1	17112	protein_coding
63.7536	5.94761	1.26093	1.02943e-07	7.88641e-06	ENSMUSG00000009185	Ccl8	20307	protein_coding
299.27	3.65622	0.777532	1.03057e-07	7.88641e-06	ENSMUSG00000020140	Lgr5	14160	protein_coding
201.506	4.26092	0.913281	1.04364e-07	7.9257e-06	ENSMUSG00000082935	Gm7658		processed_pseudogene
1810.68	-1.27882	0.267106	1.04308e-07	7.9257e-06	ENSMUSG00000054863	Tafa5	106014	protein_coding
2163.54	0.811805	0.16636	1.04988e-07	7.94287e-06	ENSMUSG00000005054	Cstb	13014	protein_coding
565.722	2.44925	0.521067	1.1276e-07	8.49872e-06	ENSMUSG00000041729	Coro2b	235431	protein_coding
339.657	3.48292	0.787948	1.14096e-07	8.56709e-06	ENSMUSG00000066392	Nrxn3	18191	protein_coding
1518.64	-1.09967	0.229627	1.17764e-07	8.77651e-06	ENSMUSG00000000938	Hoxa10	15395	protein_coding
2871.62	1.72779	0.364905	1.1774e-07	8.77651e-06	ENSMUSG00000022500	Litaf	56722	protein_coding
516.053	1.62114	0.343008	1.2109e-07	8.99084e-06	ENSMUSG00000018500	Adora2b	11541	protein_coding
15329.7	0.512281	0.102806	1.28447e-07	9.50178e-06	ENSMUSG00000058013	Septin11	52398	protein_coding
520.592	-0.946482	0.197041	1.29024e-07	9.50923e-06	ENSMUSG00000097431	Gm26782	102640338	lncRNA
35.1958	-4.25073	0.875081	1.40003e-07	1.02804e-05	ENSMUSG00000028584	Lrrc38	242735	protein_coding
36.1791	-3.60829	0.777176	1.41595e-07	1.03593e-05	ENSMUSG00000103292	Gm35048		TEC
1435.53	2.61914	0.565364	1.56661e-07	1.14197e-05	ENSMUSG00000108218	Or2y7		transcribed_unprocessed_pseudogene
738.018	2.88496	0.625973	1.58744e-07	1.15295e-05	ENSMUSG00000019775	Rgs17	56533	protein_coding
3334.84	1.17395	0.251443	1.63048e-07	1.17991e-05	ENSMUSG00000056737	Capg	12332	protein_coding
2656.05	1.88361	0.40628	1.66018e-07	1.19707e-05	ENSMUSG00000038264	Sema7a	20361	protein_coding
5380.3	1.11479	0.236614	1.76134e-07	1.26544e-05	ENSMUSG00000038172	Ttc39b	69863	protein_coding
20102.7	0.867512	0.182655	1.8369e-07	1.31499e-05	ENSMUSG00000059248	Septin9	53860	protein_coding
1477.8	-1.74985	0.378982	1.85811e-07	1.32509e-05	ENSMUSG00000036862	Dchs1	233651	protein_coding
1811.77	-1.1207	0.239131	1.8709e-07	1.32509e-05	ENSMUSG00000038368	Focad	230393	protein_coding
16264.6	-0.789216	0.165511	1.86853e-07	1.32509e-05	ENSMUSG00000001642	Akr1b1	11677	protein_coding
1277.89	1.49094	0.320766	1.87859e-07	1.32584e-05	ENSMUSG00000039031	Arhgap18	73910	protein_coding
2710.03	-1.29919	0.278564	1.89049e-07	1.32953e-05	ENSMUSG00000018334	Ksr1	16706	protein_coding
131.334	2.97512	0.65025	2.05819e-07	1.44239e-05	ENSMUSG00000028545	Bend5	67621	protein_coding
104.625	2.35723	0.514746	2.11266e-07	1.47375e-05	ENSMUSG00000073234	Fam237b	667705	protein_coding
1026.09	4.20206	0.925946	2.1177e-07	1.47375e-05	ENSMUSG00000026712	Mrc1	17533	protein_coding
3574.5	0.466573	0.094945	2.16803e-07	1.50354e-05	ENSMUSG00000055737	Ghr	14600	protein_coding
5671.51	-1.23783	0.270424	2.50104e-07	1.72849e-05	ENSMUSG00000020695	Mrc2	17534	protein_coding
2621.88	-0.572847	0.11907	2.5128e-07	1.73062e-05	ENSMUSG00000030315	Vgll4	232334	protein_coding
2264.67	2.39542	0.5325	2.55999e-07	1.75707e-05	ENSMUSG00000029334	Prkg2	19092	protein_coding
1091.51	1.90729	0.420132	2.58047e-07	1.76506e-05	ENSMUSG00000032122	Slc37a2	56857	protein_coding
5398.98	1.09386	0.236727	2.63242e-07	1.79445e-05	ENSMUSG00000004665	Cnn2	12798	protein_coding
3838.63	1.19534	0.260501	2.78506e-07	1.89204e-05	ENSMUSG00000048058	Ldlrad3	241576	protein_coding
117.118	-2.01641	0.44654	2.90791e-07	1.96389e-05	ENSMUSG00000049409	Prokr1	58182	protein_coding
9506.66	1.953	0.434377	2.91049e-07	1.96389e-05	ENSMUSG00000050335	Lgals3	16854	protein_coding
11860.3	0.696647	0.147785	2.95776e-07	1.98907e-05	ENSMUSG00000005103	Wdr1	22388	protein_coding
1730.9	1.13192	0.247253	3.04883e-07	2.04343e-05	ENSMUSG00000070871	Ccnyl1	227210	protein_coding
3446.83	1.05454	0.230017	3.09745e-07	2.06907e-05	ENSMUSG00000078238	Gm12854		processed_pseudogene
550.078	2.23716	0.502344	3.14359e-07	2.0929e-05	ENSMUSG00000053647	Gper1	76854	protein_coding
1497.88	1.32612	0.291674	3.15752e-07	2.09519e-05	ENSMUSG00000051335	Gfod1	328232	protein_coding
3030.75	1.00133	0.218644	3.17828e-07	2.10198e-05	ENSMUSG00000023008	Fmnl3	22379	protein_coding
1855.43	2.09061	0.467215	3.19693e-07	2.10265e-05	ENSMUSG00000035274	Tpbg	21983	protein_coding
3414.49	1.03406	0.226302	3.20035e-07	2.10265e-05	ENSMUSG00000025856	Pdgfa	18590	protein_coding
1754.6	-1.36289	0.301092	3.33875e-07	2.18639e-05	ENSMUSG00000020534	Shmt1	20425	protein_coding
228.834	4.77606	1.07602	3.3789e-07	2.20545e-05	ENSMUSG00000115149	9330188P03Rik	380930	lncRNA
947.208	0.713102	0.15537	3.67176e-07	2.3888e-05	ENSMUSG00000030539	Sema4b	20352	protein_coding
1894.37	-0.693932	0.151091	3.78552e-07	2.45481e-05	ENSMUSG00000022484	Hoxc10	209448	protein_coding
1267.7	-0.668292	0.143349	4.00528e-07	2.58891e-05	ENSMUSG00000053333	Dis3l2	208718	protein_coding
603.811	-0.500164	0.104877	4.05949e-07	2.60927e-05	ENSMUSG00000032298	Neil1	72774	protein_coding
715.597	1.22259	0.271386	4.07098e-07	2.60927e-05	ENSMUSG00000034275	Igsf9b	235086	protein_coding
7386.7	0.96562	0.211908	4.07597e-07	2.60927e-05	ENSMUSG00000029622	Arpc1b	11867	protein_coding
362.169	-1.65837	0.373442	4.29719e-07	2.7421e-05	ENSMUSG00000044676	Zfp612	234725	protein_coding
3422.04	1.58028	0.356435	4.81469e-07	3.06254e-05	ENSMUSG00000019960	Dusp6	67603	protein_coding
241.778	2.06895	0.469628	4.84443e-07	3.07168e-05	ENSMUSG00000006575	Rundc3a	51799	protein_coding
1038.05	1.26361	0.284361	4.90371e-07	3.09943e-05	ENSMUSG00000033207	Mamdc2	71738	protein_coding
3149.24	-0.659115	0.142559	5.03468e-07	3.17217e-05	ENSMUSG00000034300	Fam53c	66306	protein_coding
214.415	3.587	0.81991	5.0582e-07	3.17696e-05	ENSMUSG00000033538	Casp4	12363	protein_coding
4287.85	0.738433	0.16219	5.30192e-07	3.3196e-05	ENSMUSG00000055447	Cd47	16423	protein_coding
1984.06	-0.46684	0.0985271	5.32195e-07	3.32173e-05	ENSMUSG00000018415	Gid4	66771	protein_coding
3180.95	0.732805	0.15976	5.41251e-07	3.36773e-05	ENSMUSG00000050730	Arhgap42	71544	protein_coding
7068.51	2.09984	0.484356	5.5643e-07	3.45142e-05	ENSMUSG00000063506	Arhgap22	239027	protein_coding
5668.98	0.687364	0.149929	5.61691e-07	3.47327e-05	ENSMUSG00000061950	Ppp4r1	70351	protein_coding
2920.45	1.31369	0.298046	5.7348e-07	3.53213e-05	ENSMUSG00000032418	Me1	17436	protein_coding
6506.4	-0.87913	0.197365	5.74747e-07	3.53213e-05	ENSMUSG00000023169	Slc38a1	105727	protein_coding
39112.4	0.750566	0.16514	5.90733e-07	3.61924e-05	ENSMUSG00000033161	Atp1a1	11928	protein_coding
315.808	-0.801303	0.176899	5.9289e-07	3.62134e-05	ENSMUSG00000104806	Gm42566		TEC
1905.73	2.9215	0.678742	6.21331e-07	3.78349e-05	ENSMUSG00000024912	Fosl1	14283	protein_coding
1150.56	1.72375	0.395472	6.60188e-07	4.00788e-05	ENSMUSG00000073802	Cdkn2b	12579	protein_coding
647.092	-1.62612	0.374514	6.78768e-07	4.10819e-05	ENSMUSG00000038143	Stox2	71069	protein_coding
25.3695	3.46572	0.766445	6.93905e-07	4.18712e-05	ENSMUSG00000058248	Kcnh1	16510	protein_coding
133.942	1.94711	0.449687	7.14619e-07	4.29912e-05	ENSMUSG00000039529	Atp8b1	54670	protein_coding
2080.37	1.4192	0.326026	7.38804e-07	4.43127e-05	ENSMUSG00000000567	Sox9	20682	protein_coding
119.541	9.36134	2.18112	7.45807e-07	4.45988e-05	ENSMUSG00000019987	Arg1	11846	protein_coding
1235.33	-1.65097	0.383045	7.57735e-07	4.51769e-05	ENSMUSG00000006205	Htra1	56213	protein_coding
3899.53	-0.993148	0.226345	8.3177e-07	4.94433e-05	ENSMUSG00000068747	Sort1	20661	protein_coding
5817.01	1.13028	0.259212	8.44337e-07	5.00413e-05	ENSMUSG00000011256	Adam19	11492	protein_coding
3239.17	1.45744	0.337866	8.55022e-07	5.05247e-05	ENSMUSG00000032802	Srxn1	76650	protein_coding
3532.99	0.782646	0.17653	8.62235e-07	5.08006e-05	ENSMUSG00000024456	Diaph1	13367	protein_coding
1808.75	1.87238	0.435905	8.76536e-07	5.13404e-05	ENSMUSG00000027533	Fabp5	16592	protein_coding
2519.65	0.777281	0.174824	8.75999e-07	5.13404e-05	ENSMUSG00000048807	Slc35e4	103710	protein_coding
4202.97	0.884865	0.201963	8.91319e-07	5.20535e-05	ENSMUSG00000021215	Net1	56349	protein_coding
3834.75	1.09354	0.253839	8.99998e-07	5.24072e-05	ENSMUSG00000019848	Popdc3	78977	protein_coding
3602.21	1.07191	0.246091	9.06419e-07	5.26277e-05	ENSMUSG00000037568	Vash2	226841	protein_coding
1031.72	-0.783176	0.176442	9.1276e-07	5.28422e-05	ENSMUSG00000046152	Fut10	171167	protein_coding
4529.94	-1.19537	0.276543	9.39805e-07	5.42506e-05	ENSMUSG00000059811	Atl2	56298	protein_coding
4156.16	0.68249	0.154248	9.55093e-07	5.49743e-05	ENSMUSG00000021969	Zdhhc20	75965	protein_coding
5580.73	0.801526	0.180829	9.74881e-07	5.5952e-05	ENSMUSG00000030681	Mvp	78388	protein_coding
636.629	1.19022	0.275816	1.00566e-06	5.75531e-05	ENSMUSG00000032369	Plscr1	22038	protein_coding
813.251	-0.783005	0.177537	1.01467e-06	5.79028e-05	ENSMUSG00000110444	Gm10033	378466	protein_coding
7676.42	0.810372	0.186122	1.01799e-06	5.79267e-05	ENSMUSG00000021109	Hif1a	15251	protein_coding
40.6848	-2.27995	0.535971	1.0307e-06	5.84834e-05	ENSMUSG00000047759	Hs3st3a1	15478	protein_coding
8788.06	0.712494	0.160317	1.03433e-06	5.85229e-05	ENSMUSG00000040797	Iqsec3	243621	protein_coding
4755.29	-0.478446	0.104357	1.0619e-06	5.99136e-05	ENSMUSG00000056429	Tgoln1	22134	protein_coding
581.543	1.01077	0.23315	1.06873e-06	6.01291e-05	ENSMUSG00000023947	Nfkbie	18037	protein_coding
40.3941	-0.00935184	0.265951	1.08184e-06	6.06953e-05	ENSMUSG00000105340	Gm42878		protein_coding
4807.33	-0.587459	0.130275	1.1051e-06	6.18265e-05	ENSMUSG00000048878	Hexim1	192231	protein_coding
17334.1	-0.412232	0.0884698	1.11197e-06	6.20374e-05	ENSMUSG00000026553	Copa	12847	protein_coding
178.868	-3.50633	0.849309	1.19291e-06	6.63069e-05	ENSMUSG00000023267	Gabrr2	14409	protein_coding
1926.46	1.1272	0.264073	1.19514e-06	6.63069e-05	ENSMUSG00000051000	Fhip1a	229488	protein_coding
457.603	-0.754609	0.172762	1.20015e-06	6.64003e-05	ENSMUSG00000000876	Pxmp4	59038	protein_coding
15.758	-4.2437	1.02375	1.22363e-06	6.75125e-05	ENSMUSG00000034115	Scn11a	24046	protein_coding
1167.09	0.925008	0.215345	1.24265e-06	6.82541e-05	ENSMUSG00000052609	Plekhg3	263406	protein_coding
1317.44	-0.629333	0.141719	1.2439e-06	6.82541e-05	ENSMUSG00000052539	Magi3	99470	protein_coding
1658.48	-0.45787	0.101248	1.27298e-06	6.96582e-05	ENSMUSG00000037523	Mavs	228607	protein_coding
1493.09	-1.34339	0.318774	1.31353e-06	7.16805e-05	ENSMUSG00000006958	Chrd	12667	protein_coding
5643.15	-1.09563	0.256816	1.33821e-06	7.28288e-05	ENSMUSG00000052852	Reep1	52250	protein_coding
670.615	1.02849	0.240532	1.35523e-06	7.35546e-05	ENSMUSG00000005447	Pafah1b3	18476	protein_coding
480.29	1.43425	0.34062	1.36281e-06	7.37651e-05	ENSMUSG00000023046	Igfbp6	16012	protein_coding
736.759	1.44195	0.343522	1.37915e-06	7.44478e-05	ENSMUSG00000024511	Rab27b	80718	protein_coding
62.8327	4.60418	1.14107	1.40533e-06	7.56567e-05	ENSMUSG00000011008	Mcoln2	68279	protein_coding
2398.69	1.71148	0.410993	1.41477e-06	7.59605e-05	ENSMUSG00000040254	Sema3d	108151	protein_coding
3170.02	1.047	0.247184	1.41939e-06	7.6004e-05	ENSMUSG00000023800	Tiam2	24001	protein_coding
79.2869	3.36583	0.815898	1.44272e-06	7.70465e-05	ENSMUSG00000027832	Ptx3	19288	protein_coding
542.34	-0.459574	0.101933	1.53923e-06	8.19815e-05	ENSMUSG00000062198	2700097O09Rik	72658	protein_coding
2709.49	1.39893	0.33377	1.55718e-06	8.27166e-05	ENSMUSG00000020773	Trim47	217333	protein_coding
957.488	-0.708305	0.162897	1.58143e-06	8.37821e-05	ENSMUSG00000002814	Top3a	21975	protein_coding
13391	0.68217	0.15615	1.58949e-06	8.39867e-05	ENSMUSG00000000753	Serpinf1	20317	protein_coding
537.156	1.19375	0.283659	1.60769e-06	8.47242e-05	ENSMUSG00000016200	Syt14	329324	protein_coding
2799.33	0.409632	0.0905025	1.62091e-06	8.51961e-05	ENSMUSG00000027475	Kif3b	16569	protein_coding
643.49	2.36497	0.57823	1.66885e-06	8.74852e-05	ENSMUSG00000079055	Slc8a3	110893	protein_coding
36.7729	-1.93834	0.47212	1.70095e-06	8.89345e-05	ENSMUSG00000036185	Sapcd1	78376	protein_coding
14463.1	0.844481	0.198123	1.71472e-06	8.94209e-05	ENSMUSG00000037242	Clic4	29876	protein_coding
7136.94	0.845662	0.197497	1.71996e-06	8.94605e-05	ENSMUSG00000013076	Amotl1	75723	protein_coding
1570.75	2.13442	0.520751	1.77935e-06	9.21916e-05	ENSMUSG00000046223	Plaur	18793	protein_coding
8299.92	1.22365	0.293416	1.7817e-06	9.21916e-05	ENSMUSG00000035268	Pkig	18769	protein_coding
1724.22	1.00129	0.237835	1.88142e-06	9.71e-05	ENSMUSG00000047368	Abhd17b	226016	protein_coding
285.556	1.87909	0.457074	1.91349e-06	9.85003e-05	ENSMUSG00000039145	Camk1d	227541	protein_coding
583.037	1.30639	0.314621	1.9326e-06	9.92283e-05	ENSMUSG00000054720	Lrrc8c	100604	protein_coding
369.852	-1.48116	0.359868	1.94633e-06	9.96768e-05	ENSMUSG00000025537	Phkg1	18682	protein_coding
244.511	-1.22784	0.296597	1.9901e-06	0.000101658	ENSMUSG00000005699	Pard6a	56513	protein_coding
4795.24	1.45115	0.352099	2.02594e-06	0.000103225	ENSMUSG00000029752	Asns	27053	protein_coding
765.565	2.69209	0.672361	2.03671e-06	0.000103247	ENSMUSG00000049420	Tmem200a	77220	protein_coding
6236.93	1.02567	0.245093	2.03185e-06	0.000103247	ENSMUSG00000057561	Eif1a	13664	protein_coding
715.946	0.690151	0.1611	2.13598e-06	0.000108005	ENSMUSG00000025602	Zfp202	80902	protein_coding
978.177	1.09485	0.263796	2.17988e-06	0.000109705	ENSMUSG00000000782	Tcf7	21414	protein_coding
1879.57	1.049	0.252073	2.18058e-06	0.000109705	ENSMUSG00000040990	Sh3kbp1	58194	protein_coding
151.337	1.51551	0.368388	2.26781e-06	0.000113806	ENSMUSG00000017697	Ada	11486	protein_coding
5899.99	-1.00364	0.241786	2.34783e-06	0.000117527	ENSMUSG00000031659	Adcy7	11513	protein_coding
5839.58	0.64427	0.151136	2.40668e-06	0.000120172	ENSMUSG00000021133	Susd6	217684	protein_coding
3214.39	0.522519	0.120004	2.43372e-06	0.000121219	ENSMUSG00000004383	Large1	16795	protein_coding
904.589	2.78524	0.701365	2.54165e-06	0.000126279	ENSMUSG00000050777	Tmem37	170706	protein_coding
78.6693	-3.39554	0.865896	2.56209e-06	0.000126979	ENSMUSG00000043857	Mgat5b	268510	protein_coding
719.538	0.924325	0.223312	2.79781e-06	0.000138303	ENSMUSG00000021895	Arhgef3	71704	protein_coding
6108.58	0.465221	0.106183	2.80441e-06	0.000138303	ENSMUSG00000023972	Ptk7	71461	protein_coding
1918.2	1.40165	0.347566	2.823e-06	0.000138876	ENSMUSG00000079685	Ulbp1	77777	protein_coding
208.448	2.46858	0.62397	2.86087e-06	0.000140394	ENSMUSG00000075122	Cd80	12519	protein_coding
1176.34	-0.583028	0.135714	3.06293e-06	0.000149941	ENSMUSG00000000148	Brat1	231841	protein_coding
2738.3	0.986777	0.240276	3.13972e-06	0.000153324	ENSMUSG00000022324	Matn2	17181	protein_coding
299.952	2.25687	0.570614	3.30617e-06	0.000161059	ENSMUSG00000028497	Hacd4	66775	protein_coding
662.231	-1.17489	0.290408	3.33543e-06	0.000162089	ENSMUSG00000040721	Zfhx2	239102	protein_coding
90.5582	4.47506	1.13953	3.41255e-06	0.000165266	ENSMUSG00000041782	Lad1	16763	protein_coding
421.814	0.497749	0.115667	3.42057e-06	0.000165266	ENSMUSG00000022827	Rabl3	67657	protein_coding
2219.96	0.846912	0.206436	3.42563e-06	0.000165266	ENSMUSG00000032363	Adamts7	108153	protein_coding
92.1351	4.40219	1.15413	3.43406e-06	0.000165273	ENSMUSG00000020911	Krt19	16669	protein_coding
1134.21	-0.897143	0.220132	3.48282e-06	0.000167217	ENSMUSG00000058486	Wdr91	101240	protein_coding
762.643	0.959414	0.235609	3.53697e-06	0.00016941	ENSMUSG00000041849	Card6	239319	protein_coding
50.4248	2.43414	0.595891	3.62642e-06	0.000173279	ENSMUSG00000085395	Gm13056		lncRNA
465.964	1.06418	0.263636	3.65651e-06	0.000173885	ENSMUSG00000028251	Tstd3	77032	protein_coding
1852.94	-0.958026	0.234562	3.65377e-06	0.000173885	ENSMUSG00000020022	Ndufa12	66414	protein_coding
71.7778	1.54685	0.38988	3.70411e-06	0.00017573	ENSMUSG00000031906	Smpd3	58994	protein_coding
343.069	1.87678	0.477683	3.84006e-06	0.000181748	ENSMUSG00000042213	Zfand4	67492	protein_coding
282.237	1.06273	0.267019	3.85932e-06	0.000182227	ENSMUSG00000034551	Hdx	245596	protein_coding
24666.1	0.914612	0.226914	3.87655e-06	0.000182609	ENSMUSG00000029761	Cald1	109624	protein_coding
210.056	1.55877	0.397834	3.92189e-06	0.00018431	ENSMUSG00000034795	Ccdc122	108811	protein_coding
953.078	1.08656	0.270663	3.95639e-06	0.000185061	ENSMUSG00000046731	Kctd11	216858	protein_coding
1208.79	0.747197	0.181555	3.94982e-06	0.000185061	ENSMUSG00000015202	Cnksr3	215748	protein_coding
63.8267	-1.22137	0.306984	3.97111e-06	0.000185315	ENSMUSG00000010538	Tsacc	76927	protein_coding
6142.9	1.40933	0.355523	3.98714e-06	0.00018563	ENSMUSG00000036390	Gadd45a	13197	protein_coding
1237	0.998745	0.248065	4.00237e-06	0.000185905	ENSMUSG00000051341	Zfp52	22710	protein_coding
327.738	-1.94203	0.499675	4.05585e-06	0.000187952	ENSMUSG00000020963	Tshr	22095	protein_coding
2327.09	-1.11419	0.27795	4.10321e-06	0.000189707	ENSMUSG00000038776	Ephx1	13849	protein_coding
11681.7	2.68718	0.687056	4.15727e-06	0.000191763	ENSMUSG00000031762	Mt2	17750	protein_coding
2293.53	1.06982	0.267105	4.18262e-06	0.000192487	ENSMUSG00000015745	Plekho1	67220	protein_coding
107.456	2.12373	0.541476	4.3086e-06	0.000197829	ENSMUSG00000029844	Hoxa1	15394	protein_coding
208.216	1.76123	0.450592	4.3408e-06	0.00019885	ENSMUSG00000033355	Rtp4	67775	protein_coding
606.156	0.663601	0.16031	4.4243e-06	0.000201932	ENSMUSG00000107770	Gm44126	118567384	processed_pseudogene
1221.12	1.25902	0.318295	4.42829e-06	0.000201932	ENSMUSG00000032846	Zswim6	67263	protein_coding
669.844	1.28434	0.323508	4.46325e-06	0.000202913	ENSMUSG00000026109	Tmeff2	56363	protein_coding
2351.1	0.870423	0.216383	4.47013e-06	0.000202913	ENSMUSG00000057363	Uxs1	67883	protein_coding
524.936	1.73011	0.442014	4.56019e-06	0.000206532	ENSMUSG00000032860	P2ry2	18442	protein_coding
51.2713	4.67471	1.13345	4.61468e-06	0.000208527	ENSMUSG00000108518	Gm5587		processed_pseudogene
1734.05	0.714035	0.173468	4.69039e-06	0.00021147	ENSMUSG00000004451	Ralb	64143	protein_coding
516.436	2.93032	0.754178	4.80201e-06	0.000215529	ENSMUSG00000054072	Iigp1	60440	protein_coding
8702.62	0.943284	0.23549	4.79589e-06	0.000215529	ENSMUSG00000041801	Phlda3	27280	protein_coding
790.194	-0.627877	0.152275	4.82104e-06	0.000215898	ENSMUSG00000043881	Kbtbd7	211255	protein_coding
2476.77	-0.511798	0.121591	4.87054e-06	0.000217627	ENSMUSG00000006315	Tmem147	69804	protein_coding
309.146	-1.6709	0.431391	4.92589e-06	0.000219609	ENSMUSG00000031963	Bmper	73230	protein_coding
13037.2	0.819551	0.202985	4.95013e-06	0.000220198	ENSMUSG00000026305	Lrrfip1	16978	protein_coding
2287.76	0.881004	0.220127	5.02559e-06	0.000222228	ENSMUSG00000042515	Pwwp3b	245631	protein_coding
4288.61	-0.659623	0.160693	5.02205e-06	0.000222228	ENSMUSG00000021311	Mtr	238505	protein_coding
5398.94	0.797411	0.196558	5.02914e-06	0.000222228	ENSMUSG00000029174	Tbc1d1	57915	protein_coding
1219.96	1.89687	0.498212	5.35002e-06	0.000235885	ENSMUSG00000006219	Fblim1	74202	protein_coding
1271.18	1.35762	0.349697	5.49579e-06	0.000241778	ENSMUSG00000037613	Tnfrsf23	79201	protein_coding
2786.35	1.54612	0.399788	5.6584e-06	0.000248385	ENSMUSG00000029552	Tes	21753	protein_coding
1522.13	1.70683	0.442422	5.72843e-06	0.000250908	ENSMUSG00000037035	Inhbb	16324	protein_coding
792.611	1.33967	0.347613	5.92176e-06	0.000258808	ENSMUSG00000027459	Fam110a	73847	protein_coding
367.688	-0.756122	0.186964	5.98317e-06	0.000260921	ENSMUSG00000054715	Zscan22	232878	protein_coding
466.824	-0.664242	0.164762	6.09574e-06	0.000265251	ENSMUSG00000018861	Fdxr	14149	protein_coding
3842.62	1.00456	0.256329	6.1581e-06	0.000267382	ENSMUSG00000062661	Ncs1	14299	protein_coding
12881.4	1.66833	0.439444	6.26717e-06	0.000271528	ENSMUSG00000026817	Ak1	11636	protein_coding
253.222	2.53619	0.670106	6.307e-06	0.000272662	ENSMUSG00000023913	Pla2g7	27226	protein_coding
3348.48	1.72088	0.452242	6.37873e-06	0.000275167	ENSMUSG00000045763	Basp1	70350	protein_coding
141.841	1.39464	0.361007	6.44127e-06	0.000277266	ENSMUSG00000036292	Gramd1c	207798	protein_coding
1696.46	1.53009	0.402339	6.57145e-06	0.000282261	ENSMUSG00000015053	Gata2	14461	protein_coding
4300.86	0.777222	0.194808	6.60255e-06	0.000282989	ENSMUSG00000006273	Atp6v1b2	11966	protein_coding
294.353	-1.67452	0.440841	6.83413e-06	0.000292287	ENSMUSG00000021867
1220.5	1.13366	0.291617	6.90612e-06	0.000294735	ENSMUSG00000031538	Plat	18791	protein_coding
727.258	1.408	0.368263	7.03593e-06	0.000299635	ENSMUSG00000054555	Adam12	11489	protein_coding
3125.83	-0.849488	0.217482	7.17467e-06	0.000304893	ENSMUSG00000030284	Creld1	171508	protein_coding
344.288	1.51003	0.395347	7.22905e-06	0.000306551	ENSMUSG00000057098	Ebf1	13591	protein_coding
4357.82	-2.74088	0.738023	7.35951e-06	0.000311423	ENSMUSG00000029683	Lmod2	93677	protein_coding
4030.64	0.620551	0.153853	7.43437e-06	0.000313319	ENSMUSG00000002233	Rhoc	11853	protein_coding
9423.68	-0.603171	0.148856	7.4357e-06	0.000313319	ENSMUSG00000023495	Pcbp4	59092	protein_coding
572.085	1.25159	0.324839	7.54109e-06	0.000317091	ENSMUSG00000041836	Ptpre	19267	protein_coding
3129.32	-0.522903	0.127506	7.60179e-06	0.000318972	ENSMUSG00000029385	Ccng2	12452	protein_coding
299.788	1.17658	0.306308	7.66851e-06	0.000321097	ENSMUSG00000047557	Lxn	17035	protein_coding
14291.7	1.61627	0.430755	7.88987e-06	0.000329674	ENSMUSG00000041548	Hspb8	80888	protein_coding
90676	1.16693	0.305871	7.96899e-06	0.000332285	ENSMUSG00000028464	Tpm2	22004	protein_coding
3151.74	1.00559	0.260982	8.01997e-06	0.000333714	ENSMUSG00000025068	Gsto1	14873	protein_coding
15100	1.30733	0.343274	8.08399e-06	0.000335679	ENSMUSG00000028195	Ccn1	16007	protein_coding
4735.75	1.77268	0.475921	8.10983e-06	0.000336053	ENSMUSG00000061603	Akap6	238161	protein_coding
885.71	-0.533005	0.130911	8.27186e-06	0.000341351	ENSMUSG00000030729	Pgm2l1	70974	protein_coding
1543.59	0.415918	0.0996386	8.25497e-06	0.000341351	ENSMUSG00000033658	Ddx19b	234733	protein_coding
261.589	1.38467	0.363639	8.3945e-06	0.000345698	ENSMUSG00000046546	Fam43a	224093	protein_coding
11679.6	0.771557	0.197296	8.66114e-06	0.000355944	ENSMUSG00000018042	Cyb5r3	109754	protein_coding
1649.12	-1.13047	0.297604	8.77848e-06	0.000360026	ENSMUSG00000021180	Rps6ka5	73086	protein_coding
73.7722	-3.291	0.906247	8.8253e-06	0.000361204	ENSMUSG00000031376	Atp2b3	320707	protein_coding
16310.7	0.485424	0.118306	8.90308e-06	0.000363642	ENSMUSG00000031167	Rbm3	19652	protein_coding
409.1	1.90857	0.51395	8.94e-06	0.000363663	ENSMUSG00000059173	Pde1a	18573	protein_coding
24726.7	-1.33048	0.353725	8.92474e-06	0.000363663	ENSMUSG00000006457	Actn3	11474	protein_coding
29.879	8.70616	3.11202	8.99533e-06	0.00036517	ENSMUSG00000021721	Htr1a	15550	protein_coding
7952.66	2.14656	0.583769	9.14609e-06	0.000370537	ENSMUSG00000021614	Vcan	13003	protein_coding
447.33	-2.21061	0.613389	9.3817e-06	0.000377784	ENSMUSG00000026639	Lamb3	16780	protein_coding
2074.8	-1.11062	0.291818	9.36982e-06	0.000377784	ENSMUSG00000023868	Pde10a	23984	protein_coding
14104.4	0.940086	0.244796	9.35625e-06	0.000377784	ENSMUSG00000002900	Lamb1	16777	protein_coding
1951.29	1.08302	0.286885	9.40586e-06	0.000377994	ENSMUSG00000074743	Thbd	21824	protein_coding
10069.9	1.399	0.374311	9.45581e-06	0.000379239	ENSMUSG00000020649	Rrm2	20135	protein_coding
269.226	1.04034	0.27306	9.72685e-06	0.000389327	ENSMUSG00000034173	Zbed5	71970	protein_coding
12708.9	0.693551	0.176606	9.75294e-06	0.000389591	ENSMUSG00000019943	Atp2b1	67972	protein_coding
2096.75	1.42663	0.383868	1.00531e-05	0.000400781	ENSMUSG00000002603	Tgfb1	21803	protein_coding
1164.12	1.96999	0.535921	1.03829e-05	0.000413104	ENSMUSG00000053175	Bcl3	12051	protein_coding
525.154	1.25106	0.336126	1.09499e-05	0.000434794	ENSMUSG00000039629	Strip2	320609	protein_coding
358.698	3.95917	1.10681	1.1272e-05	0.000446696	ENSMUSG00000040552	C3ar1	12267	protein_coding
1131.05	1.1319	0.302322	1.13111e-05	0.000447358	ENSMUSG00000024776	Stambpl1	76630	protein_coding
3096.09	2.18895	0.605618	1.13513e-05	0.000448064	ENSMUSG00000006800	Sulf2	72043	protein_coding
1334.39	0.90551	0.238035	1.14129e-05	0.000449606	ENSMUSG00000037960	Card19	68480	protein_coding
1890.3	1.36799	0.370359	1.14667e-05	0.000450834	ENSMUSG00000020333	Acsl6	216739	protein_coding
25.9762	6.14918	1.75465	1.17365e-05	0.000460535	ENSMUSG00000029379	Cxcl3	330122	protein_coding
355.489	3.5604	0.914792	1.18512e-05	0.000464045	ENSMUSG00000070424	Art5	11875	protein_coding
2622.42	0.785773	0.205319	1.18724e-05	0.000464045	ENSMUSG00000028413	B4galt1	14595	protein_coding
93.418	-0.0911992	0.289812	1.19581e-05	0.000465573	ENSMUSG00000018451	6330403K07Rik	103712	protein_coding
2033.92	-1.17393	0.317837	1.19376e-05	0.000465573	ENSMUSG00000039976	Tbc1d16	207592	protein_coding
62644	1.82467	0.501166	1.20404e-05	0.000467865	ENSMUSG00000048583	Igf2	16002	protein_coding
585.21	1.23819	0.332021	1.21394e-05	0.000470796	ENSMUSG00000046718	Bst2	69550	protein_coding
23691.8	0.789791	0.206283	1.22315e-05	0.000473449	ENSMUSG00000030096	Slc6a6	21366	protein_coding
8784.84	-0.440618	0.109913	1.24091e-05	0.000479393	ENSMUSG00000053332	Gas5	14455	lncRNA
27.4016	3.15822	0.872685	1.28383e-05	0.000495017	ENSMUSG00000023031	Cela1	109901	protein_coding
3128.64	-0.589494	0.150188	1.29626e-05	0.00049885	ENSMUSG00000003721	Insig2	72999	protein_coding
1927.29	-1.23858	0.337871	1.31566e-05	0.000505338	ENSMUSG00000042116	Vwa1	246228	protein_coding
43.8465	2.20161	0.607186	1.34885e-05	0.000514134	ENSMUSG00000086541	Has2os	594843	lncRNA
366.995	-2.3401	0.658192	1.34792e-05	0.000514134	ENSMUSG00000064325	Hhip	15245	protein_coding
1909.59	0.619236	0.159765	1.34824e-05	0.000514134	ENSMUSG00000114277	Gm48583		processed_pseudogene
12085.8	-0.778727	0.204618	1.34792e-05	0.000514134	ENSMUSG00000030357	Fkbp4	14228	protein_coding
3716.68	1.06681	0.286844	1.36496e-05	0.000519281	ENSMUSG00000025190	Got1	14718	protein_coding
13.4876	5.49205	1.48984	1.43545e-05	0.000544874	ENSMUSG00000031552	Adam18	13524	protein_coding
4745.07	0.520696	0.13181	1.43768e-05	0.000544874	ENSMUSG00000064210	Ano6	105722	protein_coding
67.6237	5.97923	1.68027	1.47277e-05	0.000557115	ENSMUSG00000004814	Ccl24	56221	protein_coding
1755.78	1.50669	0.419027	1.49878e-05	0.000565881	ENSMUSG00000040528	Milr1	380732	protein_coding
1951.85	0.94111	0.253446	1.528e-05	0.000575825	ENSMUSG00000026749	Nek6	59126	protein_coding
393.452	2.03842	0.572756	1.55338e-05	0.000584288	ENSMUSG00000066800	Rnasel	24014	protein_coding
1258.88	-0.815646	0.218507	1.57501e-05	0.000591309	ENSMUSG00000043445	Pgp	67078	protein_coding
44.1701	-2.39246	0.681249	1.58026e-05	0.000592169	ENSMUSG00000062591	Tubb4a	22153	protein_coding
215.227	1.98443	0.560261	1.63043e-05	0.000609822	ENSMUSG00000048482	Bdnf	12064	protein_coding
19.3793	0.0155638	0.266244	1.66502e-05	0.000620389	ENSMUSG00000079362	Gm43302		protein_coding
152.882	-2.37115	0.677128	1.66532e-05	0.000620389	ENSMUSG00000015090	Ptgds	19215	protein_coding
2768.2	1.02912	0.28124	1.668e-05	0.000620389	ENSMUSG00000029802	Abcg2	26357	protein_coding
3011.21	-0.949158	0.259124	1.67186e-05	0.000620672	ENSMUSG00000010461	Eya4	14051	protein_coding
10.2156	5.81457	2.30089	1.70313e-05	0.000631107	ENSMUSG00000102038	Gm12345		processed_pseudogene
12.0398	-3.88871	1.12346	1.75597e-05	0.000649482	ENSMUSG00000079258	Calhm1	546729	protein_coding
12059	0.55098	0.141896	1.76792e-05	0.000652692	ENSMUSG00000006304	Arpc2	76709	protein_coding
1067.45	1.84943	0.524398	1.81218e-05	0.000667798	ENSMUSG00000026655	Fam107b	66540	protein_coding
78.1745	3.46737	0.984192	1.83373e-05	0.000674496	ENSMUSG00000048636	A730049H05Rik	74516	lncRNA
5834.49	0.814388	0.219555	1.86413e-05	0.000684418	ENSMUSG00000063856	Gpx1	14775	protein_coding
266.446	-1.34498	0.376532	1.8728e-05	0.000686339	ENSMUSG00000026429	Ube2t	67196	protein_coding
1518.9	0.777725	0.208575	1.88818e-05	0.000690707	ENSMUSG00000021725	Parp8	52552	protein_coding
1060.18	0.820877	0.221906	1.9191e-05	0.000699457	ENSMUSG00000032508	Myd88	17874	protein_coding
1895.99	-0.647837	0.17076	1.91695e-05	0.000699457	ENSMUSG00000053644	Aldh7a1	110695	protein_coding
10.7146	7.02285	2.67422	1.95808e-05	0.000712364	ENSMUSG00000036422	Pcdh8	18530	protein_coding
4691.22	1.74998	0.50008	1.96565e-05	0.000712589	ENSMUSG00000026827	Gpd2	14571	protein_coding
5072.74	0.60231	0.158238	1.96584e-05	0.000712589	ENSMUSG00000022770	Dlg1	13383	protein_coding
896.53	1.45416	0.414411	1.98181e-05	0.000717077	ENSMUSG00000032020	Ubash3b	72828	protein_coding
5583.5	0.456647	0.116132	1.99194e-05	0.000719441	ENSMUSG00000047714	Ppp1r2	66849	protein_coding
976.028	1.22696	0.343487	2.0232e-05	0.00072941	ENSMUSG00000045092	S1pr1	13609	protein_coding
421.544	2.64037	0.768305	2.0499e-05	0.000737704	ENSMUSG00000051243	Islr2	320563	protein_coding
1025.81	2.79768	0.821469	2.06654e-05	0.000742355	ENSMUSG00000078949	R3hdml	100043899	protein_coding
11.0018	5.53905	2.22394	2.15418e-05	0.000771065	ENSMUSG00000115426	Gm19510	100503021	lncRNA
101.436	1.68615	0.482734	2.15206e-05	0.000771065	ENSMUSG00000029231	Pdgfra	18595	protein_coding
421.245	0.729965	0.197012	2.1884e-05	0.000781913	ENSMUSG00000037594	Clba1	217887	protein_coding
319.813	1.99241	0.576213	2.22337e-05	0.00079299	ENSMUSG00000032265	Tent5a	212943	protein_coding
505.722	1.17566	0.331127	2.26151e-05	0.000805152	ENSMUSG00000050549	Fam241a	70617	protein_coding
46.1395	2.65468	0.776375	2.33783e-05	0.000830844	ENSMUSG00000050370	Ch25h	12642	protein_coding
9634.49	0.557812	0.146563	2.34594e-05	0.000832246	ENSMUSG00000007041	Clic1	114584	protein_coding
23.259	3.94267	1.14768	2.38815e-05	0.000845653	ENSMUSG00000044393	Dsg2	13511	protein_coding
3311.13	-1.19729	0.338481	2.3922e-05	0.000845653	ENSMUSG00000034161	Scx	20289	protein_coding
106.703	-1.47429	0.425735	2.41787e-05	0.000853217	ENSMUSG00000019913	Sim1	20464	protein_coding
4685.05	-1.32915	0.380365	2.43742e-05	0.000857386	ENSMUSG00000028278	Rragd	52187	protein_coding
19400.8	0.743412	0.202242	2.43827e-05	0.000857386	ENSMUSG00000004044	Cavin1	19285	protein_coding
38.36	2.54567	0.71978	2.4475e-05	0.000859119	ENSMUSG00000083623	Gm7224		unprocessed_pseudogene
505.137	-1.42218	0.407386	2.51616e-05	0.00088167	ENSMUSG00000086427	Hoxa11os	15397	lncRNA
2796.12	0.626915	0.167882	2.53474e-05	0.000886625	ENSMUSG00000071547	Nt5dc2	70021	protein_coding
6479.59	-1.26522	0.362354	2.57995e-05	0.000899519	ENSMUSG00000064179	Tnnt1	21955	protein_coding
13927.3	0.560348	0.148759	2.5806e-05	0.000899519	ENSMUSG00000017774	Myo1c	17913	protein_coding
624.874	1.41523	0.408659	2.59416e-05	0.000902667	ENSMUSG00000039232	Stx11	74732	protein_coding
78.8097	-3.13991	0.95096	2.63567e-05	0.000915174	ENSMUSG00000032092	Mpzl2	14012	protein_coding
3330.82	1.04331	0.295412	2.63926e-05	0.000915174	ENSMUSG00000025007	Aldh18a1	56454	protein_coding
150.423	0.961795	0.270046	2.65007e-05	0.000917329	ENSMUSG00000033949	Trim36	28105	protein_coding
15.9726	1.99167	0.577251	2.68783e-05	0.000928791	ENSMUSG00000036913	Trim67	330863	protein_coding
2337.76	0.638702	0.172352	2.74273e-05	0.000946124	ENSMUSG00000027777	Schip1	30953	protein_coding
898.927	-0.606802	0.163134	2.77179e-05	0.000952858	ENSMUSG00000004996	Mri1	67873	protein_coding
4301.36	1.31905	0.383127	2.76751e-05	0.000952858	ENSMUSG00000049866	Arl4c	320982	protein_coding
3955.78	0.662058	0.179611	2.79164e-05	0.000958032	ENSMUSG00000032939	Nup93	71805	protein_coding
3465.21	1.01841	0.288713	2.81166e-05	0.000963248	ENSMUSG00000032332	Col12a1	12816	protein_coding
4052.33	0.647773	0.175034	2.82323e-05	0.000965553	ENSMUSG00000024538	Ppic	19038	protein_coding
174.729	-2.71061	0.81699	2.83822e-05	0.000969023	ENSMUSG00000030849	Fgfr2	14183	protein_coding
1146.47	1.28897	0.374432	2.91227e-05	0.000992607	ENSMUSG00000032387	Rbpms2	71973	protein_coding
1364.38	-0.663562	0.180755	2.93336e-05	0.000997597	ENSMUSG00000025736	Jmjd8	72106	protein_coding
1729.13	-1.09434	0.315344	2.9369e-05	0.000997597	ENSMUSG00000030203	Dusp16	70686	protein_coding
141.615	1.8088	0.532266	2.95923e-05	0.00100348	ENSMUSG00000033107	Rnf125	67664	protein_coding
4029.79	0.540451	0.143641	2.9653e-05	0.00100383	ENSMUSG00000022114	Spry2	24064	protein_coding
339.988	2.38759	0.711366	3.01751e-05	0.00101977	ENSMUSG00000052688	Rab7b	226421	protein_coding
1447.18	1.0627	0.306525	3.10527e-05	0.00104766	ENSMUSG00000029153	Ociad2	433904	protein_coding
58.6137	3.83675	1.17421	3.12406e-05	0.00105163	ENSMUSG00000028217	Cdh17	12557	protein_coding
1712.64	1.09813	0.318203	3.12755e-05	0.00105163	ENSMUSG00000028347	Tmeff1	230157	protein_coding
181.041	2.34066	0.69959	3.14926e-05	0.00105714	ENSMUSG00000089809	Rasgef1b	320292	protein_coding
3888.83	-0.555723	0.146417	3.18255e-05	0.00106653	ENSMUSG00000003031	Cdkn1b	12576	protein_coding
249.417	-0.986342	0.281765	3.19842e-05	0.00107005	ENSMUSG00000021265	Slc25a29	214663	protein_coding
50.5196	1.46319	0.426071	3.21864e-05	0.00107322	ENSMUSG00000058152	Chsy3	78923	protein_coding
61.3577	2.81151	0.854675	3.2162e-05	0.00107322	ENSMUSG00000073650	Catip	241112	protein_coding
5419.41	-0.694042	0.190954	3.24346e-05	0.00107969	ENSMUSG00000048279	Sacs	50720	protein_coding
181.137	1.67789	0.497025	3.26546e-05	0.00108521	ENSMUSG00000043903	Zfp469	195209	protein_coding
934.948	0.629346	0.172105	3.3246e-05	0.00110303	ENSMUSG00000035397	Klf16	118445	protein_coding
1909.63	0.906548	0.258035	3.36914e-05	0.00111595	ENSMUSG00000039384	Dusp10	63953	protein_coding
71.3172	-2.6359	0.806093	3.47611e-05	0.00114948	ENSMUSG00000005360	Slc1a3	20512	protein_coding
907.051	-1.05057	0.304853	3.52906e-05	0.00116506	ENSMUSG00000020186	Csrp2	13008	protein_coding
569.007	1.56154	0.464114	3.53722e-05	0.00116582	ENSMUSG00000051279	Gdf6	242316	protein_coding
2911.06	0.857222	0.243581	3.60635e-05	0.00118665	ENSMUSG00000036256	Igfbp7	29817	protein_coding
2648.12	-0.893594	0.257485	3.63508e-05	0.00119414	ENSMUSG00000069094	Pde7a	18583	protein_coding
17147.3	0.405174	0.105872	3.71053e-05	0.00121692	ENSMUSG00000034377	Tulp4	68842	protein_coding
1665.42	-0.659504	0.182909	3.73998e-05	0.00122457	ENSMUSG00000029366	Dck	13178	protein_coding
1812.22	-0.36116	0.0927592	3.80404e-05	0.0012435	ENSMUSG00000053286	Trmt1l	98685	protein_coding
583.291	1.79788	0.542383	3.85421e-05	0.00125785	ENSMUSG00000044258	Ctla2a	13024	protein_coding
588.706	1.21935	0.360491	3.88611e-05	0.00126619	ENSMUSG00000059555	Tor4a	227612	protein_coding
1032.45	1.11093	0.32653	3.93176e-05	0.00127633	ENSMUSG00000015652	Steap1	70358	protein_coding
4967.95	0.738033	0.206095	3.93581e-05	0.00127633	ENSMUSG00000031955	Bcar1	12927	protein_coding
8071.16	-0.450829	0.12082	3.93642e-05	0.00127633	ENSMUSG00000022201	Zfr	22763	protein_coding
1070.34	0.662485	0.185962	3.94397e-05	0.00127671	ENSMUSG00000030157	Clec2d	93694	protein_coding
5076.88	0.379602	0.0991101	3.97166e-05	0.00128359	ENSMUSG00000054408	Spcs3	76687	protein_coding
258.009	-1.73202	0.525624	4.00817e-05	0.0012933	ENSMUSG00000022206	Npr3	18162	protein_coding
27749.6	-0.70104	0.196582	4.02015e-05	0.00129507	ENSMUSG00000034648	Lrrn1	16979	protein_coding
95.1587	4.66819	1.49143	4.08738e-05	0.00131461	ENSMUSG00000028238	Atp6v0d2	242341	protein_coding
2699.15	1.15704	0.338084	4.15617e-05	0.00133459	ENSMUSG00000037852	Cpe	12876	protein_coding
231.898	-2.06325	0.636267	4.19155e-05	0.00134379	ENSMUSG00000029636	Wasf3	245880	protein_coding
1717.74	-0.63691	0.177774	4.22417e-05	0.00134991	ENSMUSG00000031697	Orc6	56452	protein_coding
7728.1	-0.494517	0.131988	4.21769e-05	0.00134991	ENSMUSG00000020863	Luc7l3	67684	protein_coding
1030.52	-1.08058	0.31844	4.23903e-05	0.0013525	ENSMUSG00000023927	Satb1	20230	protein_coding
38.9234	2.74811	0.843983	4.27454e-05	0.00136165	ENSMUSG00000060044	Tmem26	327766	protein_coding
1839.01	-0.499098	0.135596	4.29228e-05	0.00136512	ENSMUSG00000092558	Med20	56771	protein_coding
32.3367	4.59867	1.46698	4.36401e-05	0.00138573	ENSMUSG00000049493	Pls1	102502	protein_coding
43872	0.62446	0.174033	4.48748e-05	0.00142267	ENSMUSG00000022443	Myh9	17886	protein_coding
1342.67	-0.566816	0.15808	4.56682e-05	0.00144553	ENSMUSG00000019295	Tmem129	68366	protein_coding
29.2247	-1.92885	0.592066	4.65712e-05	0.00147178	ENSMUSG00000116940	Gm7450		processed_pseudogene
195.891	-1.12926	0.337061	4.67721e-05	0.0014758	ENSMUSG00000028132	Tlcd4	99887	protein_coding
5428.6	1.60005	0.489708	4.78945e-05	0.00150883	ENSMUSG00000021190	Lgmn	19141	protein_coding
1119.7	1.50871	0.460529	4.84692e-05	0.00152453	ENSMUSG00000050931	Sgms2	74442	protein_coding
4557.01	0.459737	0.124135	4.88753e-05	0.00153247	ENSMUSG00000044147	Arf6	11845	protein_coding
6813.58	0.56391	0.156056	4.88386e-05	0.00153247	ENSMUSG00000026604	Ptpn14	19250	protein_coding
534.654	-0.550616	0.151881	4.90658e-05	0.00153604	ENSMUSG00000020441	2310033P09Rik	67862	protein_coding
1517.15	-0.82873	0.242491	4.97623e-05	0.0015554	ENSMUSG00000025026	Add3	27360	protein_coding
4672.03	-0.316552	0.0819931	4.98443e-05	0.00155553	ENSMUSG00000067873	Htatsf1	72459	protein_coding
13591.2	0.780595	0.225963	5.0111e-05	0.00156142	ENSMUSG00000027293	Ehd4	98878	protein_coding
1870.61	0.626394	0.176152	5.02076e-05	0.00156199	ENSMUSG00000047832	Cdca4	71963	protein_coding
3006.91	-0.460016	0.124232	5.08143e-05	0.00157841	ENSMUSG00000031988	Vps26b	69091	protein_coding
5738.47	1.18738	0.358672	5.12409e-05	0.00158918	ENSMUSG00000025085	Ablim1	226251	protein_coding
288.37	-0.669919	0.193927	5.21753e-05	0.00161566	ENSMUSG00000049184	Purg	75029	protein_coding
4798.44	-0.634115	0.18176	5.25565e-05	0.00162494	ENSMUSG00000075284	Wipf1	215280	protein_coding
462.447	-1.19742	0.365024	5.27667e-05	0.00162892	ENSMUSG00000069806	Cacng7	81904	protein_coding
1753.83	-2.06744	0.653394	5.31311e-05	0.00163764	ENSMUSG00000030110	Ret	19713	protein_coding
2671.18	0.605434	0.170994	5.33154e-05	0.00164078	ENSMUSG00000024816	Frmd8	67457	protein_coding
479.78	-0.590017	0.165486	5.54252e-05	0.00170309	ENSMUSG00000050796	B3galt6	117592	protein_coding
32044.5	2.59517	0.816482	5.65009e-05	0.00173347	ENSMUSG00000029661	Col1a2	12843	protein_coding
10425	0.780868	0.228632	5.8744e-05	0.00179953	ENSMUSG00000031519	Asb5	76294	protein_coding
1052.32	1.09984	0.334138	5.89345e-05	0.00179985	ENSMUSG00000023048	Prr13	66151	protein_coding
44840.7	-1.10132	0.335265	5.89124e-05	0.00179985	ENSMUSG00000026185	Igfbp5	16011	protein_coding
38.1659	2.0008	0.628326	6.04644e-05	0.00184375	ENSMUSG00000047959	Kcna3	16491	protein_coding
67.4188	3.25814	1.06111	6.12309e-05	0.00186428	ENSMUSG00000017412	Cacnb4	12298	protein_coding
108.983	0.251737	0.500436	6.40015e-05	0.00194465	ENSMUSG00000020607	Lratd1	105005	protein_coding
2408.73	-0.339568	0.0903561	6.40655e-05	0.00194465	ENSMUSG00000026281	Dtymk	21915	protein_coding
6266.94	-0.30156	0.0801348	6.43488e-05	0.00195028	ENSMUSG00000000711	Rab5b	19344	protein_coding
3564.61	-0.613265	0.176093	6.5018e-05	0.00196758	ENSMUSG00000027332	Ivd	56357	protein_coding
1031.92	-0.612782	0.174173	6.60901e-05	0.001997	ENSMUSG00000049532	Sall2	50524	protein_coding
61.2145	-0.232295	0.455805	6.64232e-05	0.00200393	ENSMUSG00000040310	Alx4	11695	protein_coding
3693.19	-0.448899	0.123413	6.65202e-05	0.00200393	ENSMUSG00000027180	Fbxo3	57443	protein_coding
103.146	-1.93655	0.622482	6.69985e-05	0.0020153	ENSMUSG00000029005	Draxin	70433	protein_coding
345.515	0.87917	0.264076	6.717e-05	0.00201742	ENSMUSG00000033906	Zdhhc15	108672	protein_coding
2780.57	1.50074	0.473761	6.7446e-05	0.00202267	ENSMUSG00000026576	Atp1b1	11931	protein_coding
17.2904	2.23223	0.697749	6.84293e-05	0.00204602	ENSMUSG00000087611	4930458D05Rik		lncRNA
820.427	0.797973	0.237402	6.8398e-05	0.00204602	ENSMUSG00000032507	Fbxl2	72179	protein_coding
254.514	-0.71455	0.209963	6.86413e-05	0.00204929	ENSMUSG00000019761	Krt10	16661	protein_coding
5346.17	-0.483739	0.135201	7.0633e-05	0.0021056	ENSMUSG00000029063	Nadk	192185	protein_coding
173.639	-1.20519	0.378275	7.26264e-05	0.0021618	ENSMUSG00000073590	3222401L13Rik		lncRNA
11.0266	0.324121	0.780995	7.4485e-05	0.00220748	ENSMUSG00000075609	Gm7935		processed_pseudogene
475.96	2.58592	0.847938	7.42905e-05	0.00220748	ENSMUSG00000026875	Traf1	22029	protein_coding
724.48	-1.47636	0.471661	7.44927e-05	0.00220748	ENSMUSG00000059588	Calcrl	54598	protein_coding
1844.19	-0.547003	0.157128	7.49348e-05	0.00221729	ENSMUSG00000025135	Anapc11	66156	protein_coding
23.0893	-2.87029	0.944273	7.61511e-05	0.00224995	ENSMUSG00000101153	4933404I11Rik		lncRNA
30.4773	3.16897	0.961307	7.64637e-05	0.00225585	ENSMUSG00000081890	Gm11243		processed_pseudogene
158.224	1.93748	0.625991	7.71032e-05	0.00227136	ENSMUSG00000036661	Dennd3	105841	protein_coding
586.086	-0.620758	0.180834	7.76715e-05	0.00228473	ENSMUSG00000036139	Hoxc9	15427	protein_coding
165.212	3.15441	1.04071	7.80688e-05	0.00229304	ENSMUSG00000048572	Tmem252	226040	protein_coding
1598.81	-0.510081	0.145691	7.85665e-05	0.00230427	ENSMUSG00000038506	Dcun1d2	102323	protein_coding
22.7345	4.46452	2.00541	8.07345e-05	0.00235403	ENSMUSG00000080845	Gm9115		processed_pseudogene
1116.39	-0.509397	0.145708	8.05827e-05	0.00235403	ENSMUSG00000073436	Eme2	193838	protein_coding
1143.62	0.753974	0.225741	8.05564e-05	0.00235403	ENSMUSG00000022332	Khdrbs3	13992	protein_coding
2406.36	-0.957467	0.294752	8.06597e-05	0.00235403	ENSMUSG00000027993	Trim2	80890	protein_coding
8801.5	-0.472669	0.132781	8.12139e-05	0.00236456	ENSMUSG00000043252	Tmem64	100201	protein_coding
3134.91	1.84235	0.604576	8.16111e-05	0.00237266	ENSMUSG00000037940	Inpp4b	234515	protein_coding
289.933	1.21393	0.383248	8.299e-05	0.00240924	ENSMUSG00000012819	Cdh23	22295	protein_coding
94.3354	-0.59684	0.173301	8.32165e-05	0.00241231	ENSMUSG00000110010	Gm45629		TEC
80.0359	1.48501	0.470947	8.35515e-05	0.00241851	ENSMUSG00000081600	Gm12286		processed_pseudogene
5185.48	-0.367532	0.102958	8.38697e-05	0.00242421	ENSMUSG00000027665	Pik3ca	18706	protein_coding
523.134	1.94653	0.637293	8.41632e-05	0.00242918	ENSMUSG00000022602	Arc	11838	protein_coding
995.22	-1.9524	0.64682	8.54092e-05	0.00246158	ENSMUSG00000018411	Mapt	17762	protein_coding
898.946	1.37831	0.441403	8.5811e-05	0.0024696	ENSMUSG00000025921	Rdh10	98711	protein_coding
3850.16	0.710125	0.212234	8.63782e-05	0.00248235	ENSMUSG00000047414	Flrt2	399558	protein_coding
684.955	-0.957301	0.295893	8.69279e-05	0.00249456	ENSMUSG00000078956	Gm14221		lncRNA
81.3125	2.98226	0.997524	8.71677e-05	0.00249785	ENSMUSG00000020399	Havcr2	171285	protein_coding
2282.65	0.701285	0.210177	8.73747e-05	0.00250019	ENSMUSG00000035529	Prdm4	72843	protein_coding
174.473	1.54692	0.501437	8.8789e-05	0.00253703	ENSMUSG00000083773	Gm13394		processed_pseudogene
528.128	0.852545	0.262165	9.18091e-05	0.00261958	ENSMUSG00000047712	Ust	338362	protein_coding
2057.19	0.637729	0.188864	9.22052e-05	0.00262338	ENSMUSG00000078566	Bnip3	12176	protein_coding
3025.2	0.535126	0.154394	9.20776e-05	0.00262338	ENSMUSG00000034460	Six4	20474	protein_coding
635.389	-0.627005	0.185344	9.23438e-05	0.00262359	ENSMUSG00000067928	Zfp760	240034	protein_coding
6099.41	-0.643725	0.191685	9.60744e-05	0.0027257	ENSMUSG00000024736	Tmem132a	98170	protein_coding
28.2152	2.1863	0.703958	9.63529e-05	0.00272972	ENSMUSG00000097643	A130051J06Rik		lncRNA
1829.82	-0.868096	0.269178	9.79356e-05	0.00277063	ENSMUSG00000041220	Elovl6	170439	protein_coding
5493.98	-0.510208	0.149252	9.96397e-05	0.00281486	ENSMUSG00000037111	Setd7	73251	protein_coding
519.379	2.78667	0.94484	0.000100078	0.00281927	ENSMUSG00000024087	Cyp1b1	13078	protein_coding
2990.32	0.660727	0.197839	9.99766e-05	0.00281927	ENSMUSG00000018425	Dhx40	67487	protein_coding
1318.46	0.679452	0.205224	0.000103429	0.00290955	ENSMUSG00000022074	Tnfrsf10b	21933	protein_coding
8.53749	-3.44379	1.11398	0.00010437	0.0029319	ENSMUSG00000101028	Gm28723		lncRNA
113.212	-1.32147	0.432375	0.000104874	0.00294192	ENSMUSG00000049092	Gpr137c	70713	protein_coding
5212.63	-0.478429	0.135991	0.000105672	0.00296015	ENSMUSG00000056999	Ide	15925	protein_coding
991.893	-0.425383	0.120307	0.000106847	0.00298887	ENSMUSG00000074909	Ranbp6	240614	protein_coding
8.51218	2.73762	0.908821	0.00010719	0.00299428	ENSMUSG00000098052	Gm5300		processed_pseudogene
12.9818	0.150844	0.333917	0.000107835	0.00299552	ENSMUSG00000112311	Gm8153		processed_pseudogene
211.077	1.34406	0.445157	0.000107414	0.00299552	ENSMUSG00000060594	Layn	244864	protein_coding
641.371	-1.15004	0.370702	0.000107722	0.00299552	ENSMUSG00000026235	Epha4	13838	protein_coding
1886.07	-0.418933	0.118332	0.000107537	0.00299552	ENSMUSG00000026339	Ccdc93	70829	protein_coding
3862.23	-0.664855	0.201623	0.000108301	0.0030043	ENSMUSG00000040209	Zfp704	170753	protein_coding
507.118	2.10851	0.712515	0.000108724	0.00300546	ENSMUSG00000028864	Hgf	15234	protein_coding
770.638	0.802992	0.248896	0.000108615	0.00300546	ENSMUSG00000074825	Itpripl1	73338	protein_coding
1056.8	1.85896	0.625384	0.000108794	0.00300546	ENSMUSG00000030218	Mgp	17313	protein_coding
941.201	-0.558185	0.164478	0.000109384	0.003017	ENSMUSG00000025350	Rdh5	19682	protein_coding
1347.71	1.31915	0.433231	0.000109514	0.003017	ENSMUSG00000029471	Camkk2	207565	protein_coding
4850.93	0.76807	0.235975	0.000109891	0.00302322	ENSMUSG00000043671	Dpy19l3	233115	protein_coding
127.943	1.19014	0.386264	0.000110438	0.00303408	ENSMUSG00000096956	Snhg18	100616095	lncRNA
935.605	1.00409	0.319793	0.000111215	0.00305124	ENSMUSG00000048644	Ctxn1	330695	protein_coding
55.2642	-1.47823	0.491154	0.000112155	0.0030728	ENSMUSG00000019789	Hey2	15214	protein_coding
2307.88	0.645246	0.193984	0.000112904	0.00308908	ENSMUSG00000025511	Tspan4	64540	protein_coding
115.222	1.96642	0.669526	0.000114758	0.00313551	ENSMUSG00000063919	Srrm4	68955	protein_coding
163.149	-1.12162	0.365607	0.000115243	0.00314447	ENSMUSG00000063623	C230062I16Rik		transcribed_unprocessed_pseudogene
165.344	-1.09448	0.355162	0.000116522	0.00317071	ENSMUSG00000021256	Vash1	238328	protein_coding
1422.68	0.584874	0.172079	0.000116368	0.00317071	ENSMUSG00000002983	Relb	19698	protein_coding
460.238	-0.925942	0.294065	0.000117079	0.00318151	ENSMUSG00000060923	Acyp2	75572	protein_coding
210.669	2.19094	0.757081	0.00011898	0.00322878	ENSMUSG00000027994	Mcub	66815	protein_coding
947.745	-0.552985	0.166276	0.000119511	0.00323002	ENSMUSG00000071456	1110002L01Rik	100043040	lncRNA
1394.98	2.8457	0.990264	0.000119451	0.00323002	ENSMUSG00000036545	Adamts2	216725	protein_coding
5842.6	0.453254	0.13032	0.000119378	0.00323002	ENSMUSG00000055239	Kcmf1	74287	protein_coding
36.0189	3.28342	1.18905	0.000119936	0.00323715	ENSMUSG00000027315	Spint1	20732	protein_coding
337.753	3.12039	1.0839	0.000120412	0.00324123	ENSMUSG00000073490	Ifi207	226691	protein_coding
597.82	0.658359	0.200134	0.000120286	0.00324123	ENSMUSG00000068758	Il3ra	16188	protein_coding
2412.83	0.647466	0.196692	0.000121546	0.00326735	ENSMUSG00000039530
11.2256	2.81966	0.944586	0.000121932	0.00327188	ENSMUSG00000028785	Hpca	15444	protein_coding
12480.3	0.750689	0.234165	0.000122042	0.00327188	ENSMUSG00000019817	Plagl1	22634	protein_coding
4009.72	0.529554	0.157373	0.000122365	0.00327494	ENSMUSG00000042035	Igsf3	78908	protein_coding
6043.19	0.896236	0.284331	0.000122484	0.00327494	ENSMUSG00000026094	Stk17b	98267	protein_coding
1226.35	0.39795	0.112584	0.00012292	0.00328219	ENSMUSG00000036327	Qsox2	227638	protein_coding
3751.4	-0.346308	0.0969067	0.000124332	0.00331548	ENSMUSG00000033392	Clasp2	76499	protein_coding
3047.78	0.669335	0.205023	0.000125827	0.00335086	ENSMUSG00000029718	Pcolce	18542	protein_coding
113.007	-0.899883	0.286643	0.000126618	0.00336744	ENSMUSG00000085379	2310058D17Rik		lncRNA
6620.77	1.57568	0.535631	0.000127373	0.00338301	ENSMUSG00000026657	Frmd4a	209630	protein_coding
2628.7	1.86884	0.638896	0.000128067	0.00339692	ENSMUSG00000026594	Ralgps2	78255	protein_coding
315.039	1.52319	0.512201	0.00012832	0.00339911	ENSMUSG00000037370	Enpp1	18605	protein_coding
156.993	1.02602	0.332661	0.000129176	0.00341273	ENSMUSG00000106019	Gm43672		lncRNA
16414.4	0.440538	0.12703	0.000129054	0.00341273	ENSMUSG00000022892	App	11820	protein_coding
376.282	-0.692585	0.213422	0.000129494	0.00341663	ENSMUSG00000044986	Tst	22117	protein_coding
526.26	-0.511669	0.151185	0.000130178	0.00343013	ENSMUSG00000037022	Mmaa	109136	protein_coding
233.272	1.92738	0.666083	0.000131305	0.00345528	ENSMUSG00000030793	Pycard	66824	protein_coding
542.708	-1.68334	0.573403	0.00013246	0.00348108	ENSMUSG00000037185	Krt80	74127	protein_coding
1954.27	0.55154	0.165007	0.000133061	0.00349228	ENSMUSG00000070462	Tlnrd1	80889	protein_coding
2670.27	2.31061	0.800056	0.000135667	0.00355601	ENSMUSG00000048126	Col6a3	12835	protein_coding
931.435	0.755748	0.238932	0.000138729	0.0036315	ENSMUSG00000061119	Prcp	72461	protein_coding
539.6	0.750799	0.235986	0.000138989	0.00363355	ENSMUSG00000062526	Mppe1	225651	protein_coding
45.681	3.04924	1.12421	0.000139325	0.00363757	ENSMUSG00000026069	Il1rl1	17082	protein_coding
3384.3	0.872822	0.28085	0.000140624	0.00366669	ENSMUSG00000026014	Raph1	77300	protein_coding
70.2923	-0.174936	0.36013	0.000141318	0.00367998	ENSMUSG00000047347	Tdg-ps	545124	processed_pseudogene
4309.95	-0.62657	0.189531	0.000141854	0.00368914	ENSMUSG00000049804	Armcx4	100503043	protein_coding
5330.46	0.771933	0.244121	0.000142409	0.00369874	ENSMUSG00000025492	Ifitm3	66141	protein_coding
1129.78	0.625572	0.192239	0.000143106	0.00371201	ENSMUSG00000024079	Eif2ak2	19106	protein_coding
170.358	4.27855	1.58127	0.000143969	0.00372955	ENSMUSG00000020017	Hal	15109	protein_coding
275.777	1.41826	0.48195	0.000145033	0.00375227	ENSMUSG00000029838	Ptn	19242	protein_coding
41827.7	1.56624	0.542103	0.000145709	0.00376486	ENSMUSG00000026414	Tnnt2	21956	protein_coding
3614.61	1.82351	0.642001	0.000146382	0.00377738	ENSMUSG00000035914	Cd276	102657	protein_coding
2889.25	-0.728355	0.229535	0.000147455	0.00379525	ENSMUSG00000028480	Glipr2	384009	protein_coding
10220.7	-0.432571	0.125712	0.000147404	0.00379525	ENSMUSG00000029050	Ski	20481	protein_coding
47.7482	-0.162235	0.346293	0.000155632	0.00397498	ENSMUSG00000032017	Grik4	110637	protein_coding
91.2187	0.179203	0.364631	0.00015514	0.00397498	ENSMUSG00000079941	Cox5b-ps		protein_coding
1345.92	0.945095	0.30974	0.000154878	0.00397498	ENSMUSG00000037936	Scarb1	20778	protein_coding
3085.36	2.36173	0.840792	0.000155563	0.00397498	ENSMUSG00000029816	Gpnmb	93695	protein_coding
6913.99	-0.532362	0.159069	0.000155422	0.00397498	ENSMUSG00000036667	Tcaf1	77574	protein_coding
10482.2	-0.417587	0.12142	0.00015537	0.00397498	ENSMUSG00000041189	Chrnb1	11443	protein_coding
1303.15	0.698018	0.2215	0.000156835	0.00400059	ENSMUSG00000070639	Lrrc8b	433926	protein_coding
2019.75	1.5275	0.532721	0.000157124	0.00400285	ENSMUSG00000024529	Lox	16948	protein_coding
14.7337	5.82796	2.21855	0.000158128	0.00401819	ENSMUSG00000079071	Slc28a2b	381417	protein_coding
5073.12	1.07798	0.36046	0.00015794	0.00401819	ENSMUSG00000052397	Ezr	22350	protein_coding
1093.22	-0.996396	0.329643	0.000158838	0.00403109	ENSMUSG00000079470	Utp14b	195434	protein_coding
7773.97	1.00303	0.332847	0.000160129	0.00405869	ENSMUSG00000023905	Tnfrsf12a	27279	protein_coding
95.8293	-2.77276	1.01836	0.000161834	0.00409673	ENSMUSG00000061578	Ksr2	333050	protein_coding
1094.11	-1.25915	0.429727	0.000162714	0.00411379	ENSMUSG00000021768	Dusp13	27389	protein_coding
536.764	-0.801441	0.258825	0.000163199	0.00412082	ENSMUSG00000047123	Ticam1	106759	protein_coding
361.505	-0.825939	0.26795	0.000164092	0.00413813	ENSMUSG00000033033	Calhm2	72691	protein_coding
1479.6	1.21204	0.409842	0.000165242	0.0041619	ENSMUSG00000032827	Ppp1r9a	243725	protein_coding
244.185	2.55675	0.927629	0.000166286	0.00418292	ENSMUSG00000112324	Gm47939		lncRNA
202.748	1.81855	0.660463	0.000166501	0.00418305	ENSMUSG00000029314	Gpat3	231510	protein_coding
24.7755	-2.49574	0.90717	0.000171841	0.00431178	ENSMUSG00000061356	Nuggc	100503545	protein_coding
219.318	-1.21074	0.411421	0.000172164	0.00431446	ENSMUSG00000072381	Gm10355		processed_pseudogene
4645.3	1.18424	0.403307	0.000173123	0.00432976	ENSMUSG00000021701	Plk2	20620	protein_coding
5426.32	0.562783	0.171375	0.000173208	0.00432976	ENSMUSG00000032440	Tgfbr2	21813	protein_coding
47.9968	2.8512	1.02762	0.000173892	0.00434144	ENSMUSG00000025746	Il6	16193	protein_coding
1306.13	1.05908	0.355985	0.000175281	0.00437064	ENSMUSG00000039994	Timeless	21853	protein_coding
1703.95	0.696996	0.220904	0.000177214	0.00441335	ENSMUSG00000074918	Inafm2	100043272	protein_coding
5637.67	-0.376219	0.109475	0.000178067	0.00442905	ENSMUSG00000020257	Wdr82	77305	protein_coding
5260.26	-0.755924	0.246037	0.000180467	0.00448316	ENSMUSG00000046668	Cxxc5	67393	protein_coding
3345.95	-0.478889	0.140151	0.000181569	0.00450493	ENSMUSG00000049323	Smcr8	237782	protein_coding
1763.44	-0.26806	0.0754988	0.000184238	0.0045655	ENSMUSG00000043991	Pura	19290	protein_coding
162.401	1.90327	0.679192	0.000186208	0.0046086	ENSMUSG00000078920	Ifi47	15953	protein_coding
2762.55	-0.620736	0.195132	0.000187335	0.00463073	ENSMUSG00000024197	Plin3	66905	protein_coding
86.4073	1.01047	0.341067	0.000187665	0.00463316	ENSMUSG00000078435	AU041133	216177	protein_coding
396.663	2.89411	1.03892	0.000188057	0.00463712	ENSMUSG00000020676	Ccl11	20292	protein_coding
635.804	-1.08439	0.370608	0.000188514	0.00464266	ENSMUSG00000024642	Tle4	21888	protein_coding
20.8529	-2.02741	0.728943	0.000188894	0.00464627	ENSMUSG00000041141	Pnma8a	71691	protein_coding
365.017	-0.968529	0.327378	0.000190462	0.00467908	ENSMUSG00000039347	Atp6v0e2	76252	protein_coding
294.695	-2.44124	0.907754	0.000191342	0.00469494	ENSMUSG00000047330	Kcne4	57814	protein_coding
13025.2	-0.451888	0.135761	0.000191921	0.00470335	ENSMUSG00000040681	Hmgn1	15312	protein_coding
128.842	2.91742	1.06865	0.000192395	0.0047092	ENSMUSG00000048779	P2ry6	233571	protein_coding
2812.75	1.5057	0.535141	0.000193231	0.00472386	ENSMUSG00000024521	Pmaip1	58801	protein_coding
23.2152	-0.00607155	0.265808	0.000193544	0.00472573	ENSMUSG00000115293	Eef1ece2	110599584	protein_coding
35.7917	-0.00610392	0.265809	0.000194815	0.00475096	ENSMUSG00000099908	Gm28539		protein_coding
1809.95	1.49357	0.530448	0.000196793	0.00479334	ENSMUSG00000022367	Has2	15117	protein_coding
164.63	2.38423	0.877311	0.000197047	0.00479369	ENSMUSG00000024084	Qpct	70536	protein_coding
45.4094	2.03235	0.698063	0.000198241	0.00481688	ENSMUSG00000087626	Gm15050	100504154	lncRNA
1601.96	-0.775141	0.255003	0.000198497	0.00481722	ENSMUSG00000098188	Sowahc	268301	protein_coding
6251.84	-0.56292	0.182067	0.000199349	0.00483204	ENSMUSG00000056091	St3gal5	20454	protein_coding
892.247	0.929137	0.311929	0.000199696	0.00483457	ENSMUSG00000032041	Tirap	117149	protein_coding
47.1355	6.68002	2.76011	0.000200438	0.0048408	ENSMUSG00000079440	Alpi	76768	protein_coding
118.494	1.57045	0.55735	0.000200403	0.0048408	ENSMUSG00000029664	Tfpi2	21789	protein_coding
6457.17	0.715595	0.231342	0.00020239	0.00488205	ENSMUSG00000014496	Ankrd28	105522	protein_coding
296.765	1.46968	0.519353	0.00020337	0.00489387	ENSMUSG00000024818	Slc25a45	107375	protein_coding
585.835	1.01723	0.348023	0.000203126	0.00489387	ENSMUSG00000004791	Pgf	18654	protein_coding
1391.64	-0.550595	0.173157	0.000203641	0.00489448	ENSMUSG00000022160	Mettl3	56335	protein_coding
3406.27	-0.395317	0.116925	0.000204746	0.00491513	ENSMUSG00000014748	Tex261	21766	protein_coding
807.493	-1.15485	0.40048	0.00020646	0.00494678	ENSMUSG00000032348	Gsta4	14860	protein_coding
953.177	-1.37825	0.483831	0.00020656	0.00494678	ENSMUSG00000038210	Hoxa11	15396	protein_coding
5562.38	0.815596	0.270185	0.000207938	0.00497383	ENSMUSG00000029201	Ugdh	22235	protein_coding
280.862	-1.99336	0.731465	0.000209074	0.00498505	ENSMUSG00000017897	Eya2	14049	protein_coding
1533.81	1.58933	0.571445	0.000209406	0.00498505	ENSMUSG00000015766	Eps8	13860	protein_coding
4044.05	1.00929	0.346807	0.000209378	0.00498505	ENSMUSG00000044716	Dok7	231134	protein_coding
17040.7	0.711415	0.230613	0.000209246	0.00498505	ENSMUSG00000017707	Serinc3	26943	protein_coding
1143.92	1.6372	0.586998	0.000211268	0.00502339	ENSMUSG00000025473	Adam8	11501	protein_coding
352.224	-1.07113	0.371076	0.000211865	0.00502656	ENSMUSG00000075324	Fign	60344	protein_coding
666.652	-0.451174	0.13556	0.000211904	0.00502656	ENSMUSG00000013495	Tmem175	72392	protein_coding
3445.95	-0.672153	0.216675	0.000213932	0.00506865	ENSMUSG00000029438	Bcl7a	77045	protein_coding
54.786	-0.149217	0.332622	0.000215726	0.00510509	ENSMUSG00000025389	Mip	17339	protein_coding
5293.91	-0.366414	0.108828	0.000216435	0.00511581	ENSMUSG00000029998	Pcyox1	66881	protein_coding
33.0217	2.37343	0.824695	0.000220451	0.0051923	ENSMUSG00000056031	9330154J02Rik		lncRNA
280.027	-1.80173	0.660692	0.000220437	0.0051923	ENSMUSG00000032373	Car12	76459	protein_coding
444.277	1.70624	0.686405	0.000220407	0.0051923	ENSMUSG00000041605	Inava	67313	protein_coding
1469.96	-0.583044	0.183302	0.000220814	0.00519473	ENSMUSG00000022253	Nadk2	68646	protein_coding
7314.54	-0.385043	0.115201	0.000221098	0.00519528	ENSMUSG00000026356	Dars	226414	protein_coding
6073.19	0.699626	0.22769	0.000222282	0.00521698	ENSMUSG00000028382	Ptbp3	230257	protein_coding
95.1546	3.6536	1.46072	0.00022313	0.00523073	ENSMUSG00000034427	Myo15b	217328	protein_coding
4803.14	0.837558	0.281068	0.000226257	0.0052978	ENSMUSG00000021733	Slc4a7	218756	protein_coding
30.6234	2.00837	0.736221	0.000228843	0.00535209	ENSMUSG00000073274	Gm14636		lncRNA
1309.56	1.18536	0.418151	0.000232612	0.00543387	ENSMUSG00000046733	Gprc5a	232431	protein_coding
882.32	-2.24855	0.852939	0.00023527	0.00548954	ENSMUSG00000032011	Thy1	21838	protein_coding
264.097	-0.0580782	0.275253	0.000236042	0.00550113	ENSMUSG00000023828	Slc22a3	20519	protein_coding
1722.94	0.564672	0.178406	0.000238878	0.00556073	ENSMUSG00000000776	Polr3d	67065	protein_coding
305.9	3.61949	1.37624	0.000241873	0.0056239	ENSMUSG00000023992	Trem2	83433	protein_coding
1279.37	-0.351608	0.103226	0.000242593	0.00563408	ENSMUSG00000000355	Mcts1	68995	protein_coding
260.113	2.74843	1.05614	0.000243763	0.00565468	ENSMUSG00000035373	Ccl7	20306	protein_coding
120.711	1.23223	0.437437	0.000244219	0.00565869	ENSMUSG00000089812	Gm15867	100503471	lncRNA
2709.44	-0.612928	0.198252	0.000244668	0.00566251	ENSMUSG00000029851	Tcaf2	232748	protein_coding
229.507	-0.768211	0.257594	0.000247747	0.00572715	ENSMUSG00000035456	Prdm8	77630	protein_coding
7842.88	-0.597669	0.191756	0.000248396	0.0057355	ENSMUSG00000027367	Stard7	99138	protein_coding
40.0364	-1.23054	0.437483	0.000249206	0.00574757	ENSMUSG00000103898	Gm30238		TEC
1703.78	1.6434	0.611837	0.000253981	0.00585095	ENSMUSG00000039891	Txlnb	378431	protein_coding
918.525	-0.793638	0.271644	0.000255572	0.00587821	ENSMUSG00000107476	Zfp862-ps		transcribed_unitary_pseudogene
3564.96	-0.625365	0.202809	0.000255754	0.00587821	ENSMUSG00000048546	Tob2	57259	protein_coding
1471.48	-0.669767	0.219406	0.000256479	0.00588812	ENSMUSG00000028551	Cdkn2c	12580	protein_coding
86.1568	1.18937	0.427532	0.000260683	0.00597774	ENSMUSG00000082361	Btc	12223	protein_coding
1100.6	-0.672479	0.220633	0.000261588	0.00599162	ENSMUSG00000032513	Gorasp1	74498	protein_coding
1044.94	0.69333	0.228311	0.000261927	0.00599253	ENSMUSG00000089762	Ier5l	72500	protein_coding
50.0441	1.94358	0.724871	0.000262394	0.00599633	ENSMUSG00000075012	Fjx1	14221	protein_coding
203.305	1.36488	0.496957	0.000263984	0.00602578	ENSMUSG00000051379	Flrt3	71436	protein_coding
5002.33	0.417443	0.1269	0.000264432	0.00602912	ENSMUSG00000056537	Rlim	19820	protein_coding
70708.3	-0.29898	0.0858506	0.000266029	0.0060586	ENSMUSG00000032216	Nedd4	17999	protein_coding
2248.64	-0.496583	0.155862	0.00026753	0.00608586	ENSMUSG00000028414	Fktn	246179	protein_coding
4502.61	0.705172	0.235155	0.000268773	0.00610716	ENSMUSG00000074305	Peak1	244895	protein_coding
50.7935	1.18913	0.420562	0.000271594	0.00616427	ENSMUSG00000101438	Gm19412	100502849	lncRNA
70.0633	-1.85765	0.70501	0.00027255	0.00617894	ENSMUSG00000110685	Gm5373		transcribed_unprocessed_pseudogene
28.8364	0.0865168	0.286954	0.000276601	0.00626367	ENSMUSG00000031772	Cntnap4	170571	protein_coding
230.351	2.67766	1.04036	0.000277191	0.00626992	ENSMUSG00000025150	Cbr2	12409	protein_coding
50.1055	1.5573	0.574029	0.000277922	0.00627934	ENSMUSG00000035104	Eva1a	232146	protein_coding
2207.16	-1.49899	0.560235	0.000280668	0.00632707	ENSMUSG00000057969	Sema3b	20347	protein_coding
4165.56	-0.354271	0.105482	0.000280586	0.00632707	ENSMUSG00000037674	Rfx7	319758	protein_coding
6361.36	0.426872	0.131319	0.000281087	0.00632937	ENSMUSG00000027006	Dnajc10	66861	protein_coding
29.5271	4.6243	1.84452	0.000282626	0.00634972	ENSMUSG00000007107	Atp1a4	27222	protein_coding
48.2847	-0.900411	0.314314	0.000282406	0.00634972	ENSMUSG00000022987	Zfp641	239652	protein_coding
39.935	3.75714	1.31159	0.000283616	0.0063579	ENSMUSG00000078639	Gm12695	620779	protein_coding
488.817	-0.660668	0.219689	0.000283627	0.0063579	ENSMUSG00000079610	Ankrd39	109346	protein_coding
149.524	2.15703	0.815276	0.000284607	0.0063727	ENSMUSG00000028024	Enpep	13809	protein_coding
35.4978	3.01341	1.3669	0.000289417	0.00647315	ENSMUSG00000031789	Cngb1	333329	protein_coding
67.4772	-1.52408	0.5727	0.000292893	0.00654356	ENSMUSG00000042429	Adora1	11539	protein_coding
266.343	1.44516	0.532939	0.000293439	0.00654845	ENSMUSG00000044562	Rasip1	69903	protein_coding
9061.94	-0.424809	0.132118	0.000294671	0.00656861	ENSMUSG00000031696	Vps35	65114	protein_coding
293.293	-1.61796	0.61065	0.000295767	0.00657939	ENSMUSG00000031284	Pak3	18481	protein_coding
10594	0.932754	0.327339	0.000295814	0.00657939	ENSMUSG00000031375	Bgn	12111	protein_coding
46.1619	-2.17719	0.851058	0.00029894	0.00664152	ENSMUSG00000102657	Gm37899		TEC
331.147	3.20326	1.28122	0.000300437	0.00666737	ENSMUSG00000026177	Slc11a1	18173	protein_coding
3191.88	-0.658815	0.218682	0.000301561	0.00668488	ENSMUSG00000024044	Epb41l3	13823	protein_coding
2935.78	0.557736	0.182736	0.000301987	0.0066869	ENSMUSG00000024851	Pitpnm1	18739	protein_coding
2238.83	0.316802	0.0933984	0.00030254	0.00669172	ENSMUSG00000035572	Dcaf10	242418	protein_coding
82.4457	-1.47818	0.558168	0.000305967	0.00675257	ENSMUSG00000103976	Gm37677		TEC
1512.8	-1.17243	0.429521	0.000305907	0.00675257	ENSMUSG00000060716	Plekhh1	211945	protein_coding
2413.42	0.62668	0.207469	0.000306965	0.00676713	ENSMUSG00000059714	Flot1	14251	protein_coding
75.3055	1.46589	0.545684	0.00030746	0.00677056	ENSMUSG00000001739	Cldn15	60363	protein_coding
501.989	-0.750184	0.256856	0.000308138	0.00677801	ENSMUSG00000047238	Mageh1	75625	protein_coding
18721.2	1.06051	0.383538	0.000308486	0.0067782	ENSMUSG00000001473	Tubb6	67951	protein_coding
3400.72	0.472166	0.148253	0.00031178	0.00684305	ENSMUSG00000023452	Pisd	320951	protein_coding
163.635	1.60237	0.604647	0.000313648	0.00686896	ENSMUSG00000018507	Trpv2	22368	protein_coding
4799.3	-0.637821	0.212395	0.000313326	0.00686896	ENSMUSG00000030074	Gxylt2	232313	protein_coding
1802.54	-0.306071	0.0912023	0.000316482	0.00692344	ENSMUSG00000010290	AI597479	98404	protein_coding
240.695	1.72057	0.652536	0.000317124	0.00692605	ENSMUSG00000000093	Tbx2	21385	protein_coding
12167.9	0.427028	0.132026	0.000317295	0.00692605	ENSMUSG00000029472	Anapc5	59008	protein_coding
1909.56	-0.385133	0.116918	0.000320534	0.00698912	ENSMUSG00000026142	Rhbdd1	76867	protein_coding
124.059	-1.85364	0.689527	0.000321621	0.00700517	ENSMUSG00000099465	Gm3830		lncRNA
8240.89	0.821201	0.286086	0.000323758	0.00704403	ENSMUSG00000055322	Tns1	21961	protein_coding
1109.01	0.779707	0.272347	0.000326006	0.00708522	ENSMUSG00000023827	Agpat4	68262	protein_coding
124.018	1.1204	0.410617	0.000329845	0.00716086	ENSMUSG00000044250	Pced1b	239647	protein_coding
608.233	-0.551109	0.179852	0.00033118	0.00718205	ENSMUSG00000060152	Pop5	117109	protein_coding
98.415	-2.06199	0.81353	0.000333668	0.00722814	ENSMUSG00000022861	Dgkg	110197	protein_coding
946.878	1.55364	0.593831	0.000336764	0.00728731	ENSMUSG00000081094	Rpl19-ps11		processed_pseudogene
588.459	-0.755701	0.264076	0.00033762	0.00729005	ENSMUSG00000020541	Tom1l1	71943	protein_coding
7429.78	0.631632	0.2115	0.000337354	0.00729005	ENSMUSG00000024750	Zfand5	22682	protein_coding
914.578	2.29992	0.905408	0.000338516	0.00729517	ENSMUSG00000017754	Pltp	18830	protein_coding
1850.43	0.526312	0.169954	0.000338953	0.00729517	ENSMUSG00000041238	Rbbp8	225182	protein_coding
5161.48	1.39624	0.525175	0.000338729	0.00729517	ENSMUSG00000035299	Mid1	17318	protein_coding
44.3769	1.56185	0.592854	0.000343161	0.00737778	ENSMUSG00000112276	5033421B08Rik		lncRNA
32.7173	2.64226	1.05593	0.000347589	0.00746495	ENSMUSG00000038390	Gpr162	14788	protein_coding
1683.78	1.60764	0.620011	0.000349271	0.00749301	ENSMUSG00000032359	Ctsh	13036	protein_coding
216.213	1.50606	0.575881	0.000349944	0.00749938	ENSMUSG00000070476	Fam217b	71532	protein_coding
2448.94	-0.422654	0.134412	0.000350406	0.00750125	ENSMUSG00000019917	Septin10	103080	protein_coding
203.547	1.69339	0.657255	0.00035117	0.00750954	ENSMUSG00000031616	Ednra	13617	protein_coding
1502.29	1.47287	0.563394	0.00035556	0.0075953	ENSMUSG00000025969	Nrp2	18187	protein_coding
85.2132	-1.8494	0.73423	0.000359459	0.00767038	ENSMUSG00000030806	Stx1b	56216	protein_coding
5544.63	0.897963	0.32191	0.000360517	0.00768475	ENSMUSG00000018932	Map2k3	26397	protein_coding
6419.42	-0.446002	0.140848	0.000363045	0.00773038	ENSMUSG00000002319	Ipo4	75751	protein_coding
12177.8	0.411635	0.127925	0.00036879	0.00784435	ENSMUSG00000026341	Actr3	74117	protein_coding
1876.74	1.13073	0.421313	0.000370733	0.00787729	ENSMUSG00000004952	Rasa4	54153	protein_coding
25.6015	-1.38847	0.532745	0.000371737	0.00789023	ENSMUSG00000035964	Tmem59l	67937	protein_coding
231.56	-0.3936	0.121767	0.000372223	0.00789215	ENSMUSG00000101013	A630072M18Rik	320770	lncRNA
111.078	1.60775	0.620115	0.00037377	0.00789321	ENSMUSG00000079311	Gm3222		processed_pseudogene
730.433	2.08266	0.825287	0.000372964	0.00789321	ENSMUSG00000018774	Cd68	12514	protein_coding
2311.49	0.403779	0.125919	0.000373568	0.00789321	ENSMUSG00000036435	Exoc1	69940	protein_coding
7081.28	-0.549483	0.182887	0.000373853	0.00789321	ENSMUSG00000020823	Sec14l1	74136	protein_coding
30.5536	3.99027	2.09496	0.000379771	0.00800123	ENSMUSG00000059645	Gm7361	664837	protein_coding
58.2156	0.0114623	0.265956	0.00037975	0.00800123	ENSMUSG00000112022	Gm2436	100039815	unprocessed_pseudogene
1230.41	-0.374105	0.11753	0.000382234	0.00804463	ENSMUSG00000026563	Tada1	27878	protein_coding
6807.2	0.457103	0.143674	0.000383172	0.00805589	ENSMUSG00000020097	Sgpl1	20397	protein_coding
1801.69	-2.58504	1.09475	0.000388599	0.0081614	ENSMUSG00000026840	Lamc3	23928	protein_coding
710.702	1.85094	0.738781	0.000391973	0.00821499	ENSMUSG00000045404	Kcnk13	217826	protein_coding
1962.1	0.491499	0.158922	0.000391922	0.00821499	ENSMUSG00000041483	Zfp281	226442	protein_coding
237.868	1.53672	0.602159	0.000396618	0.00830363	ENSMUSG00000014813	Stc1	20855	protein_coding
1659.94	0.759758	0.267326	0.000400678	0.00837984	ENSMUSG00000038732	Mboat1	218121	protein_coding
2863.09	0.575036	0.191145	0.000402503	0.0084092	ENSMUSG00000019124	Scrn1	69938	protein_coding
3372.87	0.753661	0.265733	0.000404522	0.00843374	ENSMUSG00000008398	Elk3	13713	protein_coding
4885.98	1.75767	0.705613	0.000404273	0.00843374	ENSMUSG00000062694	Cav3	12391	protein_coding
10.7482	-0.0876519	0.287622	0.000410138	0.00854191	ENSMUSG00000046709	Mapk10	26414	protein_coding
221.019	3.23239	1.3314	0.000410978	0.00855047	ENSMUSG00000048834	Vstm2a	211739	protein_coding
991.555	1.05953	0.395761	0.000413278	0.00858045	ENSMUSG00000027381	Bcl2l11	12125	protein_coding
1848.79	-0.476435	0.154422	0.000413041	0.00858045	ENSMUSG00000022848	Slc49a4	224132	protein_coding
21.0232	2.12385	0.847944	0.000418757	0.00868518	ENSMUSG00000054477	Kcnn2	140492	protein_coding
145.345	2.52192	1.07897	0.000421815	0.00873954	ENSMUSG00000062991	Nrg1	211323	protein_coding
216.95	-1.48842	0.587036	0.000423296	0.00876112	ENSMUSG00000067058	Rps15a-ps5	100042335	processed_pseudogene
3683.65	-0.702963	0.245248	0.00042721	0.00883298	ENSMUSG00000020919	Stat5b	20851	protein_coding
912.827	1.61889	0.636738	0.000427799	0.00883602	ENSMUSG00000038608	Dock10	210293	protein_coding
798.619	-0.522911	0.175133	0.000431051	0.00889399	ENSMUSG00000030871	Ears2	67417	protein_coding
8.51205	2.66485	1.00948	0.000432409	0.00891279	ENSMUSG00000053846	Lipg	16891	protein_coding
182.663	0.810976	0.291921	0.00043408	0.00892882	ENSMUSG00000031971	Ccsap	73420	protein_coding
3726.87	-0.359761	0.111345	0.000434007	0.00892882	ENSMUSG00000004394	Tmed4	103694	protein_coding
56.3426	1.21758	0.466237	0.000436149	0.00896215	ENSMUSG00000056596	Trnp1	69539	protein_coding
1225.2	1.1785	0.449126	0.000436989	0.00897017	ENSMUSG00000021876	Rnase4	58809	protein_coding
3328.13	0.504896	0.166136	0.000439255	0.00900743	ENSMUSG00000026095	Asnsd1	70396	protein_coding
12.2684	1.71659	0.667209	0.000441367	0.00904147	ENSMUSG00000100747	1700084E18Rik		lncRNA
396.65	3.01194	1.30318	0.000443544	0.00907674	ENSMUSG00000027716	Trpc3	22065	protein_coding
5042.85	-0.455577	0.147304	0.000445706	0.00911165	ENSMUSG00000028949	Smarcd3	66993	protein_coding
448.204	0.629948	0.217137	0.00044786	0.00914633	ENSMUSG00000045005	Fzd5	14367	protein_coding
268.911	0.898505	0.332738	0.000448439	0.0091488	ENSMUSG00000001313	Rnd2	11858	protein_coding
16.1395	3.7453	1.41083	0.000450202	0.00917539	ENSMUSG00000117262	Gm9316		processed_pseudogene
16.8277	2.37264	0.969837	0.000454477	0.00924456	ENSMUSG00000112765	9430078K24Rik	77290	lncRNA
142.578	3.33332	1.48429	0.000454521	0.00924456	ENSMUSG00000020865	Abcc3	76408	protein_coding
473.97	-0.491942	0.162681	0.000455511	0.00925527	ENSMUSG00000030051	Aplf	72103	protein_coding
27.0497	-1.89925	0.779362	0.00045739	0.0092756	ENSMUSG00000032172	Olfm2	244723	protein_coding
733.747	-0.499003	0.165276	0.000457905	0.0092756	ENSMUSG00000051989	Smim11	68936	protein_coding
4766.95	-0.460856	0.151005	0.000457527	0.0092756	ENSMUSG00000046785	Epm2aip1	77781	protein_coding
13.3471	2.90176	1.18981	0.00045951	0.00929867	ENSMUSG00000096957	E230013L22Rik	102132	lncRNA
24825	0.464755	0.151182	0.000461639	0.00933229	ENSMUSG00000024048	Myl12a	67268	protein_coding
16.5381	0.229024	0.43669	0.000464717	0.00935664	ENSMUSG00000007946	Phox2a	11859	protein_coding
1160.32	-0.420628	0.13423	0.000463432	0.00935664	ENSMUSG00000022571	Pycrl	66194	protein_coding
1953.8	1.01983	0.383913	0.00046432	0.00935664	ENSMUSG00000056749	Nfil3	18030	protein_coding
8662.07	0.614504	0.210311	0.000464641	0.00935664	ENSMUSG00000025060	Slk	20874	protein_coding
1024.04	-0.458303	0.148479	0.00046939	0.00944122	ENSMUSG00000059689	Zfp637	232337	protein_coding
5127.78	-0.791729	0.287626	0.00047325	0.00950927	ENSMUSG00000027253	Lrp4	228357	protein_coding
8007.86	0.584161	0.199774	0.000476734	0.00956965	ENSMUSG00000030403	Vasp	22323	protein_coding
18.3663	-0.276893	0.561198	0.000477548	0.00957637	ENSMUSG00000048281	Dleu7	239133	protein_coding
1094.71	-0.657112	0.230309	0.000479225	0.00959782	ENSMUSG00000008226	Scrn3	74616	protein_coding
2180.19	0.498281	0.165108	0.000479578	0.00959782	ENSMUSG00000021036	Sptlc2	20773	protein_coding
457.374	0.737282	0.263122	0.00048158	0.00962822	ENSMUSG00000079605	Zbtb9	474156	protein_coding
100.923	-1.97691	0.813235	0.000482313	0.00963323	ENSMUSG00000050822	Slc29a4	243328	protein_coding
33.7	0.206597	0.403688	0.000487866	0.009726	ENSMUSG00000032021	Crtam	54698	protein_coding
4945.34	0.68071	0.24067	0.000487931	0.009726	ENSMUSG00000024772	Ehd1	13660	protein_coding
30766.9	0.534838	0.180084	0.000492856	0.00981437	ENSMUSG00000032231	Anxa2	12306	protein_coding
2933.7	-0.474933	0.156479	0.00049391	0.00981578	ENSMUSG00000018401	Mtmr4	170749	protein_coding
4565.58	-0.370837	0.115557	0.000493908	0.00981578	ENSMUSG00000078899	Gm4631	627914	protein_coding
13.3142	-1.9152	0.752407	0.000495739	0.00984234	ENSMUSG00000082087	Gm12138		processed_pseudogene
649.119	0.55393	0.187975	0.000497185	0.00985146	ENSMUSG00000032567	Aste1	66595	protein_coding
1769.12	-0.331028	0.102536	0.000496694	0.00985146	ENSMUSG00000032422	Snx14	244962	protein_coding
146.197	1.40884	0.565058	0.000500265	0.00990206	ENSMUSG00000054855	Rnd1	223881	protein_coding
2689.57	-0.347362	0.109786	0.00050073	0.00990206	ENSMUSG00000024422	Dhx16	69192	protein_coding
787.402	-0.358548	0.114044	0.000502017	0.0099177	ENSMUSG00000073147	5031425E22Rik	269630	lncRNA
111.426	-0.104664	0.296668	0.000503898	0.00994502	ENSMUSG00000007594	Hapln4	330790	protein_coding
109.087	1.44947	0.587275	0.000510184	0.0100531	ENSMUSG00000098098	Bvht		lncRNA
60812.9	1.97582	0.84173	0.00051038	0.0100531	ENSMUSG00000051747	Ttn	22138	protein_coding
823.009	2.52094	1.05989	0.000512419	0.0100734	ENSMUSG00000026656	Fcgr2b	14130	protein_coding
1274.64	-0.356276	0.112162	0.000511972	0.0100734	ENSMUSG00000035278	Plekhj1	78670	protein_coding
117.232	-0.855265	0.317079	0.000514826	0.0101107	ENSMUSG00000073295	Nudt11	58242	protein_coding
10084.9	-0.62966	0.221009	0.000516156	0.0101269	ENSMUSG00000029455	Aldh2	11669	protein_coding
541.737	0.720045	0.259564	0.000516736	0.0101283	ENSMUSG00000066829	Zfp810	235050	protein_coding
300.587	1.7989	0.753421	0.000520422	0.0101906	ENSMUSG00000038331	Satb2	212712	protein_coding
4315.55	-0.266246	0.0813189	0.000523293	0.0102367	ENSMUSG00000038025	Phf2	18676	protein_coding
264.321	-1.75921	0.70464	0.00052528	0.0102656	ENSMUSG00000034768	Asb16	217217	protein_coding
1456.21	0.942212	0.358427	0.000529525	0.0103384	ENSMUSG00000009585	Apobec3	80287	protein_coding
48.8093	1.17005	0.456103	0.000531398	0.0103547	ENSMUSG00000031872	Bean1	65115	protein_coding
2219.4	0.536314	0.182228	0.000531278	0.0103547	ENSMUSG00000049800	Sertad2	58172	protein_coding
27.0402	0.0965685	0.292295	0.000535739	0.0104292	ENSMUSG00000028786	Tmem54	66260	protein_coding
1883.66	-0.553862	0.189853	0.000545205	0.0105928	ENSMUSG00000071176	Arhgef10	234094	protein_coding
1921.81	0.537189	0.182957	0.000545197	0.0105928	ENSMUSG00000070565	Rasal2	226525	protein_coding
6639.46	-0.37163	0.11889	0.000548895	0.0106541	ENSMUSG00000026842	Abl1	11350	protein_coding
669.762	-0.610091	0.214556	0.000553574	0.0107345	ENSMUSG00000073678	Pgap1	241062	protein_coding
379.922	0.822518	0.30689	0.00055547	0.0107608	ENSMUSG00000024228	Nudt12	67993	protein_coding
1270.67	-0.491781	0.161323	0.000556943	0.0107789	ENSMUSG00000022020	Naa16	66897	protein_coding
899.207	0.824124	0.308842	0.000561862	0.0108636	ENSMUSG00000003762	Coq8b	76889	protein_coding
1326.87	1.89171	0.803374	0.000562461	0.0108646	ENSMUSG00000030560	Ctsc	13032	protein_coding
66.3423	-1.97327	0.854746	0.000564775	0.0108673	ENSMUSG00000031112	Stk26	70415	protein_coding
259.002	3.09178	1.3569	0.000563274	0.0108673	ENSMUSG00000024737	Slc15a3	65221	protein_coding
861.739	-0.473342	0.157858	0.000564572	0.0108673	ENSMUSG00000079317	Trappc2	66226	protein_coding
2513.74	0.433955	0.142047	0.000563825	0.0108673	ENSMUSG00000035212	Leprot	230514	protein_coding
1151.53	0.598959	0.209265	0.000568565	0.0109297	ENSMUSG00000031523	Dlc1	50768	protein_coding
161.101	1.49012	0.610887	0.000569584	0.0109387	ENSMUSG00000031805	Jak3	16453	protein_coding
6550.49	0.433466	0.14225	0.000570715	0.0109499	ENSMUSG00000046841	Ckap4	216197	protein_coding
776.07	0.877786	0.332452	0.000583773	0.0111897	ENSMUSG00000021365	Nedd9	18003	protein_coding
1049.03	0.394803	0.128566	0.000585594	0.0112031	ENSMUSG00000107881	Gm44250		TEC
4395.05	0.879242	0.336973	0.000585259	0.0112031	ENSMUSG00000024302	Dtna	13527	protein_coding
1520.68	1.5893	0.671075	0.000590609	0.0112883	ENSMUSG00000028780	Sema3c	20348	protein_coding
9170.31	-0.328285	0.103389	0.000591981	0.0113037	ENSMUSG00000030872	Gga2	74105	protein_coding
2837.74	-0.398849	0.129544	0.000594768	0.0113352	ENSMUSG00000041037	Irgq	210146	protein_coding
4557.29	0.562445	0.193875	0.000594398	0.0113352	ENSMUSG00000052310	Slc39a1	30791	protein_coding
26.3025	-0.0529193	0.273607	0.000597858	0.0113804	ENSMUSG00000087635	Gm13414		processed_pseudogene
743.469	-0.720651	0.264037	0.000598849	0.0113804	ENSMUSG00000033389	Arhgap44	216831	protein_coding
2705.68	-0.690616	0.253484	0.000598733	0.0113804	ENSMUSG00000002342	Tmem161a	234371	protein_coding
1470.58	-0.717827	0.26794	0.000599925	0.01139	ENSMUSG00000025229	Pitx3	18742	protein_coding
120.445	2.39374	0.903679	0.00060481	0.0114719	ENSMUSG00000097252
539.805	0.601504	0.212854	0.000606617	0.0114952	ENSMUSG00000052906	Ubxn8	108159	protein_coding
23.4798	2.12336	0.892941	0.000607771	0.0115062	ENSMUSG00000050967	Creg2	263764	protein_coding
1325.67	-0.545708	0.189261	0.000611907	0.0115735	ENSMUSG00000035048	Anapc13	69010	protein_coding
1442.26	0.542733	0.188827	0.000615905	0.0116381	ENSMUSG00000036155	Mgat5	107895	protein_coding
16.4678	1.68334	0.666668	0.000618683	0.0116795	ENSMUSG00000084289	Fth1-ps		processed_pseudogene
193.652	1.11107	0.441575	0.000620738	0.0117073	ENSMUSG00000046159	Chrm3	12671	protein_coding
2017.27	-0.51961	0.176671	0.000622366	0.0117269	ENSMUSG00000018395	Kif3a	16568	protein_coding
731.883	0.822299	0.313547	0.000623288	0.0117332	ENSMUSG00000030717	Nupr1	56312	protein_coding
1128.95	-0.406468	0.137497	0.000627816	0.0118073	ENSMUSG00000024142	Mlst8	56716	protein_coding
479.512	1.28682	0.529756	0.000631221	0.0118602	ENSMUSG00000008318	Relt	320100	protein_coding
2054.44	-0.405376	0.132841	0.000632713	0.011877	ENSMUSG00000096188	Cmtm4	97487	protein_coding
616.734	-0.437327	0.146378	0.000633984	0.0118897	ENSMUSG00000079334	Naa80	56441	protein_coding
30.887	0.293259	0.6142	0.000634771	0.0118933	ENSMUSG00000075053	Vdac3-ps1		unprocessed_pseudogene
2584.98	-0.872261	0.337072	0.000637179	0.0119272	ENSMUSG00000019194	Scn1b	20266	protein_coding
98.275	0.0335343	0.268742	0.000638044	0.0119323	ENSMUSG00000095690	Rab11b-ps2		processed_pseudogene
964.944	0.843249	0.323935	0.000642965	0.012013	ENSMUSG00000038718	Pbx3	18516	protein_coding
2023.42	-0.559897	0.197281	0.000647519	0.0120755	ENSMUSG00000038695	Josd2	66124	protein_coding
3062.46	-0.852502	0.332956	0.000647371	0.0120755	ENSMUSG00000002997	Prkar2b	19088	protein_coding
8.33524	0.236978	0.455362	0.000650442	0.0121187	ENSMUSG00000087355	Gm13187		lncRNA
3239.83	-0.414419	0.138385	0.000652071	0.0121378	ENSMUSG00000041915	Ammecr1l	225339	protein_coding
256.984	-1.65946	0.713874	0.00065758	0.0122289	ENSMUSG00000060961	Slc4a4	54403	protein_coding
4989.42	-0.520928	0.180188	0.000662876	0.0123159	ENSMUSG00000005514	Por	18984	protein_coding
7919.55	0.419954	0.139926	0.000667628	0.0123927	ENSMUSG00000025510	Cd151	12476	protein_coding
16298.3	0.625952	0.225169	0.000668383	0.0123952	ENSMUSG00000027962	Vcam1	22329	protein_coding
104.062	1.2163	0.498398	0.000673844	0.0124782	ENSMUSG00000038605	Samd10	229011	protein_coding
5106.68	-0.371094	0.119927	0.000674107	0.0124782	ENSMUSG00000038845	Phb	18673	protein_coding
3172.38	-0.408791	0.135628	0.000676707	0.0125147	ENSMUSG00000045671	Spred2	114716	protein_coding
2827.82	0.485399	0.161741	0.000679473	0.0125542	ENSMUSG00000051934	Spats2	72572	protein_coding
10229.1	-0.435668	0.145835	0.00068125	0.0125754	ENSMUSG00000037933	Bicd2	76895	protein_coding
3586.32	0.898438	0.350835	0.000684588	0.0126254	ENSMUSG00000022817	Itgb5	16419	protein_coding
255.047	-1.31016	0.551256	0.000686538	0.0126496	ENSMUSG00000030584	Dpf1	29861	protein_coding
211.594	-1.1625	0.482209	0.000688825	0.0126801	ENSMUSG00000050855	Zfp940	233057	protein_coding
4880.05	0.500978	0.172862	0.000692677	0.0127393	ENSMUSG00000024942	Capn1	12333	protein_coding
613.375	0.503756	0.174125	0.000694974	0.0127697	ENSMUSG00000024666	Tmem138	72982	protein_coding
3947.1	-0.60059	0.222794	0.000697343	0.0128015	ENSMUSG00000028082	Sh3d19	27059	protein_coding
74.9864	1.13149	0.460085	0.000698167	0.0128033	ENSMUSG00000045377	Tmem88	67020	protein_coding
103.012	-1.44489	0.621202	0.000698726	0.0128033	ENSMUSG00000011751	Sptbn4	80297	protein_coding
96.988	-0.654107	0.240293	0.000701862	0.012849	ENSMUSG00000096221	1500002C15Rik		lncRNA
1340.16	-0.6446	0.234668	0.000713843	0.0130564	ENSMUSG00000030279	C2cd5	74741	protein_coding
18.5742	0.128398	0.312748	0.000716136	0.0130864	ENSMUSG00000092232	Gm20521		protein_coding
1120.25	-0.321051	0.101871	0.000718952	0.0131138	ENSMUSG00000017667	Zfp334	228876	protein_coding
1711.78	0.64036	0.233069	0.00071891	0.0131138	ENSMUSG00000039697	Ncoa7	211329	protein_coding
142.424	1.20874	0.510449	0.00071969	0.0131153	ENSMUSG00000045777	Ifitm10	320802	protein_coding
674.887	-1.26529	0.536475	0.00072655	0.0132163	ENSMUSG00000027508	Pag1	94212	protein_coding
927.642	-0.409469	0.136969	0.000726554	0.0132163	ENSMUSG00000022913	Psmg1	56088	protein_coding
41.4585	2.37628	1.08221	0.000730693	0.0132795	ENSMUSG00000079445	B3gnt7	227327	protein_coding
1865.64	-0.299944	0.095146	0.000733351	0.0133156	ENSMUSG00000047412	Zbtb44	235132	protein_coding
5960.17	0.271805	0.0845167	0.000736576	0.0133621	ENSMUSG00000021395	Spin1	20729	protein_coding
3600.5	1.10696	0.454248	0.000740034	0.0134126	ENSMUSG00000020205	Phlda1	21664	protein_coding
1472.14	-0.428706	0.142643	0.000748284	0.0135498	ENSMUSG00000029463	Fam216a	68948	protein_coding
243.737	2.12576	1.04021	0.000752234	0.013609	ENSMUSG00000047986	Palm3	74337	protein_coding
35.606	2.18904	0.922737	0.000762899	0.0137895	ENSMUSG00000040329	Il7	16196	protein_coding
1315.36	-0.545262	0.196893	0.000777735	0.0140328	ENSMUSG00000028093	Acp6	66659	protein_coding
1592.87	-0.831031	0.327073	0.000777764	0.0140328	ENSMUSG00000035863	Palm	18483	protein_coding
9380.1	-0.784853	0.304705	0.000778806	0.0140389	ENSMUSG00000032883	Acsl3	74205	protein_coding
142.697	1.84012	0.832021	0.000779905	0.014046	ENSMUSG00000026012	Cd28	12487	protein_coding
30.1457	-4.37402	2.6072	0.000781935	0.0140699	ENSMUSG00000097666	A330094K24Rik		lncRNA
72.146	1.80569	0.723617	0.000786203	0.014134	ENSMUSG00000038152	5033430I15Rik	76000	lncRNA
1567.5	-0.439717	0.149887	0.000800418	0.0143766	ENSMUSG00000024170	Telo2	71718	protein_coding
15.3823	0.0739974	0.281003	0.000802198	0.0143956	ENSMUSG00000063556	Gm10132		processed_pseudogene
24.2989	-1.76463	0.803576	0.000803936	0.0144138	ENSMUSG00000106683	Gm43263		lncRNA
77.1947	0.995206	0.406564	0.000815226	0.0145863	ENSMUSG00000085939	Cd63-ps		transcribed_processed_pseudogene
852.659	-1.27247	0.553276	0.000814477	0.0145863	ENSMUSG00000020788	Atp2a3	53313	protein_coding
3214.39	-1.51084	0.676244	0.000815748	0.0145863	ENSMUSG00000032010	Usp2	53376	protein_coding
20.6174	2.24335	1.01788	0.000822112	0.0146842	ENSMUSG00000097418	Mir155hg	100653389	lncRNA
54.0724	2.43859	1.15071	0.000822689	0.0146842	ENSMUSG00000027068	Dhrs9	241452	protein_coding
6341.18	0.857923	0.342962	0.000825433	0.01472	ENSMUSG00000060802	B2m	12010	protein_coding
3279.9	-0.461052	0.156593	0.000826297	0.0147222	ENSMUSG00000022774	Ncbp2	68092	protein_coding
74.3459	1.18177	0.506195	0.000828927	0.0147559	ENSMUSG00000020467	Efemp1	216616	protein_coding
1245.18	-0.363813	0.11991	0.000832931	0.0148052	ENSMUSG00000020650	Bcap29	12033	protein_coding
1571.93	0.625987	0.232538	0.000833178	0.0148052	ENSMUSG00000037553	Zdhhc18	503610	protein_coding
30.184	1.61331	0.717043	0.000841504	0.0149266	ENSMUSG00000045441	Gprin3	243385	protein_coding
704.891	-0.616847	0.227371	0.00084087	0.0149266	ENSMUSG00000116165	Pdxp	57028	protein_coding
152.319	3.49944	1.69374	0.000847962	0.0150145	ENSMUSG00000069515	Lyz1	17110	protein_coding
184.194	1.15403	0.487703	0.000847794	0.0150145	ENSMUSG00000056145	AI504432	229694	lncRNA
31.7792	1.89792	0.825977	0.000850029	0.0150378	ENSMUSG00000081126	Gm15784		processed_pseudogene
284.55	-0.59267	0.218028	0.000855578	0.0151195	ENSMUSG00000073680	Tmem88b	320587	protein_coding
342.898	2.50774	1.19627	0.000856165	0.0151195	ENSMUSG00000051439	Cd14	12475	protein_coding
5294.8	0.841352	0.33518	0.000858961	0.0151555	ENSMUSG00000006360	Crip1	12925	protein_coding
2143.89	-0.376271	0.126083	0.000860672	0.0151723	ENSMUSG00000041231	Ublcp1	79560	protein_coding
3896.23	-0.34212	0.114049	0.00086356	0.0152098	ENSMUSG00000048222	Mfap1b	100034361	protein_coding
395.787	0.765606	0.299594	0.000865919	0.0152245	ENSMUSG00000058571	Gpc6	23888	protein_coding
709.576	-0.549616	0.199197	0.000865781	0.0152245	ENSMUSG00000041966	Dcaf17	75763	protein_coding
3436.03	1.18472	0.510752	0.000875782	0.0153843	ENSMUSG00000050953	Gja1	14609	protein_coding
7983.08	0.352196	0.116267	0.000876843	0.0153894	ENSMUSG00000019978	Epb41l2	13822	protein_coding
7131.47	0.415817	0.141597	0.000880884	0.0154468	ENSMUSG00000028163	Nfkb1	18033	protein_coding
622.54	1.42851	0.637645	0.000881775	0.0154489	ENSMUSG00000003452	Bicd1	12121	protein_coding
2787.2	0.49713	0.174104	0.000886185	0.0155125	ENSMUSG00000017756	Slc12a7	20499	protein_coding
473.58	0.760289	0.300341	0.000889797	0.0155614	ENSMUSG00000026471	Mr1	15064	protein_coding
2057.03	0.872211	0.357869	0.000890536	0.0155614	ENSMUSG00000051343	Rab11fip5	52055	protein_coding
618.008	-1.18378	0.516156	0.000893379	0.0155702	ENSMUSG00000032420	Nt5e	23959	protein_coding
662.433	0.415219	0.141709	0.000892476	0.0155702	ENSMUSG00000091811	Inafm1	66300	protein_coding
914.295	-0.528345	0.19393	0.000892813	0.0155702	ENSMUSG00000042348	Arl15	218639	protein_coding
24453.8	0.330964	0.10868	0.000895707	0.0155972	ENSMUSG00000037815	Ctnna1	12385	protein_coding
79.8789	3.81563	2.30833	0.000898948	0.01564	ENSMUSG00000116864	Gm3320		processed_pseudogene
2336.72	-0.652946	0.251013	0.000903538	0.0157061	ENSMUSG00000030287	Itpr2	16439	protein_coding
23.8312	2.71543	1.32579	0.00090465	0.0157118	ENSMUSG00000022218	Tgm1	21816	protein_coding
8.74409	2.99054	1.36249	0.000909915	0.0157895	ENSMUSG00000021640	Naip1	17940	protein_coding
2848.59	-1.24248	0.547861	0.000914962	0.0158633	ENSMUSG00000096768	Erdr1y		lncRNA
41.3416	2.87812	1.4707	0.000918654	0.0159135	ENSMUSG00000030587	2200002D01Rik	72275	protein_coding
37.0764	2.1442	1.00857	0.000921088	0.0159418	ENSMUSG00000103847	Gm20056		processed_pseudogene
754.935	-0.518002	0.186471	0.000923647	0.0159723	ENSMUSG00000039345	Mettl22	239706	protein_coding
555.564	0.727966	0.285513	0.000926789	0.0159938	ENSMUSG00000019796	Lrp11	237253	protein_coding
574.645	1.03436	0.437528	0.000926678	0.0159938	ENSMUSG00000039208	Metrnl	210029	protein_coding
2668.47	-0.299174	0.096306	0.000927292	0.0159938	ENSMUSG00000034190	Chmp7	105513	protein_coding
1986.33	0.941817	0.388159	0.000931079	0.0160452	ENSMUSG00000061533	Cep128	75216	protein_coding
57.4213	1.59828	0.731982	0.0009325	0.0160559	ENSMUSG00000085295	4930430E12Rik		lncRNA
42.692	0.0115935	0.265966	0.00094534	0.0162629	ENSMUSG00000112101	Gm47924		processed_pseudogene
3003.62	0.633793	0.240337	0.00094992	0.0163277	ENSMUSG00000027669	Gnb4	14696	protein_coding
2724.33	-0.506167	0.182292	0.000960259	0.0164912	ENSMUSG00000009894	Snap47	67826	protein_coding
105.61	3.20072	1.67274	0.000965592	0.0165543	ENSMUSG00000032725	Folr2	14276	protein_coding
7549.94	-0.672982	0.261827	0.000965505	0.0165543	ENSMUSG00000007888	Crlf1	12931	protein_coding
10.2263	-4.05747	2.52651	0.000968416	0.0165885	ENSMUSG00000110964	Gm20953		processed_pseudogene
4287.66	-0.858011	0.353415	0.000969752	0.0165971	ENSMUSG00000044337	Ackr3	12778	protein_coding
1798.82	-0.634486	0.242254	0.000976072	0.016691	ENSMUSG00000030768	Disp1	68897	protein_coding
12.095	-0.167507	0.350015	0.000977375	0.016699	ENSMUSG00000038765	Lmx1b	16917	protein_coding
28.3783	-0.113341	0.302128	0.000984354	0.0168039	ENSMUSG00000079534	Pwwp4c	434797	protein_coding
1985.29	-0.722729	0.285265	0.000985882	0.0168156	ENSMUSG00000033767	Tmem131l	229473	protein_coding
2168.86	1.40264	0.641118	0.00098695	0.0168194	ENSMUSG00000017400	Stac2	217154	protein_coding
1862.51	1.34496	0.618118	0.00099646	0.016967	ENSMUSG00000031438	Rnf128	66889	protein_coding
114.655	1.41017	0.636974	0.000997357	0.0169678	ENSMUSG00000005611	Irag1	17540	protein_coding
2511.6	-0.59654	0.219136	0.000998846	0.0169787	ENSMUSG00000003134	Tbc1d8	54610	protein_coding
6053.35	0.683211	0.265501	0.00100488	0.0170667	ENSMUSG00000022587	Ly6e	17069	protein_coding
12.092	1.73382	0.785775	0.00101067	0.0171505	ENSMUSG00000082705	Gm15616		processed_pseudogene
8933.47	0.315842	0.104567	0.00101281	0.0171721	ENSMUSG00000004364	Cul3	26554	protein_coding
11902.5	0.556139	0.208215	0.00101374	0.0171734	ENSMUSG00000027177	Hipk3	15259	protein_coding
4273.02	0.330981	0.109967	0.00102634	0.0173722	ENSMUSG00000022350	Washc5	223593	protein_coding
112.882	1.21183	0.538986	0.00103067	0.0174159	ENSMUSG00000029436	Mmp17	23948	protein_coding
2402.51	0.357254	0.120382	0.00102996	0.0174159	ENSMUSG00000056952	Tatdn2	381801	protein_coding
582.05	0.402972	0.140347	0.00104016	0.0175613	ENSMUSG00000029386
2664.78	-0.69631	0.280833	0.00104145	0.0175684	ENSMUSG00000013033	Adgrl1	330814	protein_coding
74.9434	-2.33449	1.23709	0.00104568	0.0176247	ENSMUSG00000021986	Amer2	72125	protein_coding
30.391	2.14641	1.00871	0.0010556	0.017762	ENSMUSG00000104465	BC002189		lncRNA
3625.16	0.788288	0.315108	0.00105472	0.017762	ENSMUSG00000025612	Bach1	12013	protein_coding
24040.7	0.393553	0.134657	0.00105916	0.0178069	ENSMUSG00000016559	H3f3b	15081	protein_coding
138.798	1.296	0.553994	0.00106706	0.0179246	ENSMUSG00000100774	Gm7329		processed_pseudogene
65.1195	1.63487	0.770261	0.0010707	0.0179479	ENSMUSG00000033213	AA467197	433470	protein_coding
245.462	1.68778	0.801268	0.0010703	0.0179479	ENSMUSG00000020848	Doc2b	13447	protein_coding
861.793	1.20785	0.542193	0.00107201	0.0179479	ENSMUSG00000031838	Ifi30	65972	protein_coding
1854.42	0.394009	0.135701	0.00107204	0.0179479	ENSMUSG00000048920	Fkrp	243853	protein_coding
314.127	1.16844	0.518214	0.0010735	0.0179539	ENSMUSG00000034780	B3galt1	26877	protein_coding
726.806	0.95609	0.40674	0.00107419	0.0179539	ENSMUSG00000086596	Susd5	382111	protein_coding
3796.96	1.15874	0.520225	0.00108579	0.0181326	ENSMUSG00000011148	Adssl1	11565	protein_coding
1241.86	-0.431235	0.152986	0.00109078	0.0182006	ENSMUSG00000036339	Tmem260	218989	protein_coding
1714.4	-0.480485	0.172598	0.00109171	0.018201	ENSMUSG00000037257	Aagab	66939	protein_coding
206.888	-0.756091	0.3071	0.00110224	0.0183306	ENSMUSG00000044952	Kctd21	622320	protein_coding
321.505	-1.126	0.505154	0.00110177	0.0183306	ENSMUSG00000032717	Mdfi	17240	protein_coding
411.874	-0.566629	0.212903	0.00110162	0.0183306	ENSMUSG00000006021	Kptn	70394	protein_coding
512.343	0.649141	0.253415	0.00111797	0.0185613	ENSMUSG00000048497	Mmgt2	216829	protein_coding
8255.91	0.579163	0.219429	0.00111763	0.0185613	ENSMUSG00000034593	Myo5a	17918	protein_coding
902.593	1.37828	0.630822	0.00112065	0.0185903	ENSMUSG00000045776	Lrtm1	319476	protein_coding
26.771	2.95981	1.55255	0.00112962	0.0187204	ENSMUSG00000044162	Tnip3	414084	protein_coding
163.693	-0.686065	0.273639	0.0011313	0.0187204	ENSMUSG00000112627	4933412E12Rik	71086	lncRNA
5355.13	0.421318	0.145907	0.00113128	0.0187204	ENSMUSG00000021493	Pdlim7	67399	protein_coding
931.584	0.709758	0.281378	0.00113415	0.0187519	ENSMUSG00000046169	Adamts6	108154	protein_coding
1340.16	-1.10061	0.496392	0.00113741	0.0187903	ENSMUSG00000026819	Slc25a25	227731	protein_coding
43.0176	1.04396	0.456496	0.00113987	0.0188154	ENSMUSG00000113175	Gm9973		transcribed_unprocessed_pseudogene
322.401	-0.498858	0.183331	0.00114437	0.018874	ENSMUSG00000037525	Bcdin3d	75284	protein_coding
379.852	1.07904	0.479234	0.00115674	0.0190623	ENSMUSG00000027173	Depdc7	211896	protein_coding
1289.94	1.23753	0.569113	0.00115873	0.0190795	ENSMUSG00000059182	Skap2	54353	protein_coding
3466.8	0.735988	0.29493	0.00116702	0.0191843	ENSMUSG00000019947	Arid5b	71371	protein_coding
4752.19	0.516439	0.191187	0.00116612	0.0191843	ENSMUSG00000037656	Slc20a2	20516	protein_coding
8.71713	0.173505	0.353641	0.00117072	0.0192045	ENSMUSG00000026824	Kcnj3	16519	protein_coding
89.9601	-1.78693	0.902384	0.00117113	0.0192045	ENSMUSG00000027996	Sfrp2	20319	protein_coding
1269.57	-0.248307	0.0799384	0.00117078	0.0192045	ENSMUSG00000046753	Ccdc66	320234	protein_coding
126.843	1.49989	0.707952	0.00117746	0.0192924	ENSMUSG00000030107	Usp18	24110	protein_coding
289.533	-0.856175	0.36294	0.00118041	0.0193249	ENSMUSG00000033578	Tmem35a	67564	protein_coding
3544.77	-0.27773	0.0914908	0.00118337	0.0193575	ENSMUSG00000031060	Rbm10	236732	protein_coding
2095.37	-0.41644	0.147267	0.00118711	0.0194028	ENSMUSG00000116045
413.005	-0.593845	0.228158	0.00119082	0.0194475	ENSMUSG00000015943	Bola1	69168	protein_coding
1680.21	0.393201	0.137344	0.00119801	0.019533	ENSMUSG00000034620	Rxylt1	216395	protein_coding
6829.1	0.487115	0.178339	0.0011973	0.019533	ENSMUSG00000028273	Pdlim5	56376	protein_coding
242.229	0.849548	0.360627	0.00120556	0.01964	ENSMUSG00000032656	Marchf3	320253	protein_coding
2719.98	0.508859	0.188712	0.00121411	0.0197568	ENSMUSG00000079442	St6galnac4	20448	protein_coding
4471.02	-0.636746	0.251174	0.0012147	0.0197568	ENSMUSG00000022508	Bcl6	12053	protein_coding
14151.2	-0.315917	0.104173	0.00121874	0.0198062	ENSMUSG00000019432	Ddx39b	53817	protein_coding
331.795	1.96585	0.986807	0.00123198	0.0200051	ENSMUSG00000048120	Entpd1	12495	protein_coding
24253.8	0.562234	0.214631	0.00123532	0.020043	ENSMUSG00000023456	Tpi1	21991	protein_coding
1060.92	-0.416619	0.149558	0.00124112	0.0201139	ENSMUSG00000040532	Abhd11	68758	protein_coding
1130.21	-0.829087	0.345647	0.00124241	0.0201139	ENSMUSG00000039960	Rhou	69581	protein_coding
2225.68	0.39679	0.144137	0.00124271	0.0201139	ENSMUSG00000021962	Dcp1a	75901	protein_coding
4325.8	0.472014	0.170217	0.00124399	0.0201184	ENSMUSG00000027663	Zmat3	22401	protein_coding
17240.3	0.557232	0.212252	0.0012478	0.0201637	ENSMUSG00000021823	Vcl	22330	protein_coding
181.742	-2.04687	1.11544	0.00124899	0.0201667	ENSMUSG00000085519	Gm13703		lncRNA
872.68	0.537372	0.202899	0.0012523	0.020203	ENSMUSG00000050965	Prkca	18750	protein_coding
7831.28	-0.536556	0.204267	0.00125327	0.020203	ENSMUSG00000030201	Lrp6	16974	protein_coding
35.5925	-0.181673	0.365528	0.00125821	0.0202231	ENSMUSG00000059852	Kcng2	240444	protein_coding
1195.96	0.869894	0.379277	0.0012558	0.0202231	ENSMUSG00000022686	B3gnt5	108105	protein_coding
1327.7	-0.341959	0.117077	0.00125856	0.0202231	ENSMUSG00000040370	Etfrf1	67636	protein_coding
11825.6	0.429115	0.153408	0.0012575	0.0202231	ENSMUSG00000031960	Aars	234734	protein_coding
3843.15	-1.29888	0.618342	0.00126652	0.0203346	ENSMUSG00000038763	Alpk3	116904	protein_coding
10867.3	0.270435	0.089235	0.00127244	0.0204133	ENSMUSG00000015733	Capza2	12343	protein_coding
241.209	1.40128	0.680249	0.00127465	0.0204158	ENSMUSG00000004267	Eno2	13807	protein_coding
579.514	-0.34449	0.116997	0.00127379	0.0204158	ENSMUSG00000094441	Zfp955a	77652	protein_coding
67.0617	1.39389	0.66985	0.00127959	0.0204621	ENSMUSG00000072769	Gm10419		lncRNA
1869.76	-0.833661	0.351221	0.00127899	0.0204621	ENSMUSG00000038910	Plcl2	224860	protein_coding
283.004	1.20709	0.572677	0.00128094	0.0204674	ENSMUSG00000032281	Acsbg1	94180	protein_coding
2517.18	0.750666	0.313072	0.00128206	0.0204688	ENSMUSG00000027639	Samhd1	56045	protein_coding
2153.11	0.913753	0.399749	0.00128517	0.0205022	ENSMUSG00000028645	Slc2a1	20525	protein_coding
524.927	-1.45264	0.708158	0.00128712	0.0205169	ENSMUSG00000044006	Cilp2	68709	protein_coding
284.894	2.26434	1.19852	0.00129446	0.0206009	ENSMUSG00000027322	Siglec1	20612	protein_coding
4056.34	-0.496322	0.182966	0.00129345	0.0206009	ENSMUSG00000039156	Stim2	116873	protein_coding
110.597	0.911845	0.395832	0.00129556	0.0206021	ENSMUSG00000063383	Zfp947	210853	protein_coding
563.216	1.17477	0.553825	0.00130733	0.0207727	ENSMUSG00000022297	Fzd6	14368	protein_coding
84.06	-0.781057	0.328255	0.00131847	0.0209164	ENSMUSG00000055313	Pgbd1	319207	protein_coding
3940.24	0.413172	0.147537	0.00131749	0.0209164	ENSMUSG00000038780	Smurf1	75788	protein_coding
1818.27	-0.37859	0.132289	0.0013198	0.0209209	ENSMUSG00000037905	Bri3bp	76809	protein_coding
223.642	2.44201	1.24098	0.00132298	0.0209547	ENSMUSG00000021720	Rnf180	71816	protein_coding
38.0469	2.33623	1.26191	0.00132752	0.0209771	ENSMUSG00000063063	Ctnna2	12386	protein_coding
879.467	0.468561	0.173751	0.00132754	0.0209771	ENSMUSG00000020831	0610010K14Rik	104457	protein_coding
13151	0.767542	0.322588	0.0013262	0.0209771	ENSMUSG00000014599	Csf1	12977	protein_coding
12.0959	3.17673	1.54034	0.00133427	0.0210537	ENSMUSG00000034226	Rhov	228543	protein_coding
2082.83	0.637388	0.255433	0.0013345	0.0210537	ENSMUSG00000034485	Uaca	72565	protein_coding
1547.76	0.494443	0.184313	0.00133808	0.0210935	ENSMUSG00000020230	Prmt2	15468	protein_coding
13.8571	-1.84199	0.976895	0.00134422	0.021164	ENSMUSG00000010044	Zmynd10	114602	protein_coding
511.841	-1.11244	0.52103	0.0013449	0.021164	ENSMUSG00000038296	Galnt18	233733	protein_coding
2982.82	-1.12805	0.527013	0.00134573	0.021164	ENSMUSG00000039611	Pgap4	67063	protein_coding
3196.26	-0.419082	0.148916	0.00134858	0.0211755	ENSMUSG00000024780	Cdc37l1	67072	protein_coding
3230.62	0.340765	0.115477	0.00134756	0.0211755	ENSMUSG00000006599	Gtf2h1	14884	protein_coding
4370.34	0.738213	0.30797	0.00135588	0.0212734	ENSMUSG00000028494	Plin2	11520	protein_coding
3217.8	0.617688	0.248374	0.00136043	0.021328	ENSMUSG00000041773	Enc1	13803	protein_coding
370.805	1.0244	0.470827	0.00136478	0.0213795	ENSMUSG00000020785	Camkk1	55984	protein_coding
697.004	-0.573887	0.223112	0.00136702	0.0213978	ENSMUSG00000055912	Tmem150a	232086	protein_coding
9044.51	0.490846	0.183472	0.0013698	0.0214244	ENSMUSG00000035621	Midn	59090	protein_coding
11.6724	0.148785	0.328451	0.00137419	0.0214656	ENSMUSG00000048978	Nrsn1	22360	protein_coding
160.457	2.72361	1.52045	0.00137458	0.0214656	ENSMUSG00000022102	Dok2	13449	protein_coding
3758.26	1.14881	0.53316	0.00137932	0.0215228	ENSMUSG00000004655	Aqp1	11826	protein_coding
1469.51	0.551875	0.213313	0.00138302	0.0215499	ENSMUSG00000031934	Panx1	55991	protein_coding
3227.68	-0.43442	0.157824	0.00138322	0.0215499	ENSMUSG00000033960	Jcad	240185	protein_coding
469.982	-0.738547	0.310135	0.00138596	0.0215759	ENSMUSG00000097589	Dleu2		lncRNA
8441.19	-0.471432	0.174797	0.00139288	0.0216667	ENSMUSG00000028760	Eif4g3	230861	protein_coding
769.137	-0.329056	0.113248	0.00139611	0.0217	ENSMUSG00000059975	Zfp74	72723	protein_coding
141.517	-1.00097	0.449427	0.00139809	0.0217139	ENSMUSG00000060727	Gm12571		processed_pseudogene
1233.02	-0.696595	0.290766	0.00140208	0.021759	ENSMUSG00000050199	Lgr4	107515	protein_coding
1828.02	2.05102	1.09451	0.00140613	0.0218041	ENSMUSG00000110195	Pde2a	207728	protein_coding
3315.3	-0.280278	0.0955978	0.00140718	0.0218041	ENSMUSG00000062604	Srpk2	20817	protein_coding
31.22	1.66166	0.84158	0.00141131	0.0218487	ENSMUSG00000058743	Kcnj14	211480	protein_coding
1513.68	-0.548541	0.213115	0.00141224	0.0218487	ENSMUSG00000114196	Gm47547		lncRNA
47.4351	1.88649	0.898036	0.00141626	0.0218939	ENSMUSG00000022871	Fetub	59083	protein_coding
21.8976	-0.0972509	0.292516	0.00141973	0.0219307	ENSMUSG00000051067	Lingo3	237403	protein_coding
63.5522	1.20095	0.567566	0.00143254	0.0220804	ENSMUSG00000044017	Adgrd1	243277	protein_coding
4203.55	-0.340902	0.118236	0.0014316	0.0220804	ENSMUSG00000030967	Zranb1	360216	protein_coding
39603.8	-0.406495	0.145926	0.00143274	0.0220804	ENSMUSG00000020612	Prkar1a	19084	protein_coding
356.75	0.545911	0.211157	0.00143801	0.0221445	ENSMUSG00000057409	Zfp53	24132	protein_coding
6385	-0.329588	0.116058	0.00144043	0.0221646	ENSMUSG00000020091	Eif4ebp2	13688	protein_coding
994.688	-0.692764	0.28917	0.00144274	0.0221831	ENSMUSG00000023915	Tnfrsf21	94185	protein_coding
11.5381	0.0800266	0.283603	0.00145236	0.022311	ENSMUSG00000024254	Abcg8	67470	protein_coding
493.929	0.462429	0.170557	0.00145329	0.022311	ENSMUSG00000032177	Pde4a	18577	protein_coding
122.945	1.19837	0.574076	0.00145492	0.022318	ENSMUSG00000017417	Plxdc1	72324	protein_coding
797.93	-0.457447	0.169586	0.00145598	0.022318	ENSMUSG00000090266	Mettl23	74319	protein_coding
2736.29	-0.24061	0.0798341	0.00146192	0.0223918	ENSMUSG00000017802	Retreg3	67998	protein_coding
5995.98	-0.344323	0.120542	0.00147849	0.022611	ENSMUSG00000026918	Brd3	67382	protein_coding
46985.4	0.670316	0.275036	0.00147771	0.022611	ENSMUSG00000026864	Hspa5	14828	protein_coding
393.15	1.11947	0.532605	0.00148692	0.0227224	ENSMUSG00000026786	Apbb1ip	54519	protein_coding
1056.75	-1.74989	0.947754	0.00149123	0.022771	ENSMUSG00000020053	Igf1	16000	protein_coding
4131.65	0.425877	0.15684	0.00149336	0.022786	ENSMUSG00000030265	Kras	16653	protein_coding
102.925	1.86668	1.0285	0.00149855	0.0228478	ENSMUSG00000002847	Pla1a	85031	protein_coding
212.671	-1.91368	1.03705	0.00150891	0.0229881	ENSMUSG00000033576	Apol6	71939	protein_coding
936.728	-0.615391	0.251758	0.00151156	0.0230109	ENSMUSG00000001656	Hoxc11	109663	protein_coding
14.1348	0.130855	0.315243	0.00151758	0.0230849	ENSMUSG00000028463	Car9	230099	protein_coding
205.844	1.6605	0.839668	0.00151905	0.0230878	ENSMUSG00000105954	Gm42793		TEC
666.802	1.89961	1.03426	0.00152007	0.0230878	ENSMUSG00000024210	Ip6k3	271424	protein_coding
6217.23	0.398702	0.143451	0.00152382	0.0231271	ENSMUSG00000039202	Abhd2	54608	protein_coding
61.486	2.12317	1.16382	0.00153951	0.0233474	ENSMUSG00000025401	Myo1a	432516	protein_coding
4384.9	-0.655587	0.267886	0.00154886	0.0234714	ENSMUSG00000019916	P4ha1	18451	protein_coding
12368.5	0.292369	0.0931995	0.00155074	0.0234822	ENSMUSG00000020152	Actr2	66713	protein_coding
444.15	-0.85887	0.382068	0.00155242	0.0234897	ENSMUSG00000040183	Ankrd6	140577	protein_coding
345.307	-1.36107	0.708274	0.0015612	0.0236047	ENSMUSG00000034656	Cacna1a	12286	protein_coding
418.417	0.583876	0.23305	0.00156356	0.0236226	ENSMUSG00000043421	Hilpda	69573	protein_coding
8.55722	1.81762	0.899622	0.00156798	0.0236714	ENSMUSG00000085207	Gm11767	102640451	lncRNA
52.0918	-3.05907	1.37171	0.00157216	0.0236987	ENSMUSG00000086416	Gm14002		lncRNA
1381.93	0.574971	0.228374	0.00157121	0.0236987	ENSMUSG00000044768	Macir	52392	protein_coding
193.528	1.3182	0.653804	0.00158456	0.0238676	ENSMUSG00000021108	Prkch	18755	protein_coding
219.784	1.71083	0.888882	0.0015905	0.023939	ENSMUSG00000022220	Adcy4	104110	protein_coding
248.804	-0.661935	0.26761	0.0015917	0.023939	ENSMUSG00000045464	2810002D19Rik		lncRNA
651.353	1.07041	0.507457	0.00160146	0.0240677	ENSMUSG00000019966	Kitl	17311	protein_coding
1098.5	-0.416438	0.152115	0.00161171	0.0242036	ENSMUSG00000006732	Mettl1	17299	protein_coding
14.9641	1.8134	0.956744	0.00162873	0.0244108	ENSMUSG00000091037
451.158	-1.55278	0.830456	0.00162814	0.0244108	ENSMUSG00000026610	Esrrg	26381	protein_coding
2728.62	-1.98611	1.11224	0.00162918	0.0244108	ENSMUSG00000030428	Ttyh1	57776	protein_coding
87.9884	1.1363	0.550445	0.00163388	0.0244628	ENSMUSG00000097157	Gm26512		lncRNA
38.8259	4.25756	2.75703	0.0016352	0.0244643	ENSMUSG00000031443	F7	14068	protein_coding
31.335	2.08066	1.07074	0.00164021	0.0245209	ENSMUSG00000056643	Chst13	71797	protein_coding
20.4268	3.20885	1.86336	0.00164522	0.0245774	ENSMUSG00000091345	Col6a5	665033	protein_coding
448.582	1.03716	0.496755	0.00165368	0.024682	ENSMUSG00000038843	Gcnt1	14537	protein_coding
10547.7	-0.3755	0.13491	0.00165469	0.024682	ENSMUSG00000027878	Notch2	18129	protein_coding
154.314	2.15152	1.21014	0.00166184	0.0247701	ENSMUSG00000020901	Pik3r5	320207	protein_coding
753.582	1.63589	0.861675	0.0016647	0.0247942	ENSMUSG00000027656	Ccn5	22403	protein_coding
178.323	-0.721546	0.306286	0.00166716	0.0248123	ENSMUSG00000107879	9330102E08Rik	330427	translated_unprocessed_pseudogene
416.916	0.638433	0.264146	0.0016709	0.0248495	ENSMUSG00000049307	Fut4	14345	protein_coding
852.355	0.599671	0.243558	0.00167227	0.0248514	ENSMUSG00000024891	Slc29a2	13340	protein_coding
32.7215	2.27674	1.26207	0.00167625	0.0248735	ENSMUSG00000045201	Lrrc3b	218763	protein_coding
7296.89	0.586382	0.237606	0.00167538	0.0248735	ENSMUSG00000028249	Sdcbp	53378	protein_coding
289.659	-0.67512	0.28601	0.0016845	0.0249589	ENSMUSG00000059540	Tcea2	21400	protein_coding
2418.45	0.506839	0.196272	0.00168388	0.0249589	ENSMUSG00000071379	Hpcal1	53602	protein_coding
139.286	1.63006	0.854461	0.00168782	0.0249895	ENSMUSG00000090698	Apold1	381823	protein_coding
2711.71	0.506704	0.195504	0.00169619	0.0250949	ENSMUSG00000024556	Me2	107029	protein_coding
1471.72	0.786707	0.347513	0.00170086	0.0251452	ENSMUSG00000024781	Lipa	16889	protein_coding
128.404	-1.12646	0.55964	0.00170527	0.0251738	ENSMUSG00000028167	Bdh2	69772	protein_coding
153.056	3.18466	1.84909	0.00170531	0.0251738	ENSMUSG00000037872	Ackr1	13349	protein_coding
6695.76	1.3987	0.742309	0.00170696	0.0251795	ENSMUSG00000038403	Hjv	69585	protein_coding
385.263	-0.747832	0.323983	0.00170911	0.0251927	ENSMUSG00000069307	H2bc23	665596	protein_coding
531.838	0.640741	0.265429	0.00171329	0.0252356	ENSMUSG00000054612	Mgmt	17314	protein_coding
1563.99	1.16212	0.583433	0.00171499	0.025242	ENSMUSG00000021994	Wnt5a	22418	protein_coding
79.888	2.03752	0.980966	0.00171855	0.0252758	ENSMUSG00000044071	Tafa2	268354	protein_coding
9786.8	0.37041	0.132732	0.00173039	0.0254313	ENSMUSG00000032228	Tcf12	21406	protein_coding
3477.36	-0.344053	0.119597	0.00173433	0.0254705	ENSMUSG00000025041	Nt5c2	76952	protein_coding
3482.94	0.499161	0.193167	0.00173683	0.0254884	ENSMUSG00000027540	Ptpn1	19246	protein_coding
3217.56	0.47094	0.177515	0.00174577	0.0256008	ENSMUSG00000017144	Rnd3	74194	protein_coding
12.2407	0.104134	0.296269	0.00175725	0.0257357	ENSMUSG00000020062	Slc5a8	216225	protein_coding
214.531	1.19811	0.596522	0.00175754	0.0257357	ENSMUSG00000035692	Isg15	100038882	protein_coding
38.297	-1.70742	0.966108	0.00176361	0.0257867	ENSMUSG00000041930	Fam222a	433940	protein_coding
428.977	0.64876	0.272521	0.00176317	0.0257867	ENSMUSG00000033147	Slc22a15	242126	protein_coding
34.704	1.3082	0.654061	0.00176549	0.0257953	ENSMUSG00000029228	Lnx1	16924	protein_coding
14403.9	0.563786	0.226806	0.00176936	0.0258329	ENSMUSG00000015143	Actn1	109711	protein_coding
11557.5	-0.597611	0.245703	0.00177759	0.0259341	ENSMUSG00000069601	Ank3	11735	protein_coding
61.9898	-0.979318	0.476976	0.00178227	0.0259645	ENSMUSG00000045532	C1ql1	23829	protein_coding
1288.98	1.48569	0.79807	0.00178168	0.0259645	ENSMUSG00000038112	AW551984	244810	protein_coding
7141.62	0.990745	0.471487	0.00178488	0.0259835	ENSMUSG00000004040	Stat3	20848	protein_coding
568.719	0.190933	0.377552	0.00179769	0.0261509	ENSMUSG00000069622	Gm10273		processed_pseudogene
5023.64	-0.473316	0.183957	0.00180203	0.026195	ENSMUSG00000057315	Arhgap24	231532	protein_coding
7492.73	-0.641506	0.270283	0.00181023	0.0262951	ENSMUSG00000034659	Tmem109	68539	protein_coding
668.096	-0.561048	0.226645	0.00181532	0.0263499	ENSMUSG00000038286	Bphl	68021	protein_coding
2055.93	-0.314338	0.111793	0.00181772	0.0263654	ENSMUSG00000047921	Trappc9	76510	protein_coding
198.652	1.05409	0.515976	0.00182688	0.0264407	ENSMUSG00000026430	Rassf5	54354	protein_coding
694.759	1.46378	0.794127	0.00182681	0.0264407	ENSMUSG00000037580	Gch1	14528	protein_coding
1928.26	1.35213	0.722959	0.0018243	0.0264407	ENSMUSG00000020598	Nrcam	319504	protein_coding
4239.52	0.264003	0.0903018	0.00184567	0.0266934	ENSMUSG00000045216	Hs6st1	50785	protein_coding
533.356	-0.494964	0.193749	0.00185297	0.0267795	ENSMUSG00000026098	Pms1	227099	protein_coding
18.5039	-1.88806	1.16646	0.00185842	0.0268389	ENSMUSG00000038725	Pkhd1l1	192190	protein_coding
98.051	-0.26098	0.503104	0.00186565	0.0269239	ENSMUSG00000042045	Sln	66402	protein_coding
5180.55	0.433859	0.158867	0.00187799	0.0270824	ENSMUSG00000015961	Adss	11566	protein_coding
61.3916	1.5378	1.08939	0.00188114	0.0271082	ENSMUSG00000001021	S100a3	20197	protein_coding
1991.03	0.659655	0.280897	0.00188658	0.0271671	ENSMUSG00000021408	Ripk1	19766	protein_coding
7941.58	0.327497	0.116187	0.00190482	0.0274099	ENSMUSG00000030530	Furin	18550	protein_coding
15.4413	2.99004	1.98895	0.00190882	0.0274407	ENSMUSG00000068452	Duox2	214593	protein_coding
245.29	1.5017	0.828277	0.00191225	0.0274407	ENSMUSG00000057359	Gm17494		lncRNA
445.852	-0.746613	0.33303	0.00191245	0.0274407	ENSMUSG00000019718	L3hypdh	67217	protein_coding
2767.96	0.444119	0.168866	0.00191064	0.0274407	ENSMUSG00000021760	Gpx8	69590	protein_coding
2778.24	-0.670671	0.288171	0.00191525	0.027461	ENSMUSG00000051586	Mical3	194401	protein_coding
2157.53	-0.375654	0.136615	0.00192674	0.0275996	ENSMUSG00000045896	Paip2b	232164	protein_coding
2599.83	-0.344714	0.123875	0.00192768	0.0275996	ENSMUSG00000032714	Syde1	71709	protein_coding
21.7547	3.64852	2.74944	0.00193063	0.0276221	ENSMUSG00000024124	Prss30	30943	protein_coding
607.21	1.00199	0.493958	0.0019402	0.0277391	ENSMUSG00000113308	Gm48445		processed_pseudogene
8786.66	-0.443232	0.170627	0.00194434	0.0277784	ENSMUSG00000071054	Safb	224903	protein_coding
2474.72	0.818017	0.381204	0.00194661	0.027791	ENSMUSG00000040964	Arhgef10l	72754	protein_coding
898.276	0.322465	0.114258	0.00195687	0.0279062	ENSMUSG00000117284	Gm7072	631624	protein_coding
1056.67	1.20331	0.633399	0.00195747	0.0279062	ENSMUSG00000050390	C77080	97130	protein_coding
931.896	-0.421343	0.160157	0.00195967	0.0279175	ENSMUSG00000038055	Dexi	58239	protein_coding
4317.28	0.631366	0.267503	0.00196529	0.0279777	ENSMUSG00000020644	Id2	15902	protein_coding
150.02	1.84954	1.05045	0.00196734	0.027987	ENSMUSG00000021319	Sfrp4	20379	protein_coding
23.5906	1.56276	0.825931	0.00197235	0.0280382	ENSMUSG00000045991	Onecut2	225631	protein_coding
202.713	0.947458	0.458221	0.00198361	0.0281783	ENSMUSG00000022371	Col14a1	12818	protein_coding
8982.28	0.409334	0.153208	0.00198664	0.0282012	ENSMUSG00000027423	Snx5	69178	protein_coding
25.5348	0.112676	0.300203	0.00199576	0.0283105	ENSMUSG00000033740	St18	240690	protein_coding
1284.04	-0.691844	0.303648	0.00200051	0.0283578	ENSMUSG00000022325	Pop1	67724	protein_coding
2637.19	0.853417	0.394609	0.00200592	0.0284144	ENSMUSG00000037552	Plekhg2	101497	protein_coding
826.318	-1.46752	0.83373	0.00201539	0.028508	ENSMUSG00000075225	Ccdc162	75973	protein_coding
1226.01	-0.411549	0.156588	0.00201467	0.028508	ENSMUSG00000013997	Nit1	27045	protein_coding
8.25579	4.0784	2.54949	0.0020196	0.0285474	ENSMUSG00000055748	Gsdmc4	74548	protein_coding
965.994	0.350599	0.127191	0.00203392	0.0287295	ENSMUSG00000041671	Pyroxd1	232491	protein_coding
5160	-0.768825	0.352472	0.00203555	0.0287321	ENSMUSG00000058135	Gstm1	14862	protein_coding
910.87	0.732605	0.328476	0.00204116	0.0287911	ENSMUSG00000089901	Gm8113		protein_coding
88.8373	-1.22887	0.662324	0.00204332	0.0287996	ENSMUSG00000062785	Kcnc3	16504	protein_coding
577.895	-0.42884	0.163192	0.00204465	0.0287996	ENSMUSG00000027259	Adal	75894	protein_coding
117.215	-1.6291	0.956246	0.00204788	0.0288247	ENSMUSG00000097360	9430065F17Rik	77857	lncRNA
493.273	-0.58152	0.242769	0.00205378	0.0288874	ENSMUSG00000022748	Cmss1	66497	protein_coding
782.852	0.479101	0.188007	0.00206594	0.029038	ENSMUSG00000046058	Eid2	386655	protein_coding
894.036	0.920299	0.438519	0.00208	0.0292151	ENSMUSG00000037321	Tap1	21354	protein_coding
18.9773	4.07079	3.99374	0.0020841	0.0292451	ENSMUSG00000025991	Cps1	227231	protein_coding
6736.26	-0.256384	0.0894752	0.00208506	0.0292451	ENSMUSG00000078622	Ccdc47	67163	protein_coding
116.468	1.9056	1.14163	0.00210178	0.0294589	ENSMUSG00000041046	Ramp3	56089	protein_coding
11.513	3.3426	1.95778	0.0021163	0.0296416	ENSMUSG00000043498
8.93598	2.39414	1.14424	0.00213181	0.0298378	ENSMUSG00000106424	Gm34866		lncRNA
14479.3	-0.389595	0.145789	0.00213895	0.0299168	ENSMUSG00000022043	Trim35	66854	protein_coding
891.066	-1.32709	0.740871	0.00214091	0.0299233	ENSMUSG00000108322	5430431A17Rik	71368	lncRNA
2391.54	0.469756	0.185145	0.00214314	0.0299335	ENSMUSG00000025742	Prps2	110639	protein_coding
74.5322	1.68089	0.996372	0.00214716	0.0299687	ENSMUSG00000000202	Btbd17	72014	protein_coding
19.9177	3.4897	2.66959	0.00215487	0.0300344	ENSMUSG00000043501	Lgals2	107753	protein_coding
602.91	1.05631	0.538223	0.0021538	0.0300344	ENSMUSG00000078249	Hmga1b	111241	protein_coding
768.546	0.436745	0.168147	0.0021653	0.0301587	ENSMUSG00000075312	Gm13597		processed_pseudogene
1338.55	0.140028	0.322071	0.0021739	0.0302573	ENSMUSG00000034687	Fras1	231470	protein_coding
27.5761	-1.39658	0.790596	0.00217731	0.0302837	ENSMUSG00000045327	6330549D23Rik		transcribed_processed_pseudogene
753.12	-0.469475	0.187599	0.00217969	0.0302957	ENSMUSG00000020744	Slc25a19	67283	protein_coding
37.3836	-0.979154	0.489878	0.00218805	0.0303908	ENSMUSG00000116569	Gm49620		lncRNA
20.9399	-1.40819	0.782816	0.00222324	0.0308581	ENSMUSG00000098066	Gm26944		lncRNA
2992.32	0.949875	0.46921	0.002233	0.030972	ENSMUSG00000030748	Il4ra	16190	protein_coding
4088.54	0.438761	0.170666	0.00223918	0.0310361	ENSMUSG00000020282	Rhbdf1	13650	protein_coding
2980.3	0.389455	0.147234	0.00224728	0.0311268	ENSMUSG00000017715	Pgs1	74451	protein_coding
174.563	1.49553	0.869769	0.00225463	0.0311907	ENSMUSG00000040751	Lat2	56743	protein_coding
6086.39	0.480377	0.191256	0.00225501	0.0311907	ENSMUSG00000062937	Mtap	66902	protein_coding
16.3265	3.12661	2.56675	0.0022597	0.0311907	ENSMUSG00000021565	Slc6a19	74338	protein_coding
20.5291	1.50106	0.778042	0.00225845	0.0311907	ENSMUSG00000086395	A630014C17Rik		lncRNA
806.744	-0.369046	0.133971	0.00225694	0.0311907	ENSMUSG00000051065	Mb21d2	239796	protein_coding
1331.15	-0.364882	0.134745	0.00226296	0.0311926	ENSMUSG00000024132	Eci1	13177	protein_coding
2901.48	-0.748131	0.350985	0.00226283	0.0311926	ENSMUSG00000023885	Thbs2	21826	protein_coding
2467.93	0.645177	0.283725	0.00226541	0.0312048	ENSMUSG00000048234	Rnf149	67702	protein_coding
2127.08	-1.30347	0.754912	0.00228533	0.0314575	ENSMUSG00000028369	Svep1	64817	protein_coding
1583.82	0.752479	0.346898	0.0022928	0.0315387	ENSMUSG00000031778	Cx3cl1	20312	protein_coding
61.894	-0.780882	0.369112	0.00229761	0.0315614	ENSMUSG00000092402	Gm20485		lncRNA
36896.8	0.778425	0.365743	0.00229613	0.0315614	ENSMUSG00000026193	Fn1	14268	protein_coding
87.7531	0.748509	0.343894	0.00231238	0.0317424	ENSMUSG00000070720	Tmem200b	623230	protein_coding
61.837	2.10763	1.41504	0.00231765	0.0317929	ENSMUSG00000029371	Cxcl5	20311	protein_coding
8.65483	-0.108001	0.297935	0.0023333	0.0319856	ENSMUSG00000059434	Gckr	231103	protein_coding
1824.73	1.4316	0.846945	0.00234093	0.0320682	ENSMUSG00000058897	Col25a1	77018	protein_coding
110.223	-1.56615	0.909315	0.00234562	0.0321104	ENSMUSG00000036192	Rorb	225998	protein_coding
8219.54	-0.415529	0.159912	0.00234894	0.0321339	ENSMUSG00000013629	Cad	69719	protein_coding
36.5264	1.2768	0.706254	0.00236431	0.0323219	ENSMUSG00000114538	Gm31517	102633770	lncRNA
1705.27	0.604715	0.260518	0.00236654	0.0323303	ENSMUSG00000002249	Tead3	21678	protein_coding
5171.74	-0.486337	0.196078	0.00237504	0.0324242	ENSMUSG00000009035	Tmem184b	223693	protein_coding
15.1857	0.0624352	0.2765	0.00238382	0.0324333	ENSMUSG00000024731	Ms4a10	69826	protein_coding
412.447	2.25713	1.4363	0.00238151	0.0324333	ENSMUSG00000005338	Cadm3	94332	protein_coding
611.704	-0.508939	0.209687	0.00238379	0.0324333	ENSMUSG00000043162	Pyurf	66459	protein_coding
3365.42	0.77375	0.360217	0.00238348	0.0324333	ENSMUSG00000034640	Tiparp	99929	protein_coding
6198.24	-0.672246	0.306004	0.00237785	0.0324333	ENSMUSG00000027597	Ahcy	269378	protein_coding
149.309	-0.808892	0.390119	0.00240164	0.0326453	ENSMUSG00000071073	Lrrc73	224813	protein_coding
2939.32	-0.392268	0.14518	0.00240431	0.0326453	ENSMUSG00000026643	Nmt2	18108	protein_coding
48126.2	0.753982	0.355734	0.00240345	0.0326453	ENSMUSG00000026950	Neb	17996	protein_coding
4644.34	0.377119	0.140755	0.00240631	0.0326503	ENSMUSG00000027195	Hsd17b12	56348	protein_coding
15856.6	0.631872	0.278344	0.00241213	0.032707	ENSMUSG00000030557	Mef2a	17258	protein_coding
71.3166	0.208923	0.393447	0.00241736	0.0327558	ENSMUSG00000026387	Sctr	319229	protein_coding
2827.54	0.561568	0.23826	0.00242456	0.032831	ENSMUSG00000035107	Dcbld2	73379	protein_coding
632.053	1.67184	1.02788	0.00244808	0.0331271	ENSMUSG00000042254	Cilp	214425	protein_coding
1541.85	-1.28714	0.757397	0.00245765	0.033234	ENSMUSG00000031137	Fgf13	14168	protein_coding
34423.6	0.617647	0.271009	0.00247322	0.033422	ENSMUSG00000001435	Col18a1	12822	protein_coding
1641.37	0.95243	0.484939	0.00248789	0.0335974	ENSMUSG00000043079	Synpo	104027	protein_coding
103.763	2.38334	1.5933	0.00249157	0.0336244	ENSMUSG00000079547	H2-DMb1	14999	protein_coding
759.289	1.30986	0.762624	0.00250191	0.033673	ENSMUSG00000026972	Arrdc1	215705	protein_coding
942.997	-0.469625	0.190581	0.00250103	0.033673	ENSMUSG00000073422	Hsd17b8	14979	protein_coding
2440.17	-0.585604	0.256982	0.0024999	0.033673	ENSMUSG00000028614	Ndc1	72787	protein_coding
3478.84	0.290417	0.106152	0.00249766	0.033673	ENSMUSG00000039756	Dnttip2	99480	protein_coding
607.522	-0.47005	0.19015	0.00250418	0.0336808	ENSMUSG00000041975	Mettl8	228019	protein_coding
1724.46	0.34828	0.129168	0.00250874	0.0337177	ENSMUSG00000021240	Abcd4	19300	protein_coding
2002.27	1.14062	0.631972	0.0025103	0.0337177	ENSMUSG00000034765	Dusp5	240672	protein_coding
631.974	0.962826	0.501543	0.00251556	0.0337371	ENSMUSG00000020098	Pcbd1	13180	protein_coding
695.392	1.1753	0.654334	0.00251399	0.0337371	ENSMUSG00000040473	Cfap69	207686	protein_coding
1965.42	-0.333868	0.123685	0.00251681	0.0337371	ENSMUSG00000048047	Zbtb33	56805	protein_coding
50.3417	1.41251	0.83955	0.00251889	0.0337423	ENSMUSG00000112474	Gm46209		processed_pseudogene
605.705	0.525024	0.2186	0.00253146	0.033888	ENSMUSG00000025076	Casp7	12369	protein_coding
736.366	-0.445578	0.175527	0.00254262	0.0340146	ENSMUSG00000109846	Gm45627		lncRNA
223.201	-0.464906	0.187004	0.00255436	0.034126	ENSMUSG00000071722	Spin4	270624	protein_coding
10227.3	0.268721	0.0934238	0.00255319	0.034126	ENSMUSG00000021709	Erbin	59079	protein_coding
1165.88	-0.660275	0.297019	0.00256202	0.0342053	ENSMUSG00000047767	Atg16l2	73683	protein_coding
12900.2	0.40527	0.156585	0.00256981	0.0342865	ENSMUSG00000006498	Ptbp1	19205	protein_coding
84.1488	1.2673	0.724954	0.00257656	0.0343536	ENSMUSG00000059325	Hopx	74318	protein_coding
1378.83	0.455614	0.180922	0.00258767	0.0344787	ENSMUSG00000027641	Rbl1	19650	protein_coding
160.186	-0.633635	0.28772	0.00259489	0.0345519	ENSMUSG00000087543	Gm16576	100504191	lncRNA
20.2247	0.00534849	0.265619	0.00259829	0.034552	ENSMUSG00000082382	Gm14970		processed_pseudogene
180.237	1.02122	0.536387	0.00259836	0.034552	ENSMUSG00000056671	Prelid2	77619	protein_coding
12.1486	0.00854852	0.265789	0.00260632	0.0346347	ENSMUSG00000078151	Gm12226		processed_pseudogene
18513.6	-0.279618	0.101597	0.00262299	0.0348331	ENSMUSG00000009470	Tnpo1	238799	protein_coding
3010.2	-0.34639	0.129457	0.00262699	0.0348399	ENSMUSG00000029166	Mapre3	100732	protein_coding
4916.05	0.85686	0.430432	0.00262681	0.0348399	ENSMUSG00000035168	Tanc1	66860	protein_coding
3428.59	-0.481054	0.196591	0.0026353	0.034927	ENSMUSG00000032786	Alas1	11655	protein_coding
36.988	2.97156	1.47845	0.00263886	0.0349509	ENSMUSG00000038415	Foxq1	15220	protein_coding
2117.73	0.526005	0.216926	0.00264112	0.0349577	ENSMUSG00000006585	Cdt1	67177	protein_coding
8.17818	2.29523	2.29776	0.00264825	0.0349834	ENSMUSG00000064177	Ghrl	58991	protein_coding
96.6739	-1.21501	0.718063	0.00264497	0.0349834	ENSMUSG00000056004	Elapor2	231014	protein_coding
18054.6	-0.796732	0.391414	0.00264832	0.0349834	ENSMUSG00000032648	Pygm	19309	protein_coding
2301.46	-0.220017	0.0778255	0.00266359	0.0351618	ENSMUSG00000020366	Mapk9	26420	protein_coding
84.8445	2.04218	1.45037	0.00266646	0.0351765	ENSMUSG00000026321	Tnfrsf11a	21934	protein_coding
601.99	-0.43255	0.171345	0.00266828	0.0351773	ENSMUSG00000055200	Sertad3	170742	protein_coding
1577.46	0.723085	0.342584	0.00267703	0.0352693	ENSMUSG00000026980	Ly75	17076	protein_coding
108.198	-0.623921	0.277924	0.00268714	0.0353793	ENSMUSG00000109274	Gm45133		TEC
4190.59	0.438217	0.17364	0.00269011	0.035395	ENSMUSG00000041936	Agrn	11603	protein_coding
103.411	0.988778	0.522717	0.00269297	0.0354092	ENSMUSG00000085399	Foxd2os	100040736	lncRNA
798.423	-0.605123	0.27518	0.0027106	0.0356176	ENSMUSG00000000552	Zfp385a	29813	protein_coding
1073.93	0.493826	0.206012	0.00271253	0.0356195	ENSMUSG00000033102	Cdc14b	218294	protein_coding
2250.63	-0.392646	0.149569	0.00272428	0.0357504	ENSMUSG00000003308	Keap1	50868	protein_coding
265.02	1.20312	0.69564	0.00272828	0.0357559	ENSMUSG00000029570	Lfng	16848	protein_coding
2069.29	0.636986	0.287882	0.00272712	0.0357559	ENSMUSG00000028184	Adgrl2	99633	protein_coding
1312.07	0.448597	0.177795	0.00276356	0.0361945	ENSMUSG00000061288	Taok3	330177	protein_coding
16.6351	0.307947	0.632957	0.00278154	0.0364061	ENSMUSG00000028392	Bspry	192120	protein_coding
5984.9	1.20422	0.715459	0.00279673	0.0365809	ENSMUSG00000043091	Tuba1c	22146	protein_coding
939.486	-0.423009	0.167912	0.00280979	0.0367278	ENSMUSG00000074649	Mmp24os1	613262	protein_coding
152.241	-0.710521	0.339229	0.00282562	0.0369105	ENSMUSG00000068686	Cd59b	333883	protein_coding
5085.43	0.802704	0.393506	0.00283119	0.0369591	ENSMUSG00000027199	Gatm	67092	protein_coding
93.7479	2.05983	1.57171	0.002839	0.0370158	ENSMUSG00000091900	Gm4353		processed_pseudogene
6131.24	-0.362626	0.138409	0.00283924	0.0370158	ENSMUSG00000032340	Neo1	18007	protein_coding
261.951	1.5201	0.996174	0.00286771	0.0373455	ENSMUSG00000055782	Abcd2	26874	protein_coding
826.489	-0.606505	0.275312	0.00287014	0.0373455	ENSMUSG00000042632	Pla2g6	53357	protein_coding
7698.64	0.450648	0.180984	0.00286842	0.0373455	ENSMUSG00000066406	Akap13	75547	protein_coding
16.0871	0.145166	0.323888	0.00288635	0.037532	ENSMUSG00000069306	H4c17	100041230	protein_coding
3973.71	-0.469331	0.196512	0.00289129	0.0375717	ENSMUSG00000029512	Ulk1	22241	protein_coding
1368.11	-0.41771	0.166484	0.00291402	0.0378425	ENSMUSG00000094936	Rbm4	19653	protein_coding
196.087	0.742154	0.361938	0.0029181	0.0378709	ENSMUSG00000059401	Mamld1	333639	protein_coding
2265.18	-0.452423	0.184546	0.0029237	0.0379189	ENSMUSG00000029033	Acap3	140500	protein_coding
210.521	0.538699	0.232676	0.00292817	0.0379523	ENSMUSG00000039217	Il18	16173	protein_coding
609.151	-0.496556	0.208385	0.00294058	0.0380637	ENSMUSG00000020696	Rffl	67338	protein_coding
2986.98	0.46335	0.190261	0.00293986	0.0380637	ENSMUSG00000042225	Ammecr1	56068	protein_coding
507.707	1.00134	0.56831	0.002959	0.0382773	ENSMUSG00000016526	Dyrk3	226419	protein_coding
40324.9	0.339226	0.128379	0.00296809	0.03837	ENSMUSG00000025348	Itga7	16404	protein_coding
653.764	0.76092	0.376134	0.00297536	0.0384391	ENSMUSG00000033278	Ptprm	19274	protein_coding
74.8223	2.44951	1.10579	0.00298444	0.0385143	ENSMUSG00000032057	Hoatz	235345	protein_coding
1906.15	-0.701772	0.345037	0.00298504	0.0385143	ENSMUSG00000010609	Psen2	19165	protein_coding
150.682	2.10394	1.53693	0.00299442	0.0386104	ENSMUSG00000022122	Ednrb	13618	protein_coding
2589.5	0.584431	0.261187	0.00302058	0.0388757	ENSMUSG00000055044	Pdlim1	54132	protein_coding
3731.44	0.319234	0.119016	0.00301739	0.0388757	ENSMUSG00000056153	Socs6	54607	protein_coding
7366.77	-0.170652	0.0596617	0.00302083	0.0388757	ENSMUSG00000000441	Raf1	110157	protein_coding
2340.93	0.610552	0.279375	0.00302552	0.0388859	ENSMUSG00000032643	Fhl3	14201	protein_coding
7327.92	-0.518288	0.222557	0.00302402	0.0388859	ENSMUSG00000028525	Pde4b	18578	protein_coding
9.62347	-0.245971	0.464136	0.00303088	0.0389297	ENSMUSG00000056359	D830013O20Rik	380765	lncRNA
1498.05	-0.498549	0.208108	0.00303805	0.0389968	ENSMUSG00000036285	Noa1	56412	protein_coding
3033.37	-0.366073	0.141329	0.00304535	0.0390654	ENSMUSG00000041341	Atg2b	76559	protein_coding
15.933	0.0589879	0.27525	0.00306266	0.0392622	ENSMUSG00000073067	9130019P16Rik	100042056	lncRNA
17.3293	0.0556457	0.274261	0.00306781	0.039303	ENSMUSG00000028415	Spink4	20731	protein_coding
1609.38	-0.376729	0.146794	0.00306998	0.0393056	ENSMUSG00000022526	Zfp251	71591	protein_coding
45.3307	-0.202858	0.392341	0.00308823	0.0394806	ENSMUSG00000062209	Erbb4	13869	protein_coding
442.961	-0.553094	0.24414	0.00309156	0.0394806	ENSMUSG00000022947	Cbr3	109857	protein_coding
1195.58	0.460038	0.190599	0.00309025	0.0394806	ENSMUSG00000025591	Tma16	66282	protein_coding
1664.35	0.615825	0.284206	0.00309037	0.0394806	ENSMUSG00000030257	Srgap3	259302	protein_coding
103.031	1.29068	0.802082	0.00310608	0.0396407	ENSMUSG00000024899	Papss2	23972	protein_coding
1444.15	0.365391	0.141062	0.00311002	0.0396656	ENSMUSG00000037885	Stk35	67333	protein_coding
855.435	-0.383494	0.151634	0.00312681	0.0398544	ENSMUSG00000054499	Dedd2	67379	protein_coding
25.8061	1.67947	0.968836	0.0031432	0.0400377	ENSMUSG00000060240	Cend1	57754	protein_coding
4017.55	1.00477	0.562918	0.00314593	0.0400469	ENSMUSG00000026678	Rgs5	19737	protein_coding
3219.78	0.474669	0.198541	0.00315664	0.0401577	ENSMUSG00000031490	Eif4ebp1	13685	protein_coding
1723.93	-0.726384	0.362489	0.00317335	0.0403446	ENSMUSG00000016552	Foxred2	239554	protein_coding
391.391	-0.845923	0.450527	0.00317574	0.0403492	ENSMUSG00000038168	P3h2	210530	protein_coding
1317.51	0.627449	0.291269	0.00318084	0.0403884	ENSMUSG00000028843	Sh3bgrl3	73723	protein_coding
2037.41	-0.446637	0.183825	0.00318412	0.0404043	ENSMUSG00000003955	Fam162a	70186	protein_coding
352.524	0.66278	0.312792	0.0031896	0.0404481	ENSMUSG00000059883	Irak4	266632	protein_coding
32.4809	-2.38324	1.36794	0.00319857	0.0405068	ENSMUSG00000042757	Tmem108	81907	protein_coding
409.739	2.32334	3.7158	0.00319851	0.0405068	ENSMUSG00000049382	Krt8	16691	protein_coding
1443.86	-0.68052	0.322879	0.00320031	0.0405068	ENSMUSG00000025932	Eya1	14048	protein_coding
15.7462	-0.132901	0.315868	0.00320728	0.0405541	ENSMUSG00000021090	Lrrc9	78257	protein_coding
56.5088	1.46727	0.967211	0.0032081	0.0405541	ENSMUSG00000087132	A930001C03Rik		lncRNA
8657.6	-0.386015	0.152358	0.00321134	0.0405693	ENSMUSG00000025862	Stag2	20843	protein_coding
301.481	1.14197	0.685474	0.00321745	0.0406209	ENSMUSG00000034947	Tmem106a	217203	protein_coding
668.654	-0.371905	0.145985	0.00322318	0.0406675	ENSMUSG00000007777	Trappc2b	66050	protein_coding
1110.1	-0.443514	0.194547	0.00324033	0.040858	ENSMUSG00000051483	Cbr1	12408	protein_coding
1681.46	-0.28467	0.102152	0.0032531	0.0409931	ENSMUSG00000097119	B230354K17Rik	105246278	lncRNA
2779.67	-0.418337	0.169891	0.00327713	0.04127	ENSMUSG00000042523	Dnal1	105000	protein_coding
901.547	0.578471	0.262188	0.00328398	0.0413301	ENSMUSG00000049881	2810025M15Rik		transcribed_processed_pseudogene
236.651	1.44454	0.990273	0.00330943	0.0416242	ENSMUSG00000047180	Neurl3	214854	protein_coding
5529.61	0.470869	0.19567	0.00331263	0.0416382	ENSMUSG00000028161	Ppp3ca	19055	protein_coding
857.459	0.384331	0.151927	0.00332209	0.0417309	ENSMUSG00000062554	Gm12751		processed_pseudogene
6163.23	0.507118	0.218865	0.00332917	0.0417935	ENSMUSG00000026596	Abl2	11352	protein_coding
1710.13	-1.08651	0.665254	0.00333305	0.041816	ENSMUSG00000032702	Kank1	107351	protein_coding
5979.27	-0.402522	0.164988	0.00334734	0.0419689	ENSMUSG00000020483	Dynll2	68097	protein_coding
23.5314	-1.33194	0.907974	0.00335173	0.0419975	ENSMUSG00000068263	Efcc1	58229	protein_coding
110.504	1.80973	1.36663	0.00338344	0.0423683	ENSMUSG00000068245	Phf11d	219132	protein_coding
1546.95	0.604872	0.277348	0.00342986	0.0429227	ENSMUSG00000031217	Efnb1	13641	protein_coding
388.516	-0.437275	0.181367	0.00343212	0.0429241	ENSMUSG00000039648	Kyat1	70266	protein_coding
910.577	0.593496	0.274202	0.00344156	0.0430017	ENSMUSG00000030659	Nucb2	53322	protein_coding
1374.37	0.521138	0.228846	0.00344263	0.0430017	ENSMUSG00000070003	Ssbp4	76900	protein_coding
484.685	-0.40754	0.164935	0.00344792	0.0430408	ENSMUSG00000086784	Isoc2a	664994	protein_coding
1875.93	0.687795	0.337049	0.00345281	0.043075	ENSMUSG00000044456	Rin3	217835	protein_coding
22.9455	1.58901	1.17056	0.00345701	0.0430763	ENSMUSG00000097154	Gm26510		lncRNA
1451.47	-0.548884	0.250889	0.00345724	0.0430763	ENSMUSG00000005774	Rfx5	53970	protein_coding
192.091	1.06266	0.661248	0.00346403	0.0431341	ENSMUSG00000042766	Trim46	360213	protein_coding
442.894	-0.495143	0.217034	0.0034778	0.0432525	ENSMUSG00000089862	Umad1	100036521	protein_coding
697.431	0.321225	0.675938	0.00347787	0.0432525	ENSMUSG00000035385	Ccl2	20296	protein_coding
535.912	-0.526408	0.233455	0.00348237	0.0432815	ENSMUSG00000036086	Zranb3	226409	protein_coding
219.469	-0.145448	0.326147	0.00348703	0.0433125	ENSMUSG00000041460	Cacna2d4	319734	protein_coding
1165.02	-0.393139	0.161891	0.00351232	0.0435994	ENSMUSG00000039178	Tbc1d19	67249	protein_coding
49.8843	1.762	1.54502	0.00353979	0.0439132	ENSMUSG00000059003	Grin2a	14811	protein_coding
36.7302	-0.323568	0.6824	0.00354797	0.0439761	ENSMUSG00000042258	Isl1	16392	protein_coding
4314.47	0.658576	0.31967	0.00354926	0.0439761	ENSMUSG00000007817	Zmiz1	328365	protein_coding
6786.13	0.724618	0.364794	0.00355291	0.043994	ENSMUSG00000028399	Ptprd	19266	protein_coding
113.023	-0.679006	0.337326	0.00355739	0.0439949	ENSMUSG00000034071	Zfp551	619331	protein_coding
2669.38	-0.509255	0.221719	0.00355689	0.0439949	ENSMUSG00000042826	Fgf11	14166	protein_coding
251.981	2.75405	4.14623	0.0035728	0.044145	ENSMUSG00000030789	Itgax	16411	protein_coding
349.423	-0.851218	0.47115	0.00357394	0.044145	ENSMUSG00000090086	AI480526		lncRNA
1676.55	0.795363	0.418745	0.00358397	0.0442415	ENSMUSG00000040033	Stat2	20847	protein_coding
43.3488	-1.20947	0.812614	0.00360748	0.0444218	ENSMUSG00000072844	G530011O06Rikx	654820	lncRNA
908.501	1.183	0.754602	0.0036036	0.0444218	ENSMUSG00000025608	Podxl	27205	protein_coding
1134.13	0.412241	0.168343	0.00360292	0.0444218	ENSMUSG00000085917	Gm15899		processed_pseudogene
8080.68	-0.404389	0.164425	0.00360549	0.0444218	ENSMUSG00000026701	Prdx6	11758	protein_coding
11.8889	2.25081	1.96038	0.00361118	0.04444	ENSMUSG00000006642	Tcf23	69852	protein_coding
219.682	-0.643257	0.310993	0.00361744	0.0444896	ENSMUSG00000043432	Leng9	243813	protein_coding
7713.37	0.400641	0.162509	0.00362988	0.0445877	ENSMUSG00000029364	Wsb2	59043	protein_coding
8526.37	0.455064	0.194486	0.00362868	0.0445877	ENSMUSG00000015647	Lama5	16776	protein_coding
910.054	-0.498611	0.21483	0.00364243	0.0447143	ENSMUSG00000021951	Eef1akmt1	68043	protein_coding
37.4066	-1.34021	0.968744	0.00366233	0.0449311	ENSMUSG00000068522	Aard	239435	protein_coding
1420.46	-0.554117	0.252431	0.00366852	0.0449794	ENSMUSG00000038838	Vars2	68915	protein_coding
1019.75	-0.511768	0.226583	0.00367454	0.0450256	ENSMUSG00000024548	Setbp1	240427	protein_coding
146.781	-0.675046	0.33469	0.00370294	0.0453457	ENSMUSG00000102700	Gm38312		TEC
41.662	1.63878	0.939916	0.00371209	0.0454299	ENSMUSG00000032769	Trpa1	277328	protein_coding
17793.6	0.388933	0.157024	0.00373041	0.0456261	ENSMUSG00000051223	Bzw1	66882	protein_coding
43.4001	-1.16624	0.782253	0.00374315	0.0456664	ENSMUSG00000040740	Slc25a34	384071	protein_coding
94.8312	1.13203	0.723978	0.00374068	0.0456664	ENSMUSG00000052613	Pcdh15	11994	protein_coding
403.533	-0.661289	0.327765	0.00374033	0.0456664	ENSMUSG00000087403	Kantr		protein_coding
1365.28	-0.367544	0.14618	0.00374513	0.0456664	ENSMUSG00000067722	Uqcc4	214489	protein_coding
3565.6	-0.348806	0.136937	0.00374202	0.0456664	ENSMUSG00000003813	Rad23a	19358	protein_coding
767.894	0.435438	0.182742	0.00374911	0.045687	ENSMUSG00000052566	Hook2	170833	protein_coding
1813.98	0.686528	0.342947	0.00375143	0.0456874	ENSMUSG00000044674	Fzd1	14362	protein_coding
8546.74	0.435366	0.182134	0.00376783	0.0458592	ENSMUSG00000041959	S100a10	20194	protein_coding
36.8037	0.812096	0.441498	0.00377365	0.0458886	ENSMUSG00000024371	C2	12263	protein_coding
4850.49	-0.455838	0.194079	0.00377484	0.0458886	ENSMUSG00000032047	Acat1	110446	protein_coding
213.062	1.46118	1.10096	0.00377731	0.0458907	ENSMUSG00000037649	H2-DMa	14998	protein_coding
70.2229	-0.249351	0.468352	0.00379632	0.0460936	ENSMUSG00000023439	Gnb3	14695	protein_coding
182.029	-0.498554	0.219386	0.00381025	0.0462346	ENSMUSG00000066637	Ttc32	75516	protein_coding
18012.9	-0.695878	0.357384	0.00384404	0.0466163	ENSMUSG00000052957	Gas1	14451	protein_coding
2047.28	-0.217291	0.0826955	0.00384965	0.046656	ENSMUSG00000006423	Steep1	77644	protein_coding
197.753	0.980551	0.60294	0.00385361	0.0466756	ENSMUSG00000048450	Msx1	17701	protein_coding
1031.65	-0.429976	0.179381	0.00386627	0.0467562	ENSMUSG00000047454	Gphn	268566	protein_coding
2298.34	0.360124	0.143641	0.00386729	0.0467562	ENSMUSG00000030452	Nipa2	93790	protein_coding
3319.7	-0.338949	0.133069	0.00386676	0.0467562	ENSMUSG00000020918	Kat2a	14534	protein_coding
87.8533	-0.732509	0.384917	0.00387161	0.0467802	ENSMUSG00000064307	Lrrc51	69358	protein_coding
40.2594	-0.881202	0.505074	0.00387486	0.0467912	ENSMUSG00000072572	Slc39a2	214922	protein_coding
44.075	1.39195	1.00346	0.00388769	0.0469177	ENSMUSG00000026051	Ecrg4	78896	protein_coding
3551.17	0.764881	0.403247	0.00389128	0.0469327	ENSMUSG00000016128	Stard13	243362	protein_coding
353.694	1.14719	0.748712	0.0038941	0.0469384	ENSMUSG00000026110	Mgat4a	269181	protein_coding
590.37	-1.42747	1.25443	0.00389741	0.0469499	ENSMUSG00000061132	Blnk	17060	protein_coding
4006.51	0.484869	0.210309	0.00390228	0.0469802	ENSMUSG00000038305	Spats2l	67198	protein_coding
3561.52	-0.44343	0.189243	0.00391048	0.0470506	ENSMUSG00000059890	Ube4a	140630	protein_coding
361.853	0.848671	0.483505	0.00391366	0.0470606	ENSMUSG00000025140	Pycr1	209027	protein_coding
159.033	0.0830659	0.284817	0.00392063	0.0471159	ENSMUSG00000029919	Hpgds	54486	protein_coding
407.66	-0.468661	0.20253	0.00392817	0.0471782	ENSMUSG00000043487	Acot6	217700	protein_coding
243.332	1.21116	0.891874	0.00394482	0.0472879	ENSMUSG00000073787	Gm10575	100126795	lncRNA
2212.18	-0.303225	0.116361	0.00394799	0.0472879	ENSMUSG00000034064	Poglut1	224143	protein_coding
2286.77	-0.746973	0.399474	0.00394024	0.0472879	ENSMUSG00000042109	Csdc2	105859	protein_coding
3753.77	0.302875	0.115937	0.00394915	0.0472879	ENSMUSG00000026469	Xpr1	19775	protein_coding
5042.04	-0.286617	0.110587	0.0039436	0.0472879	ENSMUSG00000002222	Rmnd5a	68477	protein_coding
7657.18	0.277298	0.104685	0.00396113	0.047403	ENSMUSG00000066324	Bpnt2	242291	protein_coding
758.87	0.555722	0.256057	0.00396798	0.0474566	ENSMUSG00000073647	Gm10557		processed_pseudogene
536.512	-0.399726	0.164325	0.00397215	0.0474643	ENSMUSG00000003190	Bcl2l12	75736	protein_coding
3583.18	-0.511985	0.23237	0.00397338	0.0474643	ENSMUSG00000019487	Trip10	106628	protein_coding
821.5	0.576604	0.278736	0.00398087	0.0475254	ENSMUSG00000022306	Zfpm2	22762	protein_coding
110.393	0.140621	0.32128	0.00398761	0.0475774	ENSMUSG00000021944	Gata4	14463	protein_coding
657.76	-0.420675	0.178739	0.00401782	0.0479054	ENSMUSG00000012483	Rpa3	68240	protein_coding
1560.54	-0.495163	0.223667	0.0040223	0.0479054	ENSMUSG00000024777	Ppp2r5b	225849	protein_coding
5376.51	-0.294226	0.112547	0.00402113	0.0479054	ENSMUSG00000034109	Golim4	73124	protein_coding
1737.53	0.257567	0.096203	0.00402771	0.0479413	ENSMUSG00000010936	Vac14	234729	protein_coding
24.2823	0.126726	0.310624	0.00404715	0.048144	ENSMUSG00000041078	Grid1	14803	protein_coding
92.1293	2.09785	3.13978	0.00405885	0.0482257	ENSMUSG00000053687	Dpep2	319446	protein_coding
342.212	-1.43768	1.36858	0.0040572	0.0482257	ENSMUSG00000063142	Kcnma1	16531	protein_coding
16528.3	0.464357	0.198302	0.00406336	0.0482506	ENSMUSG00000029581	Fscn1	14086	protein_coding
2070.55	-0.430567	0.181977	0.00407798	0.0483954	ENSMUSG00000067547	Gm7666		transcribed_processed_pseudogene
13.104	0.154805	0.333419	0.00410366	0.0486713	ENSMUSG00000083780	Gm12728		processed_pseudogene
593.488	1.22585	0.857525	0.0041064	0.0486749	ENSMUSG00000032625	Thsd7a	330267	protein_coding
475.596	-0.468102	0.202157	0.00413627	0.0489708	ENSMUSG00000036975	Tmem177	66343	protein_coding
950.882	0.814374	0.45607	0.00413494	0.0489708	ENSMUSG00000025321	Itgb8	320910	protein_coding
35.2382	0.105577	0.296738	0.00414453	0.0490105	ENSMUSG00000047592	Nxpe5	381680	protein_coding
1032.73	-0.406968	0.169543	0.00414423	0.0490105	ENSMUSG00000055116	Bmal1	11865	protein_coding
126.012	-0.890494	0.529262	0.00415726	0.0491319	ENSMUSG00000097239	Gm27029		protein_coding
17.9517	1.80039	1.7984	0.00419929	0.0495175	ENSMUSG00000026994	Galnt3	14425	protein_coding
86.8449	1.03512	0.666769	0.00420235	0.0495175	ENSMUSG00000103313	Gm38357		TEC
120.897	-0.704302	0.370462	0.00420299	0.0495175	ENSMUSG00000106870	Gm43681		TEC
124.551	0.693412	0.357106	0.00420476	0.0495175	ENSMUSG00000047604	Frat2	212398	protein_coding
143.439	0.113242	0.301633	0.0042007	0.0495175	ENSMUSG00000029925	Tbxas1	21391	protein_coding
1025.16	0.51548	0.234513	0.00419979	0.0495175	ENSMUSG00000039886	Tmem120a	215210	protein_coding
224.946	0.211535	0.396428	0.00420759	0.0495216	ENSMUSG00000042842	Serpinb6b	20708	protein_coding
1276.13	0.416197	0.175074	0.00421545	0.0495849	ENSMUSG00000070002	Ell	13716	protein_coding
993.246	-0.348832	0.139495	0.00422691	0.0496612	ENSMUSG00000038622	Med30	69790	protein_coding
3393.59	0.835893	0.480995	0.0042268	0.0496612	ENSMUSG00000026425	Srgap2	14270	protein_coding
10.1616	0.0983949	0.292528	0.0042297	0.0496647	ENSMUSG00000044626	Liph	239759	protein_coding
4910.13	-0.27505	0.104631	0.00423804	0.0497334	ENSMUSG00000015291	Gdi1	14567	protein_coding

## Sheet: AMuSC_mdx_vs_WT
baseMean	log2FoldChange	lfcSE	pvalue	padj	ensembl_gene_id	mgi_symbol	entrezgene_id	gene_biotype
1414	3.14428	0.242382	7.07107e-40	1.48344e-35	ENSMUSG00000028019	Pdgfc	54635	protein_coding
1987	1.43948	0.120107	5.25734e-34	5.51469e-30	ENSMUSG00000029060	Mib2	76580	protein_coding
2447.86	1.07236	0.0898464	1.00307e-33	7.01445e-30	ENSMUSG00000004798	Ulk2	29869	protein_coding
210.521	2.77844	0.239936	3.84133e-32	2.01468e-28	ENSMUSG00000039217	Il18	16173	protein_coding
5604.25	2.12396	0.185468	1.82974e-31	7.67724e-28	ENSMUSG00000000957	Mmp14	17387	protein_coding
570.713	3.83824	0.344283	4.02868e-30	1.40863e-26	ENSMUSG00000034488	Edil3	13612	protein_coding
2866.93	1.44166	0.133643	2.96647e-28	8.89052e-25	ENSMUSG00000042644	Itpr3	16440	protein_coding
16804.8	2.37901	0.220974	3.63669e-28	9.53677e-25	ENSMUSG00000026837	Col5a1	12831	protein_coding
12480.3	2.40687	0.225216	8.38508e-28	1.95456e-24	ENSMUSG00000019817	Plagl1	22634	protein_coding
14456.7	1.73898	0.16471	4.25549e-27	8.92759e-24	ENSMUSG00000027864	Ptgfrn	19221	protein_coding
2911.06	2.4776	0.238879	1.97906e-26	3.77443e-23	ENSMUSG00000036256	Igfbp7	29817	protein_coding
370.485	2.20216	0.212784	3.18375e-26	5.566e-23	ENSMUSG00000024544	Ldlrad4	52662	protein_coding
3640.44	1.86692	0.183956	2.93079e-25	4.62527e-22	ENSMUSG00000040852	Plekhh2	213556	protein_coding
202.713	4.08868	0.405119	3.0866e-25	4.62527e-22	ENSMUSG00000022371	Col14a1	12818	protein_coding
2592.97	1.37889	0.136639	7.55867e-25	1.05716e-21	ENSMUSG00000034563	Ccpg1	72278	protein_coding
3586.32	3.25571	0.32528	8.61998e-25	1.13024e-21	ENSMUSG00000022817	Itgb5	16419	protein_coding
17261.6	1.23345	0.122667	1.28966e-24	1.59152e-21	ENSMUSG00000024593	Megf10	70417	protein_coding
4006.51	2.04691	0.205941	1.67252e-24	1.94932e-21	ENSMUSG00000038305	Spats2l	67198	protein_coding
1960.6	2.65307	0.267549	2.26455e-24	2.50042e-21	ENSMUSG00000020432	Tcn2	21452	protein_coding
13781.9	1.74859	0.176061	2.88313e-24	3.02426e-21	ENSMUSG00000019899	Lama2	16773	protein_coding
336.879	1.90749	0.195772	1.71426e-23	1.71255e-20	ENSMUSG00000022758	P2rx6	18440	protein_coding
6515.29	1.45487	0.149297	2.59268e-23	2.47235e-20	ENSMUSG00000023055	Calcoco1	67488	protein_coding
6790.75	2.4434	0.256023	9.67546e-23	8.82528e-20	ENSMUSG00000032334	Loxl1	16949	protein_coding
473.58	2.72575	0.286279	1.1303e-22	9.88019e-20	ENSMUSG00000026471	Mr1	15064	protein_coding
2756.57	2.13635	0.224335	1.28827e-22	1.08106e-19	ENSMUSG00000027230	Creb3l1	26427	protein_coding
2181.63	1.50089	0.156132	1.62246e-22	1.30914e-19	ENSMUSG00000024975	Pdcd4	18569	protein_coding
475.169	3.04482	0.321322	1.68857e-22	1.31202e-19	ENSMUSG00000040483	Xaf1	327959	protein_coding
1519.01	2.27624	0.241304	2.90184e-22	2.1742e-19	ENSMUSG00000043004	Gng2	14702	protein_coding
1148.61	1.70368	0.181295	5.5521e-22	4.01647e-19	ENSMUSG00000003546	Klc4	74764	protein_coding
747.518	6.33117	0.682795	9.58542e-22	6.70308e-19	ENSMUSG00000049723	Mmp12	17381	protein_coding
221.082	3.42686	0.371766	1.12458e-21	7.61049e-19	ENSMUSG00000046807	Lrrc75b	192734	protein_coding
4009.72	1.45455	0.155296	1.17236e-21	7.68589e-19	ENSMUSG00000042035	Igsf3	78908	protein_coding
10594	2.82185	0.307761	3.04175e-21	1.93372e-18	ENSMUSG00000031375	Bgn	12111	protein_coding
86.0431	2.86355	0.314468	5.00729e-21	3.08964e-18	ENSMUSG00000031958	Ldhd	52815	protein_coding
829.613	4.73812	0.52542	8.15566e-21	4.8885e-18	ENSMUSG00000073489	Ifi204	15951	protein_coding
2049.82	1.32941	0.146624	1.22344e-20	7.12962e-18	ENSMUSG00000019975	Ikbip	67454	protein_coding
7782.31	1.61908	0.178361	1.32797e-20	7.52961e-18	ENSMUSG00000031841	Cdh13	12554	protein_coding
16414.4	1.14916	0.12669	1.61944e-20	8.94059e-18	ENSMUSG00000022892	App	11820	protein_coding
2277.32	1.70157	0.189877	2.75257e-20	1.48067e-17	ENSMUSG00000051236	Msrb3	320183	protein_coding
1220.5	2.50606	0.282016	4.45587e-20	2.33699e-17	ENSMUSG00000031538	Plat	18791	protein_coding
1519.78	2.09567	0.23657	6.06142e-20	3.10152e-17	ENSMUSG00000083282	Ctsf	56464	protein_coding
2365.28	1.27707	0.143168	7.08023e-20	3.53657e-17	ENSMUSG00000025212	Sfxn3	94280	protein_coding
1494.69	1.77459	0.201581	9.80044e-20	4.78148e-17	ENSMUSG00000028919	Arhgef19	213649	protein_coding
2984.76	2.29119	0.262964	2.1108e-19	1.00642e-16	ENSMUSG00000019539	Rcn3	52377	protein_coding
603.115	2.53151	0.290868	2.16949e-19	1.01142e-16	ENSMUSG00000022012	Enox1	239188	protein_coding
233.274	1.63063	0.187507	3.51657e-19	1.60378e-16	ENSMUSG00000046191	Pcdhb20	93891	protein_coding
1326.58	1.91445	0.223067	7.46292e-19	3.33116e-16	ENSMUSG00000039007	Cpq	54381	protein_coding
11384.8	2.06885	0.241912	9.52148e-19	4.16148e-16	ENSMUSG00000022816	Fstl1	14314	protein_coding
107.776	4.41083	0.517755	1.07043e-18	4.58297e-16	ENSMUSG00000100622	Gm20379	115488195	protein_coding
990.099	-1.02694	0.119352	1.43169e-18	6.00708e-16	ENSMUSG00000035704	Alg8	381903	protein_coding
9507.12	1.44792	0.169763	1.71406e-18	7.05082e-16	ENSMUSG00000024940	Ltbp3	16998	protein_coding
660.769	2.96691	0.351188	1.78601e-18	7.20552e-16	ENSMUSG00000006731	B4galnt1	14421	protein_coding
929.555	1.27716	0.150516	3.03366e-18	1.20081e-15	ENSMUSG00000046658	Zfp316	54201	protein_coding
1752.19	1.52521	0.180542	3.24626e-18	1.26117e-15	ENSMUSG00000064215	Ifi27	52668	protein_coding
5586.28	2.09462	0.249947	3.92435e-18	1.49689e-15	ENSMUSG00000028756	Pink1	68943	protein_coding
1435.85	3.15061	0.379536	5.83642e-18	2.18647e-15	ENSMUSG00000022665	Ccdc80	67896	protein_coding
253.222	5.39667	0.65326	6.35474e-18	2.33888e-15	ENSMUSG00000023913	Pla2g7	27226	protein_coding
1044.33	4.89538	0.592681	6.53048e-18	2.36212e-15	ENSMUSG00000033880	Lgals3bp	19039	protein_coding
2621.88	1.00407	0.119342	7.94321e-18	2.82442e-15	ENSMUSG00000030315	Vgll4	232334	protein_coding
1374.68	-1.00981	0.119974	8.91636e-18	3.11761e-15	ENSMUSG00000021276	Cinp	67236	protein_coding
813.921	-3.22545	0.391217	9.14837e-18	3.14629e-15	ENSMUSG00000095562	Erdr1x		lncRNA
772.357	1.69153	0.204077	1.06268e-17	3.59579e-15	ENSMUSG00000085622	3110056K07Rik		lncRNA
1500.11	1.63298	0.196952	1.11859e-17	3.72491e-15	ENSMUSG00000030782	Tgfb1i1	21804	protein_coding
2539.64	1.2147	0.146258	1.49127e-17	4.88833e-15	ENSMUSG00000055707	Klhl26	234378	protein_coding
528.543	4.23787	0.519154	1.59127e-17	5.13587e-15	ENSMUSG00000026536	Ifi211	381308	protein_coding
628.419	2.15424	0.263074	1.93927e-17	6.16422e-15	ENSMUSG00000039787	Cercam	99151	protein_coding
5708.39	-1.23215	0.149163	2.16116e-17	6.6675e-15	ENSMUSG00000027804	Ppid	67738	protein_coding
1947.58	1.43474	0.174933	2.1505e-17	6.6675e-15	ENSMUSG00000035722	Abca7	27403	protein_coding
5106.68	-0.979883	0.118515	2.19694e-17	6.67965e-15	ENSMUSG00000038845	Phb	18673	protein_coding
198.652	3.71805	0.461189	3.76809e-17	1.1293e-14	ENSMUSG00000026430	Rassf5	54354	protein_coding
4218.56	1.46635	0.180157	4.54684e-17	1.3435e-14	ENSMUSG00000038648	Creb3l2	208647	protein_coding
2397.09	1.94403	0.240533	5.30865e-17	1.54681e-14	ENSMUSG00000024308	Tapbp	21356	protein_coding
3465.21	2.22782	0.276957	5.58252e-17	1.60432e-14	ENSMUSG00000032332	Col12a1	12816	protein_coding
1426.63	2.39623	0.29908	7.47397e-17	2.11887e-14	ENSMUSG00000029098	Acox3	80911	protein_coding
4112.73	1.78483	0.222723	9.98848e-17	2.79398e-14	ENSMUSG00000025268	Maged2	80884	protein_coding
639.132	1.38322	0.171987	1.05017e-16	2.8989e-14	ENSMUSG00000040563	Plppr2	235044	protein_coding
3151.17	1.18125	0.146527	1.16092e-16	3.08291e-14	ENSMUSG00000040415	Dtx3	80904	protein_coding
9929.8	1.42267	0.177721	1.15536e-16	3.08291e-14	ENSMUSG00000027204	Fbn1	14118	protein_coding
995.916	2.59839	0.326437	1.15636e-16	3.08291e-14	ENSMUSG00000026413	Pkp1	18772	protein_coding
8987.94	1.37345	0.171547	1.48081e-16	3.88323e-14	ENSMUSG00000028173	Wls	68151	protein_coding
8784.84	-0.879098	0.109569	1.94299e-16	5.03233e-14	ENSMUSG00000053332	Gas5	14455	lncRNA
4805.82	-0.884273	0.10992	2.28603e-16	5.84862e-14	ENSMUSG00000037070	Rbmxl1	19656	protein_coding
8289.93	-0.643446	0.0796551	3.25683e-16	8.23194e-14	ENSMUSG00000015120	Ube2i	22196	protein_coding
14259.8	-0.718625	0.0900971	3.78005e-16	9.44068e-14	ENSMUSG00000034120	Srsf2	20382	protein_coding
10029	0.964812	0.121788	5.27258e-16	1.2862e-13	ENSMUSG00000024012	Mtch1	56462	protein_coding
4829.52	2.25293	0.289652	5.25867e-16	1.2862e-13	ENSMUSG00000037235	Mxd4	17122	protein_coding
185.432	5.25329	0.677951	5.42075e-16	1.30715e-13	ENSMUSG00000069996	Gm41341		transcribed_processed_pseudogene
1143.25	1.49017	0.19035	5.68454e-16	1.35518e-13	ENSMUSG00000038074	Fkbp14	231997	protein_coding
931.584	2.03121	0.261315	6.22747e-16	1.46793e-13	ENSMUSG00000046169	Adamts6	108154	protein_coding
3259.04	1.18952	0.151975	7.63233e-16	1.7791e-13	ENSMUSG00000040997	Abhd4	105501	protein_coding
10072	1.63452	0.211116	9.75004e-16	2.23197e-13	ENSMUSG00000022098	Bmp1	12153	protein_coding
1204.32	1.80627	0.233792	9.78792e-16	2.23197e-13	ENSMUSG00000022453	Naga	17939	protein_coding
2716.02	1.17164	0.150328	1.02684e-15	2.31636e-13	ENSMUSG00000013419	Zfp651	270210	protein_coding
164.488	2.51869	0.328511	1.12587e-15	2.51273e-13	ENSMUSG00000025610	Map3k7cl	224419	protein_coding
9733.41	0.93033	0.118846	1.14845e-15	2.53615e-13	ENSMUSG00000029705	Cux1	13047	protein_coding
1616.7	2.04276	0.266142	1.61932e-15	3.53872e-13	ENSMUSG00000026104	Stat1	20846	protein_coding
508.992	3.62917	0.483015	2.73413e-15	5.91333e-13	ENSMUSG00000029468	P2rx7	18439	protein_coding
3136.73	2.19118	0.290407	3.07052e-15	6.5731e-13	ENSMUSG00000037306	Man1c1	230815	protein_coding
2408.73	-0.690614	0.0889953	3.43213e-15	7.21835e-13	ENSMUSG00000026281	Dtymk	21915	protein_coding
1116.84	1.66193	0.219895	3.44075e-15	7.21835e-13	ENSMUSG00000018672	Copz2	56358	protein_coding
2143.89	-0.960038	0.125103	3.55318e-15	7.38042e-13	ENSMUSG00000041231	Ublcp1	79560	protein_coding
344.825	2.20744	0.293315	3.60395e-15	7.41249e-13	ENSMUSG00000045211	Nudt18	213484	protein_coding
329.722	5.81533	0.781452	3.75238e-15	7.64284e-13	ENSMUSG00000039997	Ifi203	15950	protein_coding
7436.51	1.06591	0.140399	4.86558e-15	9.81491e-13	ENSMUSG00000029426	Scarb2	12492	protein_coding
315.039	3.53896	0.474389	5.02531e-15	1.00406e-12	ENSMUSG00000037370	Enpp1	18605	protein_coding
1471.72	2.38224	0.320969	7.96582e-15	1.57656e-12	ENSMUSG00000024781	Lipa	16889	protein_coding
1491.29	-1.02289	0.135624	8.22362e-15	1.59744e-12	ENSMUSG00000028884	Rpa2	19891	protein_coding
34423.6	1.91761	0.257609	8.1889e-15	1.59744e-12	ENSMUSG00000001435	Col18a1	12822	protein_coding
1253.73	1.4136	0.188999	8.55578e-15	1.64671e-12	ENSMUSG00000036461	Elf1	13709	protein_coding
208.216	3.23668	0.438509	8.9771e-15	1.7121e-12	ENSMUSG00000033355	Rtp4	67775	protein_coding
3747.39	1.00966	0.134193	9.72131e-15	1.83733e-12	ENSMUSG00000036138	Acaa1a	113868	protein_coding
122.651	5.963	0.815514	1.0333e-14	1.9355e-12	ENSMUSG00000052821	Cysltr1	58861	protein_coding
788.233	-1.3049	0.175122	1.12386e-14	2.0865e-12	ENSMUSG00000085241	Snhg3	399101	lncRNA
934.745	1.16914	0.156229	1.13896e-14	2.09599e-12	ENSMUSG00000016495	Plgrkt	67759	protein_coding
513.078	2.87366	0.392159	1.3364e-14	2.43793e-12	ENSMUSG00000069874	Irgm2	54396	protein_coding
612.196	1.54742	0.209385	1.50013e-14	2.71303e-12	ENSMUSG00000027227	Sord	20322	protein_coding
1135.06	3.07745	0.4216	1.66105e-14	2.97839e-12	ENSMUSG00000027820	Mme	17380	protein_coding
2741.48	1.36542	0.185111	1.97577e-14	3.51269e-12	ENSMUSG00000027602	Map1lc3a	66734	protein_coding
7695.94	1.34076	0.182094	2.29826e-14	4.0517e-12	ENSMUSG00000041390	Mdfic	16543	protein_coding
1219.88	2.42913	0.335159	2.95728e-14	5.17006e-12	ENSMUSG00000047747	Rnf150	330812	protein_coding
1379.27	1.78481	0.246324	3.73363e-14	6.47337e-12	ENSMUSG00000007783	Cpt1c	78070	protein_coding
3726.91	1.73952	0.240034	3.87679e-14	6.66648e-12	ENSMUSG00000021806	Nid2	18074	protein_coding
5439.55	-1.02914	0.140124	3.93652e-14	6.71417e-12	ENSMUSG00000095567	Noc2l	57741	protein_coding
34.0615	3.83522	0.53359	3.98485e-14	6.74178e-12	ENSMUSG00000074676	Foxs1	14239	protein_coding
1839.84	2.88023	0.402199	4.44042e-14	7.45245e-12	ENSMUSG00000037605	Adgrl3	319387	protein_coding
1208.06	-0.970954	0.132229	4.60915e-14	7.67423e-12	ENSMUSG00000022724	Riox2	67014	protein_coding
162.401	4.55178	0.639647	5.08301e-14	8.39658e-12	ENSMUSG00000078920	Ifi47	15953	protein_coding
5023.64	1.32656	0.18296	5.36169e-14	8.78772e-12	ENSMUSG00000057315	Arhgap24	231532	protein_coding
3433.16	-0.999815	0.137211	5.42019e-14	8.81475e-12	ENSMUSG00000001674	Ddx18	66942	protein_coding
2701.53	1.18704	0.163208	5.92083e-14	9.55486e-12	ENSMUSG00000053898	Ech1	51798	protein_coding
22805.8	1.52936	0.212243	6.1686e-14	9.8787e-12	ENSMUSG00000022108	Itm2b	16432	protein_coding
3382.01	1.15071	0.158451	6.25155e-14	9.9357e-12	ENSMUSG00000032009	Sesn3	75747	protein_coding
2209.27	-0.753962	0.102881	6.73567e-14	1.06246e-11	ENSMUSG00000031352	Hccs	15159	protein_coding
6644.97	1.25433	0.1737	7.33456e-14	1.1483e-11	ENSMUSG00000029070	Mxra8	74761	protein_coding
3010.2	0.976141	0.134563	7.47449e-14	1.16154e-11	ENSMUSG00000029166	Mapre3	100732	protein_coding
149.834	2.63716	0.370821	7.58247e-14	1.16965e-11	ENSMUSG00000043850	Clrn1	229320	protein_coding
2943.49	2.85508	0.403127	7.8757e-14	1.20602e-11	ENSMUSG00000042675	Ypel3	66090	protein_coding
934.107	2.45294	0.345702	8.41282e-14	1.27893e-11	ENSMUSG00000038855	Itpkb	320404	protein_coding
832.84	1.27872	0.177789	8.70642e-14	1.31404e-11	ENSMUSG00000024253	Dync2li1	213575	protein_coding
91.4634	-1.93772	0.272097	8.89241e-14	1.33253e-11	ENSMUSG00000064371	mt-Tt		Mt_tRNA
982.642	1.7188	0.241259	9.9139e-14	1.47506e-11	ENSMUSG00000028015	Ctso	229445	protein_coding
3380.44	0.808354	0.110955	1.05382e-13	1.55691e-11	ENSMUSG00000041236	Vps41	218035	protein_coding
4303.84	2.06946	0.293035	1.21537e-13	1.78303e-11	ENSMUSG00000003363	Pld3	18807	protein_coding
6949.11	-0.80987	0.112243	1.37072e-13	1.99697e-11	ENSMUSG00000028676	Srsf10	14105	protein_coding
194.357	3.83351	0.550533	1.40818e-13	2.0374e-11	ENSMUSG00000068551	Zfp467	68910	protein_coding
1951.29	1.97592	0.280493	1.45674e-13	2.09321e-11	ENSMUSG00000074743	Thbd	21824	protein_coding
5212.63	-0.964836	0.134096	1.53596e-13	2.19204e-11	ENSMUSG00000056999	Ide	15925	protein_coding
1100.67	0.992197	0.138754	1.55935e-13	2.21038e-11	ENSMUSG00000000266	Mid2	23947	protein_coding
173.653	10.3048	1.47219	2.09034e-13	2.94317e-11	ENSMUSG00000026979	Psd4	215632	protein_coding
522.367	1.78774	0.255218	2.15581e-13	3.01511e-11	ENSMUSG00000047910	Pcdhb16	93887	protein_coding
3699.78	1.06078	0.14939	2.39003e-13	3.32056e-11	ENSMUSG00000040462	Os9	216440	protein_coding
3574.5	0.677293	0.0944301	2.49352e-13	3.42135e-11	ENSMUSG00000055737	Ghr	14600	protein_coding
585.21	2.20672	0.317787	2.49519e-13	3.42135e-11	ENSMUSG00000046718	Bst2	69550	protein_coding
1706.36	-1.27049	0.180552	2.72635e-13	3.71403e-11	ENSMUSG00000032477	Cdc25a	12530	protein_coding
1879.57	1.68089	0.241435	3.1074e-13	4.18666e-11	ENSMUSG00000040990	Sh3kbp1	58194	protein_coding
217.847	4.76013	0.694519	3.1132e-13	4.18666e-11	ENSMUSG00000027995	Tlr2	24088	protein_coding
36896.8	2.31603	0.33497	3.228e-13	4.31339e-11	ENSMUSG00000026193	Fn1	14268	protein_coding
362.464	4.05427	0.591553	3.29456e-13	4.37446e-11	ENSMUSG00000028370	Pappa	18491	protein_coding
1234.08	1.8279	0.262767	3.36893e-13	4.44508e-11	ENSMUSG00000022309	Angpt1	11600	protein_coding
1049.03	0.891925	0.125418	3.53822e-13	4.63927e-11	ENSMUSG00000107881	Gm44250		TEC
3527.49	-1.14849	0.163883	4.14287e-13	5.39834e-11	ENSMUSG00000108414	Snhg1		lncRNA
4364.35	0.898783	0.127926	4.79949e-13	6.21534e-11	ENSMUSG00000049807	Arhgap23	58996	protein_coding
5201.33	3.50093	0.513094	5.03497e-13	6.48028e-11	ENSMUSG00000037206	Islr	26968	protein_coding
7740.07	0.882977	0.126371	5.17728e-13	6.62282e-11	ENSMUSG00000029763	Exoc4	20336	protein_coding
6791.88	-1.08225	0.156151	5.48586e-13	6.97502e-11	ENSMUSG00000005732	Ranbp1	19385	protein_coding
247.367	4.35418	0.641485	5.56463e-13	7.03255e-11	ENSMUSG00000079481	Nhsl2	100042480	protein_coding
2571.87	-1.12923	0.16126	5.68483e-13	7.14144e-11	ENSMUSG00000028741	Mrto4	69902	protein_coding
1522.13	2.92104	0.429152	5.84235e-13	7.29564e-11	ENSMUSG00000037035	Inhbb	16324	protein_coding
3665.55	-0.930156	0.133068	6.16802e-13	7.65674e-11	ENSMUSG00000029687	Ezh2	14056	protein_coding
1225.2	2.81435	0.414831	6.52776e-13	8.05564e-11	ENSMUSG00000021876	Rnase4	58809	protein_coding
2748.94	1.98696	0.290844	6.81568e-13	8.36177e-11	ENSMUSG00000046186	Cd109	235505	protein_coding
3840.52	1.56434	0.227954	6.86751e-13	8.37636e-11	ENSMUSG00000015944	Castor2	80909	protein_coding
3470.09	1.59465	0.232868	7.4958e-13	9.08984e-11	ENSMUSG00000031808	Slc27a1	26457	protein_coding
1122.4	1.3517	0.197146	8.68297e-13	1.0469e-10	ENSMUSG00000031169	Porcn	53627	protein_coding
6932.64	0.790939	0.114513	8.86402e-13	1.05658e-10	ENSMUSG00000006301	Tmbim1	69660	protein_coding
1382.87	1.14112	0.165675	8.84879e-13	1.05658e-10	ENSMUSG00000028048	Gba	14466	protein_coding
2782.45	-0.78444	0.112398	9.05028e-13	1.07269e-10	ENSMUSG00000052798	Nup107	103468	protein_coding
904.313	1.31702	0.19288	1.02882e-12	1.21256e-10	ENSMUSG00000005949	Ctns	83429	protein_coding
46.0123	3.39915	0.494338	1.05849e-12	1.24057e-10	ENSMUSG00000091020	Gm5828		processed_pseudogene
6614.68	1.46618	0.214903	1.07446e-12	1.25228e-10	ENSMUSG00000032816	Igdcc4	56741	protein_coding
4512.62	0.552504	0.0787971	1.11265e-12	1.28963e-10	ENSMUSG00000034354	Mtmr3	74302	protein_coding
7792.19	1.09167	0.159173	1.15757e-12	1.33432e-10	ENSMUSG00000026833	Olfm1	56177	protein_coding
1536.56	1.11984	0.163402	1.20363e-12	1.37983e-10	ENSMUSG00000020948	Klhl28	66689	protein_coding
205.749	5.89289	0.883071	1.22825e-12	1.40041e-10	ENSMUSG00000032528	Vipr1	22354	protein_coding
2379.29	1.95231	0.289964	1.31008e-12	1.48563e-10	ENSMUSG00000029185	Fam114a1	68303	protein_coding
12191.4	0.545404	0.0780855	1.35882e-12	1.53262e-10	ENSMUSG00000003316	Glg1	20340	protein_coding
10134.7	-1.05126	0.15416	1.45602e-12	1.63347e-10	ENSMUSG00000037851	Iars	105148	protein_coding
6152.46	-0.518694	0.0743496	1.48968e-12	1.66235e-10	ENSMUSG00000052997	Uba2	50995	protein_coding
4408.9	1.27552	0.187686	1.52269e-12	1.69019e-10	ENSMUSG00000061731	Ext1	14042	protein_coding
669.844	2.12097	0.316878	1.61315e-12	1.78118e-10	ENSMUSG00000026109	Tmeff2	56363	protein_coding
579.282	1.33425	0.197367	1.63752e-12	1.79861e-10	ENSMUSG00000027495	Fam210b	67017	protein_coding
2257.42	1.64434	0.245889	1.79423e-12	1.96047e-10	ENSMUSG00000027333	Smox	228608	protein_coding
1349.51	-0.704009	0.101759	1.81577e-12	1.97373e-10	ENSMUSG00000039660	Spout1	227695	protein_coding
60828.2	1.71628	0.255792	1.83481e-12	1.98415e-10	ENSMUSG00000026043	Col3a1	12825	protein_coding
550.078	3.15504	0.47623	1.96212e-12	2.11094e-10	ENSMUSG00000053647	Gper1	76854	protein_coding
6307.07	-0.853121	0.124604	2.00832e-12	2.13871e-10	ENSMUSG00000024097	Srsf7	225027	protein_coding
48.8093	2.65174	0.402274	2.00773e-12	2.13871e-10	ENSMUSG00000031872	Bean1	65115	protein_coding
3057.5	2.37103	0.35696	2.04601e-12	2.16784e-10	ENSMUSG00000003420	Fcgrt	14132	protein_coding
780.206	1.53413	0.229232	2.26401e-12	2.38676e-10	ENSMUSG00000034616	Ssh3	245857	protein_coding
3229.61	1.02845	0.151688	2.29398e-12	2.40257e-10	ENSMUSG00000033124	Atg9a	245860	protein_coding
1099.17	1.6934	0.253733	2.30191e-12	2.40257e-10	ENSMUSG00000010830	Kdelr3	105785	protein_coding
2330.55	-0.677779	0.0987925	2.34803e-12	2.43456e-10	ENSMUSG00000109865	Hspa14	50497	protein_coding
214.531	3.40899	0.516723	2.35577e-12	2.43456e-10	ENSMUSG00000035692	Isg15	100038882	protein_coding
294.452	13.2457	3.08606	2.41675e-12	2.48535e-10	ENSMUSG00000045868	Gvin1	74558	protein_coding
1018.88	-1.53083	0.229523	2.46913e-12	2.52682e-10	ENSMUSG00000113611	Gm47750		processed_pseudogene
95.7591	5.00639	0.763927	2.68403e-12	2.73341e-10	ENSMUSG00000041362	Shtn1	71653	protein_coding
89.983	4.24511	0.646727	2.73646e-12	2.77334e-10	ENSMUSG00000062488	Ifit3b	667370	protein_coding
19170.1	1.04594	0.155022	2.82098e-12	2.84525e-10	ENSMUSG00000042613	Pbxip1	229534	protein_coding
1130.05	1.43716	0.215641	2.85637e-12	2.86716e-10	ENSMUSG00000031378	Abcd1	11666	protein_coding
2197.02	-0.809632	0.119257	2.93525e-12	2.93231e-10	ENSMUSG00000010554	Mettl16	67493	protein_coding
1038.05	1.83734	0.277478	3.00456e-12	2.98733e-10	ENSMUSG00000033207	Mamdc2	71738	protein_coding
7522.74	1.19113	0.177789	3.16429e-12	3.1313e-10	ENSMUSG00000018567	Gabarap	56486	protein_coding
293.206	1.49496	0.224714	3.30961e-12	3.25973e-10	ENSMUSG00000074738	Fndc10	230991	protein_coding
1819.6	2.46326	0.375751	3.33944e-12	3.27374e-10	ENSMUSG00000074971	Fibin	67606	protein_coding
5313.79	1.28985	0.19337	3.39659e-12	3.31428e-10	ENSMUSG00000026223	Itm2c	64294	protein_coding
4566.25	-1.20129	0.180227	3.44004e-12	3.34114e-10	ENSMUSG00000031403	Dkc1	245474	protein_coding
3044.92	1.1673	0.174672	3.59525e-12	3.47579e-10	ENSMUSG00000042207	Kdm5b	75605	protein_coding
2738.3	1.55163	0.23452	3.81276e-12	3.66917e-10	ENSMUSG00000022324	Matn2	17181	protein_coding
1762.26	1.95879	0.298668	3.92431e-12	3.74442e-10	ENSMUSG00000028108	Ecm1	13601	protein_coding
63.5522	3.20422	0.49117	3.92665e-12	3.74442e-10	ENSMUSG00000044017	Adgrd1	243277	protein_coding
2404.55	0.878976	0.130955	4.35216e-12	4.1109e-10	ENSMUSG00000026269	Rnpepl1	108657	protein_coding
4446.91	1.23367	0.185686	4.33647e-12	4.1109e-10	ENSMUSG00000033955	Tnks1bp1	228140	protein_coding
1751.93	1.69607	0.258095	4.36976e-12	4.1109e-10	ENSMUSG00000022199	Slc22a17	59049	protein_coding
2664.38	1.67124	0.254244	4.60386e-12	4.3118e-10	ENSMUSG00000042726	Trafd1	231712	protein_coding
236.651	4.91598	0.762153	4.66529e-12	4.34992e-10	ENSMUSG00000047180	Neurl3	214854	protein_coding
1047.09	1.85348	0.283888	5.02546e-12	4.665e-10	ENSMUSG00000075702	Selenom	114679	protein_coding
3203.67	-3.7311	0.574137	5.09557e-12	4.6976e-10	ENSMUSG00000062077	Trim54	58522	protein_coding
5398.98	1.51939	0.230918	5.12775e-12	4.6976e-10	ENSMUSG00000004665	Cnn2	12798	protein_coding
2057.03	2.1637	0.333482	5.119e-12	4.6976e-10	ENSMUSG00000051343	Rab11fip5	52055	protein_coding
452.711	1.4752	0.223984	5.35603e-12	4.88539e-10	ENSMUSG00000074813	Morrbid	100043424	lncRNA
1039.15	1.66022	0.25369	5.40332e-12	4.9072e-10	ENSMUSG00000032333	Stoml1	69106	protein_coding
305.9	8.07165	1.27037	5.6092e-12	5.07222e-10	ENSMUSG00000023992	Trem2	83433	protein_coding
335.487	2.43569	0.37528	5.65692e-12	5.09341e-10	ENSMUSG00000036298	Slc2a13	239606	protein_coding
5796.02	-0.674308	0.101523	5.72445e-12	5.11035e-10	ENSMUSG00000047879	Usp14	59025	protein_coding
558.885	1.83412	0.281977	5.70242e-12	5.11035e-10	ENSMUSG00000042500	Ago4	76850	protein_coding
444.277	3.09387	0.479576	6.06198e-12	5.38874e-10	ENSMUSG00000041605	Inava	67313	protein_coding
1115.13	2.54484	0.394853	7.21622e-12	6.38772e-10	ENSMUSG00000000594	Gm2a	14667	protein_coding
11325.9	-0.690213	0.102804	7.32752e-12	6.459e-10	ENSMUSG00000030435	U2af2	22185	protein_coding
1442.26	1.20993	0.183864	7.38149e-12	6.47934e-10	ENSMUSG00000036155	Mgat5	107895	protein_coding
1717.74	-1.14158	0.173661	7.55759e-12	6.57886e-10	ENSMUSG00000031697	Orc6	56452	protein_coding
741.46	1.18256	0.179923	7.53139e-12	6.57886e-10	ENSMUSG00000075289	Carns1	107239	protein_coding
7941.08	0.920607	0.138363	7.75483e-12	6.66756e-10	ENSMUSG00000034908	Sidt2	214597	protein_coding
2548.35	1.00898	0.152533	7.71963e-12	6.66756e-10	ENSMUSG00000024594	Prrc1	73137	protein_coding
812.834	2.52065	0.391894	7.74817e-12	6.66756e-10	ENSMUSG00000046743	Fat4	329628	protein_coding
2076.88	-0.995357	0.150151	7.96095e-12	6.81685e-10	ENSMUSG00000018189	Uchl5	56207	protein_coding
597.82	1.27381	0.194598	8.05602e-12	6.87021e-10	ENSMUSG00000068758	Il3ra	16188	protein_coding
405.795	3.84451	0.601378	8.30664e-12	7.05526e-10	ENSMUSG00000021904	Sema3g	218877	protein_coding
3129.32	0.838996	0.126533	8.54213e-12	7.197e-10	ENSMUSG00000029385	Ccng2	12452	protein_coding
2327.09	1.76957	0.272813	8.53928e-12	7.197e-10	ENSMUSG00000038776	Ephx1	13849	protein_coding
6614.14	-0.668003	0.0999435	8.64382e-12	7.25355e-10	ENSMUSG00000020267	Hint1	15254	protein_coding
783.034	1.28126	0.196665	9.29051e-12	7.76516e-10	ENSMUSG00000010358	Ifi35	70110	protein_coding
1122.52	1.0217	0.155537	9.56562e-12	7.96338e-10	ENSMUSG00000051351	Zfp46	22704	protein_coding
4098.57	1.87133	0.290667	1.02944e-11	8.53623e-10	ENSMUSG00000035279	Ssc5d	269855	protein_coding
548.325	-1.00385	0.153304	1.08468e-11	8.95885e-10	ENSMUSG00000055760	Gemin6	67242	protein_coding
3502.58	-0.951883	0.144082	1.09974e-11	9.01226e-10	ENSMUSG00000018428	Akap1	11640	protein_coding
914.578	5.13453	0.812386	1.09545e-11	9.01226e-10	ENSMUSG00000017754	Pltp	18830	protein_coding
4138.83	0.62663	0.0937776	1.12356e-11	9.1365e-10	ENSMUSG00000027198	Ext2	14043	protein_coding
1233.47	2.74982	0.431889	1.12361e-11	9.1365e-10	ENSMUSG00000026494	Kif26b	269152	protein_coding
1462.35	0.910793	0.138585	1.19304e-11	9.66366e-10	ENSMUSG00000024220	Zfp523	224656	protein_coding
12985.5	-0.993941	0.153154	1.23541e-11	9.96836e-10	ENSMUSG00000025364	Pa2g4	18813	protein_coding
1173.32	-1.34393	0.207585	1.30012e-11	1.04503e-09	ENSMUSG00000024427	Spry4	24066	protein_coding
339.988	4.24388	0.672796	1.30932e-11	1.04841e-09	ENSMUSG00000052688	Rab7b	226421	protein_coding
553.132	3.64342	0.577962	1.35478e-11	1.07659e-09	ENSMUSG00000038319	Kcnh2	16511	protein_coding
506.031	4.3866	0.695719	1.35394e-11	1.07659e-09	ENSMUSG00000025498	Irf7	54123	protein_coding
86.2217	5.44546	0.865929	1.41131e-11	1.11728e-09	ENSMUSG00000037860	Aim2	383619	protein_coding
2232.43	-0.989756	0.152624	1.47476e-11	1.16312e-09	ENSMUSG00000031917	Nip7	66164	protein_coding
69.3223	4.24395	0.672476	1.49512e-11	1.17476e-09	ENSMUSG00000031506	Ptpn7	320139	protein_coding
3024.94	1.2743	0.197508	1.50922e-11	1.18142e-09	ENSMUSG00000034714	Ttyh2	117160	protein_coding
6108.58	0.685821	0.104136	1.53706e-11	1.19873e-09	ENSMUSG00000023972	Ptk7	71461	protein_coding
1077.21	1.45617	0.226371	1.54949e-11	1.20395e-09	ENSMUSG00000038507	Parp12	243771	protein_coding
904.865	1.75282	0.274873	1.57039e-11	1.21569e-09	ENSMUSG00000068923	Syt11	229521	protein_coding
3231.75	1.21595	0.188354	1.59927e-11	1.22967e-09	ENSMUSG00000039747	Orai2	269717	protein_coding
2783.31	1.95858	0.308427	1.60329e-11	1.22967e-09	ENSMUSG00000020883	Fbxl20	72194	protein_coding
331.795	5.32704	0.85857	1.60603e-11	1.22967e-09	ENSMUSG00000048120	Entpd1	12495	protein_coding
704.891	-1.3901	0.216672	1.64406e-11	1.25421e-09	ENSMUSG00000116165	Pdxp	57028	protein_coding
1137.09	0.834832	0.127541	1.70087e-11	1.29284e-09	ENSMUSG00000039759	Thap3	69876	protein_coding
5632.67	1.20957	0.187885	1.77401e-11	1.34357e-09	ENSMUSG00000032875	Arhgef17	207212	protein_coding
491.449	2.81396	0.447283	1.78764e-11	1.34903e-09	ENSMUSG00000020614	Fam20a	208659	protein_coding
8250.07	0.901135	0.138501	1.85468e-11	1.3946e-09	ENSMUSG00000039286	Fndc3b	72007	protein_coding
984.542	0.815453	0.125133	1.93523e-11	1.44997e-09	ENSMUSG00000047090	Tmem198b	73827	protein_coding
1880.24	1.26568	0.197439	1.96589e-11	1.46343e-09	ENSMUSG00000037822	Smim14	68552	protein_coding
1557.45	1.30909	0.203873	1.96714e-11	1.46343e-09	ENSMUSG00000021830	Txndc16	70561	protein_coding
379.27	2.54624	0.40553	2.04395e-11	1.50986e-09	ENSMUSG00000078853	Igtp	16145	protein_coding
89.6815	4.0104	0.64054	2.04306e-11	1.50986e-09	ENSMUSG00000050700	Emilin3	280635	protein_coding
1515.27	3.01073	0.480773	2.17205e-11	1.59886e-09	ENSMUSG00000021665	Hexb	15212	protein_coding
677.243	-1.7394	0.275893	2.30827e-11	1.69319e-09	ENSMUSG00000028613	Lrp8	16975	protein_coding
17040.7	1.41944	0.223202	2.35243e-11	1.71957e-09	ENSMUSG00000017707	Serinc3	26943	protein_coding
5294.8	1.97503	0.313604	2.37474e-11	1.72985e-09	ENSMUSG00000006360	Crip1	12925	protein_coding
2830.9	-1.05953	0.165289	2.49707e-11	1.81267e-09	ENSMUSG00000001056	Nhp2	52530	protein_coding
1575.39	-0.838152	0.128517	2.55112e-11	1.84551e-09	ENSMUSG00000025962	Fastkd2	75619	protein_coding
885.547	4.90889	0.793958	2.58544e-11	1.86391e-09	ENSMUSG00000027435	Cd93	17064	protein_coding
361.505	1.65571	0.26235	2.64345e-11	1.89921e-09	ENSMUSG00000033033	Calhm2	72691	protein_coding
2607.88	1.56284	0.247409	2.68263e-11	1.92078e-09	ENSMUSG00000030956	Fam53b	77938	protein_coding
2829.95	1.16516	0.18283	2.82065e-11	2.01273e-09	ENSMUSG00000020814	Mxra7	67622	protein_coding
2309.19	1.02579	0.160374	2.88339e-11	2.05053e-09	ENSMUSG00000027589	Pcmtd2	245867	protein_coding
22524.3	-0.9711	0.150682	2.91834e-11	2.06838e-09	ENSMUSG00000020361	Hspa4	15525	protein_coding
27893	-0.830034	0.128795	3.13388e-11	2.21163e-09	ENSMUSG00000001440	Kpnb1	16211	protein_coding
2725.19	-0.794618	0.123307	3.14154e-11	2.21163e-09	ENSMUSG00000061273	Mmgt1	236792	protein_coding
1081.35	2.19329	0.351986	3.16489e-11	2.22061e-09	ENSMUSG00000029119	Man2b2	17160	protein_coding
7113.65	-0.867287	0.135025	3.34171e-11	2.3332e-09	ENSMUSG00000004099	Dnmt1	13433	protein_coding
248.957	1.53554	0.244434	3.3476e-11	2.3332e-09	ENSMUSG00000044022	Pcdhb21	93892	protein_coding
1521.05	-1.21882	0.192208	3.38101e-11	2.34868e-09	ENSMUSG00000057497	Fam136a	66488	protein_coding
124.018	2.41357	0.387993	3.39889e-11	2.35331e-09	ENSMUSG00000044250	Pced1b	239647	protein_coding
725.072	3.09788	0.503686	3.57618e-11	2.46792e-09	ENSMUSG00000042804	Gpr153	100129	protein_coding
2424.74	-0.8895	0.139421	3.98518e-11	2.74115e-09	ENSMUSG00000005370	Msh6	17688	protein_coding
7237.78	-0.962762	0.1516	4.11831e-11	2.8219e-09	ENSMUSG00000027342	Pcna	18538	protein_coding
17878.7	-0.912598	0.143094	4.12948e-11	2.8219e-09	ENSMUSG00000054766	Set	56086	protein_coding
852.473	0.928084	0.14569	4.21224e-11	2.86911e-09	ENSMUSG00000047181	Samd14	217125	protein_coding
1109.55	0.73751	0.114697	4.28969e-11	2.91241e-09	ENSMUSG00000032733	Snx33	235406	protein_coding
960.658	1.72242	0.276976	4.45106e-11	3.01222e-09	ENSMUSG00000056116	H2-T22	15039	protein_coding
5514.88	-1.08071	0.17165	4.52378e-11	3.05159e-09	ENSMUSG00000079225	Gm9531		transcribed_processed_pseudogene
774.947	1.00578	0.158982	4.69124e-11	3.15441e-09	ENSMUSG00000031399	Fam3a	66294	protein_coding
1005.56	-1.45873	0.235088	4.78233e-11	3.20538e-09	ENSMUSG00000020303	Stc2	20856	protein_coding
6307.98	-1.29236	0.206925	5.02786e-11	3.35922e-09	ENSMUSG00000021149	Gtpbp4	69237	protein_coding
2070.55	-1.10066	0.175399	5.45481e-11	3.63291e-09	ENSMUSG00000067547	Gm7666		transcribed_processed_pseudogene
47.1355	-0.0980918	0.509761	5.4871e-11	3.64284e-09	ENSMUSG00000079440	Alpi	76768	protein_coding
3113.48	-1.16789	0.185739	5.54556e-11	3.67004e-09	ENSMUSG00000026037	Orc2	18393	protein_coding
299.788	1.70765	0.27673	6.15943e-11	4.05786e-09	ENSMUSG00000047557	Lxn	17035	protein_coding
738.052	3.7415	0.617985	6.17026e-11	4.05786e-09	ENSMUSG00000019872	Smpdl3a	57319	protein_coding
2510.21	1.24678	0.199916	6.2281e-11	4.08311e-09	ENSMUSG00000060376	Bckdha	12039	protein_coding
5760	-0.600206	0.0936117	6.27399e-11	4.10037e-09	ENSMUSG00000075470	Alg10b	380959	protein_coding
2042.19	2.40311	0.393364	6.45997e-11	4.20881e-09	ENSMUSG00000064080	Fbln2	14115	protein_coding
11918.5	1.11455	0.178714	6.48286e-11	4.21065e-09	ENSMUSG00000027712	Anxa5	11747	protein_coding
75.8388	5.88816	0.971893	6.57467e-11	4.2571e-09	ENSMUSG00000004933	Matk	17179	protein_coding
1567.53	-1.01375	0.161455	6.89832e-11	4.43926e-09	ENSMUSG00000038510	Rpf2	67239	protein_coding
5365.51	0.988442	0.157404	6.89593e-11	4.43926e-09	ENSMUSG00000029571	Tmem106b	71900	protein_coding
3457.74	0.97618	0.155053	7.24152e-11	4.64586e-09	ENSMUSG00000006476	Nsmf	56876	protein_coding
2263.66	-0.921919	0.146636	7.26871e-11	4.64909e-09	ENSMUSG00000078713	Tomm5	68512	protein_coding
3085.36	4.6249	0.768709	7.70626e-11	4.91397e-09	ENSMUSG00000029816	Gpnmb	93695	protein_coding
1337.27	1.01932	0.163161	7.89886e-11	5.02152e-09	ENSMUSG00000024885	Aldh3b1	67689	protein_coding
13245.4	-0.907088	0.145692	8.02158e-11	5.08413e-09	ENSMUSG00000018583	G3bp1	27041	protein_coding
2202.68	-1.45835	0.236143	8.19271e-11	5.17695e-09	ENSMUSG00000100826	Snhg14	16353	lncRNA
6032.07	0.957879	0.153832	8.62834e-11	5.43585e-09	ENSMUSG00000039159	Ube2h	22214	protein_coding
12195.3	-0.674687	0.106556	8.7758e-11	5.5122e-09	ENSMUSG00000029169	Dhx15	13204	protein_coding
10119.7	-0.880948	0.139943	9.49951e-11	5.93454e-09	ENSMUSG00000022752	Tomm70a	28185	protein_coding
4856.88	1.04583	0.168236	9.50477e-11	5.93454e-09	ENSMUSG00000015305	Sash1	70097	protein_coding
849.474	-0.749942	0.119541	9.87638e-11	6.14827e-09	ENSMUSG00000031931	Ankrd49	56503	protein_coding
2891.82	0.635507	0.100553	1.02385e-10	6.35483e-09	ENSMUSG00000028954	Nub1	53312	protein_coding
15850.1	-1.22337	0.198709	1.03646e-10	6.41413e-09	ENSMUSG00000030084	Plxna1	18844	protein_coding
21829.1	1.25789	0.204296	1.04089e-10	6.42261e-09	ENSMUSG00000026042	Col5a2	12832	protein_coding
198.038	2.67259	0.44415	1.04697e-10	6.44114e-09	ENSMUSG00000103735	Gm38317		processed_pseudogene
1812.71	0.889462	0.142643	1.05013e-10	6.44171e-09	ENSMUSG00000107283	Mpv17	17527	protein_coding
1852.94	-1.38804	0.225686	1.09639e-10	6.70586e-09	ENSMUSG00000020022	Ndufa12	66414	protein_coding
37004.4	-0.720596	0.114648	1.11613e-10	6.80679e-09	ENSMUSG00000039630	Hnrnpu	51810	protein_coding
337.753	5.96829	1.00704	1.12452e-10	6.83809e-09	ENSMUSG00000073490	Ifi207	226691	protein_coding
3366.76	-0.988029	0.159557	1.14337e-10	6.93256e-09	ENSMUSG00000031826	Usp10	22224	protein_coding
8708.55	-0.768781	0.122869	1.16311e-10	7.03198e-09	ENSMUSG00000004264	Phb2	12034	protein_coding
3246.83	1.7042	0.280971	1.17042e-10	7.05582e-09	ENSMUSG00000018750	Zbtb4	75580	protein_coding
3759.43	2.44581	0.407139	1.18123e-10	7.10057e-09	ENSMUSG00000025232	Hexa	15211	protein_coding
2095.05	1.25658	0.204968	1.20481e-10	7.22165e-09	ENSMUSG00000022361	Zhx1	22770	protein_coding
1717.73	0.857379	0.138682	1.2755e-10	7.62358e-09	ENSMUSG00000023572	Ccndbp1	17151	protein_coding
313.323	4.9497	0.838662	1.29976e-10	7.7465e-09	ENSMUSG00000018920	Cxcl16	66102	protein_coding
8474.13	-0.785291	0.125888	1.40493e-10	8.34959e-09	ENSMUSG00000035726	Supt16	114741	protein_coding
6651	0.823635	0.132742	1.43556e-10	8.50754e-09	ENSMUSG00000028618	Tmem59	56374	protein_coding
442.696	1.83438	0.305096	1.46022e-10	8.6293e-09	ENSMUSG00000073591	Pcdhb22	93893	protein_coding
27242.5	-1.25236	0.205663	1.51356e-10	8.8944e-09	ENSMUSG00000025980	Hspd1	15510	protein_coding
2446.25	1.54976	0.25772	1.51271e-10	8.8944e-09	ENSMUSG00000013921	Clip3	76686	protein_coding
223.032	5.28037	0.896594	1.58233e-10	9.27252e-09	ENSMUSG00000090272	Mndal	100040462	protein_coding
390.633	-1.06967	0.175471	1.62138e-10	9.47488e-09	ENSMUSG00000019303	Psmc3ip	19183	protein_coding
1160.36	1.15567	0.190151	1.6324e-10	9.5128e-09	ENSMUSG00000004631	Sgce	20392	protein_coding
1459.25	-1.42337	0.235583	1.6463e-10	9.56332e-09	ENSMUSG00000057614	Gnai1	14677	protein_coding
2976.7	-1.07022	0.174195	1.65018e-10	9.56332e-09	ENSMUSG00000020116	Pno1	66249	protein_coding
128.842	5.80675	0.988465	1.73447e-10	1.00241e-08	ENSMUSG00000048779	P2ry6	233571	protein_coding
8219.54	-0.968289	0.158709	1.74638e-10	1.00652e-08	ENSMUSG00000013629	Cad	69719	protein_coding
307.108	0.839293	0.135739	1.7545e-10	1.00843e-08	ENSMUSG00000050945	Zfp438	240186	protein_coding
2404.92	1.2001	0.19742	1.78385e-10	1.01971e-08	ENSMUSG00000001418	Glmp	56700	protein_coding
1757.78	1.51037	0.25065	1.77925e-10	1.01971e-08	ENSMUSG00000063558	Aox1	11761	protein_coding
415.964	2.22009	0.372831	1.81956e-10	1.0373e-08	ENSMUSG00000069920	B3gnt9	97440	protein_coding
41778.1	-0.889747	0.146068	1.85998e-10	1.05747e-08	ENSMUSG00000057113	Npm1	18148	protein_coding
4162.21	-0.973482	0.15878	1.86921e-10	1.05984e-08	ENSMUSG00000035960	Apex1	11792	protein_coding
2083.28	1.86549	0.312685	1.91058e-10	1.08038e-08	ENSMUSG00000021411	Pxdc1	66895	protein_coding
1544.71	2.85471	0.483328	1.99804e-10	1.1268e-08	ENSMUSG00000031827	Cotl1	72042	protein_coding
2411.53	-1.27918	0.211844	2.04651e-10	1.15104e-08	ENSMUSG00000067367	Lyar	17089	protein_coding
3334.84	1.47227	0.24531	2.06441e-10	1.158e-08	ENSMUSG00000056737	Capg	12332	protein_coding
2162.84	1.28033	0.211909	2.08497e-10	1.16641e-08	ENSMUSG00000019823	Mical1	171580	protein_coding
588.582	1.41441	0.235103	2.13297e-10	1.19009e-08	ENSMUSG00000032377	Plscr4	235527	protein_coding
4982.45	1.27663	0.211725	2.18302e-10	1.21479e-08	ENSMUSG00000026880	Stom	13830	protein_coding
3237	-0.77954	0.127214	2.19481e-10	1.21812e-08	ENSMUSG00000020739	Nup85	445007	protein_coding
299.952	3.24998	0.551904	2.26968e-10	1.25635e-08	ENSMUSG00000028497	Hacd4	66775	protein_coding
1465.26	0.816668	0.132562	2.28193e-10	1.2598e-08	ENSMUSG00000032175	Tyk2	54721	protein_coding
6468.24	-1.35358	0.225092	2.30362e-10	1.26581e-08	ENSMUSG00000058006	Mdn1	100019	protein_coding
388.518	1.01273	0.166479	2.30488e-10	1.26581e-08	ENSMUSG00000031373	Car5b	56078	protein_coding
421.544	4.23134	0.721482	2.31966e-10	1.27061e-08	ENSMUSG00000051243	Islr2	320563	protein_coding
21115.2	-0.837424	0.13781	2.35792e-10	1.2882e-08	ENSMUSG00000058799	Nap1l1	53605	protein_coding
5123.7	1.08549	0.179824	2.38662e-10	1.30049e-08	ENSMUSG00000030255	Sspn	16651	protein_coding
3514.88	2.7139	0.461699	2.4691e-10	1.34195e-08	ENSMUSG00000007682	Dio2	13371	protein_coding
5668.48	1.57346	0.26467	2.48158e-10	1.34525e-08	ENSMUSG00000021703	Serinc5	218442	protein_coding
1879.16	1.32868	0.221753	2.54339e-10	1.37167e-08	ENSMUSG00000027223	Mapk8ip1	19099	protein_coding
2087.68	1.61958	0.27262	2.53899e-10	1.37167e-08	ENSMUSG00000042680	Garem1	381126	protein_coding
2622.42	1.19814	0.199583	2.56189e-10	1.3781e-08	ENSMUSG00000028413	B4galt1	14595	protein_coding
5815.78	2.42533	0.412134	2.58144e-10	1.38506e-08	ENSMUSG00000034708	Grn	14824	protein_coding
1689.85	1.18739	0.197225	2.60559e-10	1.39426e-08	ENSMUSG00000030272	Camk1	52163	protein_coding
1092.15	2.50697	0.427334	2.61186e-10	1.39426e-08	ENSMUSG00000052353	Cemip	80982	protein_coding
794.456	-1.10384	0.183004	2.62145e-10	1.39582e-08	ENSMUSG00000004127	Trmt10a	108943	protein_coding
2079.36	2.34406	0.399211	2.80198e-10	1.48817e-08	ENSMUSG00000033705	Stard9	668880	protein_coding
4159.53	0.850252	0.139512	2.81427e-10	1.49092e-08	ENSMUSG00000049288	Lix1l	280411	protein_coding
2700.33	-0.715199	0.116881	2.8719e-10	1.51762e-08	ENSMUSG00000020328	Nudcd2	52653	protein_coding
1284.04	-1.66049	0.280867	3.00672e-10	1.58405e-08	ENSMUSG00000022325	Pop1	67724	protein_coding
515.795	6.26666	1.08962	3.01271e-10	1.58405e-08	ENSMUSG00000030707	Coro1a	12721	protein_coding
15247.1	0.710066	0.116174	3.04254e-10	1.59574e-08	ENSMUSG00000078429	Ctdsp2	52468	protein_coding
13336.7	-0.828509	0.136058	3.05491e-10	1.59823e-08	ENSMUSG00000028333	Anp32b	67628	protein_coding
8159.95	-1.34317	0.226242	3.15753e-10	1.6478e-08	ENSMUSG00000027405	Nop56	67134	protein_coding
1077.75	-1.09641	0.182735	3.16902e-10	1.6497e-08	ENSMUSG00000042462	Dctpp1	66422	protein_coding
1518.9	1.21769	0.203777	3.25652e-10	1.69105e-08	ENSMUSG00000021725	Parp8	52552	protein_coding
812.779	-0.770533	0.125965	3.3008e-10	1.70982e-08	ENSMUSG00000068964	Gm6361		processed_pseudogene
730.433	4.29198	0.74187	3.51023e-10	1.81382e-08	ENSMUSG00000018774	Cd68	12514	protein_coding
1023.64	-0.945168	0.15703	3.55872e-10	1.83436e-08	ENSMUSG00000029326	Enoph1	67870	protein_coding
6628.57	-0.878928	0.146522	3.6323e-10	1.86313e-08	ENSMUSG00000038482	Tfdp1	21781	protein_coding
609.904	5.35672	0.931059	3.62723e-10	1.86313e-08	ENSMUSG00000020120	Plek	56193	protein_coding
8715.03	-0.645631	0.107389	3.66763e-10	1.8721e-08	ENSMUSG00000061136	Prpf40a	56194	protein_coding
2833.27	1.24173	0.207421	3.66008e-10	1.8721e-08	ENSMUSG00000026748	Plxdc2	67448	protein_coding
48752.8	-1.00014	0.166533	3.6993e-10	1.88368e-08	ENSMUSG00000026234	Ncl	17975	protein_coding
9870.42	-0.831387	0.137288	3.7625e-10	1.9066e-08	ENSMUSG00000028034	Fubp1	51886	protein_coding
1452.23	1.35784	0.228858	3.75347e-10	1.9066e-08	ENSMUSG00000025572	Tmc6	217353	protein_coding
6035.72	-1.22628	0.205458	3.84852e-10	1.94082e-08	ENSMUSG00000028693	Nasp	50927	protein_coding
4818.65	1.22273	0.205624	3.84684e-10	1.94082e-08	ENSMUSG00000044167	Foxo1	56458	protein_coding
7782.83	0.445687	0.0717696	3.97057e-10	1.99757e-08	ENSMUSG00000034290	Nek9	217718	protein_coding
4365.01	-0.845007	0.140053	4.03473e-10	2.02016e-08	ENSMUSG00000035575	Utp6	216987	protein_coding
4749.39	1.65458	0.281591	4.02771e-10	2.02016e-08	ENSMUSG00000028211	Trp53inp1	60599	protein_coding
604.407	0.966705	0.161414	4.0987e-10	2.0473e-08	ENSMUSG00000031534	Smim19	102032	protein_coding
5589.31	-1.11437	0.187077	4.15202e-10	2.06901e-08	ENSMUSG00000025403	Shmt2	108037	protein_coding
280.825	5.85053	1.02792	4.17821e-10	2.07712e-08	ENSMUSG00000022831	Hcls1	15163	protein_coding
665.547	1.10113	0.184602	4.22137e-10	2.09362e-08	ENSMUSG00000034744	Nagk	56174	protein_coding
1872.55	0.889128	0.147666	4.25615e-10	2.10589e-08	ENSMUSG00000003154	Foxj2	60611	protein_coding
4294.98	-0.759853	0.125354	4.31116e-10	2.12309e-08	ENSMUSG00000029701	Rbm28	68272	protein_coding
358.698	6.03719	1.05387	4.30589e-10	2.12309e-08	ENSMUSG00000040552	C3ar1	12267	protein_coding
847.154	-1.11213	0.186688	4.34393e-10	2.13422e-08	ENSMUSG00000116679	Gm49739		processed_pseudogene
3692.4	0.476859	0.0767326	4.49677e-10	2.20415e-08	ENSMUSG00000022761	Lztr1	66863	protein_coding
530.037	5.89358	1.03422	4.50793e-10	2.20447e-08	ENSMUSG00000022488	Nckap1l	105855	protein_coding
616.734	0.901344	0.150044	4.52229e-10	2.20635e-08	ENSMUSG00000079334	Naa80	56441	protein_coding
5265.07	4.86778	0.84803	4.59006e-10	2.23422e-08	ENSMUSG00000001506	Col1a1	12842	protein_coding
501.763	-2.21182	0.381985	4.60654e-10	2.23705e-08	ENSMUSG00000110386	Gm42031		lncRNA
1829.25	-0.720179	0.119155	4.70625e-10	2.2802e-08	ENSMUSG00000027132	Katnbl1	72425	protein_coding
6045.7	-0.929285	0.156277	4.77506e-10	2.3082e-08	ENSMUSG00000022962	Gart	14450	protein_coding
6281.24	0.878861	0.146694	4.91238e-10	2.36369e-08	ENSMUSG00000028412	Slc44a1	100434	protein_coding
1312.07	1.05224	0.176898	4.90517e-10	2.36369e-08	ENSMUSG00000061288	Taok3	330177	protein_coding
37266.5	-0.758403	0.125626	4.92377e-10	2.36375e-08	ENSMUSG00000045983	Eif4g1	208643	protein_coding
5426.32	1.00221	0.168389	5.18689e-10	2.48438e-08	ENSMUSG00000032440	Tgfbr2	21813	protein_coding
16488.9	-0.925233	0.155158	5.21822e-10	2.49369e-08	ENSMUSG00000030007	Cct7	12468	protein_coding
126.843	3.54937	0.618503	5.32813e-10	2.54043e-08	ENSMUSG00000030107	Usp18	24110	protein_coding
4915.7	0.717038	0.118787	5.36324e-10	2.55137e-08	ENSMUSG00000034462	Pkd2	18764	protein_coding
10029.5	-0.928601	0.155853	5.4391e-10	2.57578e-08	ENSMUSG00000020290	Xpo1	103573	protein_coding
1098.24	1.44184	0.246837	5.43265e-10	2.57578e-08	ENSMUSG00000030083	Abtb1	80283	protein_coding
11928.2	1.90618	0.329322	5.57478e-10	2.63408e-08	ENSMUSG00000031503	Col4a2	12827	protein_coding
72.2436	6.42658	1.13487	5.72237e-10	2.69774e-08	ENSMUSG00000030589	Rasgrp4	233046	protein_coding
12592.2	1.03347	0.174616	5.81082e-10	2.72719e-08	ENSMUSG00000020393	Kremen1	84035	protein_coding
504.247	3.22785	0.565508	5.79955e-10	2.72719e-08	ENSMUSG00000024663	Rab3il1	74760	protein_coding
2105.15	-0.728404	0.121165	5.87094e-10	2.74925e-08	ENSMUSG00000061360	Phf5a	68479	protein_coding
14907.5	-0.677203	0.112381	5.90539e-10	2.75514e-08	ENSMUSG00000032423	Syncrip	56403	protein_coding
1990.96	1.69418	0.292111	5.90978e-10	2.75514e-08	ENSMUSG00000034858	Atosa	235493	protein_coding
213.062	4.59647	0.816709	6.06966e-10	2.8234e-08	ENSMUSG00000037649	H2-DMa	14998	protein_coding
1804.72	-0.59823	0.0987053	6.09121e-10	2.82716e-08	ENSMUSG00000079003	Samd1	666704	protein_coding
1681.03	-1.18187	0.202106	6.14216e-10	2.84451e-08	ENSMUSG00000034203	Chchd4	72170	protein_coding
691.855	1.23003	0.210017	6.41319e-10	2.96349e-08	ENSMUSG00000022159	Rab2b	76338	protein_coding
842.12	2.15427	0.376026	6.52341e-10	3.00779e-08	ENSMUSG00000003812	Dnase2a	13423	protein_coding
304.796	5.5971	0.991144	6.58892e-10	3.03134e-08	ENSMUSG00000035697	Arhgap45	70719	protein_coding
4088.01	0.881496	0.14904	7.13898e-10	3.27721e-08	ENSMUSG00000024413	Npc1	18145	protein_coding
6347.76	1.03173	0.175189	7.27441e-10	3.32666e-08	ENSMUSG00000030401	Rtn2	20167	protein_coding
649.565	3.90441	0.691637	7.27842e-10	3.32666e-08	ENSMUSG00000039062	Anpep	16790	protein_coding
6514.03	-0.792376	0.13373	7.49583e-10	3.41117e-08	ENSMUSG00000024120	Lrpprc	72416	protein_coding
3387.98	1.48443	0.257807	7.48193e-10	3.41117e-08	ENSMUSG00000020027	Socs2	216233	protein_coding
783.224	1.29002	0.221713	7.74687e-10	3.51778e-08	ENSMUSG00000096145	Vkorc1	27973	protein_coding
2163.06	-0.9773	0.165257	7.88305e-10	3.57189e-08	ENSMUSG00000081999	Gm13461		processed_pseudogene
3237.62	1.56875	0.272286	8.28889e-10	3.74769e-08	ENSMUSG00000033209	Ttc28	209683	protein_coding
1067.05	5.50121	0.979696	8.31883e-10	3.75313e-08	ENSMUSG00000021998	Lcp1	18826	protein_coding
5630.55	-1.02118	0.174635	8.35353e-10	3.7607e-08	ENSMUSG00000029730	Mcm7	17220	protein_coding
259.675	5.60311	1.00513	8.52674e-10	3.83046e-08	ENSMUSG00000056069	Otulinl	223433	protein_coding
348.84	5.58201	0.993816	8.54536e-10	3.83062e-08	ENSMUSG00000038147	Cd84	12523	protein_coding
3136.5	-0.625433	0.104006	8.60995e-10	3.8452e-08	ENSMUSG00000047648	Fbxo30	71865	protein_coding
284.462	2.48061	0.437213	8.61454e-10	3.8452e-08	ENSMUSG00000079057	Cyp4v3	102294	protein_coding
662.433	0.858367	0.145151	8.84069e-10	3.93777e-08	ENSMUSG00000091811	Inafm1	66300	protein_coding
452.862	-1.07704	0.184393	8.9398e-10	3.97046e-08	ENSMUSG00000027353	Mcm8	66634	protein_coding
13863	1.08614	0.186502	8.95193e-10	3.97046e-08	ENSMUSG00000045136	Tubb2b	73710	protein_coding
1889.48	-0.794309	0.134186	9.30848e-10	4.11988e-08	ENSMUSG00000030045	Mrpl19	56284	protein_coding
2411.31	-0.751137	0.126965	9.50994e-10	4.19857e-08	ENSMUSG00000028882	Ppp1r8	100336	protein_coding
127.834	1.86205	0.326388	9.52628e-10	4.19857e-08	ENSMUSG00000030089	Slc41a3	71699	protein_coding
731.883	1.70604	0.2983	9.59111e-10	4.21828e-08	ENSMUSG00000030717	Nupr1	56312	protein_coding
2684.24	-0.706817	0.118917	9.75265e-10	4.28035e-08	ENSMUSG00000033845	Mrpl15	27395	protein_coding
1179.24	1.20413	0.207769	1.00927e-09	4.42034e-08	ENSMUSG00000002409	Dyrk1b	13549	protein_coding
301.863	3.76079	0.67017	1.01924e-09	4.45474e-08	ENSMUSG00000034459	Ifit1	15957	protein_coding
2318.78	1.44437	0.252064	1.04801e-09	4.57094e-08	ENSMUSG00000042599	Kdm7a	338523	protein_coding
1208.79	1.03034	0.177143	1.05506e-09	4.59214e-08	ENSMUSG00000015202	Cnksr3	215748	protein_coding
4871.06	-1.05088	0.181171	1.06648e-09	4.63222e-08	ENSMUSG00000023110	Prmt5	27374	protein_coding
2150.3	-0.915827	0.156748	1.12085e-09	4.85411e-08	ENSMUSG00000022814	Umps	22247	protein_coding
1295.36	-0.756915	0.128182	1.12219e-09	4.85411e-08	ENSMUSG00000002660	Clpp	53895	protein_coding
5901.42	-0.887538	0.152119	1.15922e-09	4.98936e-08	ENSMUSG00000063884	Ptcd3	69956	protein_coding
10.9855	-0.0894319	0.509541	1.16059e-09	4.98936e-08	ENSMUSG00000070473	Cldn3	12739	protein_coding
747.373	3.1555	0.564539	1.15688e-09	4.98936e-08	ENSMUSG00000001123	Lgals9	16859	protein_coding
37103.3	-0.895688	0.154784	1.21799e-09	5.2254e-08	ENSMUSG00000024359	Hspa9	15526	protein_coding
3382.99	0.682943	0.115858	1.28351e-09	5.49527e-08	ENSMUSG00000047866	Lonp2	66887	protein_coding
1052.07	-1.44903	0.254607	1.28904e-09	5.50771e-08	ENSMUSG00000097769
2593.78	0.598743	0.101646	1.29768e-09	5.53332e-08	ENSMUSG00000008429	Herpud2	80517	protein_coding
10783.8	0.795869	0.13684	1.31016e-09	5.57524e-08	ENSMUSG00000036478	Btg1	12226	protein_coding
14637.6	-1.06467	0.183304	1.31839e-09	5.59888e-08	ENSMUSG00000040463	Mybbp1a	18432	protein_coding
3185.32	-0.877357	0.149652	1.36702e-09	5.78198e-08	ENSMUSG00000063480	Snu13	20826	protein_coding
3221.9	0.973721	0.167961	1.36547e-09	5.78198e-08	ENSMUSG00000021375	Kif13a	16553	protein_coding
427.621	1.79442	0.318116	1.38251e-09	5.83574e-08	ENSMUSG00000030020	Prickle2	243548	protein_coding
1641.38	0.946141	0.163143	1.42339e-09	5.99624e-08	ENSMUSG00000038712	Mindy1	75007	protein_coding
4436.62	0.774489	0.132933	1.42677e-09	5.99845e-08	ENSMUSG00000031176	Dynlt3	67117	protein_coding
230.034	2.74051	0.492388	1.46715e-09	6.15585e-08	ENSMUSG00000061601	Pclo	26875	protein_coding
2259.58	-1.05989	0.185257	1.51552e-09	6.34611e-08	ENSMUSG00000061458	Nol10	217431	protein_coding
766.078	0.999994	0.172937	1.56809e-09	6.55316e-08	ENSMUSG00000073755	5730409E04Rik	230757	protein_coding
2774.97	-0.660154	0.111884	1.59521e-09	6.65326e-08	ENSMUSG00000031878	Nae1	234664	protein_coding
151.051	2.77788	0.501074	1.61873e-09	6.73795e-08	ENSMUSG00000026825	Dnm1	13429	protein_coding
570.384	-0.938154	0.161949	1.66802e-09	6.92937e-08	ENSMUSG00000020526	Znhit3	448850	protein_coding
68.0406	6.0075	1.10342	1.70322e-09	7.06162e-08	ENSMUSG00000038811	Gngt2	14710	protein_coding
202.152	2.09947	0.375412	1.7246e-09	7.13618e-08	ENSMUSG00000059479	B3gnt8	232984	protein_coding
2385.47	-0.711963	0.121996	1.75329e-09	7.2406e-08	ENSMUSG00000034211	Mrps17	66258	protein_coding
6220.26	1.56975	0.27847	1.75726e-09	7.24274e-08	ENSMUSG00000001020	S100a4	20198	protein_coding
1111.92	-0.845127	0.145037	1.76746e-09	7.27051e-08	ENSMUSG00000052033	Pfdn4	109054	protein_coding
64.6755	2.4974	0.449134	1.77621e-09	7.29219e-08	ENSMUSG00000049176	Frmpd4	333605	protein_coding
60.7087	9.57646	2.64953	1.78935e-09	7.3318e-08	ENSMUSG00000022651	Retnlg	245195	protein_coding
26089.8	-0.919859	0.159744	1.90011e-09	7.75533e-08	ENSMUSG00000020358	Hnrnpab	15384	protein_coding
17046.4	-0.550005	0.0944521	1.89893e-09	7.75533e-08	ENSMUSG00000059208	Hnrnpm	76936	protein_coding
393.452	3.01783	0.546824	1.93099e-09	7.86606e-08	ENSMUSG00000066800	Rnasel	24014	protein_coding
3026.88	-0.822356	0.14149	1.95358e-09	7.94268e-08	ENSMUSG00000048170	Mcmbp	210711	protein_coding
2183.3	-0.811709	0.141362	1.9828e-09	8.04587e-08	ENSMUSG00000004642	Slbp	20492	protein_coding
65.9131	6.14849	1.13293	2.01634e-09	8.16619e-08	ENSMUSG00000026928	Card9	332579	protein_coding
4043.75	0.930489	0.162006	2.07483e-09	8.38688e-08	ENSMUSG00000018378	Cuedc1	70393	protein_coding
4051.56	-0.922801	0.160881	2.16351e-09	8.72852e-08	ENSMUSG00000025134	Alyref	21681	protein_coding
820.427	1.27934	0.226252	2.17264e-09	8.74853e-08	ENSMUSG00000032507	Fbxl2	72179	protein_coding
286.714	4.93408	0.909658	2.17809e-09	8.75365e-08	ENSMUSG00000045658	Pid1	98496	protein_coding
221.692	-1.51262	0.269865	2.18864e-09	8.77927e-08	ENSMUSG00000106943	Dancr	70036	lncRNA
13025.2	-0.774911	0.134449	2.21775e-09	8.87904e-08	ENSMUSG00000040681	Hmgn1	15312	protein_coding
1537.8	-0.792471	0.137138	2.24296e-09	8.96288e-08	ENSMUSG00000030042	Pole4	66979	protein_coding
341.846	1.17731	0.208163	2.25535e-09	8.99525e-08	ENSMUSG00000037971	Cfap68	68721	protein_coding
2506.73	-0.788057	0.136615	2.27688e-09	9.06387e-08	ENSMUSG00000030619	Eed	13626	protein_coding
38.7225	3.66731	0.666234	2.28231e-09	9.0683e-08	ENSMUSG00000073555	Iigp1c	240327	protein_coding
1826.83	1.47962	0.264035	2.31195e-09	9.16868e-08	ENSMUSG00000027580	Helz2	229003	protein_coding
10562.7	-0.631923	0.109183	2.33633e-09	9.24791e-08	ENSMUSG00000068882	Ssb	20823	protein_coding
78.6339	7.4536	1.3504	2.43528e-09	9.6214e-08	ENSMUSG00000026981	Il1rn	16181	protein_coding
1180.57	0.942403	0.164747	2.45534e-09	9.68245e-08	ENSMUSG00000033416	Gucd1	68778	protein_coding
305.344	-1.1051	0.195155	2.59221e-09	1.0203e-07	ENSMUSG00000071723	Gspt2	14853	protein_coding
230.351	5.06219	0.944266	2.63126e-09	1.03373e-07	ENSMUSG00000025150	Cbr2	12409	protein_coding
651.634	-0.767667	0.134088	2.67016e-09	1.04705e-07	ENSMUSG00000060121	Gemin2	66603	protein_coding
572.085	1.75104	0.316681	2.77335e-09	1.08549e-07	ENSMUSG00000041836	Ptpre	19267	protein_coding
294.74	-1.17744	0.209227	2.87272e-09	1.12229e-07	ENSMUSG00000027387	Zc3h8	57432	protein_coding
87.7751	2.2194	0.409912	2.8902e-09	1.12702e-07	ENSMUSG00000053749	Gm9920	100503794	lncRNA
128.924	6.55672	1.23029	2.90935e-09	1.13238e-07	ENSMUSG00000063193	Cd300lb	217304	protein_coding
2526.99	-0.763418	0.133264	2.91626e-09	1.13297e-07	ENSMUSG00000026761	Orc4	26428	protein_coding
15034.4	-0.662207	0.11364	2.93628e-09	1.13864e-07	ENSMUSG00000060373	Hnrnpc	15381	protein_coding
2199.06	-1.11236	0.198587	2.96937e-09	1.14934e-07	ENSMUSG00000029246	Ppat	231327	protein_coding
1195.58	-1.05345	0.187436	3.02101e-09	1.16718e-07	ENSMUSG00000025591	Tma16	66282	protein_coding
367.876	1.73859	0.316022	3.19788e-09	1.23324e-07	ENSMUSG00000058297	Spock2	94214	protein_coding
29858.3	1.0865	0.193228	3.30974e-09	1.27404e-07	ENSMUSG00000028736	Pax7	18509	protein_coding
555.865	2.25551	0.413728	3.33259e-09	1.28048e-07	ENSMUSG00000063268	Parp10	671535	protein_coding
608.869	1.67232	0.304703	3.41954e-09	1.31149e-07	ENSMUSG00000019066	Rab3d	19340	protein_coding
2575.91	-0.927406	0.16401	3.46909e-09	1.32807e-07	ENSMUSG00000054079	Utp18	217109	protein_coding
850.044	0.713384	0.124539	3.48092e-09	1.33017e-07	ENSMUSG00000028799	Zfp362	230761	protein_coding
21982.2	-0.731901	0.12639	3.55674e-09	1.35667e-07	ENSMUSG00000068039	Tcp1	21454	protein_coding
986.236	1.85185	0.335809	3.56815e-09	1.35855e-07	ENSMUSG00000029311	Hsd17b11	114664	protein_coding
5529.61	1.07861	0.19298	3.61918e-09	1.37548e-07	ENSMUSG00000028161	Ppp3ca	19055	protein_coding
1356.49	1.11858	0.200128	3.68999e-09	1.39986e-07	ENSMUSG00000002732	Fkbp7	14231	protein_coding
664.047	-0.933491	0.165055	3.72671e-09	1.40928e-07	ENSMUSG00000019864	Rtn4ip1	170728	protein_coding
26009.6	2.59556	0.479726	3.72826e-09	1.40928e-07	ENSMUSG00000021939	Ctsb	13030	protein_coding
2661.38	1.63627	0.298194	3.75763e-09	1.41529e-07	ENSMUSG00000044550	Tceal3	594844	protein_coding
2096.75	2.01413	0.36966	3.75494e-09	1.41529e-07	ENSMUSG00000002603	Tgfb1	21803	protein_coding
88.0177	-1.89777	0.347574	3.80827e-09	1.43179e-07	ENSMUSG00000064387	Snora73a	100306944	snoRNA
966.151	-0.776732	0.136371	3.8251e-09	1.43554e-07	ENSMUSG00000024800	Rpp30	54364	protein_coding
102.448	1.85363	0.339619	3.99972e-09	1.49839e-07	ENSMUSG00000030486	Zfp108	54678	protein_coding
794.56	0.775207	0.136433	4.01253e-09	1.50051e-07	ENSMUSG00000074064	Mlycd	56690	protein_coding
1378.73	0.715268	0.125558	4.07499e-09	1.52116e-07	ENSMUSG00000062202	Btbd9	224671	protein_coding
944.445	-0.847036	0.149803	4.11689e-09	1.53407e-07	ENSMUSG00000079043	Fastkd5	380601	protein_coding
3851.86	-0.778469	0.135347	4.15591e-09	1.54587e-07	ENSMUSG00000020180	Snrpd3	67332	protein_coding
74.8223	2.69671	0.499293	4.20243e-09	1.5604e-07	ENSMUSG00000032057	Hoatz	235345	protein_coding
5725.92	-0.826541	0.148023	4.28038e-09	1.58654e-07	ENSMUSG00000028330	Ncbp1	433702	protein_coding
1130.47	-0.804661	0.142742	4.36484e-09	1.61499e-07	ENSMUSG00000021018	Polr2h	245841	protein_coding
190.737	2.82871	0.52594	4.38688e-09	1.62029e-07	ENSMUSG00000051457	Spn	20737	protein_coding
229.672	5.19464	0.981679	4.47559e-09	1.65015e-07	ENSMUSG00000052384	Nrros	224109	protein_coding
99.8885	-5.26276	0.994042	4.48883e-09	1.65213e-07	ENSMUSG00000043618	Eif5al3-ps		processed_pseudogene
2283.24	-0.808841	0.143179	4.50307e-09	1.65446e-07	ENSMUSG00000092203	1110038B12Rik	68763	lncRNA
6751.35	-1.17772	0.213217	4.52242e-09	1.65577e-07	ENSMUSG00000015176	Nolc1	70769	protein_coding
296.765	2.61873	0.487212	4.5199e-09	1.65577e-07	ENSMUSG00000024818	Slc25a45	107375	protein_coding
6221.76	-0.878634	0.156787	4.57168e-09	1.67089e-07	ENSMUSG00000078652	Psme3	19192	protein_coding
3957.33	-0.672498	0.118157	4.61337e-09	1.6832e-07	ENSMUSG00000018974	Sart3	53890	protein_coding
16514.2	-0.738225	0.130713	4.66244e-09	1.69815e-07	ENSMUSG00000018379	Srsf1	110809	protein_coding
1850.98	-0.85119	0.151459	4.684e-09	1.7001e-07	ENSMUSG00000001305	Rrp15	67223	protein_coding
14151.2	-0.599476	0.104814	4.67763e-09	1.7001e-07	ENSMUSG00000019432	Ddx39b	53817	protein_coding
3053.84	1.72034	0.316696	4.82753e-09	1.74917e-07	ENSMUSG00000001508	Sgca	20391	protein_coding
2222.79	-1.45821	0.268345	4.84512e-09	1.75252e-07	ENSMUSG00000026019	Wdr12	57750	protein_coding
6506.4	-1.07085	0.192681	4.91026e-09	1.77302e-07	ENSMUSG00000023169	Slc38a1	105727	protein_coding
1848.79	0.870321	0.1554	4.92332e-09	1.77468e-07	ENSMUSG00000022848	Slc49a4	224132	protein_coding
574.612	1.54128	0.282652	4.9407e-09	1.77789e-07	ENSMUSG00000042851	Zc3h6	78751	protein_coding
933.384	1.35601	0.246963	4.95667e-09	1.78058e-07	ENSMUSG00000075585	6330403L08Rik		lncRNA
1475.16	2.0946	0.388566	4.96779e-09	1.78152e-07	ENSMUSG00000058064	Gm10036		processed_pseudogene
3083.22	1.17142	0.213502	5.01564e-09	1.79562e-07	ENSMUSG00000024921	Smarca2	67155	protein_coding
19008.6	-0.92026	0.164691	5.06328e-09	1.80958e-07	ENSMUSG00000032803	Cdv3	321022	protein_coding
92.8393	2.14848	0.399669	5.09253e-09	1.81694e-07	ENSMUSG00000049999	Ppp1r3d	228966	protein_coding
586.003	1.11738	0.200954	5.15117e-09	1.83475e-07	ENSMUSG00000078878	Gm14305	100043387	protein_coding
3444.49	-0.777141	0.138087	5.21146e-09	1.84993e-07	ENSMUSG00000025358	Cdk2	12566	protein_coding
1478.49	-0.66917	0.117783	5.20869e-09	1.84993e-07	ENSMUSG00000024078	Ttc27	74196	protein_coding
455.077	1.94236	0.359849	5.32016e-09	1.88533e-07	ENSMUSG00000027078	Ube2l6	56791	protein_coding
1296.42	-0.818696	0.14598	5.34663e-09	1.88895e-07	ENSMUSG00000014873	Surf2	20931	protein_coding
1654.14	0.578103	0.101231	5.34838e-09	1.88895e-07	ENSMUSG00000034320	Slc26a2	13521	protein_coding
7094.2	-0.69993	0.123515	5.64604e-09	1.99073e-07	ENSMUSG00000020929	Eftud2	20624	protein_coding
4562.79	-0.871776	0.156737	5.68251e-09	2.00022e-07	ENSMUSG00000039682	Lap3	66988	protein_coding
5278.33	-0.860218	0.153596	5.95139e-09	2.09136e-07	ENSMUSG00000000561	Wdr77	70465	protein_coding
3005.14	-0.982799	0.178728	5.96567e-09	2.09287e-07	ENSMUSG00000031578	Mak16	67920	protein_coding
206.888	1.6699	0.309605	5.99686e-09	2.1003e-07	ENSMUSG00000044952	Kctd21	622320	protein_coding
286.552	3.07366	0.579045	6.13002e-09	2.14336e-07	ENSMUSG00000037921	Ddx60	234311	protein_coding
2440.17	-1.33193	0.244564	6.14494e-09	2.145e-07	ENSMUSG00000028614	Ndc1	72787	protein_coding
6066.96	1.01094	0.182991	6.4219e-09	2.23796e-07	ENSMUSG00000023249	Parp3	235587	protein_coding
1327.85	0.830715	0.14939	6.61799e-09	2.30097e-07	ENSMUSG00000031938	4931406C07Rik	70984	protein_coding
25.9842	9.2465	2.57918	6.62465e-09	2.30097e-07	ENSMUSG00000061577	Adgrg5	382045	protein_coding
3312.59	0.620129	0.109804	6.6721e-09	2.31362e-07	ENSMUSG00000073725	Lmbrd1	68421	protein_coding
1064.52	-1.03703	0.189555	6.68421e-09	2.31369e-07	ENSMUSG00000055900	Tmem69	230657	protein_coding
279.436	3.0592	0.577712	6.69435e-09	2.31369e-07	ENSMUSG00000035273	Hpse	15442	protein_coding
1409.5	1.19398	0.218647	6.75567e-09	2.33104e-07	ENSMUSG00000028673	Fuca1	71665	protein_coding
2945.52	-0.865914	0.155677	6.84916e-09	2.35745e-07	ENSMUSG00000002477	Snrpd1	20641	protein_coding
448.888	2.2672	0.426514	6.8547e-09	2.35745e-07	ENSMUSG00000059013	Sh2d3c	27387	protein_coding
103.631	7.71483	1.48439	7.06057e-09	2.42428e-07	ENSMUSG00000036553	Sh3tc1	231147	protein_coding
88.224	2.55185	0.48153	7.24541e-09	2.48368e-07	ENSMUSG00000010529	Gm266	212539	protein_coding
507.118	3.51251	0.671637	7.49476e-09	2.56497e-07	ENSMUSG00000028864	Hgf	15234	protein_coding
4124.44	-1.07411	0.194953	7.55351e-09	2.58086e-07	ENSMUSG00000109511	Nup62	18226	protein_coding
1070.34	1.00339	0.182785	7.61799e-09	2.59866e-07	ENSMUSG00000030157	Clec2d	93694	protein_coding
1011.58	1.3587	0.251347	7.63503e-09	2.60025e-07	ENSMUSG00000020806	Rhbdf2	217344	protein_coding
6266.94	0.45955	0.0808691	7.73409e-09	2.62972e-07	ENSMUSG00000000711	Rab5b	19344	protein_coding
5428.6	2.46315	0.466243	7.8089e-09	2.65086e-07	ENSMUSG00000021190	Lgmn	19141	protein_coding
3202.57	1.16981	0.214856	7.82817e-09	2.65311e-07	ENSMUSG00000030256	Bhlhe41	79362	protein_coding
6658.36	-0.798245	0.144302	7.97531e-09	2.69861e-07	ENSMUSG00000029147	Ppm1g	14208	protein_coding
378.613	1.00932	0.183993	8.19077e-09	2.76706e-07	ENSMUSG00000053334	Ficd	231630	protein_coding
1216.69	-0.752574	0.136052	8.23776e-09	2.77846e-07	ENSMUSG00000026999	Nup35	69482	protein_coding
112.901	-1.54385	0.287882	8.28651e-09	2.79041e-07	ENSMUSG00000065353	Snora73b	100306945	snoRNA
996.147	-0.907986	0.165027	8.47152e-09	2.83904e-07	ENSMUSG00000034321	Exosc1	66583	protein_coding
2925.58	-0.608013	0.10842	8.46918e-09	2.83904e-07	ENSMUSG00000068329	Htra2	64704	protein_coding
24.8293	6.60173	1.25128	8.44849e-09	2.83904e-07	ENSMUSG00000015314	Slamf6	30925	protein_coding
300.194	2.22436	0.426261	8.993e-09	3.009e-07	ENSMUSG00000022090	Pdlim2	213019	protein_coding
4941.6	-1.10477	0.204013	9.42659e-09	3.14905e-07	ENSMUSG00000031939	Taf1d	75316	protein_coding
151.178	3.00622	0.5724	9.51876e-09	3.17478e-07	ENSMUSG00000056144	Trim34a	94094	protein_coding
6579.93	-0.869696	0.158186	9.88092e-09	3.2878e-07	ENSMUSG00000030410	Dmwd	13401	protein_coding
2267.4	0.516121	0.0914653	9.88896e-09	3.2878e-07	ENSMUSG00000021192	Golga5	27277	protein_coding
721.762	-0.955164	0.17417	9.91265e-09	3.29047e-07	ENSMUSG00000030188	Magohb	66441	protein_coding
2560.25	0.680935	0.122523	9.92965e-09	3.2909e-07	ENSMUSG00000044857	Lemd2	224640	protein_coding
1139.07	-0.954974	0.17406	9.97691e-09	3.30135e-07	ENSMUSG00000096740	Lbhd1	102308570	protein_coding
2215.26	0.862229	0.156889	1.03994e-08	3.43572e-07	ENSMUSG00000032198	Dock6	319899	protein_coding
8080.68	-0.896169	0.16356	1.04528e-08	3.44795e-07	ENSMUSG00000026701	Prdx6	11758	protein_coding
4398.21	3.04696	0.585939	1.04957e-08	3.45664e-07	ENSMUSG00000033685	Ucp2	22228	protein_coding
5605.95	-1.09901	0.203282	1.05513e-08	3.46409e-07	ENSMUSG00000071708	Sms	20603	protein_coding
259.108	5.18168	1.00908	1.05399e-08	3.46409e-07	ENSMUSG00000034255	Arhgap27	544817	protein_coding
5671.51	1.41878	0.265854	1.06467e-08	3.48996e-07	ENSMUSG00000020695	Mrc2	17534	protein_coding
5519.63	-0.600616	0.108078	1.09293e-08	3.57699e-07	ENSMUSG00000021929	Kpna3	16648	protein_coding
13602.7	1.03562	0.191611	1.10204e-08	3.6012e-07	ENSMUSG00000016534	Lamp2	16784	protein_coding
2272.59	-0.854262	0.155526	1.10434e-08	3.60309e-07	ENSMUSG00000026520	Pycr2	69051	protein_coding
629.188	2.55693	0.490884	1.12259e-08	3.65697e-07	ENSMUSG00000047735	Samd9l	209086	protein_coding
205.615	1.87206	0.355893	1.12877e-08	3.6714e-07	ENSMUSG00000016206	H2-M3	14991	protein_coding
6086.39	-1.00874	0.186762	1.14893e-08	3.72679e-07	ENSMUSG00000062937	Mtap	66902	protein_coding
2150.71	-0.760614	0.138409	1.14935e-08	3.72679e-07	ENSMUSG00000029066	Mrpl20	66448	protein_coding
163.635	2.89022	0.557319	1.18785e-08	3.84567e-07	ENSMUSG00000018507	Trpv2	22368	protein_coding
8493.54	-0.930363	0.171506	1.21484e-08	3.92697e-07	ENSMUSG00000005846	Rsl1d1	66409	protein_coding
2401.64	-0.419134	0.0744634	1.2222e-08	3.94469e-07	ENSMUSG00000071660	Ttc9c	70387	protein_coding
2914.02	-0.994842	0.18391	1.23222e-08	3.97093e-07	ENSMUSG00000004100	Ppan	235036	protein_coding
447.377	-0.928666	0.170931	1.24866e-08	4.01159e-07	ENSMUSG00000111202	Gm48275		lncRNA
2077.3	2.17005	0.416778	1.24726e-08	4.01159e-07	ENSMUSG00000032085	Tagln	21345	protein_coding
15613.1	-0.719592	0.127476	1.2829e-08	4.11529e-07	ENSMUSG00000042699	Dhx9	13211	protein_coding
1036.04	-0.927672	0.171355	1.29385e-08	4.14407e-07	ENSMUSG00000021692	Dimt1	66254	protein_coding
197.464	1.31301	0.246447	1.30065e-08	4.15951e-07	ENSMUSG00000089951	Zfp968-ps		protein_coding
4716.76	-0.841888	0.154585	1.31067e-08	4.18517e-07	ENSMUSG00000004865	Srpk1	20815	protein_coding
3753.77	0.644884	0.117103	1.32856e-08	4.23584e-07	ENSMUSG00000026469	Xpr1	19775	protein_coding
127.943	1.90456	0.364975	1.39403e-08	4.43785e-07	ENSMUSG00000096956	Snhg18	100616095	lncRNA
10609.2	-0.691592	0.127143	1.40699e-08	4.4723e-07	ENSMUSG00000000568	Hnrnpd	11991	protein_coding
3478.22	-0.630023	0.114814	1.42651e-08	4.5275e-07	ENSMUSG00000057421	Las1l	76130	protein_coding
15062.6	0.99903	0.185728	1.47277e-08	4.66726e-07	ENSMUSG00000058056	Palld	72333	protein_coding
249.936	1.73841	0.333638	1.48195e-08	4.68927e-07	ENSMUSG00000026433	Rab29	226422	protein_coding
1070.86	1.47145	0.279786	1.49915e-08	4.73653e-07	ENSMUSG00000002325	Irf9	16391	protein_coding
1936.68	0.545027	0.0984836	1.50817e-08	4.75788e-07	ENSMUSG00000093803	Ppp2r3d	19054	protein_coding
6376.99	-0.737889	0.135289	1.54676e-08	4.86498e-07	ENSMUSG00000018848	Rars	104458	protein_coding
2059.99	0.943277	0.17508	1.54487e-08	4.86498e-07	ENSMUSG00000072772	Grcc10	14790	protein_coding
1504.11	0.846755	0.15634	1.55564e-08	4.88559e-07	ENSMUSG00000034757	Tmub2	72053	protein_coding
458.195	1.66864	0.319481	1.55912e-08	4.8892e-07	ENSMUSG00000018427	Ypel2	77864	protein_coding
754.125	1.00377	0.187368	1.57603e-08	4.93487e-07	ENSMUSG00000036985	Zdhhc9	208884	protein_coding
749.897	0.909271	0.168605	1.58162e-08	4.94498e-07	ENSMUSG00000029209	Gnpda2	67980	protein_coding
1002.83	1.30463	0.24709	1.61299e-08	5.03556e-07	ENSMUSG00000020593	Lpin1	14245	protein_coding
8053.52	-0.791721	0.145796	1.61915e-08	5.04729e-07	ENSMUSG00000021377	Dek	110052	protein_coding
2238.11	-0.870295	0.160369	1.64166e-08	5.10986e-07	ENSMUSG00000029267	Mtf2	17765	protein_coding
44.3769	3.37395	0.657392	1.64926e-08	5.1259e-07	ENSMUSG00000112276	5033421B08Rik		lncRNA
1847.81	-0.920206	0.171743	1.65742e-08	5.14365e-07	ENSMUSG00000026974	Zmynd19	67187	protein_coding
2439.13	2.44328	0.475528	1.68353e-08	5.21696e-07	ENSMUSG00000034981	Parm1	231440	protein_coding
1200.07	-1.27849	0.242527	1.68848e-08	5.22459e-07	ENSMUSG00000021868	Ppif	105675	protein_coding
98.9269	5.30193	1.05224	1.69613e-08	5.24051e-07	ENSMUSG00000020709	Adap2	216991	protein_coding
2796.56	1.75386	0.336761	1.71423e-08	5.28122e-07	ENSMUSG00000036908	Unc93b1	54445	protein_coding
103.763	6.35412	1.25375	1.71434e-08	5.28122e-07	ENSMUSG00000079547	H2-DMb1	14999	protein_coding
4908.15	-1.31372	0.249764	1.74995e-08	5.38303e-07	ENSMUSG00000023951	Vegfa	22339	protein_coding
522.071	4.9301	0.980794	1.81327e-08	5.56962e-07	ENSMUSG00000040747	Cd53	12508	protein_coding
9408.81	-0.901898	0.16799	1.81618e-08	5.57041e-07	ENSMUSG00000071072	Ptges3	56351	protein_coding
887.053	1.64125	0.315725	1.83157e-08	5.60943e-07	ENSMUSG00000038175	Mylip	218203	protein_coding
2938.07	1.20302	0.227777	1.87377e-08	5.73029e-07	ENSMUSG00000006920	Ezh1	14055	protein_coding
5377.22	-0.717377	0.132199	1.90554e-08	5.81897e-07	ENSMUSG00000027823	Gmps	229363	protein_coding
1533.35	0.505402	0.0919337	1.99102e-08	6.07115e-07	ENSMUSG00000035051	Dhx57	106794	protein_coding
834.465	3.31318	0.651926	2.00458e-08	6.10363e-07	ENSMUSG00000029561	Oasl2	23962	protein_coding
5614.87	-1.06757	0.202366	2.03035e-08	6.17315e-07	ENSMUSG00000042354	Gnl3	30877	protein_coding
2121.29	0.99802	0.188306	2.04e-08	6.19352e-07	ENSMUSG00000040234	Tm7sf3	67623	protein_coding
7403.9	0.701003	0.128587	2.09195e-08	6.34206e-07	ENSMUSG00000095115	Itpripl2	319622	protein_coding
1546.95	1.36891	0.26132	2.09628e-08	6.34601e-07	ENSMUSG00000031217	Efnb1	13641	protein_coding
10560.8	-0.902314	0.166018	2.10129e-08	6.35201e-07	ENSMUSG00000063273	Naa15	74838	protein_coding
8908.03	1.65449	0.319925	2.10922e-08	6.36681e-07	ENSMUSG00000055489	Ano5	233246	protein_coding
3285.65	-0.64256	0.11808	2.1302e-08	6.42091e-07	ENSMUSG00000004268	Emg1	14791	protein_coding
994.817	-0.729846	0.134905	2.14209e-08	6.44747e-07	ENSMUSG00000024528	Srfbp1	67222	protein_coding
1516.15	-0.788623	0.147067	2.15066e-08	6.46399e-07	ENSMUSG00000034192	Lsm3	67678	protein_coding
6499.55	-0.691155	0.12768	2.23906e-08	6.72005e-07	ENSMUSG00000034667	Xpot	73192	protein_coding
11164.5	-0.819751	0.15337	2.28391e-08	6.84487e-07	ENSMUSG00000058355	Abce1	24015	protein_coding
1746	-0.778012	0.144623	2.28786e-08	6.84693e-07	ENSMUSG00000006058	Snf8	27681	protein_coding
6341.18	1.65885	0.321923	2.33834e-08	6.98805e-07	ENSMUSG00000060802	B2m	12010	protein_coding
167.171	4.22924	0.841835	2.35052e-08	7.01445e-07	ENSMUSG00000027514	Zbp1	58203	protein_coding
293.805	3.4595	0.685773	2.35587e-08	7.02043e-07	ENSMUSG00000074896	Ifit3	15959	protein_coding
51417.1	-0.616305	0.11345	2.3769e-08	7.07304e-07	ENSMUSG00000004980	Hnrnpa2b1	53379	protein_coding
1577.45	-1.90113	0.371887	2.39106e-08	7.10408e-07	ENSMUSG00000022865	Cxadr	13052	protein_coding
7378.16	-0.669804	0.124277	2.3941e-08	7.10408e-07	ENSMUSG00000093904	Tomm20	67952	protein_coding
5667.38	-0.78941	0.147411	2.40172e-08	7.11662e-07	ENSMUSG00000001415	Smg5	229512	protein_coding
130.371	6.68618	1.34682	2.41556e-08	7.14752e-07	ENSMUSG00000043263	Ifi209	236312	protein_coding
2474.72	1.79547	0.350736	2.44578e-08	7.22678e-07	ENSMUSG00000040964	Arhgef10l	72754	protein_coding
1905.8	-1.08195	0.205924	2.47478e-08	7.30216e-07	ENSMUSG00000048007	Timm8a1	30058	protein_coding
3644.75	0.569008	0.104274	2.49693e-08	7.35719e-07	ENSMUSG00000047514	Tspyl1	22110	protein_coding
8725.53	0.8447	0.157653	2.50347e-08	7.36609e-07	ENSMUSG00000038650	Rnh1	107702	protein_coding
1226.66	-1.39969	0.271174	2.51862e-08	7.4003e-07	ENSMUSG00000020413	Hus1	15574	protein_coding
1814.89	-0.785153	0.146726	2.5758e-08	7.54078e-07	ENSMUSG00000044763	Trmt10c	52575	protein_coding
23136.5	-0.650083	0.118967	2.57091e-08	7.54078e-07	ENSMUSG00000030057	Cnbp	12785	protein_coding
1828.53	0.639945	0.118564	2.57721e-08	7.54078e-07	ENSMUSG00000040560	Wdr7	104082	protein_coding
457.603	0.923442	0.174612	2.59439e-08	7.58046e-07	ENSMUSG00000000876	Pxmp4	59038	protein_coding
687.875	0.973713	0.1843	2.60552e-08	7.59184e-07	ENSMUSG00000047473	Zfp30	22693	protein_coding
539.6	1.17798	0.225576	2.60205e-08	7.59184e-07	ENSMUSG00000062526	Mppe1	225651	protein_coding
469.313	1.95091	0.384275	2.62295e-08	7.63201e-07	ENSMUSG00000042751	Nmnat2	226518	protein_coding
2690.68	-0.881137	0.16609	2.62874e-08	7.63826e-07	ENSMUSG00000038900	Rpl12	269261	protein_coding
9518.96	1.00874	0.191323	2.63726e-08	7.65243e-07	ENSMUSG00000033420	Antxr1	69538	protein_coding
2006.95	-0.936854	0.177891	2.65164e-08	7.68352e-07	ENSMUSG00000027236	Eif3j1	78655	protein_coding
632.053	4.05862	0.81074	2.67642e-08	7.74464e-07	ENSMUSG00000042254	Cilp	214425	protein_coding
700.714	0.952492	0.180537	2.70198e-08	7.79708e-07	ENSMUSG00000024535	Snx24	69226	protein_coding
49.5869	2.1134	0.415661	2.69863e-08	7.79708e-07	ENSMUSG00000085766	2810430I11Rik		lncRNA
1210.23	-0.612744	0.113462	2.75304e-08	7.93351e-07	ENSMUSG00000006527	Sfmbt1	54650	protein_coding
5044.38	-0.99624	0.189538	2.77307e-08	7.98029e-07	ENSMUSG00000038279	Nop2	110109	protein_coding
2994.52	-0.694711	0.12892	2.82616e-08	8.12191e-07	ENSMUSG00000006412	Pfdn2	18637	protein_coding
5367.38	-0.410056	0.0750682	2.87651e-08	8.25531e-07	ENSMUSG00000013662	Atad1	67979	protein_coding
1646.3	0.646244	0.119954	2.88645e-08	8.27252e-07	ENSMUSG00000034216	Vps18	228545	protein_coding
125.122	5.40453	1.09238	2.89616e-08	8.28903e-07	ENSMUSG00000018381	Abi3	66610	protein_coding
3382	0.820105	0.154916	2.90076e-08	8.29088e-07	ENSMUSG00000010110	Stx5a	56389	protein_coding
5355.98	-0.708738	0.131004	2.98862e-08	8.53038e-07	ENSMUSG00000001016	Ilf2	67781	protein_coding
1888.5	0.944691	0.180938	2.99398e-08	8.53406e-07	ENSMUSG00000027900	Dram2	67171	protein_coding
117.804	2.20369	0.438749	3.02849e-08	8.62072e-07	ENSMUSG00000040714	Klc3	232943	protein_coding
1289.77	0.828167	0.156922	3.07336e-08	8.73658e-07	ENSMUSG00000032353	Tmed3	66111	protein_coding
444.289	2.40333	0.478661	3.17035e-08	9.00011e-07	ENSMUSG00000042349	Ikbke	56489	protein_coding
556.161	1.67608	0.32951	3.22439e-08	9.12881e-07	ENSMUSG00000045679	Slc66a3	217430	protein_coding
326.78	6.84644	1.4061	3.22217e-08	9.12881e-07	ENSMUSG00000052160	Pld4	104759	protein_coding
2759.45	-0.74789	0.140326	3.27235e-08	9.23164e-07	ENSMUSG00000032171	Pin1	23988	protein_coding
790.283	1.03407	0.198128	3.26958e-08	9.23164e-07	ENSMUSG00000028104	Polr3gl	69870	protein_coding
371.075	3.78137	0.76368	3.27391e-08	9.23164e-07	ENSMUSG00000040613	Apobec1	11810	protein_coding
4696.33	-0.923556	0.176708	3.28246e-08	9.24332e-07	ENSMUSG00000005481	Ddx39a	68278	protein_coding
3180.95	0.830906	0.157019	3.29595e-08	9.26886e-07	ENSMUSG00000050730	Arhgap42	71544	protein_coding
81.3125	4.59265	0.933728	3.3083e-08	9.29114e-07	ENSMUSG00000020399	Havcr2	171285	protein_coding
6134.42	0.692968	0.129776	3.35975e-08	9.42297e-07	ENSMUSG00000030824	Nucb1	18220	protein_coding
656.096	1.37886	0.269999	3.36422e-08	9.42297e-07	ENSMUSG00000042312	S100a13	20196	protein_coding
6552.52	-0.828191	0.159926	3.42466e-08	9.57946e-07	ENSMUSG00000026192	Atic	108147	protein_coding
1791.31	-0.613687	0.114547	3.49598e-08	9.75295e-07	ENSMUSG00000022471	Xrcc6	14375	protein_coding
433.207	1.88353	0.374124	3.49364e-08	9.75295e-07	ENSMUSG00000032679	Cd59a	12509	protein_coding
3899.79	-0.823437	0.156549	3.54469e-08	9.87571e-07	ENSMUSG00000036745	Ttll7	70892	protein_coding
44.8245	6.80342	1.36531	3.5496e-08	9.87626e-07	ENSMUSG00000059089	Fcgr4	246256	protein_coding
22835.2	-0.549907	0.104157	3.62946e-08	1.00752e-06	ENSMUSG00000027184	Caprin1	53872	protein_coding
1237.97	4.11322	0.837642	3.6307e-08	1.00752e-06	ENSMUSG00000024066	Xdh	22436	protein_coding
4981.27	-0.604976	0.112924	3.66787e-08	1.01649e-06	ENSMUSG00000018666	Cbx1	12412	protein_coding
851.149	1.18764	0.230465	3.73623e-08	1.03407e-06	ENSMUSG00000031570	Plpp5	71910	protein_coding
3608.17	0.60504	0.11327	3.78805e-08	1.04703e-06	ENSMUSG00000030805	Stx4a	20909	protein_coding
17867.7	-0.903765	0.172717	3.81454e-08	1.05296e-06	ENSMUSG00000029447	Cct6a	12466	protein_coding
7638.08	0.76583	0.144763	3.8239e-08	1.05416e-06	ENSMUSG00000052459	Atp6v1a	11964	protein_coding
533.171	-1.01071	0.194526	3.84585e-08	1.05882e-06	ENSMUSG00000047221	Fam185a	330050	protein_coding
5585.06	-0.637763	0.120554	3.90729e-08	1.07433e-06	ENSMUSG00000030138	Bms1	213895	protein_coding
3512.56	-0.856313	0.163391	3.93609e-08	1.08083e-06	ENSMUSG00000021952	Xpo4	57258	protein_coding
3759.2	-0.672932	0.126339	3.94328e-08	1.08139e-06	ENSMUSG00000028902	Sf3a3	75062	protein_coding
1326.87	3.52802	0.71656	4.00314e-08	1.09637e-06	ENSMUSG00000030560	Ctsc	13032	protein_coding
3989.36	-0.771962	0.146654	4.01216e-08	1.09741e-06	ENSMUSG00000016257	Prelid3b	66390	protein_coding
3821.86	-1.03046	0.199403	4.01765e-08	1.09748e-06	ENSMUSG00000021048	Mthfd1	108156	protein_coding
222.35	2.71891	0.549436	4.05633e-08	1.1066e-06	ENSMUSG00000068246	Apol9b	71898	protein_coding
5710.81	-0.851022	0.163076	4.06515e-08	1.10757e-06	ENSMUSG00000040354	Mars1	216443	protein_coding
927.894	-0.870308	0.166859	4.13352e-08	1.1243e-06	ENSMUSG00000035351	Nup37	69736	protein_coding
4399.68	-0.777895	0.148342	4.14009e-08	1.1243e-06	ENSMUSG00000022193	Psmb5	19173	protein_coding
511.539	1.73646	0.345245	4.14265e-08	1.1243e-06	ENSMUSG00000050212	Eva1b	230752	protein_coding
576.659	1.31548	0.257484	4.15277e-08	1.12559e-06	ENSMUSG00000059970	Hspa2	15512	protein_coding
1199.74	-0.739187	0.139707	4.16817e-08	1.12831e-06	ENSMUSG00000026960	Arl6ip6	65103	protein_coding
1153.17	-0.732384	0.1386	4.20732e-08	1.13744e-06	ENSMUSG00000075229	Mix23	381045	protein_coding
3446.16	-0.840741	0.160914	4.26356e-08	1.14968e-06	ENSMUSG00000034248	Slc25a37	67712	protein_coding
443.632	0.9977	0.192544	4.26181e-08	1.14968e-06	ENSMUSG00000040883	Tmem205	235043	protein_coding
2965.35	-0.565369	0.106757	4.42272e-08	1.19107e-06	ENSMUSG00000057469	E2f6	50496	protein_coding
128.404	2.58267	0.52362	4.4662e-08	1.20124e-06	ENSMUSG00000028167	Bdh2	69772	protein_coding
167.998	1.8813	0.377194	4.47843e-08	1.20298e-06	ENSMUSG00000073758	Sh3d21	66938	protein_coding
3469.15	-0.698513	0.132274	4.50783e-08	1.20933e-06	ENSMUSG00000026245	Farsb	23874	protein_coding
85.5545	4.77683	0.980615	4.61689e-08	1.23701e-06	ENSMUSG00000060131	Atp8b4	241633	protein_coding
7298.72	-0.862521	0.165266	4.64026e-08	1.24132e-06	ENSMUSG00000021116	Eif2s1	13665	protein_coding
4321.8	-0.859444	0.164093	4.64481e-08	1.24132e-06	ENSMUSG00000039640	Mrpl12	56282	protein_coding
520.246	1.56654	0.31118	4.67054e-08	1.24661e-06	ENSMUSG00000034910	Pygo1	72135	protein_coding
761.678	1.59047	0.316885	4.67722e-08	1.2468e-06	ENSMUSG00000011658	Fuz	70300	protein_coding
1801.76	0.916851	0.176856	4.85961e-08	1.29378e-06	ENSMUSG00000073643	Wdfy1	69368	protein_coding
1130.13	0.752789	0.143422	4.90965e-08	1.30544e-06	ENSMUSG00000001054	Rmnd5b	66089	protein_coding
894.308	1.08279	0.211564	4.92221e-08	1.30713e-06	ENSMUSG00000026664	Phyh	16922	protein_coding
513.644	3.16773	0.647061	4.97006e-08	1.31817e-06	ENSMUSG00000024620	Pdgfrb	18596	protein_coding
1013.78	-0.727	0.138331	5.0116e-08	1.32583e-06	ENSMUSG00000027490	E2f1	13555	protein_coding
2813.46	1.12479	0.220332	5.00537e-08	1.32583e-06	ENSMUSG00000019467	Arhgef25	52666	protein_coding
6472.66	-1.02273	0.198875	5.07312e-08	1.34042e-06	ENSMUSG00000014226	Cacybp	12301	protein_coding
1026.09	4.45543	0.918076	5.09945e-08	1.34568e-06	ENSMUSG00000026712	Mrc1	17533	protein_coding
190.91	1.91436	0.38606	5.10718e-08	1.34602e-06	ENSMUSG00000062563	Cys1	12879	protein_coding
20072.9	1.59177	0.317895	5.24713e-08	1.38117e-06	ENSMUSG00000031239	Itm2a	16431	protein_coding
92.9185	3.42932	0.701277	5.27158e-08	1.38587e-06	ENSMUSG00000113036	Gm47021		processed_pseudogene
4072.55	0.606477	0.114543	5.32053e-08	1.39699e-06	ENSMUSG00000024913	Lrp5	16973	protein_coding
3761.16	-0.683147	0.130377	5.35724e-08	1.40487e-06	ENSMUSG00000033596	Rfwd3	234736	protein_coding
5682.76	-0.949001	0.185272	5.38582e-08	1.4106e-06	ENSMUSG00000075232	Amd1	11702	protein_coding
658.398	-0.798917	0.153744	5.44327e-08	1.42387e-06	ENSMUSG00000019863	Qrsl1	76563	protein_coding
2755.18	-0.639355	0.121458	5.4707e-08	1.42926e-06	ENSMUSG00000018921	Pelp1	75273	protein_coding
53586	1.41546	0.281579	5.55389e-08	1.44919e-06	ENSMUSG00000018593	Sparc	20692	protein_coding
1624.6	0.832416	0.160647	5.63818e-08	1.46936e-06	ENSMUSG00000036561	Ppp6r2	71474	protein_coding
100.746	7.21482	1.47589	5.67791e-08	1.47788e-06	ENSMUSG00000040345	Arhgap9	216445	protein_coding
779.451	-1.09495	0.214993	5.68858e-08	1.47788e-06	ENSMUSG00000026784	Pdss1	56075	protein_coding
2421.37	-0.540901	0.101366	5.69618e-08	1.47788e-06	ENSMUSG00000003923	Tfam	21780	protein_coding
1257.46	0.65225	0.124391	5.69905e-08	1.47788e-06	ENSMUSG00000033016	Nfatc1	18018	protein_coding
170.358	6.8022	1.4285	5.71271e-08	1.47959e-06	ENSMUSG00000020017	Hal	15109	protein_coding
489.141	2.3823	0.486451	5.72399e-08	1.48069e-06	ENSMUSG00000040265	Dnm3	103967	protein_coding
658.833	1.24137	0.245724	5.82565e-08	1.50513e-06	ENSMUSG00000044080	S100a1	20193	protein_coding
116.92	6.43361	1.33414	5.83625e-08	1.50601e-06	ENSMUSG00000070034	Sp110	109032	protein_coding
755.971	-0.91413	0.177445	5.96462e-08	1.53725e-06	ENSMUSG00000044149	Nkrf	77286	protein_coding
1092.36	-0.793699	0.153024	5.97252e-08	1.53739e-06	ENSMUSG00000060288	Ppih	66101	protein_coding
8100.54	0.455907	0.0854902	5.99213e-08	1.54055e-06	ENSMUSG00000025410	Dctn2	69654	protein_coding
42.4859	-0.0450647	0.5049	6.10858e-08	1.56857e-06	ENSMUSG00000116461	Gm44502		protein_coding
586.791	1.10661	0.217715	6.18336e-08	1.58583e-06	ENSMUSG00000030917	Ldaf1	233806	protein_coding
348.954	1.11384	0.219434	6.23543e-08	1.59723e-06	ENSMUSG00000031951	Tmem231	234740	protein_coding
2383.49	-0.584018	0.110924	6.33155e-08	1.61987e-06	ENSMUSG00000063785	Utp14a	72554	protein_coding
2245.2	1.58258	0.318671	6.36146e-08	1.62554e-06	ENSMUSG00000022946	Dop1b	70028	protein_coding
542.34	-0.543309	0.103416	6.37225e-08	1.62632e-06	ENSMUSG00000062198	2700097O09Rik	72658	protein_coding
278.431	3.95501	0.817824	6.40197e-08	1.63192e-06	ENSMUSG00000048163	Selplg	20345	protein_coding
2687.43	-1.19883	0.237758	6.51249e-08	1.65607e-06	ENSMUSG00000006442	Srm	20810	protein_coding
2823.1	-0.874913	0.170515	6.50568e-08	1.65607e-06	ENSMUSG00000035754	Wdr18	216156	protein_coding
2743.73	-0.865236	0.16856	6.56123e-08	1.66644e-06	ENSMUSG00000039231	Suv39h1	20937	protein_coding
1960.31	-0.731219	0.140668	6.57375e-08	1.6676e-06	ENSMUSG00000049091	Sephs2	20768	protein_coding
3723.6	0.862249	0.167161	6.62866e-08	1.6795e-06	ENSMUSG00000026571	Dcaf6	74106	protein_coding
2191	-0.786419	0.152949	6.73712e-08	1.70492e-06	ENSMUSG00000001785	Pwp1	103136	protein_coding
454.573	0.672793	0.128802	6.7607e-08	1.70883e-06	ENSMUSG00000036158	Prickle1	106042	protein_coding
16748.9	-0.663033	0.126984	6.82287e-08	1.72247e-06	ENSMUSG00000021282	Eif5	217869	protein_coding
2094.36	1.05527	0.207265	7.02424e-08	1.77117e-06	ENSMUSG00000002103	Acp2	11432	protein_coding
120.435	5.82589	1.22133	7.07029e-08	1.78064e-06	ENSMUSG00000025017	Pik3ap1	83490	protein_coding
287	-3.92335	0.807699	7.10739e-08	1.78784e-06	ENSMUSG00000096146	Kcnj11	16514	protein_coding
823.009	4.52851	0.945916	7.15924e-08	1.79873e-06	ENSMUSG00000026656	Fcgr2b	14130	protein_coding
3598.63	-0.902102	0.176315	7.17066e-08	1.79944e-06	ENSMUSG00000029014	Dnajc2	22791	protein_coding
371.144	3.92145	0.820305	7.19541e-08	1.8035e-06	ENSMUSG00000032596	Uba7	74153	protein_coding
2325.7	0.708105	0.136424	7.24931e-08	1.81484e-06	ENSMUSG00000026781	Acbd5	74159	protein_coding
8733.58	-0.525317	0.0999431	7.35127e-08	1.83817e-06	ENSMUSG00000033228	Scaf11	72193	protein_coding
1643.65	1.01149	0.199822	7.56363e-08	1.88902e-06	ENSMUSG00000063146	Clip2	269713	protein_coding
5920.06	0.925561	0.182741	7.59505e-08	1.89461e-06	ENSMUSG00000038976	Ppp1r9b	217124	protein_coding
79.9999	7.941	1.65037	7.77741e-08	1.93779e-06	ENSMUSG00000034641	Cd300ld	217305	protein_coding
5016.78	-0.702827	0.135405	7.86969e-08	1.95846e-06	ENSMUSG00000000751	Rpa1	68275	protein_coding
41.355	5.5702	1.1647	7.97052e-08	1.9812e-06	ENSMUSG00000024401	Tnf	21926	protein_coding
85.2185	5.90091	1.23752	7.99841e-08	1.98578e-06	ENSMUSG00000078922	Tgtp1	21822	protein_coding
541.097	5.2706	1.11149	8.02623e-08	1.99033e-06	ENSMUSG00000026480	Ncf2	17970	protein_coding
6662.63	-0.931395	0.183166	8.03737e-08	1.99074e-06	ENSMUSG00000081603	Gm14681		processed_pseudogene
5017.15	-0.961905	0.191002	8.1667e-08	2.02039e-06	ENSMUSG00000004356	Utp20	70683	protein_coding
183.771	1.75882	0.359914	8.17694e-08	2.02054e-06	ENSMUSG00000083307	AA414768	245350	processed_pseudogene
5133.11	-0.782069	0.152407	8.29236e-08	2.04665e-06	ENSMUSG00000040028	Elavl1	15568	protein_coding
12180.9	-0.665337	0.127595	8.48683e-08	2.09047e-06	ENSMUSG00000027067	Ssrp1	20833	protein_coding
40268.3	1.86402	0.382318	8.48981e-08	2.09047e-06	ENSMUSG00000004207	Psap	19156	protein_coding
3545.22	-0.558893	0.107453	8.64533e-08	2.12377e-06	ENSMUSG00000091537	Tma7	66167	protein_coding
1683.78	2.73491	0.570294	8.6401e-08	2.12377e-06	ENSMUSG00000032359	Ctsh	13036	protein_coding
264.83	2.39565	0.497464	8.84471e-08	2.17021e-06	ENSMUSG00000024451	Arap3	106952	protein_coding
4190.59	0.877684	0.172488	8.86379e-08	2.17235e-06	ENSMUSG00000041936	Agrn	11603	protein_coding
3150.37	0.569939	0.109295	8.88471e-08	2.17494e-06	ENSMUSG00000022228	Zscan26	432731	protein_coding
1643.4	0.850677	0.166932	8.93191e-08	2.18395e-06	ENSMUSG00000020886	Dlg4	13385	protein_coding
1356.63	0.959149	0.189836	8.97462e-08	2.19183e-06	ENSMUSG00000028057	Rit1	19769	protein_coding
68.5193	3.04144	0.636608	9.04526e-08	2.20652e-06	ENSMUSG00000039616	Mocos	68591	protein_coding
894.036	1.9361	0.398271	9.06181e-08	2.20799e-06	ENSMUSG00000037321	Tap1	21354	protein_coding
930.581	1.81235	0.37235	9.07574e-08	2.20882e-06	ENSMUSG00000040296	Rigi	230073	protein_coding
53619.4	0.748855	0.146391	9.09613e-08	2.21121e-06	ENSMUSG00000028763	Hspg2	15530	protein_coding
33590.4	1.48783	0.302965	9.18617e-08	2.23052e-06	ENSMUSG00000018339	Gpx3	14778	protein_coding
510.86	1.02036	0.20308	9.3084e-08	2.25758e-06	ENSMUSG00000046329	Slc25a23	66972	protein_coding
3923.17	-0.602519	0.116988	9.41016e-08	2.27963e-06	ENSMUSG00000014402	Tsg101	22088	protein_coding
150.501	4.19875	0.892006	9.57762e-08	2.31752e-06	ENSMUSG00000027398	Il1b	16176	protein_coding
7418.71	0.515284	0.097705	9.63531e-08	2.32611e-06	ENSMUSG00000045039	Megf8	269878	protein_coding
3614.47	0.520251	0.099657	9.63495e-08	2.32611e-06	ENSMUSG00000021987	Mtmr6	219135	protein_coding
1917.71	-0.962497	0.191094	9.64986e-08	2.32695e-06	ENSMUSG00000036078	Sigmar1	18391	protein_coding
1755.13	1.32528	0.268736	9.70387e-08	2.33729e-06	ENSMUSG00000042628	Zfyve1	217695	protein_coding
17401.6	-0.788732	0.154411	9.77106e-08	2.35077e-06	ENSMUSG00000001416	Cct3	12462	protein_coding
1584.98	1.64862	0.338329	9.88364e-08	2.37513e-06	ENSMUSG00000048458	Inka2	109050	protein_coding
78.3968	2.41621	0.503472	9.9076e-08	2.37545e-06	ENSMUSG00000090942	F830016B08Rik	240328	protein_coding
69.7582	5.79491	1.23764	9.89954e-08	2.37545e-06	ENSMUSG00000022504	Ciita	12265	protein_coding
5098.23	0.456268	0.0881029	9.98495e-08	2.39126e-06	ENSMUSG00000002546	Golga2	99412	protein_coding
165.818	1.72356	0.354842	1.00295e-07	2.39919e-06	ENSMUSG00000105366	Gm43719		TEC
52.3025	5.94636	1.25498	1.01005e-07	2.41343e-06	ENSMUSG00000056498	Tmem154	320782	protein_coding
6961.86	-0.457893	0.0876658	1.02886e-07	2.45278e-06	ENSMUSG00000033813	Tcea1	21399	protein_coding
308.244	3.6941	0.783571	1.02834e-07	2.45278e-06	ENSMUSG00000010307	Tmem86a	67893	protein_coding
78.1147	5.93441	1.25752	1.03654e-07	2.46828e-06	ENSMUSG00000049037	Clec4a1	269799	protein_coding
2429.58	-0.705322	0.137495	1.0422e-07	2.47894e-06	ENSMUSG00000034437	Gm9761		processed_pseudogene
1058.24	-0.777835	0.152363	1.05057e-07	2.49386e-06	ENSMUSG00000083097	Gm14494		processed_pseudogene
214.502	1.46323	0.298754	1.05085e-07	2.49386e-06	ENSMUSG00000095440	Fignl2	668225	protein_coding
2643.63	0.970875	0.193412	1.05912e-07	2.50938e-06	ENSMUSG00000013160	Atp6v0d1	11972	protein_coding
522.941	5.16938	1.10375	1.05978e-07	2.50938e-06	ENSMUSG00000000290	Itgb2	16414	protein_coding
3561.22	-1.08521	0.21839	1.07427e-07	2.54083e-06	ENSMUSG00000037275	Gemin5	216766	protein_coding
134.736	4.74621	1.01666	1.08876e-07	2.5722e-06	ENSMUSG00000030830	Itgal	16408	protein_coding
2390.01	-0.58355	0.113303	1.09528e-07	2.5847e-06	ENSMUSG00000031333	Abcb7	11306	protein_coding
1549.09	0.777722	0.153847	1.10503e-07	2.60476e-06	ENSMUSG00000029922	Mkrn1	54484	protein_coding
1202.88	2.57562	0.541138	1.10753e-07	2.60773e-06	ENSMUSG00000026360	Rgs2	19735	protein_coding
4112.21	-0.60004	0.116688	1.11936e-07	2.63263e-06	ENSMUSG00000016619	Nup50	18141	protein_coding
1236.54	0.797785	0.157324	1.12192e-07	2.63569e-06	ENSMUSG00000051864	Tbc1d22a	223754	protein_coding
1779.61	-0.592729	0.115998	1.1337e-07	2.6604e-06	ENSMUSG00000024251	Thada	240174	protein_coding
748.542	3.91336	0.837917	1.13724e-07	2.66572e-06	ENSMUSG00000030220	Arhgdib	11857	protein_coding
6182.32	1.7835	0.369789	1.14162e-07	2.67002e-06	ENSMUSG00000110040	Gm49369		protein_coding
20.4588	4.96972	1.03569	1.14135e-07	2.67002e-06	ENSMUSG00000005640	Insrr	23920	protein_coding
1303.15	-1.0299	0.206873	1.15221e-07	2.69179e-06	ENSMUSG00000070639	Lrrc8b	433926	protein_coding
5485.96	-0.706244	0.138823	1.16349e-07	2.71511e-06	ENSMUSG00000022682	Rrn3	106298	protein_coding
67.2481	8.55078	1.76408	1.16702e-07	2.72033e-06	ENSMUSG00000073491	Ifi213	623121	protein_coding
1452.41	0.627295	0.122716	1.1828e-07	2.75405e-06	ENSMUSG00000048832	Vps37c	107305	protein_coding
686.036	0.742254	0.146335	1.21704e-07	2.83063e-06	ENSMUSG00000044475	Ascc1	69090	protein_coding
3067.88	4.96312	1.07763	1.23007e-07	2.85776e-06	ENSMUSG00000002944	Cd36	12491	protein_coding
947.587	1.98674	0.415123	1.23997e-07	2.87758e-06	ENSMUSG00000047497	Adamts12	239337	protein_coding
53.4491	5.13658	1.0811	1.24555e-07	2.88733e-06	ENSMUSG00000021596	Mctp1	78771	protein_coding
1656.8	3.48674	0.743387	1.29739e-07	3.00232e-06	ENSMUSG00000015243	Abca1	11303	protein_coding
237.804	5.85644	1.26991	1.29801e-07	3.00232e-06	ENSMUSG00000072620	Slfn2	20556	protein_coding
312.558	-0.870496	0.173582	1.30749e-07	3.02092e-06	ENSMUSG00000080896	Gm14567		processed_pseudogene
1369.01	-0.907258	0.181512	1.31674e-07	3.03892e-06	ENSMUSG00000073542	Cep76	225659	protein_coding
3947.1	1.07279	0.216219	1.32171e-07	3.04706e-06	ENSMUSG00000028082	Sh3d19	27059	protein_coding
203.031	5.701	1.21847	1.32342e-07	3.04764e-06	ENSMUSG00000042190	Cmklr1	14747	protein_coding
12244.7	-0.729839	0.144035	1.32827e-07	3.04877e-06	ENSMUSG00000074656	Eif2s2	67204	protein_coding
11.1402	0.0913297	0.511585	1.32783e-07	3.04877e-06	ENSMUSG00000068547	Clca4a	99663	protein_coding
63.9402	5.11487	1.10013	1.3277e-07	3.04877e-06	ENSMUSG00000057191	AB124611	382062	protein_coding
4148.46	-1.15682	0.23426	1.32992e-07	3.04922e-06	ENSMUSG00000002870	Mcm2	17216	protein_coding
5186.52	0.74681	0.147519	1.34306e-07	3.07599e-06	ENSMUSG00000033306	Lpp	210126	protein_coding
7205.47	-0.668209	0.131294	1.36947e-07	3.13306e-06	ENSMUSG00000034681	Rnps1	19826	protein_coding
1083.5	-0.969379	0.195728	1.37611e-07	3.14356e-06	ENSMUSG00000027323	Rad51	19361	protein_coding
30.3074	9.14111	2.71789	1.37706e-07	3.14356e-06	ENSMUSG00000022876	Samsn1	67742	protein_coding
18334.5	-0.911198	0.179962	1.37902e-07	3.14408e-06	ENSMUSG00000066232	Ipo7	233726	protein_coding
2477.38	2.46759	0.521855	1.38028e-07	3.14408e-06	ENSMUSG00000054675	Tmem119	231633	protein_coding
130.956	1.28785	0.263808	1.38311e-07	3.14698e-06	ENSMUSG00000043290	Zfp784	654801	protein_coding
172.603	2.08525	0.438371	1.38456e-07	3.14698e-06	ENSMUSG00000033488	Cryzl2	226527	protein_coding
382.787	1.47975	0.306319	1.38706e-07	3.14927e-06	ENSMUSG00000033467	Crlf2	57914	protein_coding
5782.79	1.07862	0.218751	1.39626e-07	3.16673e-06	ENSMUSG00000034993	Vat1	26949	protein_coding
19111.3	1.54391	0.320413	1.41358e-07	3.20253e-06	ENSMUSG00000026879	Gsn	227753	protein_coding
3500.01	2.63023	0.55892	1.44985e-07	3.28117e-06	ENSMUSG00000021281	Tnfaip2	21928	protein_coding
1445.27	-0.462808	0.0897429	1.45342e-07	3.2857e-06	ENSMUSG00000033106	Slc7a6os	66432	protein_coding
3964.2	1.2278	0.252027	1.48231e-07	3.34741e-06	ENSMUSG00000022564	Grina	66168	protein_coding
3047.78	0.978385	0.197949	1.48935e-07	3.35968e-06	ENSMUSG00000029718	Pcolce	18542	protein_coding
2240.53	0.811001	0.161773	1.49147e-07	3.36086e-06	ENSMUSG00000002064	Sdf2	20316	protein_coding
1197.5	-1.05241	0.214471	1.49902e-07	3.37423e-06	ENSMUSG00000046994	Mars2	212679	protein_coding
339.382	1.71397	0.359221	1.50475e-07	3.3835e-06	ENSMUSG00000042647	Acad12	338350	protein_coding
13443.9	-0.50235	0.0980939	1.51429e-07	3.39817e-06	ENSMUSG00000043962	Thrap3	230753	protein_coding
355.358	0.824024	0.164668	1.51451e-07	3.39817e-06	ENSMUSG00000035878	Hykk	235386	protein_coding
1342.26	-0.619347	0.121533	1.52052e-07	3.408e-06	ENSMUSG00000079104	Prps1l3	328099	protein_coding
4681.78	-0.988811	0.200145	1.52784e-07	3.42077e-06	ENSMUSG00000058927	Gm10053		protein_coding
14925.2	-0.719026	0.141133	1.54301e-07	3.45105e-06	ENSMUSG00000041459	Tardbp	230908	protein_coding
4767.46	0.586048	0.113695	1.57906e-07	3.5279e-06	ENSMUSG00000032220	Myo1e	71602	protein_coding
7238.42	1.47841	0.307346	1.60174e-07	3.57477e-06	ENSMUSG00000021253	Tgfb3	21809	protein_coding
3010.17	-0.793268	0.158081	1.61687e-07	3.6047e-06	ENSMUSG00000116564	Riok2	67045	protein_coding
565.722	2.40168	0.512645	1.61957e-07	3.60689e-06	ENSMUSG00000041729	Coro2b	235431	protein_coding
2466.84	-0.738931	0.147239	1.62759e-07	3.62092e-06	ENSMUSG00000020211	Sf3a2	20222	protein_coding
9113.35	-0.63061	0.124364	1.63017e-07	3.62281e-06	ENSMUSG00000029836	Cbx3	12417	protein_coding
212.609	1.51966	0.318427	1.6422e-07	3.64568e-06	ENSMUSG00000014164	Klhl3	100503085	protein_coding
884.553	1.25113	0.258386	1.65181e-07	3.66315e-06	ENSMUSG00000044288	Cnr1	12801	protein_coding
2472.02	-0.489558	0.0946697	1.65841e-07	3.6739e-06	ENSMUSG00000027099	Mtx2	53375	protein_coding
3605.23	-1.05402	0.214861	1.68362e-07	3.7258e-06	ENSMUSG00000063694	Cycs	13063	protein_coding
7516.87	0.804354	0.158919	1.69249e-07	3.74149e-06	ENSMUSG00000029108	Pcdh7	54216	protein_coding
366.995	-3.10344	0.668554	1.70324e-07	3.7613e-06	ENSMUSG00000064325	Hhip	15245	protein_coding
11856.6	-0.469544	0.0923131	1.72112e-07	3.79677e-06	ENSMUSG00000032050	Rdx	19684	protein_coding
203.298	4.78884	1.04198	1.72873e-07	3.80957e-06	ENSMUSG00000058715	Fcer1g	14127	protein_coding
1753.76	-0.890208	0.179769	1.73858e-07	3.82726e-06	ENSMUSG00000024037	Wdr4	57773	protein_coding
1267.37	3.17892	0.68781	1.75575e-07	3.861e-06	ENSMUSG00000040690	Col16a1	107581	protein_coding
1873.9	2.50013	0.534474	1.75943e-07	3.86504e-06	ENSMUSG00000020101	Vsir	74048	protein_coding
3005.6	-1.04349	0.213062	1.76181e-07	3.86621e-06	ENSMUSG00000061024	Rrs1	59014	protein_coding
12085.8	-0.974206	0.198908	1.80243e-07	3.95122e-06	ENSMUSG00000030357	Fkbp4	14228	protein_coding
9249.93	-0.817752	0.164556	1.80483e-07	3.95236e-06	ENSMUSG00000037894	H2az1	51788	protein_coding
4066.05	-0.897382	0.18215	1.82573e-07	3.99396e-06	ENSMUSG00000028560	Usp1	230484	protein_coding
60.9618	8.43371	1.7887	1.84915e-07	4.04097e-06	ENSMUSG00000043157	Arl11	219144	protein_coding
1528.57	-0.879276	0.176184	1.86617e-07	4.07393e-06	ENSMUSG00000028069	Gpatch4	66614	protein_coding
1403.23	-0.704909	0.140782	1.87745e-07	4.08579e-06	ENSMUSG00000024902	Mrpl11	66419	protein_coding
2295.5	-0.69738	0.1391	1.8758e-07	4.08579e-06	ENSMUSG00000010914	Pdhx	27402	protein_coding
63.0606	1.594	0.332987	1.87459e-07	4.08579e-06	ENSMUSG00000030617	Ccdc83	75338	protein_coding
1083.73	1.61399	0.340127	1.88569e-07	4.09947e-06	ENSMUSG00000073609	D2hgdh	98314	protein_coding
301.481	2.64633	0.569702	1.93334e-07	4.1987e-06	ENSMUSG00000034947	Tmem106a	217203	protein_coding
1970.94	0.673346	0.134271	1.93775e-07	4.20394e-06	ENSMUSG00000005823	Gpr108	78308	protein_coding
86.3615	6.05397	1.33994	1.94178e-07	4.20832e-06	ENSMUSG00000047798	Cd300lf	246746	protein_coding
4526.41	-1.39791	0.291904	1.94634e-07	4.21385e-06	ENSMUSG00000005667	Mthfd2	17768	protein_coding
1384.79	-0.667545	0.133342	1.97328e-07	4.26339e-06	ENSMUSG00000036398	Ppp1r11	76497	protein_coding
60.0393	10.7964	3.19204	1.97162e-07	4.26339e-06	ENSMUSG00000057596	Trim30d	209387	protein_coding
6390.21	-0.570373	0.112658	2.03341e-07	4.38878e-06	ENSMUSG00000059291	Rpl11	67025	protein_coding
423.199	0.725018	0.145374	2.04291e-07	4.39571e-06	ENSMUSG00000034445	Cyb561a3	225912	protein_coding
23.5135	2.56358	0.539445	2.04212e-07	4.39571e-06	ENSMUSG00000060579	Fhit	14198	protein_coding
52.5065	4.29736	0.93611	2.04101e-07	4.39571e-06	ENSMUSG00000073371	Gm6594		processed_pseudogene
8212.89	-3.73129	0.816606	2.06402e-07	4.43658e-06	ENSMUSG00000037139	Myom3	242702	protein_coding
4616.48	-0.707044	0.142029	2.11546e-07	4.54251e-06	ENSMUSG00000039768	Dnajc11	230935	protein_coding
496.282	-1.08864	0.225173	2.15468e-07	4.62198e-06	ENSMUSG00000026646	Suv39h2	64707	protein_coding
2920.94	0.859088	0.174827	2.17164e-07	4.65361e-06	ENSMUSG00000024187	Fam234a	106581	protein_coding
1800.43	-0.868095	0.176972	2.17766e-07	4.66175e-06	ENSMUSG00000085787	Gm13092		processed_pseudogene
4516.9	-0.78823	0.159686	2.18452e-07	4.67167e-06	ENSMUSG00000041360	Pum3	52874	protein_coding
23798.6	0.583867	0.116558	2.19699e-07	4.69354e-06	ENSMUSG00000020585	Laptm4a	17775	protein_coding
2701.03	-0.999641	0.208461	2.20141e-07	4.69821e-06	ENSMUSG00000056305	Usp39	28035	protein_coding
3579.78	-0.46193	0.091392	2.21386e-07	4.71998e-06	ENSMUSG00000031095	Cul4b	72584	protein_coding
4729.4	-0.624557	0.124673	2.2849e-07	4.8665e-06	ENSMUSG00000039041	Adrm1	56436	protein_coding
393.82	2.76263	0.599768	2.34264e-07	4.9844e-06	ENSMUSG00000024338	Psmb8	16913	protein_coding
5566.46	-0.871674	0.177881	2.34975e-07	4.99446e-06	ENSMUSG00000101878	Gm8203		processed_pseudogene
4662.03	1.27879	0.268158	2.35261e-07	4.99548e-06	ENSMUSG00000058756	Thra	21833	protein_coding
3528.29	-0.743287	0.15038	2.37545e-07	5.03626e-06	ENSMUSG00000045411	2410002F23Rik	668661	protein_coding
187.036	6.18269	1.39674	2.37661e-07	5.03626e-06	ENSMUSG00000002111	Spi1	20375	protein_coding
834.667	3.36066	0.737348	2.37957e-07	5.03743e-06	ENSMUSG00000107470	Gm3375		processed_pseudogene
343.591	2.91447	0.636815	2.42062e-07	5.11916e-06	ENSMUSG00000059326	Csf2ra	12982	protein_coding
109.087	2.40365	0.522391	2.4411e-07	5.15728e-06	ENSMUSG00000098098	Bvht		lncRNA
1345.3	-0.759883	0.153675	2.4559e-07	5.18333e-06	ENSMUSG00000024833	Pola2	18969	protein_coding
8949.72	-0.777823	0.157893	2.46558e-07	5.19854e-06	ENSMUSG00000002718	Cse1l	110750	protein_coding
4196.75	-0.706591	0.14305	2.49684e-07	5.25916e-06	ENSMUSG00000024844	Banf1	23825	protein_coding
719.494	-7.65587	2.78215	2.50159e-07	5.26388e-06	ENSMUSG00000022376	Adcy8	11514	protein_coding
3930.65	-0.949577	0.195806	2.54919e-07	5.35866e-06	ENSMUSG00000041438	Utp4	21771	protein_coding
4509.88	-0.694173	0.13981	2.59993e-07	5.45438e-06	ENSMUSG00000038374	Rbm8a	60365	protein_coding
137.601	4.14261	0.915432	2.59934e-07	5.45438e-06	ENSMUSG00000028111	Ctsk	13038	protein_coding
2352.64	-0.826394	0.17012	2.60727e-07	5.46433e-06	ENSMUSG00000024841	Eif1ad	69860	protein_coding
12519.6	0.872474	0.178845	2.61278e-07	5.47042e-06	ENSMUSG00000024143	Rhoq	104215	protein_coding
416.916	-1.03367	0.214944	2.62066e-07	5.4794e-06	ENSMUSG00000049307	Fut4	14345	protein_coding
5580.73	0.864418	0.177287	2.6223e-07	5.4794e-06	ENSMUSG00000030681	Mvp	78388	protein_coding
7101.2	-0.683531	0.137928	2.62718e-07	5.48414e-06	ENSMUSG00000028156	Eif4e	13684	protein_coding
21932.9	-0.637344	0.12812	2.64256e-07	5.51075e-06	ENSMUSG00000034024	Cct2	12461	protein_coding
3423.31	0.826087	0.167775	2.65455e-07	5.53027e-06	ENSMUSG00000028822	Tmem50a	71817	protein_coding
4650.17	-0.474227	0.0940708	2.6842e-07	5.5865e-06	ENSMUSG00000027162	Lin7c	22343	protein_coding
843.228	1.21678	0.255941	2.69977e-07	5.61332e-06	ENSMUSG00000010660	Plcd1	18799	protein_coding
1060.53	1.86032	0.401052	2.72209e-07	5.65413e-06	ENSMUSG00000040713	Creg1	433375	protein_coding
1846.55	-1.11739	0.233049	2.73532e-07	5.6592e-06	ENSMUSG00000007080	Pole	18973	protein_coding
473.638	-0.816307	0.166778	2.73074e-07	5.6592e-06	ENSMUSG00000091931	Gon7	100233175	protein_coding
490.652	1.19091	0.249923	2.73419e-07	5.6592e-06	ENSMUSG00000006395	Hyi		protein_coding
834.53	6.3807	1.4437	2.73168e-07	5.6592e-06	ENSMUSG00000112148	Lilrb4a	14728	protein_coding
3096.38	0.651178	0.131445	2.74186e-07	5.66156e-06	ENSMUSG00000035781	R3hdm4	109284	protein_coding
1062.26	0.712443	0.144312	2.73981e-07	5.66156e-06	ENSMUSG00000047264	Zfp358	140482	protein_coding
96.3925	5.82416	1.31459	2.74745e-07	5.66754e-06	ENSMUSG00000064267	Hvcn1	74096	protein_coding
2968.79	-0.625539	0.125894	2.75335e-07	5.67411e-06	ENSMUSG00000020697	Lig3	16882	protein_coding
263.949	-1.32638	0.280561	2.77645e-07	5.71612e-06	ENSMUSG00000042854	Trp53rkb	76367	protein_coding
1004.1	-0.972714	0.2015	2.83686e-07	5.83475e-06	ENSMUSG00000027076	Timm10	30059	protein_coding
6683.36	-0.931125	0.194773	2.88523e-07	5.91986e-06	ENSMUSG00000020706	Ftsj3	56095	protein_coding
11071.9	-0.738507	0.149273	2.88671e-07	5.91986e-06	ENSMUSG00000033732	Sf3b3	101943	protein_coding
123.57	6.08792	1.35629	2.8832e-07	5.91986e-06	ENSMUSG00000037731	Themis2	230787	protein_coding
1453.52	-0.945975	0.19744	2.90215e-07	5.93991e-06	ENSMUSG00000031642	Sh3rf1	59009	protein_coding
36.7016	1.98231	0.424413	2.90214e-07	5.93991e-06	ENSMUSG00000112163	Gm8188		processed_pseudogene
51.2713	4.14595	0.907742	2.95972e-07	6.05185e-06	ENSMUSG00000108518	Gm5587		processed_pseudogene
652.618	-0.80998	0.165893	2.96819e-07	6.06325e-06	ENSMUSG00000028840	Zfp593	68040	protein_coding
1435.53	2.56775	0.562322	2.9745e-07	6.07024e-06	ENSMUSG00000108218	Or2y7		transcribed_unprocessed_pseudogene
6788.26	-0.417613	0.0829147	3.02888e-07	6.1752e-06	ENSMUSG00000022194	Pabpn1	54196	protein_coding
1894.93	0.662446	0.134328	3.06089e-07	6.23058e-06	ENSMUSG00000030330	Ing4	28019	protein_coding
493.945	0.72721	0.14823	3.06198e-07	6.23058e-06	ENSMUSG00000021271	Zfp839	72805	protein_coding
498.77	-1.00968	0.210006	3.07736e-07	6.25582e-06	ENSMUSG00000064264	Zfp428	232969	protein_coding
4836.21	-0.979439	0.204334	3.15836e-07	6.41425e-06	ENSMUSG00000028633	Ctps	51797	protein_coding
860.048	-1.21524	0.257017	3.16733e-07	6.42624e-06	ENSMUSG00000114458	Gm47551		lncRNA
231.385	5.02552	1.13356	3.17164e-07	6.42879e-06	ENSMUSG00000043953	Ccrl2	54199	protein_coding
313.803	-1.10675	0.23318	3.2554e-07	6.59219e-06	ENSMUSG00000087141	Plcxd2	433022	protein_coding
189.276	1.44929	0.31137	3.27732e-07	6.63018e-06	ENSMUSG00000055963	Triqk	208820	protein_coding
5621.92	-0.705981	0.145989	3.30902e-07	6.68786e-06	ENSMUSG00000028180	Zranb2	53861	protein_coding
146.806	2.29818	0.504367	3.31861e-07	6.70077e-06	ENSMUSG00000024727	Trpm6	225997	protein_coding
481.892	-1.32764	0.283766	3.33969e-07	6.73113e-06	ENSMUSG00000033762	Recql4	79456	protein_coding
445.766	1.80427	0.392381	3.34006e-07	6.73113e-06	ENSMUSG00000044548	Dact1	59036	protein_coding
1983.96	-0.966916	0.200796	3.37279e-07	6.78984e-06	ENSMUSG00000097195	Snhg5		lncRNA
4615.52	-0.893104	0.185676	3.37566e-07	6.78984e-06	ENSMUSG00000023852	Chd1	12648	protein_coding
5639.37	-0.972049	0.203514	3.3881e-07	6.80832e-06	ENSMUSG00000002984	Tomm40	53333	protein_coding
4714.99	1.56513	0.339111	3.43741e-07	6.90081e-06	ENSMUSG00000017760	Ctsa	19025	protein_coding
20280.2	-0.633326	0.128993	3.45004e-07	6.90908e-06	ENSMUSG00000059005	Hnrnpa3	229279	protein_coding
5004.72	-0.542304	0.10986	3.45141e-07	6.90908e-06	ENSMUSG00000016018	Mtrex	72198	protein_coding
19.0999	4.38018	0.975133	3.44985e-07	6.90908e-06	ENSMUSG00000039981	Zc3h12d	237256	protein_coding
772.862	6.2319	1.43543	3.4568e-07	6.91327e-06	ENSMUSG00000030786	Itgam	16409	protein_coding
15208.7	-0.419958	0.0843715	3.48305e-07	6.95914e-06	ENSMUSG00000016921	Srsf6	67996	protein_coding
12341	0.841243	0.173949	3.49273e-07	6.97184e-06	ENSMUSG00000052698	Tln2	70549	protein_coding
141.841	1.63969	0.355837	3.52402e-07	7.02761e-06	ENSMUSG00000036292	Gramd1c	207798	protein_coding
2256.06	0.698266	0.142789	3.55022e-07	7.07314e-06	ENSMUSG00000001018	Snapin	20615	protein_coding
2212.91	0.830417	0.172277	3.58843e-07	7.14247e-06	ENSMUSG00000039686	Zer1	227693	protein_coding
23686.3	1.72341	0.375058	3.59847e-07	7.15566e-06	ENSMUSG00000007891	Ctsd	13033	protein_coding
4376.15	0.701799	0.143951	3.61811e-07	7.18791e-06	ENSMUSG00000021973	Micu2	68514	protein_coding
13272.7	0.915757	0.190898	3.66296e-07	7.27012e-06	ENSMUSG00000030122	Ptms	69202	protein_coding
536.764	1.17697	0.250386	3.70713e-07	7.35084e-06	ENSMUSG00000047123	Ticam1	106759	protein_coding
478.348	-1.01442	0.214436	3.74062e-07	7.41024e-06	ENSMUSG00000071653	1810009A15Rik	66276	protein_coding
105.61	5.95723	1.36122	3.76278e-07	7.4471e-06	ENSMUSG00000032725	Folr2	14276	protein_coding
10220.7	0.611859	0.124736	3.79186e-07	7.49758e-06	ENSMUSG00000029050	Ski	20481	protein_coding
3042.27	1.22275	0.261462	3.81675e-07	7.5397e-06	ENSMUSG00000020092	Pald1	27355	protein_coding
2988.04	-0.722773	0.148667	3.84603e-07	7.59039e-06	ENSMUSG00000002728	Naa20	67877	protein_coding
536.784	0.93128	0.19548	3.86168e-07	7.61411e-06	ENSMUSG00000043831	Lysmd4	75099	protein_coding
2513.74	0.690722	0.140645	3.92784e-07	7.7373e-06	ENSMUSG00000035212	Leprot	230514	protein_coding
409.354	1.0951	0.231845	3.93834e-07	7.75069e-06	ENSMUSG00000045827	Serpinb9	20723	protein_coding
1549.86	-1.12914	0.24066	3.9727e-07	7.81099e-06	ENSMUSG00000018648	Dusp14	56405	protein_coding
451.432	1.78267	0.392384	4.01718e-07	7.89105e-06	ENSMUSG00000042770	Hebp1	15199	protein_coding
3812.29	1.14257	0.244478	4.02399e-07	7.89704e-06	ENSMUSG00000038178	Slc43a2	215113	protein_coding
301.139	1.57241	0.342129	4.04849e-07	7.93768e-06	ENSMUSG00000043313	Pcdhb19	93890	protein_coding
585.706	1.65422	0.361477	4.06079e-07	7.95437e-06	ENSMUSG00000039646	Vasn	246154	protein_coding
381.24	3.88782	0.878207	4.08205e-07	7.98856e-06	ENSMUSG00000021457	Syk	20963	protein_coding
5899.99	1.11847	0.235944	4.09097e-07	7.99854e-06	ENSMUSG00000031659	Adcy7	11513	protein_coding
6579.81	0.817774	0.169496	4.11688e-07	8.04171e-06	ENSMUSG00000022261	Sdc2	15529	protein_coding
115.898	-1.08823	0.230945	4.13482e-07	8.06925e-06	ENSMUSG00000037991	Rmi2	223970	protein_coding
2172.71	-0.892855	0.186929	4.20736e-07	8.19557e-06	ENSMUSG00000030521	Mphosph10	67973	protein_coding
18.9208	4.4874	0.966763	4.20718e-07	8.19557e-06	ENSMUSG00000020704	Asic2	11418	protein_coding
5358.25	-0.916005	0.190247	4.21481e-07	8.20246e-06	ENSMUSG00000032555	Topbp1	235559	protein_coding
3187.64	-0.721722	0.148538	4.25088e-07	8.26499e-06	ENSMUSG00000062169	Cnih4	98417	protein_coding
989.993	3.82875	0.868557	4.26492e-07	8.2846e-06	ENSMUSG00000042436	Mfap4	76293	protein_coding
203.616	-1.38243	0.297756	4.27313e-07	8.29288e-06	ENSMUSG00000113495	Gm19792		lncRNA
5762.82	0.541015	0.109728	4.2819e-07	8.30222e-06	ENSMUSG00000033444	Specc1l	74392	protein_coding
1423.69	0.863959	0.180624	4.28905e-07	8.30841e-06	ENSMUSG00000024193	Phf1	21652	protein_coding
10790.9	-0.646707	0.130282	4.35483e-07	8.42027e-06	ENSMUSG00000030224	Strap	20901	protein_coding
4850.93	1.07845	0.228374	4.35366e-07	8.42027e-06	ENSMUSG00000043671	Dpy19l3	233115	protein_coding
2091.49	5.69632	1.30247	4.40794e-07	8.51511e-06	ENSMUSG00000042286	Stab1	192187	protein_coding
474.567	-0.557122	0.113444	4.41246e-07	8.51601e-06	ENSMUSG00000035378	Shq1	72171	protein_coding
4255.06	0.89647	0.188487	4.42601e-07	8.53431e-06	ENSMUSG00000002996	Hbp1	73389	protein_coding
2942.6	-0.781918	0.163713	4.43155e-07	8.53715e-06	ENSMUSG00000040688	Tbl3	213773	protein_coding
904.524	1.73159	0.381133	4.49665e-07	8.65462e-06	ENSMUSG00000031520	Vegfc	22341	protein_coding
276.198	1.69701	0.372367	4.50257e-07	8.65806e-06	ENSMUSG00000039450	Dcxr	67880	protein_coding
692.019	2.83281	0.641367	4.52868e-07	8.70029e-06	ENSMUSG00000052572	Dlg2	23859	protein_coding
161.101	2.55998	0.573384	4.54205e-07	8.71799e-06	ENSMUSG00000031805	Jak3	16453	protein_coding
4386.66	0.528853	0.107595	4.5986e-07	8.81637e-06	ENSMUSG00000020777	Acox1	11430	protein_coding
1986.33	1.65128	0.362678	4.60171e-07	8.81637e-06	ENSMUSG00000061533	Cep128	75216	protein_coding
11811.6	0.838726	0.175246	4.62711e-07	8.84887e-06	ENSMUSG00000001911	Nfix	18032	protein_coding
3523.63	2.25504	0.503659	4.6255e-07	8.84887e-06	ENSMUSG00000028883	Sema3a	20346	protein_coding
4950.01	-0.660231	0.135575	4.66053e-07	8.90466e-06	ENSMUSG00000030216	Wbp11	60321	protein_coding
2900.87	0.784998	0.164214	4.68914e-07	8.95118e-06	ENSMUSG00000027187	Cat	12359	protein_coding
397.138	1.52782	0.333939	4.69771e-07	8.95939e-06	ENSMUSG00000039158	Akna	100182	protein_coding
428.298	1.23138	0.266039	4.75731e-07	9.06482e-06	ENSMUSG00000056185	Snx32	225861	protein_coding
2286.77	1.66787	0.366967	4.77145e-07	9.0835e-06	ENSMUSG00000042109	Csdc2	105859	protein_coding
10367.3	0.766381	0.159799	4.80973e-07	9.14809e-06	ENSMUSG00000025666	Tmem47	192216	protein_coding
153.395	5.74785	1.31214	4.81994e-07	9.15919e-06	ENSMUSG00000079017	Ifi27l2a	76933	protein_coding
175.076	5.64656	1.28955	4.83731e-07	9.18388e-06	ENSMUSG00000052336	Cx3cr1	13051	protein_coding
1939.03	1.21592	0.261581	4.86171e-07	9.22187e-06	ENSMUSG00000032754	Slc8b1	170756	protein_coding
4157.88	-0.663449	0.136864	4.92072e-07	9.32537e-06	ENSMUSG00000024384	Iws1	73473	protein_coding
11317	-0.809064	0.170452	4.99241e-07	9.45268e-06	ENSMUSG00000031715	Smarca5	93762	protein_coding
1371.8	1.02366	0.218575	5.02818e-07	9.51182e-06	ENSMUSG00000025867	Cplx2	12890	protein_coding
1087.45	-0.741817	0.154685	5.04691e-07	9.53867e-06	ENSMUSG00000025782	Taf3	209361	protein_coding
8690.65	0.603003	0.123934	5.05837e-07	9.55171e-06	ENSMUSG00000040118	Cacna2d1	12293	protein_coding
102.673	-2.90964	0.653615	5.10622e-07	9.6334e-06	ENSMUSG00000091002	Tcerg1l	70571	protein_coding
1810.68	-1.1875	0.25771	5.13427e-07	9.6516e-06	ENSMUSG00000054863	Tafa5	106014	protein_coding
1137.65	-0.938723	0.199374	5.12483e-07	9.6516e-06	ENSMUSG00000007050	Lsm2	27756	protein_coding
14561	-0.529669	0.108432	5.13101e-07	9.6516e-06	ENSMUSG00000028426	Rad23b	19359	protein_coding
1342.63	1.60888	0.356169	5.12736e-07	9.6516e-06	ENSMUSG00000035357	Pdzrn3	55983	protein_coding
764.078	1.87777	0.418604	5.22555e-07	9.8144e-06	ENSMUSG00000020325	Fstl3	83554	protein_coding
1918.15	-0.949796	0.201693	5.24087e-07	9.83436e-06	ENSMUSG00000021131	Erh	13877	protein_coding
3924.91	-0.785096	0.16454	5.29607e-07	9.92907e-06	ENSMUSG00000031256	Cstf2	108062	protein_coding
15067.9	-0.571553	0.118085	5.30837e-07	9.94324e-06	ENSMUSG00000007739	Cct4	12464	protein_coding
1246.66	0.995718	0.213128	5.35723e-07	1.00169e-05	ENSMUSG00000039199	Zdhhc1	70796	protein_coding
57.2791	6.19416	1.43051	5.35341e-07	1.00169e-05	ENSMUSG00000046245	Pilra	231805	protein_coding
251.981	7.28533	1.67896	5.36522e-07	1.00229e-05	ENSMUSG00000030789	Itgax	16411	protein_coding
1348.33	-0.489005	0.0992942	5.37591e-07	1.00339e-05	ENSMUSG00000021635	Rad17	19356	protein_coding
1333.35	-1.00417	0.214551	5.39634e-07	1.00577e-05	ENSMUSG00000038214	Bend3	331623	protein_coding
668.096	1.03657	0.221936	5.39822e-07	1.00577e-05	ENSMUSG00000038286	Bphl	68021	protein_coding
4465.15	-0.60973	0.126226	5.43933e-07	1.01143e-05	ENSMUSG00000020680	Taf15	70439	protein_coding
1940.78	0.920972	0.195519	5.44274e-07	1.01143e-05	ENSMUSG00000037949	Ano10	102566	protein_coding
57.9385	6.47859	1.50182	5.44307e-07	1.01143e-05	ENSMUSG00000029082	Bst1	12182	protein_coding
751.073	1.15455	0.249732	5.50997e-07	1.02295e-05	ENSMUSG00000022620	Arsa	11883	protein_coding
5275.1	-0.841311	0.179004	5.54478e-07	1.02851e-05	ENSMUSG00000020547	Bzw2	66912	protein_coding
325.588	1.30992	0.285833	5.59311e-07	1.03655e-05	ENSMUSG00000024055	Cyp4f13	170716	protein_coding
488.378	1.15512	0.250001	5.6195e-07	1.04053e-05	ENSMUSG00000000253	Gmpr	66355	protein_coding
24.8026	-2.51645	0.570736	5.64442e-07	1.04422e-05	ENSMUSG00000064344	mt-Tm		Mt_tRNA
3421.41	-0.96017	0.206	5.68917e-07	1.05157e-05	ENSMUSG00000022351	Sqle	20775	protein_coding
3252.28	-0.734827	0.153876	5.71933e-07	1.05621e-05	ENSMUSG00000032215	Rsl24d1	225215	protein_coding
1617.33	-0.856571	0.180924	5.72441e-07	1.05622e-05	ENSMUSG00000024007	Ppil1	68816	protein_coding
1945.06	-0.518344	0.106378	5.7591e-07	1.0608e-05	ENSMUSG00000029911	Ssbp1	381760	protein_coding
531.831	1.40854	0.309039	5.75933e-07	1.0608e-05	ENSMUSG00000040557	Mettl27	79565	protein_coding
19582.5	-0.722238	0.151012	5.77695e-07	1.06297e-05	ENSMUSG00000053907	Mat2a	232087	protein_coding
4378.44	0.351194	0.0696556	5.78124e-07	1.06297e-05	ENSMUSG00000026393	Nek7	59125	protein_coding
1427.19	-0.62947	0.132342	5.82796e-07	1.07062e-05	ENSMUSG00000027905	Ddx20	53975	protein_coding
6330.61	-0.755522	0.159378	5.84042e-07	1.07197e-05	ENSMUSG00000028851	Nudc	18221	protein_coding
319.813	2.46411	0.559233	5.90018e-07	1.08199e-05	ENSMUSG00000032265	Tent5a	212943	protein_coding
4327.3	-0.837234	0.177034	5.96314e-07	1.09258e-05	ENSMUSG00000029036	Atad3a	108888	protein_coding
3908.95	-0.772389	0.162556	5.99894e-07	1.09724e-05	ENSMUSG00000061613	U2af1	108121	protein_coding
936.455	1.53771	0.339883	5.999e-07	1.09724e-05	ENSMUSG00000048138	Dmrt2	226049	protein_coding
8943.06	-1.07063	0.231181	6.02968e-07	1.10189e-05	ENSMUSG00000026020	Nop58	55989	protein_coding
2128.28	-0.912719	0.1941	6.04005e-07	1.10282e-05	ENSMUSG00000025869	Nop16	28126	protein_coding
9747.35	0.872308	0.185339	6.17858e-07	1.12713e-05	ENSMUSG00000032855	Pkd1	18763	protein_coding
2632.54	-0.670834	0.14082	6.18523e-07	1.12737e-05	ENSMUSG00000031984	2810004N23Rik	66523	protein_coding
10646.9	-0.653112	0.13609	6.19639e-07	1.12744e-05	ENSMUSG00000002748	Baz1b	22385	protein_coding
52.3473	1.71202	0.381041	6.19621e-07	1.12744e-05	ENSMUSG00000096981	Gm16845	100503652	lncRNA
2132.72	1.31778	0.287895	6.20564e-07	1.12815e-05	ENSMUSG00000045312	Lhfpl2	218454	protein_coding
629.547	1.29586	0.283979	6.22824e-07	1.13106e-05	ENSMUSG00000045980	Tmem104	320534	protein_coding
124.7	1.42411	0.314219	6.23245e-07	1.13106e-05	ENSMUSG00000079559	Pou2af3	100502940	protein_coding
275.257	-0.973392	0.209802	6.27453e-07	1.13771e-05	ENSMUSG00000063018	2010204K13Rik		lncRNA
178.323	-1.17935	0.257039	6.32958e-07	1.14571e-05	ENSMUSG00000107879	9330102E08Rik	330427	translated_unprocessed_pseudogene
790.194	0.733893	0.154182	6.32846e-07	1.14571e-05	ENSMUSG00000043881	Kbtbd7	211255	protein_coding
578.611	1.4418	0.318961	6.33821e-07	1.14629e-05	ENSMUSG00000001751	Naglu	27419	protein_coding
547.992	-0.825549	0.174874	6.40286e-07	1.15499e-05	ENSMUSG00000030393	Zik1	22775	protein_coding
2686.84	-0.631834	0.13034	6.39582e-07	1.15499e-05	ENSMUSG00000074886	Grk6	26385	protein_coding
345.359	0.769266	0.162154	6.40143e-07	1.15499e-05	ENSMUSG00000038208	Pgap3	320655	protein_coding
5958.9	-0.640915	0.133593	6.4407e-07	1.16082e-05	ENSMUSG00000024498	Tcerg1	56070	protein_coding
256.882	1.1719	0.255679	6.48135e-07	1.16714e-05	ENSMUSG00000037348	Paqr7	71904	protein_coding
2732.63	0.774197	0.163983	6.4878e-07	1.1673e-05	ENSMUSG00000026426	Arl8a	68724	protein_coding
3010.36	-0.869284	0.186428	6.55027e-07	1.17753e-05	ENSMUSG00000018433	Nol11	68979	protein_coding
61.2109	2.6839	0.611233	6.55793e-07	1.1779e-05	ENSMUSG00000038527	C1rl	232371	protein_coding
3531.98	-0.849212	0.180554	6.58009e-07	1.18087e-05	ENSMUSG00000024613	Tcof1	21453	protein_coding
827.251	2.81406	0.64985	6.59593e-07	1.1827e-05	ENSMUSG00000031387	Renbp	19703	protein_coding
4872.65	0.759256	0.16048	6.64233e-07	1.19e-05	ENSMUSG00000022051	Bnip3l	12177	protein_coding
2586.74	-0.535379	0.111357	6.67734e-07	1.19526e-05	ENSMUSG00000074578	Zfas1	68949	lncRNA
6625	-0.676722	0.141903	6.75186e-07	1.20756e-05	ENSMUSG00000020720	Psmd12	66997	protein_coding
19289	-0.63106	0.131712	6.75999e-07	1.20799e-05	ENSMUSG00000069014	Gm5641		transcribed_processed_pseudogene
688.033	0.927458	0.198647	6.77883e-07	1.21032e-05	ENSMUSG00000029759	Pon3	269823	protein_coding
19847.9	-0.748673	0.159063	6.80653e-07	1.21424e-05	ENSMUSG00000025613	Cct8	12469	protein_coding
1387.04	-0.73041	0.153119	6.81245e-07	1.21426e-05	ENSMUSG00000022299	Slc25a32	69906	protein_coding
7605.76	-0.988513	0.21484	6.83572e-07	1.21737e-05	ENSMUSG00000073676	Hspe1	15528	protein_coding
422.336	2.99736	0.691193	6.8747e-07	1.22328e-05	ENSMUSG00000071714	Csf2rb2	12984	protein_coding
155.368	1.34863	0.297824	6.89648e-07	1.22611e-05	ENSMUSG00000049562	Ap5b1	381201	protein_coding
3210.01	-0.816552	0.173611	6.91302e-07	1.22801e-05	ENSMUSG00000022247	Brix1	67832	protein_coding
84.1488	2.80716	0.645758	6.97942e-07	1.23876e-05	ENSMUSG00000059325	Hopx	74318	protein_coding
57.8684	8.66124	2.07624	7.13944e-07	1.26609e-05	ENSMUSG00000022901	Cd86	12524	protein_coding
32108.4	-0.689511	0.14441	7.14816e-07	1.26649e-05	ENSMUSG00000059796	Eif4a1	13681	protein_coding
933.462	-0.640789	0.134384	7.15378e-07	1.26649e-05	ENSMUSG00000038544	Inip	66209	protein_coding
54.718	3.42673	0.794132	7.19941e-07	1.2735e-05	ENSMUSG00000038903	Ccdc68	381175	protein_coding
144.713	1.74626	0.393582	7.22756e-07	1.27646e-05	ENSMUSG00000020810	Cygb	114886	protein_coding
86.1568	1.7482	0.393765	7.22836e-07	1.27646e-05	ENSMUSG00000082361	Btc	12223	protein_coding
7669.08	-0.575582	0.120596	7.25003e-07	1.27921e-05	ENSMUSG00000030061	Uba3	22200	protein_coding
4382.56	1.07142	0.233306	7.27334e-07	1.28225e-05	ENSMUSG00000015133	Lrrk1	233328	protein_coding
654.274	-0.792334	0.168176	7.32142e-07	1.28964e-05	ENSMUSG00000064317	Gm10146		processed_pseudogene
1187.61	-0.521422	0.108262	7.36199e-07	1.2957e-05	ENSMUSG00000028224	Nbn	27354	protein_coding
2420.78	-1.1296	0.247817	7.38406e-07	1.29849e-05	ENSMUSG00000027203	Dut	110074	protein_coding
2654.69	-1.06174	0.230103	7.4092e-07	1.30182e-05	ENSMUSG00000039680	Mrps6	121022	protein_coding
3718.4	-0.675419	0.142091	7.42835e-07	1.30409e-05	ENSMUSG00000001151	Pcnt	18541	protein_coding
939.486	0.797381	0.169444	7.48003e-07	1.31207e-05	ENSMUSG00000074649	Mmp24os1	613262	protein_coding
1294.34	0.911184	0.196954	7.61267e-07	1.33422e-05	ENSMUSG00000028101	Pias3	229615	protein_coding
1329.71	0.758823	0.161001	7.63404e-07	1.33685e-05	ENSMUSG00000042082	Arsb	11881	protein_coding
5134.85	-0.923104	0.200396	7.66754e-07	1.3416e-05	ENSMUSG00000041057	Wdr43	72515	protein_coding
778.975	2.5705	0.592118	7.69404e-07	1.34511e-05	ENSMUSG00000033066	Gas7	14457	protein_coding
1616.53	-0.783698	0.166801	7.75626e-07	1.35377e-05	ENSMUSG00000039990	Edrf1	214764	protein_coding
407.853	1.06371	0.232357	7.7565e-07	1.35377e-05	ENSMUSG00000002346	Slc25a42	73095	protein_coding
761.995	1.1411	0.25205	7.78408e-07	1.35746e-05	ENSMUSG00000029401	Rilpl2	80291	protein_coding
2154.04	-1.0908	0.238068	7.8232e-07	1.36315e-05	ENSMUSG00000028261	Ndufaf4	68493	protein_coding
73.8126	4.80266	1.12357	7.91105e-07	1.37731e-05	ENSMUSG00000001741	Il16	16170	protein_coding
734.876	-0.902904	0.19516	7.91872e-07	1.37746e-05	ENSMUSG00000021958	Pinx1	72400	protein_coding
53.5058	5.70737	1.3461	7.92505e-07	1.37746e-05	ENSMUSG00000029299	Abcg3	27405	protein_coding
260.718	1.83337	0.415821	7.94748e-07	1.38022e-05	ENSMUSG00000028088	Fmo5	14263	protein_coding
1184.2	5.08286	1.19823	7.96729e-07	1.38251e-05	ENSMUSG00000035493	Tgfbi	21810	protein_coding
2791.37	-0.524598	0.109364	7.9925e-07	1.38574e-05	ENSMUSG00000021326	Trim27	19720	protein_coding
52.8881	6.97821	1.65065	8.05217e-07	1.39493e-05	ENSMUSG00000030142	Clec4e	56619	protein_coding
1205.7	0.660746	0.139514	8.08015e-07	1.39863e-05	ENSMUSG00000022552	Sharpin	106025	protein_coding
1326.05	-0.670239	0.141661	8.1472e-07	1.40907e-05	ENSMUSG00000022706	Mrpl40	18100	protein_coding
402.1	4.26529	1.006	8.1913e-07	1.41553e-05	ENSMUSG00000053158	Fes	14159	protein_coding
28148.2	1.37397	0.306206	8.34476e-07	1.44086e-05	ENSMUSG00000038146	Notch3	18131	protein_coding
467.873	-1.0908	0.239287	8.38458e-07	1.44655e-05	ENSMUSG00000074682	Zcchc3	67917	protein_coding
1861.57	-0.761978	0.162348	8.40277e-07	1.44804e-05	ENSMUSG00000066148	Prpf4	70052	protein_coding
48.1627	8.32591	1.98104	8.40706e-07	1.44804e-05	ENSMUSG00000046207	Pik3r6	104709	protein_coding
94.8171	6.88491	1.61947	8.4336e-07	1.45142e-05	ENSMUSG00000028874	Fgr	14191	protein_coding
891.35	-0.644784	0.137023	8.54203e-07	1.46888e-05	ENSMUSG00000083364	Llph-ps2		processed_pseudogene
947.745	-0.76069	0.162503	8.61666e-07	1.4805e-05	ENSMUSG00000071456	1110002L01Rik	100043040	lncRNA
5182.36	-0.507284	0.105908	8.6666e-07	1.48786e-05	ENSMUSG00000024095	Hnrnpll	72692	protein_coding
1592.05	0.423196	0.0877526	8.73795e-07	1.49888e-05	ENSMUSG00000034951	Cog7	233824	protein_coding
2986.35	-0.571637	0.121589	8.78077e-07	1.50377e-05	ENSMUSG00000033918	Parl	381038	protein_coding
418.271	2.23976	0.516157	8.77917e-07	1.50377e-05	ENSMUSG00000020604	Arsg	74008	protein_coding
331.72	2.17067	0.500358	8.79554e-07	1.50507e-05	ENSMUSG00000054545	Ugt1a6a	94284	protein_coding
1641.37	1.90409	0.435744	8.87666e-07	1.51771e-05	ENSMUSG00000043079	Synpo	104027	protein_coding
1218.37	1.82171	0.415114	8.8899e-07	1.51874e-05	ENSMUSG00000031595	Pdgfrl	68797	protein_coding
1214.61	-0.568512	0.11943	9.0219e-07	1.54004e-05	ENSMUSG00000020634	Ubxn2a	217379	protein_coding
2535.53	-0.58525	0.122297	9.0938e-07	1.55105e-05	ENSMUSG00000024287	Thoc1	225160	protein_coding
2419.61	-0.758795	0.162541	9.28938e-07	1.58055e-05	ENSMUSG00000003438	Timm50	66525	protein_coding
10750.6	-0.737793	0.161298	9.28463e-07	1.58055e-05	ENSMUSG00000062203	Gspt1	14852	protein_coding
596.227	0.852362	0.1839	9.28108e-07	1.58055e-05	ENSMUSG00000006464	Bbs1	52028	protein_coding
4248.6	-0.695186	0.149546	9.32724e-07	1.58571e-05	ENSMUSG00000027774	Gfm1	28030	protein_coding
830.827	-0.832222	0.179912	9.35966e-07	1.58993e-05	ENSMUSG00000091655	Gm8741		processed_pseudogene
4688.4	-1.05637	0.232698	9.54057e-07	1.61685e-05	ENSMUSG00000032902	Slc16a1	20501	protein_coding
10395.2	-0.907399	0.199254	9.54128e-07	1.61685e-05	ENSMUSG00000053398	Phgdh	236539	protein_coding
4538.73	-0.588048	0.124075	9.53297e-07	1.61685e-05	ENSMUSG00000041781	Cpsf2	51786	protein_coding
916.131	-0.786608	0.169162	9.55781e-07	1.61835e-05	ENSMUSG00000040034	Nup43	69912	protein_coding
732.372	-0.591576	0.124684	9.56838e-07	1.61883e-05	ENSMUSG00000037262	Kin	16588	protein_coding
2724.76	1.10737	0.244703	9.57919e-07	1.61935e-05	ENSMUSG00000036503	Rnf13	24017	protein_coding
1027.13	1.61343	0.366705	9.62446e-07	1.6257e-05	ENSMUSG00000046879	Irgm1	15944	protein_coding
376.814	1.08889	0.240314	9.66259e-07	1.63003e-05	ENSMUSG00000031758	Cdyl2	75796	protein_coding
1270.56	1.13788	0.252541	9.6812e-07	1.63003e-05	ENSMUSG00000039137	Whrn	73750	protein_coding
80.8896	4.06756	0.961309	9.67201e-07	1.63003e-05	ENSMUSG00000024696	Lpxn	107321	protein_coding
366.528	4.91198	1.17001	9.67641e-07	1.63003e-05	ENSMUSG00000058818	Pirb	18733	protein_coding
676.558	1.52379	0.345424	9.69168e-07	1.63049e-05	ENSMUSG00000046387	Pcdhb17	93888	protein_coding
259.002	5.14767	1.26102	9.72385e-07	1.63459e-05	ENSMUSG00000024737	Slc15a3	65221	protein_coding
2602.06	-1.26334	0.284026	9.8489e-07	1.65164e-05	ENSMUSG00000027395	Polr1b	20017	protein_coding
2413.42	0.929674	0.202792	9.83401e-07	1.65164e-05	ENSMUSG00000059714	Flot1	14251	protein_coding
560.948	2.52021	0.587111	9.84355e-07	1.65164e-05	ENSMUSG00000040855	Reps2	194590	protein_coding
861.646	1.2882	0.288329	9.86888e-07	1.65367e-05	ENSMUSG00000049502	Dtx3l	209200	protein_coding
13586	-0.721455	0.155826	9.93753e-07	1.66384e-05	ENSMUSG00000109324	Prmt1	15469	protein_coding
1653.47	-0.633861	0.133757	9.95134e-07	1.66483e-05	ENSMUSG00000029486	Mrpl1	94061	protein_coding
1504.06	1.52021	0.342715	1.01036e-06	1.68896e-05	ENSMUSG00000040327	Cul9	78309	protein_coding
776.07	1.38824	0.312772	1.01613e-06	1.69724e-05	ENSMUSG00000021365	Nedd9	18003	protein_coding
527.355	2.17756	0.504786	1.02862e-06	1.71674e-05	ENSMUSG00000040624	Plekhg1	213783	protein_coding
21221.3	-0.764527	0.165006	1.03419e-06	1.72348e-05	ENSMUSG00000066551	Hmgb1	15289	protein_coding
10.9936	9.00027	2.98709	1.0343e-06	1.72348e-05	ENSMUSG00000015854	Cd5l	11801	protein_coding
134.548	1.5937	0.363456	1.03893e-06	1.72982e-05	ENSMUSG00000045007	Tubg2	103768	protein_coding
623.476	-0.965367	0.212194	1.04628e-06	1.74067e-05	ENSMUSG00000045140	Pigw	70325	protein_coding
1500.94	1.23533	0.276579	1.04869e-06	1.74331e-05	ENSMUSG00000035547	Capn5	12337	protein_coding
3544.77	-0.438641	0.0912981	1.06177e-06	1.76326e-05	ENSMUSG00000031060	Rbm10	236732	protein_coding
7863.71	3.15655	0.744281	1.06238e-06	1.76326e-05	ENSMUSG00000064373	Selenop	20363	protein_coding
10977.2	-0.703803	0.152618	1.0638e-06	1.76422e-05	ENSMUSG00000015749	Anp32e	66471	protein_coding
497.915	0.769274	0.166227	1.06986e-06	1.77288e-05	ENSMUSG00000050002	Idnk	75731	protein_coding
1760.4	-0.631773	0.134393	1.07467e-06	1.77943e-05	ENSMUSG00000032264	Zw10	26951	protein_coding
8448.14	1.95037	0.450687	1.08127e-06	1.78896e-05	ENSMUSG00000029096	Htra3	78558	protein_coding
284.894	4.1903	0.996013	1.08494e-06	1.79361e-05	ENSMUSG00000027322	Siglec1	20612	protein_coding
5693.86	-0.894888	0.196765	1.096e-06	1.80952e-05	ENSMUSG00000022391	Rangap1	19387	protein_coding
20372.6	-0.777241	0.168321	1.09629e-06	1.80952e-05	ENSMUSG00000022533	Atp13a3	224088	protein_coding
62.2865	6.20908	1.5255	1.0987e-06	1.81208e-05	ENSMUSG00000056413	Adap1	231821	protein_coding
38.36	3.39092	0.771825	1.10253e-06	1.81697e-05	ENSMUSG00000083623	Gm7224		unprocessed_pseudogene
6645.46	0.868508	0.19044	1.11265e-06	1.8322e-05	ENSMUSG00000062901	Klhl24	75785	protein_coding
40954.7	-4.20715	1.00835	1.11899e-06	1.8412e-05	ENSMUSG00000055775	Myh8	17885	protein_coding
990.564	0.622717	0.132646	1.12269e-06	1.84585e-05	ENSMUSG00000002731	Prkra	23992	protein_coding
132.843	1.25442	0.282346	1.1247e-06	1.84769e-05	ENSMUSG00000117171	C230013L11Rik		lncRNA
1942.11	1.91162	0.442709	1.1283e-06	1.85217e-05	ENSMUSG00000029869	Ephb6	13848	protein_coding
1574.01	2.06766	0.480216	1.12987e-06	1.85329e-05	ENSMUSG00000027848	Olfml3	99543	protein_coding
192.927	-1.40063	0.318107	1.14207e-06	1.86953e-05	ENSMUSG00000106628	Gm43558		TEC
3971.26	-0.581662	0.124219	1.14244e-06	1.86953e-05	ENSMUSG00000028869	Gnl2	230737	protein_coding
1102.11	1.43962	0.328055	1.14089e-06	1.86953e-05	ENSMUSG00000011832	Evi5l	213027	protein_coding
4676.91	-0.782399	0.169654	1.15146e-06	1.88281e-05	ENSMUSG00000063412	Erhrt-ps		protein_coding
65.3124	-1.22956	0.276481	1.16083e-06	1.89649e-05	ENSMUSG00000096356	Or8b40	258475	protein_coding
516.436	3.17222	0.745299	1.16163e-06	1.89649e-05	ENSMUSG00000054072	Iigp1	60440	protein_coding
3229.53	0.742344	0.160355	1.17114e-06	1.91053e-05	ENSMUSG00000029030	Tprgl	67808	protein_coding
1960.07	2.07663	0.484473	1.17908e-06	1.92197e-05	ENSMUSG00000036622	Atp13a2	74772	protein_coding
479.14	2.69815	0.63916	1.18138e-06	1.92423e-05	ENSMUSG00000025355	Mmp19	58223	protein_coding
2130.89	1.32334	0.300644	1.1826e-06	1.92474e-05	ENSMUSG00000063160	Numbl	18223	protein_coding
16283.8	-0.631277	0.134943	1.18389e-06	1.92534e-05	ENSMUSG00000024587	Nars	70223	protein_coding
2027.52	5.91925	1.43956	1.1864e-06	1.92792e-05	ENSMUSG00000024610	Cd74	16149	protein_coding
2405.01	-0.899585	0.196539	1.19623e-06	1.94239e-05	ENSMUSG00000027787	Nmd3	97112	protein_coding
184.013	0.891457	0.195475	1.20407e-06	1.9536e-05	ENSMUSG00000030424	Zfp939		transcribed_unprocessed_pseudogene
1148.97	1.2803	0.287638	1.21486e-06	1.9696e-05	ENSMUSG00000039005	Tlr4	21898	protein_coding
2659.89	-0.752009	0.162992	1.22433e-06	1.98341e-05	ENSMUSG00000022300	Dcaf13	223499	protein_coding
76.6299	1.78044	0.411486	1.23364e-06	1.99696e-05	ENSMUSG00000005951	Shpk	74637	protein_coding
63.7536	4.96702	1.19196	1.2359e-06	1.99907e-05	ENSMUSG00000009185	Ccl8	20307	protein_coding
3288.5	-0.898374	0.197577	1.24565e-06	2.012e-05	ENSMUSG00000056486	Chn1	108699	protein_coding
1125.59	-0.648939	0.138974	1.24581e-06	2.012e-05	ENSMUSG00000040888	Gfer	11692	protein_coding
3493.33	-0.672967	0.145087	1.25021e-06	2.01755e-05	ENSMUSG00000030079	Ruvbl1	56505	protein_coding
344.761	-1.22784	0.275568	1.25375e-06	2.02171e-05	ENSMUSG00000047757	Fancb	237211	protein_coding
1094.85	1.46074	0.333873	1.26076e-06	2.03144e-05	ENSMUSG00000009633	G0s2	14373	protein_coding
143.439	5.91214	1.44369	1.26769e-06	2.04104e-05	ENSMUSG00000029925	Tbxas1	21391	protein_coding
641.546	0.770537	0.167605	1.28531e-06	2.06783e-05	ENSMUSG00000002345	Borcs8	72368	protein_coding
31667.9	-0.785157	0.173188	1.29089e-06	2.07521e-05	ENSMUSG00000078812	Eif5a	276770	protein_coding
1547.76	0.809335	0.177126	1.29346e-06	2.07776e-05	ENSMUSG00000020230	Prmt2	15468	protein_coding
864.991	7.62349	1.89149	1.29521e-06	2.07898e-05	ENSMUSG00000018008	Cyth4	72318	protein_coding
888.152	1.45913	0.334603	1.30115e-06	2.08691e-05	ENSMUSG00000034771	Tle2	21886	protein_coding
3632.44	1.07561	0.240678	1.31579e-06	2.10879e-05	ENSMUSG00000020836	Coro6	216961	protein_coding
4134.78	0.99599	0.223629	1.31846e-06	2.11145e-05	ENSMUSG00000051790	Nlgn2	216856	protein_coding
2543.68	-0.864449	0.192018	1.33175e-06	2.1286e-05	ENSMUSG00000020922	Lsm12	268490	protein_coding
726.646	1.3358	0.303788	1.33221e-06	2.1286e-05	ENSMUSG00000003123	Lipe	16890	protein_coding
746.525	2.59577	0.616229	1.332e-06	2.1286e-05	ENSMUSG00000006519	Cyba	13057	protein_coding
4246.47	-1.2134	0.274762	1.33953e-06	2.13698e-05	ENSMUSG00000002799	Jag2	16450	protein_coding
5651.14	0.71406	0.154702	1.33868e-06	2.13698e-05	ENSMUSG00000031812	Map1lc3b	67443	protein_coding
1003.1	0.827503	0.181357	1.34051e-06	2.13698e-05	ENSMUSG00000061046	Haghl	68977	protein_coding
2107.92	-0.592236	0.127231	1.34527e-06	2.14293e-05	ENSMUSG00000034889	Cactin	70312	protein_coding
124.865	2.47501	0.586748	1.347e-06	2.14405e-05	ENSMUSG00000024897	Apba1	319924	protein_coding
3719.18	0.755383	0.164569	1.37683e-06	2.18867e-05	ENSMUSG00000029103	Lrpap1	16976	protein_coding
342.898	4.2861	1.03981	1.37711e-06	2.18867e-05	ENSMUSG00000051439	Cd14	12475	protein_coding
1235.22	-1.21756	0.277921	1.38118e-06	2.19347e-05	ENSMUSG00000031562	Dctd	320685	protein_coding
1139.36	-1.10915	0.249703	1.38415e-06	2.19542e-05	ENSMUSG00000020527	Myo19	66196	protein_coding
2117.73	-0.926846	0.204919	1.3845e-06	2.19542e-05	ENSMUSG00000006585	Cdt1	67177	protein_coding
2897.27	-0.809683	0.17977	1.3857e-06	2.19567e-05	ENSMUSG00000029415	Sdad1	231452	protein_coding
17334.1	0.420505	0.0877346	1.39411e-06	2.20733e-05	ENSMUSG00000026553	Copa	12847	protein_coding
5434.92	0.595625	0.127101	1.39696e-06	2.21016e-05	ENSMUSG00000031532	Saraf	67887	protein_coding
6136.28	1.29599	0.295368	1.40272e-06	2.21761e-05	ENSMUSG00000001552	Jup	16480	protein_coding
1160.32	-0.595723	0.129352	1.40538e-06	2.22014e-05	ENSMUSG00000022571	Pycrl	66194	protein_coding
159.033	7.07725	1.74318	1.40939e-06	2.22479e-05	ENSMUSG00000029919	Hpgds	54486	protein_coding
680.536	-0.659809	0.14295	1.41895e-06	2.23652e-05	ENSMUSG00000053553	3110082I17Rik	73212	protein_coding
2670.27	3.16454	0.752247	1.41797e-06	2.23652e-05	ENSMUSG00000048126	Col6a3	12835	protein_coding
545.4	0.767445	0.167888	1.43061e-06	2.25321e-05	ENSMUSG00000001700	Gramd2b	107022	protein_coding
1220.84	1.14603	0.259464	1.43798e-06	2.26198e-05	ENSMUSG00000025875	Tspan17	74257	protein_coding
197.753	2.14782	0.507819	1.43833e-06	2.26198e-05	ENSMUSG00000048450	Msx1	17701	protein_coding
1194.06	-0.840589	0.185728	1.44356e-06	2.26849e-05	ENSMUSG00000022111	Uchl3	50933	protein_coding
2479.66	-0.604394	0.13095	1.44995e-06	2.27683e-05	ENSMUSG00000023027	Atf1	11908	protein_coding
2098.33	-0.680099	0.148003	1.45675e-06	2.28579e-05	ENSMUSG00000037376	Trmt6	66926	protein_coding
259.641	1.12897	0.255342	1.48265e-06	2.32297e-05	ENSMUSG00000044788	Fads6	328035	protein_coding
109.225	5.46628	1.38189	1.48246e-06	2.32297e-05	ENSMUSG00000016087	Fli1	14247	protein_coding
7706.51	-0.848583	0.188096	1.49574e-06	2.34172e-05	ENSMUSG00000021595	Nsun2	28114	protein_coding
12099.7	-0.815885	0.178613	1.50978e-06	2.36195e-05	ENSMUSG00000032279	Idh3a	67834	protein_coding
417.728	1.61695	0.376075	1.51822e-06	2.37338e-05	ENSMUSG00000081788	Gm5898		processed_pseudogene
3829.49	-1.207	0.275187	1.52035e-06	2.37494e-05	ENSMUSG00000022360	Atad2	70472	protein_coding
1744.02	0.74904	0.163286	1.5425e-06	2.40774e-05	ENSMUSG00000022216	Psme1	19186	protein_coding
1252.58	6.42888	1.58952	1.56158e-06	2.43572e-05	ENSMUSG00000024621	Csf1r	12978	protein_coding
1882.56	-0.674874	0.146978	1.56626e-06	2.44119e-05	ENSMUSG00000033020	Polr2f	69833	protein_coding
1669.67	-0.856854	0.188152	1.57055e-06	2.44425e-05	ENSMUSG00000028683	Eif2b3	108067	protein_coding
6615.06	-0.429187	0.0913418	1.56987e-06	2.44425e-05	ENSMUSG00000015714	Cers2	76893	protein_coding
28755.8	-0.83783	0.185322	1.58417e-06	2.46363e-05	ENSMUSG00000038170	Pde4dip	83679	protein_coding
5079.89	-1.62519	0.380009	1.59299e-06	2.47551e-05	ENSMUSG00000001507	Itga3	16400	protein_coding
1706.5	-0.88023	0.196546	1.60129e-06	2.48657e-05	ENSMUSG00000024785	Rcl1	59028	protein_coding
1105.9	1.15992	0.262549	1.60658e-06	2.49294e-05	ENSMUSG00000047786	Lix1	66643	protein_coding
4245	-0.575405	0.123982	1.61322e-06	2.50139e-05	ENSMUSG00000024571	Naa12	27366	protein_coding
1650.37	1.58341	0.369162	1.61613e-06	2.50405e-05	ENSMUSG00000020034	Tcp11l2	216198	protein_coding
3186.84	-0.750619	0.166512	1.62361e-06	2.51145e-05	ENSMUSG00000028948	Nol9	74035	protein_coding
310.832	1.32135	0.303831	1.6245e-06	2.51145e-05	ENSMUSG00000097729	2310015A10Rik		lncRNA
117.438	2.33377	0.560738	1.62414e-06	2.51145e-05	ENSMUSG00000024901	Peli3	240518	protein_coding
1119.98	0.584953	0.127087	1.62758e-06	2.51436e-05	ENSMUSG00000055817	Mta3	116871	protein_coding
1558.85	-0.688375	0.147741	1.62954e-06	2.51553e-05	ENSMUSG00000086290	Snhg12	100039864	lncRNA
23691.8	0.900211	0.200465	1.6427e-06	2.53399e-05	ENSMUSG00000030096	Slc6a6	21366	protein_coding
2820.09	0.842372	0.186242	1.64741e-06	2.53938e-05	ENSMUSG00000031166	Wdr13	73447	protein_coding
476.304	-1.28806	0.296673	1.6538e-06	2.54737e-05	ENSMUSG00000032262	Elovl4	83603	protein_coding
1546.52	0.83196	0.1841	1.65653e-06	2.54969e-05	ENSMUSG00000033021	Gmppa	69080	protein_coding
5109.64	-0.47256	0.101134	1.68284e-06	2.5864e-05	ENSMUSG00000078941	Ak6	108143	protein_coding
288.436	4.70877	1.17451	1.68281e-06	2.5864e-05	ENSMUSG00000074151	Nlrc5	434341	protein_coding
908.784	-0.84596	0.187367	1.68431e-06	2.58676e-05	ENSMUSG00000033970	Rfc3	69263	protein_coding
6527.98	-0.542828	0.117429	1.69373e-06	2.59932e-05	ENSMUSG00000004929	Thop1	50492	protein_coding
8950.99	1.04737	0.238175	1.69921e-06	2.60583e-05	ENSMUSG00000021242	Npc2	67963	protein_coding
260.281	4.46894	1.09851	1.70927e-06	2.61935e-05	ENSMUSG00000015950	Ncf1	17969	protein_coding
122.69	1.34023	0.309951	1.74768e-06	2.67624e-05	ENSMUSG00000050270	Tmem220	338369	protein_coding
1546.64	1.04046	0.235502	1.75642e-06	2.68766e-05	ENSMUSG00000080893	Ndufa12-ps		processed_pseudogene
6485.24	-0.613846	0.133608	1.78526e-06	2.72782e-05	ENSMUSG00000005575	Ube2m	22192	protein_coding
21.32	8.79163	2.96801	1.78421e-06	2.72782e-05	ENSMUSG00000071068	Treml2	328833	protein_coding
1222.05	7.63206	1.99638	1.78689e-06	2.72833e-05	ENSMUSG00000032496	Ltf	17002	protein_coding
101.068	4.13655	1.01397	1.79503e-06	2.73876e-05	ENSMUSG00000032661	Oas3	246727	protein_coding
356.129	1.51433	0.354563	1.80158e-06	2.74676e-05	ENSMUSG00000004500	Zfp324	243834	protein_coding
904.855	1.8262	0.433903	1.81866e-06	2.76878e-05	ENSMUSG00000028047	Thbs3	21827	protein_coding
212.197	4.18064	1.02642	1.81825e-06	2.76878e-05	ENSMUSG00000029771	Irf5	27056	protein_coding
2689.33	-0.644345	0.140193	1.82966e-06	2.7835e-05	ENSMUSG00000042487	Leo1	235497	protein_coding
110.101	1.66831	0.393239	1.83186e-06	2.78483e-05	ENSMUSG00000074678	Defb25	654459	protein_coding
1345.71	0.672701	0.146263	1.8351e-06	2.78772e-05	ENSMUSG00000041598	Cdc42ep4	56699	protein_coding
96.9061	6.15727	1.53407	1.84082e-06	2.7944e-05	ENSMUSG00000003283	Hck	15162	protein_coding
1636.99	-0.537073	0.116537	1.85867e-06	2.81945e-05	ENSMUSG00000009207	Lnpk	69605	protein_coding
3838.52	0.489387	0.105128	1.86256e-06	2.82332e-05	ENSMUSG00000034850	Tmem127	69470	protein_coding
204.113	-1.54691	0.362907	1.86445e-06	2.82414e-05	ENSMUSG00000104268	Gm37750		TEC
427.652	1.2323	0.284494	1.87166e-06	2.83301e-05	ENSMUSG00000021928	Ebpl	68177	protein_coding
5967.91	1.06785	0.243136	1.87831e-06	2.84103e-05	ENSMUSG00000034457	Eda2r	245527	protein_coding
2568.82	1.02486	0.233484	1.89194e-06	2.85958e-05	ENSMUSG00000052534	Pbx1	18514	protein_coding
574.645	1.70423	0.402881	1.90423e-06	2.87609e-05	ENSMUSG00000039208	Metrnl	210029	protein_coding
1818.27	-0.587774	0.128772	1.915e-06	2.88869e-05	ENSMUSG00000037905	Bri3bp	76809	protein_coding
174.184	1.98242	0.473147	1.91533e-06	2.88869e-05	ENSMUSG00000020334	Slc22a4	30805	protein_coding
291.315	2.80336	0.684799	1.94433e-06	2.93033e-05	ENSMUSG00000046157	Tmem229b	268567	protein_coding
1826.6	-0.813541	0.182137	1.94882e-06	2.93288e-05	ENSMUSG00000029507	Pus1	56361	protein_coding
6521.71	-0.631167	0.137966	1.94799e-06	2.93288e-05	ENSMUSG00000030603	Psmc4	23996	protein_coding
1951.82	-0.727482	0.160495	1.95268e-06	2.93448e-05	ENSMUSG00000053192	Mllt11	56772	protein_coding
538.418	2.08117	0.497666	1.95229e-06	2.93448e-05	ENSMUSG00000020486	Septin4	18952	protein_coding
4215.96	-0.972386	0.220608	1.96217e-06	2.94662e-05	ENSMUSG00000033257	Ttll4	67534	protein_coding
43.0005	4.14149	1.01897	1.97027e-06	2.95667e-05	ENSMUSG00000058163	Gm5431	432555	protein_coding
1775.62	-0.823572	0.184036	1.97326e-06	2.95829e-05	ENSMUSG00000029610	Aimp2	231872	protein_coding
321.665	2.60958	0.632772	1.97417e-06	2.95829e-05	ENSMUSG00000014361	Mertk	17289	protein_coding
2848.59	-2.07216	0.4982	1.98775e-06	2.97621e-05	ENSMUSG00000096768	Erdr1y		lncRNA
350.411	2.19111	0.528972	1.98897e-06	2.97621e-05	ENSMUSG00000055862	Izumo4	71564	protein_coding
93.3906	6.65002	1.65997	1.99326e-06	2.98052e-05	ENSMUSG00000020573	Pik3cg	30955	protein_coding
27498.1	-0.609002	0.132992	1.99768e-06	2.98287e-05	ENSMUSG00000036371	Serbp1	66870	protein_coding
114.946	6.27776	1.57708	1.99672e-06	2.98287e-05	ENSMUSG00000071715	Ncf4	17972	protein_coding
1438.26	1.13027	0.259464	2.00186e-06	2.98699e-05	ENSMUSG00000032577	Mapkapk3	102626	protein_coding
13320	-0.396891	0.0842913	2.00922e-06	2.99584e-05	ENSMUSG00000022314	Rad21	19357	protein_coding
730.096	6.57264	1.63133	2.01406e-06	3.00091e-05	ENSMUSG00000036887	C1qa	12259	protein_coding
836.275	5.43674	1.35387	2.02184e-06	3.01037e-05	ENSMUSG00000073421	H2-Ab1	14961	protein_coding
5063.35	-0.523138	0.112965	2.03909e-06	3.03391e-05	ENSMUSG00000054405	Dnajc8	68598	protein_coding
2215.8	-0.760661	0.169991	2.05614e-06	3.05494e-05	ENSMUSG00000025817	Nudt5	53893	protein_coding
3311.42	1.11979	0.256979	2.05589e-06	3.05494e-05	ENSMUSG00000062866	Phactr2	215789	protein_coding
1273.69	-0.810245	0.180773	2.06353e-06	3.06375e-05	ENSMUSG00000026283	Ing5	66262	protein_coding
2806.35	0.684028	0.151088	2.09326e-06	3.10569e-05	ENSMUSG00000020346	Mgat1	17308	protein_coding
1008.45	1.0627	0.24343	2.10192e-06	3.11634e-05	ENSMUSG00000046822	Slc39a3	106947	protein_coding
261.264	7.94257	2.0951	2.10593e-06	3.12008e-05	ENSMUSG00000004609	Cd33	12489	protein_coding
5540.49	-0.620573	0.13649	2.11103e-06	3.12542e-05	ENSMUSG00000040550	Otud6b	72201	protein_coding
1463.74	-0.814058	0.18275	2.12663e-06	3.1463e-05	ENSMUSG00000037278	Tmem97	69071	protein_coding
445.688	-1.35475	0.31603	2.13978e-06	3.16129e-05	ENSMUSG00000092417	Gpank1	81845	protein_coding
4030.64	0.677741	0.149429	2.13963e-06	3.16129e-05	ENSMUSG00000002233	Rhoc	11853	protein_coding
15488.7	-0.614058	0.134618	2.14914e-06	3.17289e-05	ENSMUSG00000030662	Ipo5	70572	protein_coding
11113.6	-0.765254	0.169974	2.17929e-06	3.21514e-05	ENSMUSG00000040945	Rcc2	108911	protein_coding
9786.64	-0.505576	0.109843	2.19524e-06	3.23455e-05	ENSMUSG00000027479	Mapre1	13589	protein_coding
353.598	1.26198	0.294106	2.19553e-06	3.23455e-05	ENSMUSG00000037493	Cib2	56506	protein_coding
1800.48	-1.31942	0.308132	2.20579e-06	3.24511e-05	ENSMUSG00000022887	Masp1	17174	protein_coding
8671.68	1.34463	0.314849	2.2048e-06	3.24511e-05	ENSMUSG00000038400	Pmepa1	65112	protein_coding
80.5229	5.22709	1.30951	2.2168e-06	3.25903e-05	ENSMUSG00000054203	Ifi205	226695	protein_coding
376.761	2.79417	0.689698	2.23255e-06	3.27988e-05	ENSMUSG00000028197	Col24a1	71355	protein_coding
2019.75	2.09484	0.503747	2.23775e-06	3.28522e-05	ENSMUSG00000024529	Lox	16948	protein_coding
5605.83	0.726581	0.161641	2.26574e-06	3.32398e-05	ENSMUSG00000044864	Ankrd50	99696	protein_coding
2271.21	-0.906012	0.204466	2.29098e-06	3.35727e-05	ENSMUSG00000030512	Snrpa1	68981	protein_coding
5419.37	0.734597	0.163865	2.29483e-06	3.35727e-05	ENSMUSG00000029994	Anxa4	11746	protein_coding
9297.5	0.787617	0.177051	2.29243e-06	3.35727e-05	ENSMUSG00000026335	Pam	18484	protein_coding
2018.65	1.78192	0.428234	2.29411e-06	3.35727e-05	ENSMUSG00000005142	Man2b1	17159	protein_coding
3874.9	0.888978	0.201158	2.30318e-06	3.36714e-05	ENSMUSG00000001687	Ubl3	24109	protein_coding
13391	0.68305	0.151228	2.30595e-06	3.36884e-05	ENSMUSG00000000753	Serpinf1	20317	protein_coding
1208.93	1.12371	0.260325	2.31187e-06	3.37514e-05	ENSMUSG00000023191	P3h3	14789	protein_coding
16.8277	3.62785	0.899927	2.3341e-06	3.40522e-05	ENSMUSG00000112765	9430078K24Rik	77290	lncRNA
95.0263	3.26489	0.807392	2.3453e-06	3.41919e-05	ENSMUSG00000041827	Oasl1	231655	protein_coding
2145.24	-0.520541	0.113576	2.35016e-06	3.42151e-05	ENSMUSG00000022635	Zcrb1	67197	protein_coding
548.155	1.4726	0.347654	2.34956e-06	3.42151e-05	ENSMUSG00000057337	Chst3	53374	protein_coding
418.26	-0.663528	0.146533	2.40075e-06	3.49273e-05	ENSMUSG00000059363	Fxn	14297	protein_coding
113.925	4.49495	1.12156	2.41256e-06	3.5075e-05	ENSMUSG00000026228	Htr2b	15559	protein_coding
6626.99	1.09127	0.252165	2.4274e-06	3.52663e-05	ENSMUSG00000005397	Nid1	18073	protein_coding
552.298	1.23337	0.288387	2.45581e-06	3.56543e-05	ENSMUSG00000047067	Dusp28	67446	protein_coding
1425.04	0.943231	0.215294	2.45775e-06	3.56578e-05	ENSMUSG00000051427	Ccdc157	216516	protein_coding
27944	-0.647785	0.143149	2.46034e-06	3.56707e-05	ENSMUSG00000042079	Hnrnpf	98758	protein_coding
404.865	0.692742	0.154046	2.46658e-06	3.57364e-05	ENSMUSG00000048796	Cyb561d1	72023	protein_coding
3128.07	1.01248	0.233258	2.50731e-06	3.63014e-05	ENSMUSG00000025607	Copg2	54160	protein_coding
593.77	1.02861	0.237068	2.56027e-06	3.70427e-05	ENSMUSG00000040219	Ttc12	235330	protein_coding
4033.19	-1.31743	0.311485	2.56999e-06	3.71321e-05	ENSMUSG00000063632	Sox11	20666	protein_coding
410.432	1.08937	0.25295	2.56929e-06	3.71321e-05	ENSMUSG00000078794	Dact3	629378	protein_coding
4044.04	0.852384	0.192227	2.58108e-06	3.72667e-05	ENSMUSG00000051339	2900026A02Rik	243219	protein_coding
2662.67	6.4931	1.64043	2.59359e-06	3.74215e-05	ENSMUSG00000038642	Ctss	13040	protein_coding
2000.8	0.534682	0.117608	2.59801e-06	3.74595e-05	ENSMUSG00000018661	Cog1	16834	protein_coding
682.111	1.13191	0.263859	2.60063e-06	3.74716e-05	ENSMUSG00000064120	Mocs1	56738	protein_coding
473.441	0.998352	0.229724	2.6084e-06	3.75578e-05	ENSMUSG00000043153	Crppa	75847	protein_coding
2837.74	0.582471	0.128559	2.61107e-06	3.75704e-05	ENSMUSG00000041037	Irgq	210146	protein_coding
1754.6	-1.25615	0.295243	2.63979e-06	3.79576e-05	ENSMUSG00000020534	Shmt1	20425	protein_coding
120.395	-2.37471	0.585459	2.66171e-06	3.82466e-05	ENSMUSG00000020905	Usp43	216835	protein_coding
277.239	3.51175	0.879801	2.68293e-06	3.85251e-05	ENSMUSG00000042251	Pm20d1	212933	protein_coding
1325.8	1.03791	0.240499	2.68972e-06	3.85962e-05	ENSMUSG00000014470	Rnf166	68718	protein_coding
298.824	2.98336	0.741976	2.70503e-06	3.87893e-05	ENSMUSG00000018752	Tnfsfm13	619441	protein_coding
1332.76	0.798363	0.180195	2.72215e-06	3.90082e-05	ENSMUSG00000030035	Wbp1	22377	protein_coding
49.3521	6.59899	1.66183	2.73995e-06	3.92365e-05	ENSMUSG00000023274	Cd4	12504	protein_coding
9351.65	-0.719266	0.161354	2.749e-06	3.93393e-05	ENSMUSG00000031924	Cyb5b	66427	protein_coding
2339.73	-0.461445	0.0998768	2.76608e-06	3.9536e-05	ENSMUSG00000041264	Uspl1	231915	protein_coding
51.9002	2.12475	0.516823	2.76652e-06	3.9536e-05	ENSMUSG00000013367	Iglon5	210094	protein_coding
365.219	1.64063	0.396297	2.77907e-06	3.96883e-05	ENSMUSG00000073791	Efcab7	230500	protein_coding
14.8301	7.88336	1.95747	2.78424e-06	3.97351e-05	ENSMUSG00000096964	Gm6345		transcribed_unprocessed_pseudogene
2571.3	-0.642615	0.142612	2.81329e-06	4.01223e-05	ENSMUSG00000061983	Rps12	20042	protein_coding
5216.86	-0.694806	0.15552	2.82139e-06	4.01832e-05	ENSMUSG00000026914	Psmd14	59029	protein_coding
56.6636	4.49198	1.13527	2.82071e-06	4.01832e-05	ENSMUSG00000060791	Gmfg	63986	protein_coding
562.189	-0.71222	0.159331	2.82598e-06	4.02213e-05	ENSMUSG00000035234	Abraxas1	70681	protein_coding
553.276	-0.785055	0.177639	2.83777e-06	4.03617e-05	ENSMUSG00000068394	Cep152	99100	protein_coding
5386.33	-0.704677	0.157067	2.89212e-06	4.11069e-05	ENSMUSG00000021890	Eaf1	74427	protein_coding
353.164	0.884467	0.202518	2.89618e-06	4.11367e-05	ENSMUSG00000105692	Gm43737		TEC
110.504	3.9531	0.992795	2.90206e-06	4.11923e-05	ENSMUSG00000068245	Phf11d	219132	protein_coding
2628.33	0.651566	0.145488	2.91121e-06	4.12943e-05	ENSMUSG00000042046	Dstyk	213452	protein_coding
4420.03	-0.534989	0.118039	2.91459e-06	4.13144e-05	ENSMUSG00000028431	Elp1	230233	protein_coding
2403.74	0.76702	0.172928	2.92999e-06	4.15045e-05	ENSMUSG00000028641	P3h1	56401	protein_coding
119.417	5.24465	1.3452	2.93367e-06	4.15287e-05	ENSMUSG00000022372	Sla	20491	protein_coding
79.4805	2.59306	0.643011	2.94995e-06	4.1731e-05	ENSMUSG00000046410	Kcnk6	52150	protein_coding
1625.35	0.842068	0.192319	2.95695e-06	4.18017e-05	ENSMUSG00000003199	Mpnd	68047	protein_coding
1876.74	1.63663	0.394571	2.97493e-06	4.20276e-05	ENSMUSG00000004952	Rasa4	54153	protein_coding
2056.48	-0.645848	0.145181	3.00819e-06	4.24689e-05	ENSMUSG00000017561	Crlf3	54394	protein_coding
6000.09	-0.490123	0.107834	3.03794e-06	4.28601e-05	ENSMUSG00000027566	Psma7	26444	protein_coding
8212.45	-0.627687	0.141677	3.04926e-06	4.29908e-05	ENSMUSG00000039067	Psmd7	17463	protein_coding
2009.02	-0.723841	0.164151	3.05922e-06	4.30446e-05	ENSMUSG00000042606	Hirip3	233876	protein_coding
1633.03	-0.653717	0.146925	3.05599e-06	4.30446e-05	ENSMUSG00000063787	Chchd1	66121	protein_coding
391.721	2.58309	0.644064	3.05722e-06	4.30446e-05	ENSMUSG00000017446	C1qtnf1	56745	protein_coding
156.407	-2.08563	0.513771	3.07527e-06	4.32295e-05	ENSMUSG00000042607	Asb4	65255	protein_coding
20127	0.776934	0.176834	3.07649e-06	4.32295e-05	ENSMUSG00000031962	Cdh15	12555	protein_coding
41.3835	4.00811	1.01349	3.08847e-06	4.33689e-05	ENSMUSG00000021416	Eci3	69123	protein_coding
890.16	0.538701	0.11928	3.10793e-06	4.36128e-05	ENSMUSG00000035757	Selenoo	223776	protein_coding
131.25	1.63838	0.396557	3.12091e-06	4.37657e-05	ENSMUSG00000108801	Gm39090		lncRNA
1931.49	-0.468271	0.102721	3.12634e-06	4.38127e-05	ENSMUSG00000033543	Gtf2a2	235459	protein_coding
3368.03	-0.654024	0.144909	3.1414e-06	4.39649e-05	ENSMUSG00000027671	Actl6a	56456	protein_coding
2219.96	0.86419	0.198373	3.14134e-06	4.39649e-05	ENSMUSG00000032363	Adamts7	108153	protein_coding
6625.04	-0.648286	0.143964	3.15748e-06	4.41356e-05	ENSMUSG00000003731	Kpna6	16650	protein_coding
1032.73	0.750791	0.170366	3.1578e-06	4.41356e-05	ENSMUSG00000055116	Bmal1	11865	protein_coding
7985.98	-0.564409	0.124171	3.16858e-06	4.42567e-05	ENSMUSG00000024493	Lars	107045	protein_coding
4305.08	1.06362	0.248328	3.17531e-06	4.43212e-05	ENSMUSG00000028565	Nfia	18027	protein_coding
6198.93	-0.864744	0.198516	3.18141e-06	4.43473e-05	ENSMUSG00000028953	Abcf2	27407	protein_coding
2461.44	0.845214	0.194184	3.18093e-06	4.43473e-05	ENSMUSG00000045374	Wdr81	192652	protein_coding
4175.07	0.770736	0.175106	3.19001e-06	4.44378e-05	ENSMUSG00000015149	Sirt2	64383	protein_coding
4513.31	-0.668704	0.15098	3.19812e-06	4.45212e-05	ENSMUSG00000038299	Wdr36	225348	protein_coding
1334.59	1.51549	0.36664	3.21121e-06	4.46737e-05	ENSMUSG00000070713	Hmgn2-ps		protein_coding
15623.2	-0.663316	0.148799	3.23404e-06	4.49615e-05	ENSMUSG00000071172	Srsf3	20383	protein_coding
56.0293	3.63811	0.921928	3.24006e-06	4.50154e-05	ENSMUSG00000059108	Ifitm6	213002	protein_coding
17.3293	0.0467996	0.500096	3.26063e-06	4.52711e-05	ENSMUSG00000028415	Spink4	20731	protein_coding
505.93	-1.32705	0.319637	3.28911e-06	4.56364e-05	ENSMUSG00000111619	Gm48348		processed_pseudogene
1444.15	-0.61665	0.138735	3.35698e-06	4.64913e-05	ENSMUSG00000037885	Stk35	67333	protein_coding
3530.17	0.843542	0.194047	3.35737e-06	4.64913e-05	ENSMUSG00000021686	Ap3b1	11774	protein_coding
25014.7	1.43951	0.346794	3.35496e-06	4.64913e-05	ENSMUSG00000031502	Col4a1	12826	protein_coding
337.694	1.07375	0.252001	3.36754e-06	4.66014e-05	ENSMUSG00000075273	Ift70b	72421	protein_coding
2137.38	-0.869506	0.201411	3.38531e-06	4.68164e-05	ENSMUSG00000040078	Ptges3-ps		processed_pseudogene
1919.73	-0.764858	0.174495	3.4007e-06	4.69982e-05	ENSMUSG00000027133	Nop10	66181	protein_coding
782.107	0.681296	0.15334	3.40991e-06	4.70944e-05	ENSMUSG00000044068	Zrsr2-ps1		transcribed_processed_pseudogene
503.175	-1.17905	0.280045	3.41944e-06	4.7195e-05	ENSMUSG00000057948	Unc13d	70450	protein_coding
1698.03	-0.822955	0.188801	3.42269e-06	4.72088e-05	ENSMUSG00000024742	Fen1	14156	protein_coding
1457.55	-0.77308	0.176387	3.44207e-06	4.7445e-05	ENSMUSG00000024436	Mrps18b	66973	protein_coding
19.5071	-2.47697	0.609058	3.45466e-06	4.75872e-05	ENSMUSG00000114707	Gm47558		TEC
2941.65	-0.540565	0.119544	3.48329e-06	4.795e-05	ENSMUSG00000024491	Rbm27	225432	protein_coding
135.071	1.55857	0.380847	3.4884e-06	4.79889e-05	ENSMUSG00000087385	Frg2f1	433752	protein_coding
6674.98	-0.434234	0.0953132	3.51961e-06	4.83866e-05	ENSMUSG00000037470	Uggt1	320011	protein_coding
2212.77	-0.74457	0.169377	3.54316e-06	4.86465e-05	ENSMUSG00000030056	Isy1	57905	protein_coding
833.953	1.12616	0.266255	3.54291e-06	4.86465e-05	ENSMUSG00000000901	Mmp11	17385	protein_coding
1586.32	-0.799542	0.183114	3.58641e-06	4.91464e-05	ENSMUSG00000073775	Kti12	100087	protein_coding
11825.6	-0.666363	0.150865	3.58659e-06	4.91464e-05	ENSMUSG00000031960	Aars	234734	protein_coding
65.2614	4.33372	1.11969	3.5825e-06	4.91464e-05	ENSMUSG00000031662	Snx20	71607	protein_coding
1156.4	-0.760364	0.173355	3.59631e-06	4.92474e-05	ENSMUSG00000021079	Timm9	30056	protein_coding
826.961	-1.19937	0.285792	3.66494e-06	5.01545e-05	ENSMUSG00000021636	Marveld2	218518	protein_coding
1767.97	0.722779	0.158185	3.68082e-06	5.03389e-05	ENSMUSG00000060301	2610008E11Rik	72128	protein_coding
227.773	-1.1489	0.272906	3.69724e-06	5.05306e-05	ENSMUSG00000097163	BC051077		lncRNA
18642.3	-0.374369	0.0821316	3.70695e-06	5.06302e-05	ENSMUSG00000015165	Hnrnpl	15388	protein_coding
2527.55	1.29127	0.310687	3.72111e-06	5.07907e-05	ENSMUSG00000012017	Scarf2	224024	protein_coding
1638.48	0.485008	0.107805	3.7405e-06	5.10221e-05	ENSMUSG00000039050	Osbpl2	228983	protein_coding
2055.93	0.508754	0.113293	3.75141e-06	5.11376e-05	ENSMUSG00000047921	Trappc9	76510	protein_coding
895.892	-1.06175	0.251036	3.78926e-06	5.16201e-05	ENSMUSG00000026196	Bard1	12021	protein_coding
2202.65	-0.934038	0.217329	3.79395e-06	5.16504e-05	ENSMUSG00000041506	Rrp9	27966	protein_coding
125.88	6.12872	1.59371	3.79671e-06	5.16545e-05	ENSMUSG00000000682	Cd52	23833	protein_coding
3190.8	-0.91218	0.211776	3.80128e-06	5.16832e-05	ENSMUSG00000000384	Tbrg4	21379	protein_coding
454.228	3.27181	0.843978	3.81461e-06	5.18308e-05	ENSMUSG00000051506	Wdfy4	545030	protein_coding
2550.97	0.965769	0.226305	3.82388e-06	5.19231e-05	ENSMUSG00000001288	Rarg	19411	protein_coding
4210.41	0.691551	0.157134	3.83561e-06	5.20486e-05	ENSMUSG00000000538	Tom1l2	216810	protein_coding
1657.23	-1.0304	0.243625	3.8501e-06	5.22115e-05	ENSMUSG00000001707	Eef1e1	66143	protein_coding
2079.04	1.19164	0.284609	3.87084e-06	5.24589e-05	ENSMUSG00000048232	Fbxo10	269529	protein_coding
2001.19	1.01815	0.23961	3.87397e-06	5.24674e-05	ENSMUSG00000015094	Npdc1	18146	protein_coding
1401.78	0.907313	0.21143	3.95341e-06	5.35088e-05	ENSMUSG00000026811	St6galnac6	50935	protein_coding
4388.36	0.360019	0.0793221	3.99528e-06	5.40407e-05	ENSMUSG00000033326	Kdm4a	230674	protein_coding
2149.59	1.05193	0.249794	4.0145e-06	5.42656e-05	ENSMUSG00000036002	Atosb	230088	protein_coding
231.775	4.39004	1.13378	4.07464e-06	5.50431e-05	ENSMUSG00000026822	Lcn2	16819	protein_coding
4328.27	1.15628	0.276117	4.08848e-06	5.51944e-05	ENSMUSG00000031253	Srpx2	68792	protein_coding
810.756	-0.694207	0.158037	4.09126e-06	5.51965e-05	ENSMUSG00000020018	Snrpf	69878	protein_coding
4513.47	-0.471437	0.104825	4.0944e-06	5.52033e-05	ENSMUSG00000040383	Aqr	11834	protein_coding
8806.89	-3.47903	0.895993	4.11416e-06	5.53869e-05	ENSMUSG00000018893	Mb	17189	protein_coding
1933.19	-0.682477	0.155244	4.11257e-06	5.53869e-05	ENSMUSG00000039197	Adk	11534	protein_coding
103.88	3.87493	1.00528	4.11594e-06	5.53869e-05	ENSMUSG00000029650	Slc46a3	71706	protein_coding
1611.72	-0.794877	0.182813	4.15666e-06	5.58991e-05	ENSMUSG00000027752	Exosc8	69639	protein_coding
8160.47	-0.736336	0.168763	4.15998e-06	5.59079e-05	ENSMUSG00000003038	Hmgn2	15331	protein_coding
121.225	1.96926	0.4915	4.16637e-06	5.5958e-05	ENSMUSG00000045657	Pcdhb10	93881	protein_coding
7886.7	-0.514385	0.114652	4.1694e-06	5.59627e-05	ENSMUSG00000022858	Tra2b	20462	protein_coding
1801.48	-0.692996	0.15788	4.18128e-06	5.60863e-05	ENSMUSG00000064037	Gpn1	74254	protein_coding
582.05	0.60544	0.136987	4.22436e-06	5.66281e-05	ENSMUSG00000029386
6774.88	-1.35524	0.328277	4.23584e-06	5.67457e-05	ENSMUSG00000026202	Tuba4a	22145	protein_coding
1040.33	-0.953336	0.224111	4.24079e-06	5.67758e-05	ENSMUSG00000000028	Cdc45	12544	protein_coding
244.26	6.84578	1.81525	4.27136e-06	5.71485e-05	ENSMUSG00000063286	Gvin-ps7		transcribed_unprocessed_pseudogene
2072.97	-0.559481	0.126043	4.29892e-06	5.74805e-05	ENSMUSG00000084838	Gm10241		processed_pseudogene
599.263	5.39182	1.43594	4.3395e-06	5.79862e-05	ENSMUSG00000112023	Lilrb4b	14727	protein_coding
7275.34	-0.508104	0.113794	4.3596e-06	5.82178e-05	ENSMUSG00000027193	Api5	11800	protein_coding
233.272	2.46852	0.626897	4.37383e-06	5.83335e-05	ENSMUSG00000030793	Pycard	66824	protein_coding
271.873	3.27768	0.843974	4.37156e-06	5.83335e-05	ENSMUSG00000031216	Stard8	236920	protein_coding
110.598	2.1414	0.539408	4.42825e-06	5.90218e-05	ENSMUSG00000048387	Osr1	23967	protein_coding
80.1582	2.30466	0.587846	4.44778e-06	5.92444e-05	ENSMUSG00000044694	2010007H06Rik		lncRNA
1383.08	0.718056	0.165315	4.45675e-06	5.93262e-05	ENSMUSG00000036966	Spryd3	223918	protein_coding
13424.1	-0.702916	0.160369	4.4605e-06	5.93385e-05	ENSMUSG00000019961	Tmpo	21917	protein_coding
1324.09	-0.530756	0.119805	4.51274e-06	5.99954e-05	ENSMUSG00000031201	Brcc3	210766	protein_coding
1156.61	0.844294	0.19669	4.52593e-06	6.01327e-05	ENSMUSG00000037355	Uvssa	71101	protein_coding
181.65	0.792094	0.183489	4.54091e-06	6.02554e-05	ENSMUSG00000040105	Plpp6	74411	protein_coding
1324.62	1.44709	0.354872	4.54089e-06	6.02554e-05	ENSMUSG00000033577	Myo6	17920	protein_coding
216.231	2.72425	0.695531	4.54467e-06	6.02671e-05	ENSMUSG00000071604	Entrep1	381217	protein_coding
1734.05	0.732194	0.167528	4.59566e-06	6.09049e-05	ENSMUSG00000004451	Ralb	64143	protein_coding
4249.05	0.595932	0.134839	4.62335e-06	6.12331e-05	ENSMUSG00000041895	Wipi1	52639	protein_coding
24.7157	5.17359	1.3526	4.6811e-06	6.19588e-05	ENSMUSG00000086150	Bach2os	414068	lncRNA
188.129	5.27867	1.39669	4.70327e-06	6.22131e-05	ENSMUSG00000029373	Pf4	56744	protein_coding
969.177	2.09083	0.526866	4.72689e-06	6.24861e-05	ENSMUSG00000067212	H2-T23	15040	protein_coding
4657.4	-0.671448	0.153895	4.73459e-06	6.24941e-05	ENSMUSG00000027613	Eif6	16418	protein_coding
9004.9	-0.628821	0.143646	4.73941e-06	6.24941e-05	ENSMUSG00000005312	Ubqln1	56085	protein_coding
3163.54	0.547583	0.123621	4.73821e-06	6.24941e-05	ENSMUSG00000025409	Mbd6	110962	protein_coding
3216.58	1.72073	0.427113	4.73757e-06	6.24941e-05	ENSMUSG00000068196	Col8a1	12837	protein_coding
3096.45	-1.09502	0.262584	4.75684e-06	6.26059e-05	ENSMUSG00000035049	Rrp12	107094	protein_coding
1638.09	-0.672223	0.154049	4.75294e-06	6.26059e-05	ENSMUSG00000021905	Dph3	105638	protein_coding
4483.01	0.719188	0.166378	4.75452e-06	6.26059e-05	ENSMUSG00000047731	Wbp1l	226178	protein_coding
11834.6	-0.50139	0.112986	4.76931e-06	6.27307e-05	ENSMUSG00000070544	Top1	21969	protein_coding
1446.3	-0.565058	0.128281	4.77591e-06	6.27781e-05	ENSMUSG00000071645	Tut1	70044	protein_coding
2152.23	-1.37125	0.336098	4.80867e-06	6.31691e-05	ENSMUSG00000074797	Itpa	16434	protein_coding
1200.77	-0.587459	0.133131	4.82208e-06	6.33056e-05	ENSMUSG00000061079	Zfp143	20841	protein_coding
5374.71	-0.757893	0.176371	4.87035e-06	6.38993e-05	ENSMUSG00000114797	Gm49336	71844	protein_coding
5280.67	-0.604741	0.137834	4.88005e-06	6.39867e-05	ENSMUSG00000040667	Nup88	19069	protein_coding
3620.48	1.15616	0.2785	4.91242e-06	6.43708e-05	ENSMUSG00000116207	Nnt		protein_coding
1541.24	0.519344	0.117204	4.93096e-06	6.45734e-05	ENSMUSG00000032540	Abhd5	67469	protein_coding
480.29	1.34706	0.329555	4.94255e-06	6.46793e-05	ENSMUSG00000023046	Igfbp6	16012	protein_coding
855.954	2.90249	0.745556	4.94521e-06	6.46793e-05	ENSMUSG00000054404	Slfn5	327978	protein_coding
1726.85	1.12059	0.269873	4.99095e-06	6.52033e-05	ENSMUSG00000042408	Zmym6	100177	protein_coding
857.804	2.2015	0.560022	4.99149e-06	6.52033e-05	ENSMUSG00000009614	Sardh	192166	protein_coding
2375.15	1.16155	0.28116	5.02866e-06	6.5648e-05	ENSMUSG00000020263	Appl2	216190	protein_coding
15393.9	0.795284	0.185375	5.0358e-06	6.57003e-05	ENSMUSG00000022419	Deptor	97998	protein_coding
42.6203	2.57303	0.658844	5.0919e-06	6.63909e-05	ENSMUSG00000020682	Mmp28	118453	protein_coding
4507.86	-0.579958	0.132782	5.12891e-06	6.68319e-05	ENSMUSG00000000838	Fmr1	14265	protein_coding
2203.79	-0.730916	0.169707	5.13367e-06	6.68524e-05	ENSMUSG00000056209	Npm3	18150	protein_coding
2089.19	-0.529498	0.120655	5.15975e-06	6.71503e-05	ENSMUSG00000024982	Zdhhc6	66980	protein_coding
139.345	2.79327	0.723464	5.19105e-06	6.75158e-05	ENSMUSG00000038068	Rnf144b	218215	protein_coding
2534.24	1.57007	0.390245	5.20488e-06	6.76537e-05	ENSMUSG00000023186	Vwa5a	67776	protein_coding
919.704	1.58097	0.393732	5.22013e-06	6.781e-05	ENSMUSG00000039316	Rftn1	76438	protein_coding
27.6041	5.37143	1.40963	5.23671e-06	6.79833e-05	ENSMUSG00000034738	Nostrin	329416	protein_coding
459.829	1.01025	0.24173	5.27133e-06	6.83904e-05	ENSMUSG00000070461	9230112E08Rik		lncRNA
1935.55	0.829635	0.194864	5.30343e-06	6.87643e-05	ENSMUSG00000024420	Zfp521	225207	protein_coding
8062.57	0.604066	0.138027	5.30689e-06	6.87666e-05	ENSMUSG00000030342	Cd9	12527	protein_coding
1498.05	-0.85396	0.200313	5.31529e-06	6.88256e-05	ENSMUSG00000036285	Noa1	56412	protein_coding
2719.98	0.773108	0.180277	5.318e-06	6.88256e-05	ENSMUSG00000079442	St6galnac4	20448	protein_coding
2327.05	0.545088	0.123978	5.3271e-06	6.89009e-05	ENSMUSG00000007036	Abhd16a	193742	protein_coding
694.774	-0.74084	0.171562	5.33205e-06	6.89224e-05	ENSMUSG00000022554	Hgh1	59053	protein_coding
3985.46	-0.753604	0.176337	5.36813e-06	6.9346e-05	ENSMUSG00000036825	Ssx2ip	99167	protein_coding
2233.86	0.535544	0.12182	5.43946e-06	7.02243e-05	ENSMUSG00000034789	Rab24	19336	protein_coding
858.915	2.19017	0.562904	5.48092e-06	7.0716e-05	ENSMUSG00000006494	Pdk1	228026	protein_coding
8001.34	-0.475331	0.106968	5.51828e-06	7.11542e-05	ENSMUSG00000020738	Sumo2	170930	protein_coding
947.772	0.611462	0.140395	5.53539e-06	7.1331e-05	ENSMUSG00000038312	Edem2	108687	protein_coding
6470.17	-0.760258	0.177669	5.54908e-06	7.14198e-05	ENSMUSG00000021037	Ahsa1	217737	protein_coding
4975.98	0.868446	0.205751	5.54726e-06	7.14198e-05	ENSMUSG00000037003	Tns2	209039	protein_coding
1148.01	1.59346	0.397684	5.58657e-06	7.18582e-05	ENSMUSG00000034957	Cebpa	12606	protein_coding
1707.52	-0.778595	0.18243	5.61592e-06	7.21914e-05	ENSMUSG00000081752	Sms-ps		processed_pseudogene
50.3002	2.10498	0.534169	5.62606e-06	7.22775e-05	ENSMUSG00000101089	2610016A17Rik	100503074	lncRNA
277.156	1.41694	0.35138	5.63233e-06	7.23138e-05	ENSMUSG00000035944	Ttc38	239570	protein_coding
1356.02	-0.710979	0.165049	5.65747e-06	7.25921e-05	ENSMUSG00000028114	Mettl14	210529	protein_coding
1575.31	-0.754448	0.175652	5.67364e-06	7.27107e-05	ENSMUSG00000035024	Ncapd3	78658	protein_coding
4563.89	0.52896	0.119289	5.67237e-06	7.27107e-05	ENSMUSG00000025485	Ric8a	101489	protein_coding
2358.96	-0.482768	0.108377	5.69188e-06	7.28998e-05	ENSMUSG00000027349	Fam98b	68215	protein_coding
6702.97	-0.469477	0.105892	5.69747e-06	7.29269e-05	ENSMUSG00000018965	Ywhah	22629	protein_coding
1128.5	1.30235	0.319846	5.73348e-06	7.32984e-05	ENSMUSG00000067629	Syngap1	240057	protein_coding
51.0169	8.16882	2.24338	5.73083e-06	7.32984e-05	ENSMUSG00000052142	Rasal3	320484	protein_coding
4859.94	-0.666684	0.154418	5.75701e-06	7.35188e-05	ENSMUSG00000067150	Xpo5	72322	protein_coding
936.861	0.61268	0.140918	5.75773e-06	7.35188e-05	ENSMUSG00000026698	Pigc	67292	protein_coding
5346.17	-0.575872	0.132481	5.78285e-06	7.37947e-05	ENSMUSG00000029063	Nadk	192185	protein_coding
842.924	0.930304	0.221524	5.80873e-06	7.40349e-05	ENSMUSG00000032245	Cln6	76524	protein_coding
103.458	4.95781	1.29958	5.80621e-06	7.40349e-05	ENSMUSG00000052776	Oas1a	246730	protein_coding
3201.13	-0.752085	0.176218	5.8125e-06	7.40379e-05	ENSMUSG00000040325	Dcaf1	321006	protein_coding
2708.46	-0.805024	0.19073	5.82534e-06	7.41433e-05	ENSMUSG00000028403	Zdhhc21	68268	protein_coding
754.528	0.734829	0.17289	5.82784e-06	7.41433e-05	ENSMUSG00000045176	Borcs6	71923	protein_coding
52.197	7.77498	2.0215	5.89314e-06	7.49286e-05	ENSMUSG00000099398	Ms4a14	383435	protein_coding
413.571	1.05978	0.255845	5.90057e-06	7.49776e-05	ENSMUSG00000040841	Six5	20475	protein_coding
872.363	1.48953	0.374973	5.93844e-06	7.53675e-05	ENSMUSG00000028445	Enho	69638	protein_coding
45.5097	5.46649	1.46199	5.93774e-06	7.53675e-05	ENSMUSG00000030144	Clec4d	17474	protein_coding
2129.39	0.569505	0.128583	5.97782e-06	7.57523e-05	ENSMUSG00000038497	Tmco3	234076	protein_coding
6294.01	0.718948	0.166837	5.97959e-06	7.57523e-05	ENSMUSG00000022186	Oxct1	67041	protein_coding
2020.22	0.863597	0.204538	5.97923e-06	7.57523e-05	ENSMUSG00000021916	Glt8d1	76485	protein_coding
4069.82	-0.59417	0.137037	6.01441e-06	7.61475e-05	ENSMUSG00000037720	Tmem33	67878	protein_coding
1365.28	-0.622361	0.144179	6.04542e-06	7.64939e-05	ENSMUSG00000067722	Uqcc4	214489	protein_coding
4437.97	-0.768432	0.180291	6.05478e-06	7.65662e-05	ENSMUSG00000010755	Cars	27267	protein_coding
1647.64	1.01195	0.243244	6.08376e-06	7.684e-05	ENSMUSG00000040712	Camta2	216874	protein_coding
10.6803	4.13615	0.998727	6.08127e-06	7.684e-05	ENSMUSG00000103640	Gm31406		lncRNA
5584.14	-0.561471	0.1286	6.13819e-06	7.74808e-05	ENSMUSG00000022052	Ppp2r2a	71978	protein_coding
21443.6	1.913	0.487337	6.14483e-06	7.75179e-05	ENSMUSG00000024501	Dpysl3	22240	protein_coding
2939.32	-0.624135	0.14415	6.17581e-06	7.77768e-05	ENSMUSG00000026643	Nmt2	18108	protein_coding
3277.84	0.754939	0.17749	6.17647e-06	7.77768e-05	ENSMUSG00000028603	Scp2	20280	protein_coding
2309.99	0.982725	0.23637	6.17338e-06	7.77768e-05	ENSMUSG00000029009	Mthfr	17769	protein_coding
4476.63	-0.449813	0.10165	6.18293e-06	7.78115e-05	ENSMUSG00000015937	Macroh2a1	26914	protein_coding
762.612	1.89388	0.484131	6.2346e-06	7.84147e-05	ENSMUSG00000029769	Ccdc136	232664	protein_coding
922.879	0.691529	0.161018	6.25298e-06	7.85988e-05	ENSMUSG00000027428	Rbbp9	26450	protein_coding
18927.6	-1.09555	0.267029	6.28557e-06	7.89139e-05	ENSMUSG00000029430	Ran	19384	protein_coding
854.811	-0.628821	0.146219	6.28401e-06	7.89139e-05	ENSMUSG00000030612	Mrpl46	67308	protein_coding
2703.24	0.670637	0.155688	6.29263e-06	7.89552e-05	ENSMUSG00000071074	Yipf3	28064	protein_coding
3278.05	-0.867526	0.208477	6.30614e-06	7.90774e-05	ENSMUSG00000014859	E2f4	104394	protein_coding
102.996	1.30323	0.322446	6.3709e-06	7.98417e-05	ENSMUSG00000059742	Kcnh7	170738	protein_coding
912.827	2.29668	0.591883	6.39265e-06	8.00666e-05	ENSMUSG00000038608	Dock10	210293	protein_coding
1765.97	-0.497529	0.112422	6.40243e-06	8.01411e-05	ENSMUSG00000038671	Arfrp1	76688	protein_coding
16135.4	-0.977234	0.235663	6.4368e-06	8.05233e-05	ENSMUSG00000020250	Txnrd1	50493	protein_coding
422.686	1.85914	0.47766	6.44479e-06	8.05753e-05	ENSMUSG00000029061	Mmp23	26561	protein_coding
207.225	1.69316	0.430416	6.44883e-06	8.05778e-05	ENSMUSG00000020251	Glt8d2	74782	protein_coding
232.658	2.41044	0.627659	6.49774e-06	8.11405e-05	ENSMUSG00000046688	Tifa	211550	protein_coding
3085.66	-0.620007	0.143538	6.51546e-06	8.13134e-05	ENSMUSG00000023286	Ube2j2	140499	protein_coding
15943	-0.608328	0.139911	6.54314e-06	8.15648e-05	ENSMUSG00000005566	Trim28	21849	protein_coding
9577.17	-0.511082	0.116815	6.54338e-06	8.15648e-05	ENSMUSG00000037149	Ddx1	104721	protein_coding
7143.85	1.19838	0.294922	6.56521e-06	8.17884e-05	ENSMUSG00000001270	Ckb	12709	protein_coding
1120.68	1.75603	0.446954	6.61569e-06	8.23683e-05	ENSMUSG00000015850	Adamtsl4	229595	protein_coding
2548.56	-0.709959	0.166695	6.66669e-06	8.29541e-05	ENSMUSG00000004393	Ddx56	52513	protein_coding
1044.1	1.02913	0.250251	6.67497e-06	8.30078e-05	ENSMUSG00000002871	Tpra1	24100	protein_coding
6826.25	1.60161	0.405071	6.68655e-06	8.31026e-05	ENSMUSG00000020108	Ddit4	74747	protein_coding
3049.68	-0.993174	0.240504	6.71504e-06	8.34072e-05	ENSMUSG00000027185	Nat10	98956	protein_coding
519.662	-0.660644	0.155236	6.72501e-06	8.34816e-05	ENSMUSG00000025010	Ccnj	240665	protein_coding
22.5038	2.68381	0.698108	6.75955e-06	8.38607e-05	ENSMUSG00000063458	Lrmda	76633	protein_coding
1191.27	-0.709456	0.166152	6.77069e-06	8.38998e-05	ENSMUSG00000067995	Gtf2f2	68705	protein_coding
72.3559	2.17344	0.563109	6.7689e-06	8.38998e-05	ENSMUSG00000037994	Slc9b2	97086	protein_coding
76.5368	6.31304	1.70191	6.81393e-06	8.43857e-05	ENSMUSG00000005800	Mmp8	17394	protein_coding
4692.61	0.578739	0.134697	6.87168e-06	8.50507e-05	ENSMUSG00000002778	Kdelr1	68137	protein_coding
2847.76	-0.531354	0.12192	6.88138e-06	8.51205e-05	ENSMUSG00000025024	Smndc1	76479	protein_coding
4789.65	-0.606484	0.142139	6.92446e-06	8.5603e-05	ENSMUSG00000022427	Tomm22	223696	protein_coding
2981.87	-0.957815	0.232021	6.97917e-06	8.61777e-05	ENSMUSG00000036202	Rif1	51869	protein_coding
3108.48	-0.82602	0.196778	6.97636e-06	8.61777e-05	ENSMUSG00000036693	Nop14	75416	protein_coding
5720.28	-0.542818	0.124991	7.01178e-06	8.65294e-05	ENSMUSG00000030751	Psma1	26440	protein_coding
197.144	-2.36136	0.61692	7.0354e-06	8.677e-05	ENSMUSG00000029999	Tgfa	21802	protein_coding
4126.81	-0.5248	0.122191	7.07446e-06	8.72004e-05	ENSMUSG00000079614	Seh1l	72124	protein_coding
134.151	1.94832	0.502974	7.10412e-06	8.75145e-05	ENSMUSG00000042333	Tnfrsf14	230979	protein_coding
2152.69	0.841904	0.201362	7.14869e-06	8.8012e-05	ENSMUSG00000060012	Kif13b	16554	protein_coding
3300.83	0.794334	0.188522	7.15845e-06	8.80805e-05	ENSMUSG00000025950	Idh1	15926	protein_coding
221.019	4.5545	1.23708	7.22682e-06	8.88695e-05	ENSMUSG00000048834	Vstm2a	211739	protein_coding
788.287	6.1283	1.69971	7.24766e-06	8.90736e-05	ENSMUSG00000019122	Ccl9	20308	protein_coding
3400.72	0.624087	0.146029	7.30762e-06	8.9758e-05	ENSMUSG00000023452	Pisd	320951	protein_coding
8499.66	0.474607	0.107282	7.32863e-06	8.99107e-05	ENSMUSG00000029106	Add1	11518	protein_coding
58.0691	5.82386	1.55875	7.32477e-06	8.99107e-05	ENSMUSG00000040229	Gpr34	23890	protein_coding
1852.54	-0.53277	0.122935	7.37374e-06	9.03469e-05	ENSMUSG00000034333	Zbed4	223773	protein_coding
961.869	1.17863	0.292059	7.36934e-06	9.03469e-05	ENSMUSG00000039637	Coro7	78885	protein_coding
146.38	2.22044	0.580119	7.3771e-06	9.03469e-05	ENSMUSG00000028159	Dapp1	26377	protein_coding
143.665	2.13177	0.558938	7.40532e-06	9.06396e-05	ENSMUSG00000023966	Rsph9	75564	protein_coding
781.227	0.673711	0.158217	7.42472e-06	9.08241e-05	ENSMUSG00000003581	Rnf215	71673	protein_coding
1036.6	1.01986	0.248964	7.43111e-06	9.08493e-05	ENSMUSG00000041439	Mfsd6	98682	protein_coding
798.423	1.06854	0.262235	7.59381e-06	9.27302e-05	ENSMUSG00000000552	Zfp385a	29813	protein_coding
8799.74	6.14107	1.67556	7.58951e-06	9.27302e-05	ENSMUSG00000069516	Lyz2	17105	protein_coding
54.822	1.7659	0.452999	7.60624e-06	9.28279e-05	ENSMUSG00000023911	Flywch2	76917	protein_coding
549.501	-0.776122	0.184785	7.64122e-06	9.32006e-05	ENSMUSG00000033809	Alg3	208624	protein_coding
3516.93	-0.64052	0.149489	7.65255e-06	9.32846e-05	ENSMUSG00000031657	Heatr3	234549	protein_coding
1636.11	0.553141	0.128304	7.73542e-06	9.42401e-05	ENSMUSG00000015536	Mocs2	17434	protein_coding
21148.9	-0.467842	0.107355	7.758e-06	9.44336e-05	ENSMUSG00000020850	Prpf8	192159	protein_coding
92.1293	5.02792	1.35456	7.76031e-06	9.44336e-05	ENSMUSG00000053687	Dpep2	319446	protein_coding
490.229	1.04954	0.257476	7.76949e-06	9.44905e-05	ENSMUSG00000036904	Fzd8	14370	protein_coding
8375.25	0.843559	0.202679	7.78943e-06	9.46781e-05	ENSMUSG00000076431	Sox4	20677	protein_coding
8147.92	-0.545687	0.126428	7.84032e-06	9.51864e-05	ENSMUSG00000026434	Nucks1	98415	protein_coding
71.5031	4.87409	1.35922	7.83924e-06	9.51864e-05	ENSMUSG00000030745	Il21r	60504	protein_coding
6445.57	-0.691551	0.16356	7.88977e-06	9.56913e-05	ENSMUSG00000027201	Myef2	17876	protein_coding
1080.23	0.448042	0.103428	7.89103e-06	9.56913e-05	ENSMUSG00000058444	Map2k5	23938	protein_coding
4984.58	0.827474	0.198304	7.93131e-06	9.61242e-05	ENSMUSG00000001555	Fkbp10	14230	protein_coding
3508.39	-1.0092	0.2473	7.97049e-06	9.64961e-05	ENSMUSG00000028896	Rcc1	100088	protein_coding
12784.5	-0.679852	0.160232	7.97119e-06	9.64961e-05	ENSMUSG00000021996	Esd	13885	protein_coding
208.448	2.25428	0.594045	8.05174e-06	9.74149e-05	ENSMUSG00000075122	Cd80	12519	protein_coding
504.191	1.73941	0.448041	8.10874e-06	9.80479e-05	ENSMUSG00000039904	Gpr37	14763	protein_coding
1171.54	-0.422155	0.0969579	8.17066e-06	9.87373e-05	ENSMUSG00000104960	Snhg8	69895	lncRNA
108.596	2.08798	0.547171	8.17516e-06	9.87373e-05	ENSMUSG00000005107	Slc2a9	117591	protein_coding
13920.8	1.78882	0.462682	8.22336e-06	9.92623e-05	ENSMUSG00000038393	Txnip	56338	protein_coding
3210.29	0.957371	0.232881	8.22985e-06	9.92835e-05	ENSMUSG00000026207	Speg	11790	protein_coding
5071.35	-1.01523	0.24894	8.23564e-06	9.92963e-05	ENSMUSG00000038335	Tsr1	104662	protein_coding
1098.5	-0.636767	0.149832	8.24336e-06	9.93322e-05	ENSMUSG00000006732	Mettl1	17299	protein_coding
1782.26	-0.6134	0.143307	8.26418e-06	9.9526e-05	ENSMUSG00000025872	Thoc3	73666	protein_coding
5346.72	-0.768395	0.185273	8.3682e-06	0.000100721	ENSMUSG00000038759	Nup205	70699	protein_coding
3695.87	-0.579251	0.135116	8.37991e-06	0.000100804	ENSMUSG00000058558	Rpl5	100503670	protein_coding
150.516	-2.19773	0.579611	8.39129e-06	0.000100883	ENSMUSG00000097180	2700038G22Rik	67194	lncRNA
10376.4	-0.407207	0.0937492	8.40502e-06	0.00010099	ENSMUSG00000028790	Khdrbs1	20218	protein_coding
174.869	2.84461	0.761488	8.44255e-06	0.000101383	ENSMUSG00000022415	Syngr1	20972	protein_coding
5523	0.765072	0.182963	8.46754e-06	0.000101597	ENSMUSG00000031591	Asah1	11886	protein_coding
33.4306	6.7072	1.82664	8.47007e-06	0.000101597	ENSMUSG00000102051	Ly6a2		transcribed_unprocessed_pseudogene
513.912	0.894979	0.217854	8.48836e-06	0.000101758	ENSMUSG00000032109	Nlrx1	270151	protein_coding
75.2601	1.94641	0.511721	8.528e-06	0.000102175	ENSMUSG00000037196	Pacrg	69310	protein_coding
18922.9	0.599642	0.1414	8.54575e-06	0.000102329	ENSMUSG00000015837	Sqstm1	18412	protein_coding
1397.41	-0.734742	0.175518	8.59044e-06	0.000102806	ENSMUSG00000008450	Nutf2	68051	protein_coding
157.909	-3.82004	0.94145	8.63271e-06	0.000103199	ENSMUSG00000062151	Unc13c	208898	protein_coding
333.219	2.2623	0.595255	8.63309e-06	0.000103199	ENSMUSG00000057143	Trim12c	319236	protein_coding
973.081	-1.45829	0.377237	8.64272e-06	0.000103255	ENSMUSG00000017499	Cdc6	23834	protein_coding
13308	-1.00928	0.248513	8.69154e-06	0.000103661	ENSMUSG00000020075	Ddx21	56200	protein_coding
4255.62	-1.0078	0.248591	8.69144e-06	0.000103661	ENSMUSG00000034751	Mast4	328329	protein_coding
136.316	1.11196	0.27585	8.69072e-06	0.000103661	ENSMUSG00000087589	D430040D24Rik		lncRNA
1515.52	-0.704068	0.167272	8.71905e-06	0.00010393	ENSMUSG00000030471	Zdhhc13	243983	protein_coding
1093.55	0.969245	0.237506	8.76367e-06	0.000104403	ENSMUSG00000034247	Plekhm1	353047	protein_coding
270.499	2.17881	0.575335	8.77694e-06	0.000104501	ENSMUSG00000029377	Ereg	13874	protein_coding
10.7318	5.44771	2.09664	8.78254e-06	0.000104509	ENSMUSG00000091866	Gm6257		processed_pseudogene
245.516	-1.34611	0.34133	8.86534e-06	0.000105352	ENSMUSG00000036902	Neto2	74513	protein_coding
5319.15	-0.762759	0.183875	8.86425e-06	0.000105352	ENSMUSG00000020307	Cdc34	216150	protein_coding
2380.96	-0.534771	0.124805	8.86851e-06	0.000105352	ENSMUSG00000074088	Snrnp40	66585	protein_coding
288.063	2.32848	0.615677	8.88487e-06	0.000105487	ENSMUSG00000026170	Cyp27a1	104086	protein_coding
1089.39	3.47679	0.940298	8.90154e-06	0.000105625	ENSMUSG00000028581	Laptm5	16792	protein_coding
71.554	6.10121	1.6936	8.93334e-06	0.000105943	ENSMUSG00000087107	AI662270	100043636	lncRNA
2985.96	-0.421105	0.0977132	8.95885e-06	0.000106185	ENSMUSG00000021711	Trappc13	66975	protein_coding
89.9859	5.19658	1.4119	9.00795e-06	0.000106707	ENSMUSG00000114608	Gm36161	102639975	lncRNA
2095.52	0.498936	0.116029	9.10506e-06	0.000107736	ENSMUSG00000018669	Cdk5rap3	80280	protein_coding
11.5423	6.17532	2.43053	9.10484e-06	0.000107736	ENSMUSG00000110618	Gm39822	105244162	lncRNA
378.993	1.07692	0.267756	9.16266e-06	0.000108324	ENSMUSG00000074829	2010315B03Rik	630836	protein_coding
36.0101	5.73408	1.54138	9.1651e-06	0.000108324	ENSMUSG00000091649	Phf11b	236451	protein_coding
33.6852	5.12725	1.41438	9.21615e-06	0.000108866	ENSMUSG00000069893	9930111J21Rik1	667214	protein_coding
2373.81	1.05129	0.259425	9.24387e-06	0.000109132	ENSMUSG00000021185	Dglucy	217830	protein_coding
4475.53	-0.447025	0.103799	9.25747e-06	0.000109231	ENSMUSG00000069565	Dazap1	70248	protein_coding
5515.62	0.551688	0.128931	9.27957e-06	0.000109372	ENSMUSG00000018574	Acadvl	11370	protein_coding
3165.8	0.554486	0.130195	9.27984e-06	0.000109372	ENSMUSG00000052928	Ctif	269037	protein_coding
4422.58	-0.657713	0.155664	9.36173e-06	0.000110213	ENSMUSG00000025047	Pdcd11	18572	protein_coding
414.432	1.47876	0.379263	9.35926e-06	0.000110213	ENSMUSG00000039908	Slc26a11	268512	protein_coding
88.1941	-3.46592	0.906026	9.37692e-06	0.00011033	ENSMUSG00000024027	Glp1r	14652	protein_coding
3457.08	-0.577357	0.136029	9.39421e-06	0.000110471	ENSMUSG00000005813	Metap1	75624	protein_coding
494.21	0.942473	0.231463	9.42268e-06	0.000110744	ENSMUSG00000032182	Yipf2	74766	protein_coding
366.121	2.82706	0.770234	9.45282e-06	0.000111036	ENSMUSG00000070469	Adamtsl3	269959	protein_coding
118.742	3.66109	1.00476	9.51559e-06	0.000111711	ENSMUSG00000033192	Lpcat2	270084	protein_coding
9505.6	-0.545255	0.125237	9.52616e-06	0.000111773	ENSMUSG00000016554	Eif3d	55944	protein_coding
1428.53	0.556755	0.130621	9.53272e-06	0.000111787	ENSMUSG00000046556	Zfp319	79233	protein_coding
80.5541	6.01922	1.65156	9.57637e-06	0.000112236	ENSMUSG00000049625	Tifab	212937	protein_coding
3942.15	-0.708539	0.169281	9.59284e-06	0.000112366	ENSMUSG00000040565	Btaf1	107182	protein_coding
7523.95	-0.765355	0.185154	9.63302e-06	0.000112774	ENSMUSG00000018446	C1qbp	12261	protein_coding
2391.75	-0.667717	0.158056	9.7174e-06	0.000113627	ENSMUSG00000035890	Rnf126	70294	protein_coding
12829.4	-0.580033	0.136462	9.7221e-06	0.000113627	ENSMUSG00000037331	Larp1	73158	protein_coding
1907.02	-0.510369	0.119168	9.71894e-06	0.000113627	ENSMUSG00000014074	Rnf168	70238	protein_coding
2681.67	0.687491	0.163828	9.76761e-06	0.000114095	ENSMUSG00000021417	Eci2	23986	protein_coding
57.7757	1.55963	0.40257	9.80351e-06	0.000114451	ENSMUSG00000024866	Acy3	71670	protein_coding
10.4243	5.81615	1.47836	9.81102e-06	0.000114475	ENSMUSG00000079625	Tm4sf19	277203	protein_coding
5071.75	-0.707687	0.170666	9.84902e-06	0.000114854	ENSMUSG00000017548	Suz12	52615	protein_coding
4131.65	-0.655074	0.154096	9.88996e-06	0.000115208	ENSMUSG00000030265	Kras	16653	protein_coding
275.691	2.54535	0.684037	9.89031e-06	0.000115208	ENSMUSG00000046056	Sbsn	282619	protein_coding
1462.8	-1.56389	0.406614	9.95691e-06	0.000115855	ENSMUSG00000028212	Ccne2	12448	protein_coding
8066.18	-0.799505	0.195169	9.95577e-06	0.000115855	ENSMUSG00000060860	Ube2s	77891	protein_coding
1395.84	-0.699359	0.167017	9.96356e-06	0.000115858	ENSMUSG00000042729	Wdr74	107071	protein_coding
491.789	4.07797	1.12946	9.96823e-06	0.000115858	ENSMUSG00000004266	Ptpn6	15170	protein_coding
2145.88	1.37494	0.352549	1.00328e-05	0.000116544	ENSMUSG00000020150	Gamt	14431	protein_coding
12312	0.402825	0.0928751	1.01332e-05	0.000117644	ENSMUSG00000001472	Tcf25	66855	protein_coding
164.63	2.95951	0.806101	1.01598e-05	0.000117888	ENSMUSG00000024084	Qpct	70536	protein_coding
151.741	4.46675	1.22985	1.01758e-05	0.000118009	ENSMUSG00000056529	Ptafr	19204	protein_coding
30220.5	-0.520453	0.120686	1.01836e-05	0.000118034	ENSMUSG00000024991	Eif3a	13669	protein_coding
91.8235	3.43424	0.93057	1.02048e-05	0.000118214	ENSMUSG00000078945	Naip2	17948	protein_coding
1437.97	-1.56945	0.407151	1.02443e-05	0.000118606	ENSMUSG00000001985	Grik3	14807	protein_coding
978.686	-1.09332	0.274194	1.0252e-05	0.00011863	ENSMUSG00000006641	Slc5a6	330064	protein_coding
546.033	0.98413	0.244652	1.02864e-05	0.000118963	ENSMUSG00000003585	Sec14l2	67815	protein_coding
7197.7	1.0953	0.275868	1.03361e-05	0.000119472	ENSMUSG00000013236	Ptprs	19280	protein_coding
2860.14	-0.693945	0.166194	1.03664e-05	0.000119756	ENSMUSG00000023030	Slc11a2	18174	protein_coding
26.771	4.89064	1.3401	1.03917e-05	0.000119982	ENSMUSG00000044162	Tnip3	414084	protein_coding
2667.15	0.581534	0.136968	1.04181e-05	0.000120221	ENSMUSG00000062127	Cttnbp2nl	80281	protein_coding
960.263	-0.543692	0.128085	1.04244e-05	0.000120227	ENSMUSG00000031843	Mphosph6	68533	protein_coding
87.9884	1.91876	0.511404	1.05407e-05	0.000121502	ENSMUSG00000097157	Gm26512		lncRNA
76.4677	1.63096	0.423744	1.05891e-05	0.000121993	ENSMUSG00000109715	Gm45606		lncRNA
7449.04	0.687306	0.165109	1.06165e-05	0.000122241	ENSMUSG00000021143	Pacs2	217893	protein_coding
1662.35	-0.659791	0.157536	1.06228e-05	0.000122247	ENSMUSG00000043284	Tmem11	216821	protein_coding
93.5554	4.99057	1.37524	1.06888e-05	0.000122939	ENSMUSG00000070031	Sp140	434484	protein_coding
10203.2	0.508225	0.1212	1.06949e-05	0.000122942	ENSMUSG00000063015	Ccni	12453	protein_coding
24.8694	5.76986	1.67437	1.07197e-05	0.000123159	ENSMUSG00000059412	Fxyd2	11936	protein_coding
1247.23	0.769615	0.185621	1.07475e-05	0.000123377	ENSMUSG00000050732	Vamp8	22320	protein_coding
1601.44	1.08414	0.272706	1.07505e-05	0.000123377	ENSMUSG00000038893	Fam117a	215512	protein_coding
114.175	-1.68784	0.44344	1.07614e-05	0.000123435	ENSMUSG00000043155	Hpdl	242642	protein_coding
39859.3	-0.668928	0.160044	1.07821e-05	0.000123538	ENSMUSG00000029467	Atp2a2	11938	protein_coding
959.38	1.33189	0.339541	1.07819e-05	0.000123538	ENSMUSG00000038260	Trpm4	68667	protein_coding
2265.7	1.48655	0.385618	1.08694e-05	0.00012447	ENSMUSG00000001768	Rin2	74030	protein_coding
2447.21	6.20982	1.75409	1.09128e-05	0.000124899	ENSMUSG00000046805	Mpeg1	17476	protein_coding
31.9557	8.3633	2.99643	1.10184e-05	0.000126039	ENSMUSG00000000157	Itgb2l	16415	protein_coding
16651.2	0.617089	0.146525	1.10359e-05	0.00012605	ENSMUSG00000028692	Akr1a1	58810	protein_coding
1522.28	0.86516	0.212815	1.10302e-05	0.00012605	ENSMUSG00000020375	Rufy1	216724	protein_coding
5628.92	2.10496	0.563307	1.10374e-05	0.00012605	ENSMUSG00000031740	Mmp2	17390	protein_coding
788.126	0.851565	0.208653	1.10498e-05	0.000126123	ENSMUSG00000043964	Orai3	269999	protein_coding
1108.85	-0.720925	0.174137	1.10749e-05	0.00012634	ENSMUSG00000025785	Exosc7	66446	protein_coding
17554.3	1.18417	0.300305	1.11325e-05	0.000126928	ENSMUSG00000040488	Ltbp4	108075	protein_coding
4712	-0.445853	0.104778	1.11813e-05	0.000127416	ENSMUSG00000030753	Thap12	72981	protein_coding
3972.54	-0.661188	0.15739	1.13285e-05	0.000128883	ENSMUSG00000028729	Ebna1bp2	69072	protein_coding
895.047	-0.648535	0.155275	1.13204e-05	0.000128883	ENSMUSG00000021713	Ppwd1	238831	protein_coding
23.029	3.51042	0.957288	1.13274e-05	0.000128883	ENSMUSG00000001166	Oas1c	114643	protein_coding
483.506	5.8698	1.66883	1.13447e-05	0.000128998	ENSMUSG00000049103	Ccr2	12772	protein_coding
842.944	0.722899	0.176	1.13747e-05	0.000129199	ENSMUSG00000049624	Slc17a5	235504	protein_coding
582.876	1.78873	0.473237	1.13694e-05	0.000129199	ENSMUSG00000051498	Tlr6	21899	protein_coding
1288.96	-0.581485	0.138236	1.14365e-05	0.000129831	ENSMUSG00000039737	Prkrip1	66801	protein_coding
2217.15	-0.817418	0.200256	1.14556e-05	0.000129976	ENSMUSG00000053801	Grwd1	101612	protein_coding
160.211	3.96863	1.1196	1.15548e-05	0.000131031	ENSMUSG00000049191	Rtl5	331474	protein_coding
462.264	-1.0366	0.258663	1.15908e-05	0.000131369	ENSMUSG00000029591	Ung	22256	protein_coding
704.641	0.989496	0.247091	1.16046e-05	0.000131454	ENSMUSG00000034110	Kctd7	212919	protein_coding
49572.7	-1.09926	0.277986	1.16189e-05	0.000131545	ENSMUSG00000021270	Hsp90aa1	15519	protein_coding
11997.2	-0.590149	0.140281	1.16597e-05	0.000131935	ENSMUSG00000031701	Dnaja2	56445	protein_coding
118.529	4.00206	1.11069	1.1673e-05	0.000132015	ENSMUSG00000049988	Lrrc25	211228	protein_coding
6256.99	-0.706632	0.17304	1.17305e-05	0.000132594	ENSMUSG00000020994	Pnn	18949	protein_coding
510.926	-1.02061	0.25602	1.18634e-05	0.000134024	ENSMUSG00000054321	Taf4b	72504	protein_coding
969.326	0.844529	0.207275	1.18772e-05	0.000134108	ENSMUSG00000051185	Fam174a	67698	protein_coding
1857.98	-0.659299	0.158438	1.19184e-05	0.0001345	ENSMUSG00000018697	Aatf	56321	protein_coding
5136.99	-0.735942	0.178609	1.1933e-05	0.000134592	ENSMUSG00000062580	Timm17a	21854	protein_coding
687.943	-1.02626	0.25789	1.19432e-05	0.000134635	ENSMUSG00000046591	Ticrr	77011	protein_coding
277.421	4.13934	1.1508	1.19959e-05	0.000135157	ENSMUSG00000076609	Igkc		IG_C_gene
2913.54	0.545699	0.1295	1.2071e-05	0.00013593	ENSMUSG00000052428	Tmco1	68944	protein_coding
709.435	-0.772563	0.188195	1.21216e-05	0.000136426	ENSMUSG00000037315	Jade3	382207	protein_coding
7399.91	-4.08243	1.13894	1.22188e-05	0.000137447	ENSMUSG00000041476	Smpx	66106	protein_coding
2455.15	-0.712655	0.172113	1.22542e-05	0.000137771	ENSMUSG00000042590	Ipo11	76582	protein_coding
1091.29	-0.830818	0.203992	1.23504e-05	0.000138778	ENSMUSG00000079478	Znrd2	56390	protein_coding
1657.49	0.813507	0.199109	1.23757e-05	0.000138988	ENSMUSG00000036278	Macrod1	107227	protein_coding
12579.4	-0.52838	0.12455	1.2387e-05	0.000139041	ENSMUSG00000026229	Psmd1	70247	protein_coding
6736.26	-0.382384	0.089644	1.24486e-05	0.000139658	ENSMUSG00000078622	Ccdc47	67163	protein_coding
57.2802	4.0526	1.14362	1.24637e-05	0.000139752	ENSMUSG00000032841	Prr5l	72446	protein_coding
3585.1	-0.822484	0.203734	1.25033e-05	0.000140121	ENSMUSG00000003868	Ruvbl2	20174	protein_coding
16.089	4.82606	1.20626	1.25363e-05	0.000140416	ENSMUSG00000085604	Dhx58os		lncRNA
20.5291	2.55733	0.675244	1.25667e-05	0.000140681	ENSMUSG00000086395	A630014C17Rik		lncRNA
1802.46	-0.538449	0.127987	1.26184e-05	0.000141185	ENSMUSG00000033931	Rbm34	52202	protein_coding
2031.44	-0.831393	0.204309	1.2626e-05	0.000141194	ENSMUSG00000030888	Rrp8	101867	protein_coding
6540.86	-0.944611	0.236109	1.26697e-05	0.000141607	ENSMUSG00000023025	Larp4	207214	protein_coding
33818.3	-0.404198	0.0941101	1.26798e-05	0.000141645	ENSMUSG00000021546	Hnrnpk	15387	protein_coding
92.9474	5.25217	1.5047	1.28657e-05	0.000143601	ENSMUSG00000026126	Ptpn18	19253	protein_coding
650.747	6.83969	1.9745	1.28686e-05	0.000143601	ENSMUSG00000026395	Ptprc	19264	protein_coding
673.639	2.38322	0.655993	1.28858e-05	0.000143717	ENSMUSG00000057137	Tmem140	68487	protein_coding
9181.49	0.520033	0.122925	1.29008e-05	0.000143808	ENSMUSG00000017119	Nbr1	17966	protein_coding
12066.8	-0.634521	0.153455	1.29262e-05	0.000144014	ENSMUSG00000032115	Hyou1	12282	protein_coding
201.506	3.23337	0.900309	1.29657e-05	0.000144377	ENSMUSG00000082935	Gm7658		processed_pseudogene
158.657	-1.30124	0.337618	1.31036e-05	0.000145836	ENSMUSG00000064346	mt-Tw		Mt_tRNA
505.521	1.58653	0.419115	1.31429e-05	0.000146195	ENSMUSG00000070392	Gm20634		lncRNA
2321.09	-0.510447	0.121044	1.31688e-05	0.000146406	ENSMUSG00000053289	Ddx10	77591	protein_coding
1494.32	3.28874	0.909686	1.32244e-05	0.000146947	ENSMUSG00000029309	Sparcl1	13602	protein_coding
3818.74	-0.825167	0.206216	1.33025e-05	0.000147736	ENSMUSG00000062038	Gm10108		processed_pseudogene
1918.75	-0.689577	0.1676	1.34206e-05	0.000148969	ENSMUSG00000024999	Noc3l	57753	protein_coding
2912.58	-0.589131	0.141004	1.34828e-05	0.000149501	ENSMUSG00000063334	Krr1	52705	protein_coding
355.489	2.10921	0.571164	1.34802e-05	0.000149501	ENSMUSG00000070424	Art5	11875	protein_coding
23.234	2.09776	0.556458	1.35508e-05	0.000150176	ENSMUSG00000083720	Gm12901		processed_pseudogene
7698.64	0.726544	0.178043	1.36399e-05	0.000151075	ENSMUSG00000066406	Akap13	75547	protein_coding
1315.91	1.26238	0.327003	1.36464e-05	0.000151075	ENSMUSG00000026932	Nacc2	67991	protein_coding
6099.39	-0.732177	0.180929	1.36613e-05	0.000151081	ENSMUSG00000043424	Eif3j2	100042807	protein_coding
62644	1.83161	0.492282	1.36542e-05	0.000151081	ENSMUSG00000048583	Igf2	16002	protein_coding
197.658	-2.11184	0.57294	1.36779e-05	0.000151185	ENSMUSG00000030513	Pcsk6	18553	protein_coding
74.0025	1.42126	0.371348	1.37789e-05	0.000152221	ENSMUSG00000112550	Gm6627		processed_pseudogene
1740.28	0.723053	0.177245	1.37966e-05	0.000152304	ENSMUSG00000041777	Cir1	66935	protein_coding
19.283	7.54952	2.85198	1.3801e-05	0.000152304	ENSMUSG00000031494	Cd209a	170786	protein_coding
862.311	1.48184	0.391605	1.38519e-05	0.000152786	ENSMUSG00000030688	Stard10	56018	protein_coding
1615.37	-0.900801	0.225625	1.39672e-05	0.000153977	ENSMUSG00000010048	Ifrd2	15983	protein_coding
59.9996	2.68922	0.742896	1.4006e-05	0.000154323	ENSMUSG00000030772	Dkk3	50781	protein_coding
2749.07	-0.587241	0.141549	1.40331e-05	0.00015446	ENSMUSG00000020219	Timm13	30055	protein_coding
2530.18	0.828799	0.205277	1.40278e-05	0.00015446	ENSMUSG00000028466	Creb3	12913	protein_coding
521.43	0.99945	0.25296	1.43639e-05	0.000158018	ENSMUSG00000039461	Tcta	102791	protein_coding
10141.6	-0.517138	0.12329	1.44358e-05	0.000158725	ENSMUSG00000026083	Eif5b	226982	protein_coding
13147.9	0.811052	0.201201	1.44472e-05	0.000158768	ENSMUSG00000038271	Iffo1	320678	protein_coding
2095.1	-1.09404	0.281702	1.44797e-05	0.000159042	ENSMUSG00000064368	mt-Nd6	17722	protein_coding
3177.03	-0.906756	0.22819	1.45476e-05	0.000159703	ENSMUSG00000004880	Lbr	98386	protein_coding
377.347	6.46854	1.87829	1.48032e-05	0.000162425	ENSMUSG00000024300	Myo1f	17916	protein_coding
11408.5	-0.704034	0.17423	1.49027e-05	0.000163431	ENSMUSG00000020741	Cluh	74148	protein_coding
1044.56	2.31624	0.63848	1.49213e-05	0.000163549	ENSMUSG00000042228	Lyn	17096	protein_coding
1315.63	-1.13923	0.294926	1.49823e-05	0.000164094	ENSMUSG00000037474	Dtl	76843	protein_coding
2148.42	0.507971	0.121348	1.49866e-05	0.000164094	ENSMUSG00000068732	Tmem167b	67495	protein_coding
623.102	-0.690561	0.169266	1.51684e-05	0.000165997	ENSMUSG00000051721	Wdcp	238037	protein_coding
142.123	1.1399	0.294131	1.52679e-05	0.000166999	ENSMUSG00000050908	Tvp23a	383103	protein_coding
228.834	3.86102	1.08555	1.53389e-05	0.000167689	ENSMUSG00000115149	9330188P03Rik	380930	lncRNA
4058.37	-0.524926	0.125906	1.54236e-05	0.000168527	ENSMUSG00000027637	Rab5if	67388	protein_coding
736.759	1.25971	0.329242	1.54342e-05	0.000168554	ENSMUSG00000024511	Rab27b	80718	protein_coding
31568.5	-0.498163	0.119018	1.55869e-05	0.000170134	ENSMUSG00000046434	Hnrnpa1	15382	protein_coding
259.79	0.903097	0.227244	1.56086e-05	0.000170252	ENSMUSG00000055633	Zfp580	68992	protein_coding
718.875	6.74458	1.96996	1.56139e-05	0.000170252	ENSMUSG00000040809	Chil3	12655	protein_coding
2130.77	0.847804	0.212005	1.57888e-05	0.000172069	ENSMUSG00000054277	Arfgap3	66251	protein_coding
71.3172	-3.17067	0.938265	1.58585e-05	0.000172739	ENSMUSG00000005360	Slc1a3	20512	protein_coding
4499.44	-0.78199	0.196086	1.59818e-05	0.000173992	ENSMUSG00000028955	Vamp3	22319	protein_coding
1426.83	-0.764013	0.188556	1.6163e-05	0.000175738	ENSMUSG00000022792	Yars2	70120	protein_coding
3124.1	-0.590346	0.142978	1.61649e-05	0.000175738	ENSMUSG00000008373	Prpf31	68988	protein_coding
1163.51	1.01917	0.260806	1.61673e-05	0.000175738	ENSMUSG00000038593	Tctn1	654470	protein_coding
405.553	-1.75081	0.475274	1.62543e-05	0.0001765	ENSMUSG00000025665	Rps6ka6	67071	protein_coding
3541.38	0.870009	0.218397	1.62486e-05	0.0001765	ENSMUSG00000038658	Ric1	226089	protein_coding
1250.48	-0.656158	0.160973	1.62859e-05	0.000176752	ENSMUSG00000025264	Tsr2	69499	protein_coding
6200.03	0.528621	0.127233	1.63053e-05	0.00017678	ENSMUSG00000042626	Shc1	20416	protein_coding
1198.56	1.10044	0.283889	1.63049e-05	0.00017678	ENSMUSG00000026113	Inpp4a	269180	protein_coding
952.04	0.949893	0.241126	1.63241e-05	0.000176801	ENSMUSG00000039476	Prrx2	20204	protein_coding
39.5316	7.30622	2.00212	1.6317e-05	0.000176801	ENSMUSG00000052760	A630001G21Rik	319997	protein_coding
351.99	2.0325	0.560192	1.6352e-05	0.000177011	ENSMUSG00000028803	Nipal3	74552	protein_coding
18646.9	2.39428	0.662264	1.63898e-05	0.000177329	ENSMUSG00000058914	C1qtnf3	81799	protein_coding
1450.88	1.24136	0.324835	1.64722e-05	0.000178129	ENSMUSG00000019088	Dnase1l1	69537	protein_coding
958.762	-0.633545	0.15441	1.65263e-05	0.000178622	ENSMUSG00000040321	Zfp770	228491	protein_coding
62.8327	3.96461	1.14185	1.65453e-05	0.000178736	ENSMUSG00000011008	Mcoln2	68279	protein_coding
874.83	0.955009	0.24264	1.66388e-05	0.00017956	ENSMUSG00000034007	Scaper	244891	protein_coding
1235.89	1.48014	0.394934	1.66315e-05	0.00017956	ENSMUSG00000030281	Il17rc	171095	protein_coding
1078.98	1.06247	0.273559	1.66508e-05	0.000179597	ENSMUSG00000024854	Pold4	69745	protein_coding
2180.65	-0.695218	0.169732	1.68058e-05	0.000181085	ENSMUSG00000075054	Yae1d1	67008	protein_coding
232.653	1.72212	0.465696	1.6806e-05	0.000181085	ENSMUSG00000030525	Chrna7	11441	protein_coding
126.203	3.2252	0.918343	1.68652e-05	0.00018163	ENSMUSG00000019320	Noxo1	71893	protein_coding
3018.59	0.739716	0.183132	1.69272e-05	0.000182111	ENSMUSG00000035992	Fnip1	216742	protein_coding
32.7173	3.42441	0.970297	1.69218e-05	0.000182111	ENSMUSG00000038390	Gpr162	14788	protein_coding
120.154	5.00775	1.44995	1.69762e-05	0.000182544	ENSMUSG00000052212	Cd177	68891	protein_coding
1206.98	-0.504092	0.120624	1.71225e-05	0.000184023	ENSMUSG00000049300	Prmt6	99890	protein_coding
871.595	1.52146	0.407594	1.72118e-05	0.000184888	ENSMUSG00000075592	Nynrin	277154	protein_coding
254.917	-1.79314	0.486195	1.72706e-05	0.000185303	ENSMUSG00000053199	Arhgap20	244867	protein_coding
3670.93	-1.0333	0.269924	1.72671e-05	0.000185303	ENSMUSG00000005410	Mcm5	17218	protein_coding
2527.48	-0.55071	0.133527	1.7277e-05	0.000185303	ENSMUSG00000027374	Mrps5	77721	protein_coding
1140.37	0.557033	0.135301	1.74383e-05	0.000186939	ENSMUSG00000024357	Sil1	81500	protein_coding
2439.59	-0.94762	0.240793	1.75454e-05	0.00018799	ENSMUSG00000031584	Gsr	14782	protein_coding
2101.3	0.624454	0.153316	1.75572e-05	0.00018802	ENSMUSG00000048307	Ankrd46	68839	protein_coding
580.261	-0.81753	0.205121	1.75887e-05	0.000188261	ENSMUSG00000027242	Wdr76	241627	protein_coding
2200.47	-0.771664	0.194648	1.76594e-05	0.000188923	ENSMUSG00000030505	Prmt3	71974	protein_coding
28.2527	2.36002	0.65766	1.77971e-05	0.000190299	ENSMUSG00000032066	Bco2	170752	protein_coding
3167.1	-0.568141	0.138136	1.78806e-05	0.000191093	ENSMUSG00000026174	Cnot9	58184	protein_coding
4040.39	-0.650226	0.160075	1.78938e-05	0.000191137	ENSMUSG00000038975	Rabggtb	19352	protein_coding
4283.48	-0.853525	0.216423	1.79233e-05	0.000191356	ENSMUSG00000020089	Ppa1	67895	protein_coding
255.938	2.07805	0.586465	1.79553e-05	0.000191599	ENSMUSG00000034949	Zfr2	103406	protein_coding
9.91684	-2.81506	0.787413	1.80029e-05	0.000191912	ENSMUSG00000067215	Usp51	635253	protein_coding
585.781	1.10026	0.285535	1.80025e-05	0.000191912	ENSMUSG00000040466	Blvrb	233016	protein_coding
799.396	2.70468	0.768774	1.80238e-05	0.000192037	ENSMUSG00000040710	St8sia4	20452	protein_coding
256.312	5.69093	1.69276	1.82089e-05	0.000193911	ENSMUSG00000025044	Msr1	20288	protein_coding
393.15	1.74507	0.476868	1.82705e-05	0.000194468	ENSMUSG00000026786	Apbb1ip	54519	protein_coding
3713.9	0.870947	0.220452	1.82814e-05	0.000194485	ENSMUSG00000033684	Qsox1	104009	protein_coding
409.617	4.75709	1.38652	1.83062e-05	0.00019465	ENSMUSG00000079419	Ms4a6c	73656	protein_coding
6052.36	0.49445	0.119053	1.84496e-05	0.000196031	ENSMUSG00000027366	Sppl2a	66552	protein_coding
121.382	2.63802	0.741806	1.84547e-05	0.000196031	ENSMUSG00000047810	Ccdc88b	78317	protein_coding
2029.07	-4.82298	1.38531	1.85333e-05	0.000196766	ENSMUSG00000033044	Dhrs7c	68460	protein_coding
139.892	5.12859	1.57093	1.86044e-05	0.000197421	ENSMUSG00000020102	Slc16a7	20503	protein_coding
315.548	-4.56898	1.3309	1.86648e-05	0.000197875	ENSMUSG00000021587	Pcsk1	18548	protein_coding
397.167	5.48049	1.61812	1.8666e-05	0.000197875	ENSMUSG00000059498	Fcgr3	14131	protein_coding
1665.42	-0.705059	0.174565	1.87019e-05	0.000198055	ENSMUSG00000029366	Dck	13178	protein_coding
467.681	-0.671821	0.165694	1.86956e-05	0.000198055	ENSMUSG00000019831	Wasf1	83767	protein_coding
94.5214	3.03134	0.862764	1.88514e-05	0.000199538	ENSMUSG00000100005	B130024G19Rik		lncRNA
1319.65	-0.766117	0.192075	1.89448e-05	0.000200425	ENSMUSG00000020629	Adi1	104923	protein_coding
204.879	1.27867	0.340931	1.90407e-05	0.000201338	ENSMUSG00000048347	Pcdhb18	93889	protein_coding
1498.03	0.489087	0.118028	1.91789e-05	0.000202663	ENSMUSG00000038072	Galnt11	231050	protein_coding
3019.12	1.27489	0.337739	1.91853e-05	0.000202663	ENSMUSG00000023805	Synj2	20975	protein_coding
53.263	3.23365	0.93322	1.92049e-05	0.000202768	ENSMUSG00000028037	Ifi44	99899	protein_coding
27.1772	6.84283	1.90053	1.92645e-05	0.000203295	ENSMUSG00000074417	Pira12	18724	protein_coding
283.375	1.44811	0.389404	1.93917e-05	0.000204535	ENSMUSG00000105211
531.157	0.871805	0.221619	1.94203e-05	0.000204733	ENSMUSG00000043257	Pigv	230801	protein_coding
2151.65	-0.486301	0.116548	1.94352e-05	0.000204787	ENSMUSG00000047710	Champ1	101994	protein_coding
1764.84	-0.898394	0.229044	1.95073e-05	0.000205444	ENSMUSG00000026675	Hsd17b7	15490	protein_coding
359.363	6.77429	2.01302	1.96378e-05	0.000206714	ENSMUSG00000020143	Dock2	94176	protein_coding
890.307	0.836858	0.212065	1.96842e-05	0.000207098	ENSMUSG00000036534	Slc38a7	234595	protein_coding
708.147	0.541808	0.132014	1.98707e-05	0.000208786	ENSMUSG00000036941	Elac1	114615	protein_coding
132.919	1.12669	0.296419	1.98744e-05	0.000208786	ENSMUSG00000056679	Gpr173	70771	protein_coding
242.451	5.30599	1.5688	1.98644e-05	0.000208786	ENSMUSG00000048865	Arhgap30	226652	protein_coding
58.0719	6.00386	1.75621	1.99627e-05	0.000209608	ENSMUSG00000031264	Btk	12229	protein_coding
78.711	4.34676	1.27795	1.99852e-05	0.00020974	ENSMUSG00000043008	Klhl6	239743	protein_coding
[truncated: 3,974 more rows]

## Sheet: Myoblast_mdx_vs_WT
baseMean	log2FoldChange	lfcSE	pvalue	padj	ensembl_gene_id	mgi_symbol	entrezgene_id	gene_biotype
772.357	3.13005	0.203461	9.44195e-55	2.02841e-50	ENSMUSG00000085622	3110056K07Rik		lncRNA
3877.65	3.49912	0.295671	1.17076e-33	1.25757e-29	ENSMUSG00000033295	Ptprf	19268	protein_coding
185.432	9.40896	0.918586	8.15848e-31	5.84229e-27	ENSMUSG00000069996	Gm41341		transcribed_processed_pseudogene
834.667	8.04865	0.76142	1.38239e-27	7.42449e-24	ENSMUSG00000107470	Gm3375		processed_pseudogene
2965.71	3.23914	0.306824	2.1302e-27	9.15262e-24	ENSMUSG00000027254	Map1a	17754	protein_coding
107.776	6.89383	0.648369	5.38238e-27	1.92716e-23	ENSMUSG00000100622	Gm20379	115488195	protein_coding
70.3206	-0.0135309	0.147622	1.84371e-23	5.65836e-20	ENSMUSG00000112743	Gm49358		protein_coding
331.783	0.0271544	0.150427	2.2025e-23	5.91454e-20	ENSMUSG00000096862	Gm5859		transcribed_unprocessed_pseudogene
1475.16	3.59002	0.384624	4.74717e-22	1.13315e-18	ENSMUSG00000058064	Gm10036		processed_pseudogene
6390.21	-1.05161	0.114497	1.48306e-21	3.18606e-18	ENSMUSG00000059291	Rpl11	67025	protein_coding
520.592	-1.88123	0.204472	1.93629e-21	3.78157e-18	ENSMUSG00000097431	Gm26782	102640338	lncRNA
179.633	11.6888	2.27359	1.30511e-20	2.33648e-17	ENSMUSG00000101316	Gm12663		processed_pseudogene
1536.56	1.4577	0.163667	2.70181e-20	3.99339e-17	ENSMUSG00000020948	Klhl28	66689	protein_coding
11.5381	-0.0189754	0.148352	2.78829e-20	3.99339e-17	ENSMUSG00000024254	Abcg8	67470	protein_coding
254.863	-0.0114384	0.147356	2.50313e-20	3.99339e-17	ENSMUSG00000098369
74.0025	3.54234	0.405296	1.37535e-19	1.84667e-16	ENSMUSG00000112550	Gm6627		processed_pseudogene
188.301	6.69526	0.780778	5.63676e-19	7.1232e-16	ENSMUSG00000099397	Gm7809		processed_pseudogene
140.09	0.0194171	0.148584	6.96865e-19	8.31708e-16	ENSMUSG00000097307	Gm26834		lncRNA
379.258	-3.68549	0.448149	1.14066e-17	1.28973e-14	ENSMUSG00000079450	Cldn34c1	73061	protein_coding
1334.59	2.90974	0.361815	4.2109e-17	4.52314e-14	ENSMUSG00000070713	Hmgn2-ps		protein_coding
2006.95	-1.4414	0.180591	5.73236e-17	5.8642e-14	ENSMUSG00000027236	Eif3j1	78655	protein_coding
142.25	0.0162324	0.147999	3.95751e-16	3.86451e-13	ENSMUSG00000035004	Igsf6	80719	protein_coding
32044.5	5.86021	0.771434	7.77704e-16	7.26409e-13	ENSMUSG00000029661	Col1a2	12843	protein_coding
203.759	3.64274	0.480855	1.73484e-15	1.5529e-12	ENSMUSG00000031737	Irx5	54352	protein_coding
736.807	3.24282	0.434605	3.7747e-15	3.24368e-12	ENSMUSG00000023036	Pcdhgc4	93707	protein_coding
165.24	3.78037	0.539377	5.42631e-15	4.48359e-12	ENSMUSG00000027238	Frmd5	228564	protein_coding
92.2975	2.26765	0.307344	8.55508e-15	6.80699e-12	ENSMUSG00000047702	Or2y16	258459	protein_coding
92.9185	10.6211	2.38672	1.69393e-14	1.29967e-11	ENSMUSG00000113036	Gm47021		processed_pseudogene
6052.91	-1.41219	0.195066	1.94088e-14	1.43779e-11	ENSMUSG00000105263	Gm42427		TEC
1546.64	1.70639	0.236413	2.28995e-14	1.63983e-11	ENSMUSG00000080893	Ndufa12-ps		processed_pseudogene
603.261	2.17012	0.30082	2.38253e-14	1.65109e-11	ENSMUSG00000062093	Gm10110		transcribed_processed_pseudogene
46.0123	9.49307	2.23505	3.38561e-14	2.27291e-11	ENSMUSG00000091020	Gm5828		processed_pseudogene
67.224	-0.00891647	0.147085	3.51331e-14	2.28716e-11	ENSMUSG00000105207	Gm42927		processed_pseudogene
38.36	9.95309	2.32856	4.11887e-14	2.60252e-11	ENSMUSG00000083623	Gm7224		unprocessed_pseudogene
475.169	2.58003	0.364203	5.33552e-14	3.27494e-11	ENSMUSG00000040483	Xaf1	327959	protein_coding
36.7016	9.42692	2.22723	6.09744e-14	3.63865e-11	ENSMUSG00000112163	Gm8188		processed_pseudogene
2327.09	1.92876	0.273241	7.88422e-14	4.57775e-11	ENSMUSG00000038776	Ephx1	13849	protein_coding
6502.15	-1.57605	0.227672	2.15536e-13	1.21851e-10	ENSMUSG00000105703	Gm43305		lncRNA
813.921	-2.7141	0.394838	2.72174e-13	1.49926e-10	ENSMUSG00000095562	Erdr1x		lncRNA
466.556	0.00982163	0.147155	2.81175e-13	1.51012e-10	ENSMUSG00000097961	Gm27000		lncRNA
38.527	-0.00812311	0.147019	3.84508e-13	2.01473e-10	ENSMUSG00000111551	Gm48128		processed_pseudogene
28948.1	-1.13922	0.168297	6.70862e-13	3.43146e-10	ENSMUSG00000027288	Zfp106	20402	protein_coding
7941.58	-0.79437	0.118923	8.17734e-13	4.08544e-10	ENSMUSG00000030530	Furin	18550	protein_coding
508.992	3.22031	0.48517	1.20351e-12	5.87612e-10	ENSMUSG00000029468	P2rx7	18439	protein_coding
210.531	0.0107894	0.147255	1.47943e-12	7.06279e-10	ENSMUSG00000032089	Il10ra	16154	protein_coding
16.6428	3.56204	0.526874	1.77678e-12	8.29796e-10	ENSMUSG00000109863	Gm45643		TEC
79.8892	3.65055	0.558459	2.6552e-12	1.21365e-09	ENSMUSG00000028860	Sytl1	269589	protein_coding
20.8793	0.0109343	0.147271	3.06286e-12	1.37082e-09	ENSMUSG00000095779	Gm53189		unprocessed_pseudogene
138.539	-2.37861	0.375781	1.24742e-11	5.46906e-09	ENSMUSG00000072494	Ppp1r3e	105651	protein_coding
11725.6	0.0974629	0.202385	1.35069e-11	5.80339e-09	ENSMUSG00000067276	Capn6	12338	protein_coding
17.3293	-0.00885359	0.14694	1.58111e-11	6.66019e-09	ENSMUSG00000028415	Spink4	20731	protein_coding
480.29	2.25475	0.36074	1.86203e-11	7.69267e-09	ENSMUSG00000023046	Igfbp6	16012	protein_coding
147.902	-3.15319	0.505705	2.03624e-11	8.25369e-09	ENSMUSG00000112702	Gm47571		TEC
861.646	1.90331	0.30756	2.87319e-11	1.14305e-08	ENSMUSG00000049502	Dtx3l	209200	protein_coding
241.778	2.91764	0.481043	3.85173e-11	1.50448e-08	ENSMUSG00000006575	Rundc3a	51799	protein_coding
7090.63	5.79533	0.963032	4.45597e-11	1.70942e-08	ENSMUSG00000026365	Cfh	12628	protein_coding
894.249	-2.87036	0.47105	4.6377e-11	1.74792e-08	ENSMUSG00000041482	Piezo2	667742	protein_coding
57.1132	8.26152	2.11821	5.26438e-11	1.94991e-08	ENSMUSG00000094935	Gm9726		processed_pseudogene
46.4049	4.60411	0.753239	5.51498e-11	2.00811e-08	ENSMUSG00000083610	Oaz2-ps		processed_pseudogene
12326.1	0.142052	0.292792	7.30154e-11	2.61432e-08	ENSMUSG00000032744	Heyl	56198	protein_coding
1315.09	0.156563	0.346078	7.63814e-11	2.69e-08	ENSMUSG00000049641	Vgll2	215031	protein_coding
93.7479	8.00785	1.30797	9.61733e-11	3.33241e-08	ENSMUSG00000091900	Gm4353		processed_pseudogene
10.2721	-0.00833436	0.146982	1.57221e-10	5.36123e-08	ENSMUSG00000044860	Gm1123	382097	protein_coding
151.258	-1.39869	0.237175	1.86898e-10	6.27362e-08	ENSMUSG00000028331	Trmo	74753	protein_coding
16297	4.39077	0.759885	2.112e-10	6.98034e-08	ENSMUSG00000020176	Grb10	14783	protein_coding
1752.19	1.09178	0.18692	2.5458e-10	8.28657e-08	ENSMUSG00000064215	Ifi27	52668	protein_coding
17331.3	0.128847	0.257415	2.97424e-10	9.39642e-08	ENSMUSG00000004098	Col5a3	53867	protein_coding
1721.49	0.113772	0.227096	2.94024e-10	9.39642e-08	ENSMUSG00000033170	Card10	105844	protein_coding
43.856	8.65646	2.2471	3.98822e-10	1.24172e-07	ENSMUSG00000110620	Gm45733		lncRNA
390.938	3.53408	0.619506	4.50686e-10	1.38316e-07	ENSMUSG00000031734	Irx3	16373	protein_coding
1852.94	-1.31857	0.230831	4.67533e-10	1.41465e-07	ENSMUSG00000020022	Ndufa12	66414	protein_coding
1519.93	0.108123	0.217625	5.22683e-10	1.53819e-07	ENSMUSG00000037820	Tgm2	21817	protein_coding
51.2713	6.13864	1.04551	5.17811e-10	1.53819e-07	ENSMUSG00000108518	Gm5587		processed_pseudogene
910.056	4.28913	0.760072	5.67048e-10	1.6462e-07	ENSMUSG00000072674
201.506	4.96517	0.880308	5.96491e-10	1.70859e-07	ENSMUSG00000082935	Gm7658		processed_pseudogene
447.377	-1.05446	0.185897	7.84316e-10	2.21703e-07	ENSMUSG00000111202	Gm48275		lncRNA
761.678	1.80662	0.321378	8.31291e-10	2.3193e-07	ENSMUSG00000011658	Fuz	70300	protein_coding
409.354	1.36891	0.243769	9.05295e-10	2.49339e-07	ENSMUSG00000045827	Serpinb9	20723	protein_coding
16.1395	8.33285	2.32978	9.24058e-10	2.51285e-07	ENSMUSG00000117262	Gm9316		processed_pseudogene
4893.91	0.0578671	0.164517	9.54255e-10	2.55187e-07	ENSMUSG00000041577	Prelp	116847	protein_coding
1151.6	5.75027	1.03244	9.62163e-10	2.55187e-07	ENSMUSG00000062353	Gm15772		processed_pseudogene
3667.95	2.78073	0.498334	9.80632e-10	2.56575e-07	ENSMUSG00000016494	Cd34	12490	protein_coding
275.777	2.97909	0.530414	9.91282e-10	2.56575e-07	ENSMUSG00000029838	Ptn	19242	protein_coding
3268.82	3.1595	0.568831	1.0172e-09	2.60149e-07	ENSMUSG00000020044	Timp3	21859	protein_coding
7622.43	1.96649	0.354614	1.12425e-09	2.80841e-07	ENSMUSG00000016918	Sulf1	240725	protein_coding
242.964	-2.60043	0.466925	1.12198e-09	2.80841e-07	ENSMUSG00000102742	Pcdhga11	93723	protein_coding
582.749	4.34745	0.78152	1.15948e-09	2.86311e-07	ENSMUSG00000030701	Plekhb1	27276	protein_coding
1073.98	0.0994305	0.204915	1.2643e-09	3.08646e-07	ENSMUSG00000072941	Sod3	20657	protein_coding
2145.09	0.116784	0.232319	1.34626e-09	3.23157e-07	ENSMUSG00000059049	Frem1	329872	protein_coding
169.639	2.61036	0.472864	1.35382e-09	3.23157e-07	ENSMUSG00000097354	2310001H17Rik	76432	lncRNA
186.331	-3.1845	0.569185	1.50619e-09	3.55577e-07	ENSMUSG00000020431	Adcy1	432530	protein_coding
501.763	-2.15434	0.390851	1.67e-09	3.89963e-07	ENSMUSG00000110386	Gm42031		lncRNA
1369.56	2.64261	0.483208	1.76407e-09	4.075e-07	ENSMUSG00000054484	Tmem62	96957	protein_coding
4000.08	-3.29054	0.598827	1.82074e-09	4.16116e-07	ENSMUSG00000020019	Ntn4	57764	protein_coding
2079.36	2.20685	0.404472	1.88543e-09	4.26364e-07	ENSMUSG00000033705	Stard9	668880	protein_coding
1494.32	0.0998293	0.205329	2.01807e-09	4.51606e-07	ENSMUSG00000029309	Sparcl1	13602	protein_coding
23.578	-4.89017	0.876375	2.53439e-09	5.61302e-07	ENSMUSG00000036264	Fstl4	320027	protein_coding
50.4199	-0.00504494	0.146816	3.3107e-09	7.25753e-07	ENSMUSG00000055228	Gm49359		protein_coding
24206.6	4.98541	0.944146	3.50636e-09	7.60881e-07	ENSMUSG00000022860	Chodl	246048	protein_coding
12341	-0.963486	0.178384	3.8726e-09	8.31951e-07	ENSMUSG00000052698	Tln2	70549	protein_coding
58.0292	7.13898	1.34995	5.23353e-09	1.11319e-06	ENSMUSG00000114827	Gm46432		processed_pseudogene
2371.35	0.0552208	0.162846	6.18958e-09	1.30363e-06	ENSMUSG00000033453	Adamts15	235130	protein_coding
4793.95	-0.866167	0.16365	6.72375e-09	1.40239e-06	ENSMUSG00000033671	Cep350	74081	protein_coding
2229.08	-0.833208	0.154883	6.93178e-09	1.43188e-06	ENSMUSG00000094627	Gm10182		processed_pseudogene
23.6688	0.00728446	0.146929	7.3202e-09	1.49771e-06	ENSMUSG00000078636	Gm7336		processed_pseudogene
107996	4.53523	0.88024	7.677e-09	1.5559e-06	ENSMUSG00000090877	Hspa1b	15511	protein_coding
1656.8	3.91918	0.761332	8.40658e-09	1.68784e-06	ENSMUSG00000015243	Abca1	11303	protein_coding
455.596	2.57271	0.496726	8.96312e-09	1.78291e-06	ENSMUSG00000018604	Tbx3	21386	protein_coding
1616.7	1.43933	0.27742	9.63551e-09	1.89908e-06	ENSMUSG00000026104	Stat1	20846	protein_coding
305.577	-1.34385	0.260963	1.03042e-08	2.01241e-06	ENSMUSG00000103865	Gm37416		TEC
974.948	0.091141	0.19417	1.15334e-08	2.21581e-06	ENSMUSG00000070564	Ntn5	243967	protein_coding
23.234	5.87291	1.01754	1.15519e-08	2.21581e-06	ENSMUSG00000083720	Gm12901		processed_pseudogene
6.63708	0.00783294	0.146977	1.17288e-08	2.22982e-06	ENSMUSG00000107896	Gm8719		processed_pseudogene
1554.73	3.68767	0.726815	1.19234e-08	2.24693e-06	ENSMUSG00000031618	Nr3c2	110784	protein_coding
6644.97	-0.919096	0.177922	1.36399e-08	2.52609e-06	ENSMUSG00000029070	Mxra8	74761	protein_coding
1420.13	3.72012	0.73563	1.35591e-08	2.52609e-06	ENSMUSG00000033174	Mgll	23945	protein_coding
3658.24	0.0790366	0.181259	1.62367e-08	2.98131e-06	ENSMUSG00000027524	Edn3	13616	protein_coding
74.4849	5.23155	1.03408	2.06946e-08	3.76764e-06	ENSMUSG00000006014	Prg4	96875	protein_coding
333.219	3.2486	0.646653	2.15084e-08	3.8829e-06	ENSMUSG00000057143	Trim12c	319236	protein_coding
9346.98	0.0417321	0.15574	2.20534e-08	3.9481e-06	ENSMUSG00000033327	Tnxb	81877	protein_coding
417.728	1.88903	0.379591	2.82583e-08	5.01713e-06	ENSMUSG00000081788	Gm5898		processed_pseudogene
1110.1	3.45335	0.722141	3.21557e-08	5.66231e-06	ENSMUSG00000045636	Mtus1	102103	protein_coding
2688.32	0.130126	0.259212	3.30233e-08	5.76781e-06	ENSMUSG00000067586	S1pr3	13610	protein_coding
16320.9	0.0850436	0.187262	3.33217e-08	5.77299e-06	ENSMUSG00000053113	Socs3	12702	protein_coding
7961.56	0.055808	0.163168	3.52085e-08	6.05108e-06	ENSMUSG00000029287	Tgfbr3	21814	protein_coding
4502.11	3.36099	0.691125	3.56636e-08	6.08064e-06	ENSMUSG00000003617	Cp	12870	protein_coding
726.646	1.60469	0.325675	3.68077e-08	6.2263e-06	ENSMUSG00000003123	Lipe	16890	protein_coding
1467.7	0.044074	0.156822	3.92354e-08	6.58511e-06	ENSMUSG00000026241	Nppc	18159	protein_coding
151.178	7.11477	2.17343	4.11459e-08	6.85222e-06	ENSMUSG00000056144	Trim34a	94094	protein_coding
841.425	5.71403	1.18333	4.3153e-08	7.13121e-06	ENSMUSG00000059751	Rps3a3		processed_pseudogene
256.215	0.0868502	0.189432	4.7862e-08	7.78953e-06	ENSMUSG00000016024	Lbp	16803	protein_coding
3221.9	0.856885	0.17418	4.76597e-08	7.78953e-06	ENSMUSG00000021375	Kif13a	16553	protein_coding
1828.02	0.0903465	0.193124	4.83076e-08	7.80294e-06	ENSMUSG00000110195	Pde2a	207728	protein_coding
4444.56	0.0430427	0.156325	5.21451e-08	8.35995e-06	ENSMUSG00000021835	Bmp4	12159	protein_coding
3778.07	1.06026	0.216901	5.32796e-08	8.47857e-06	ENSMUSG00000035614	Togaram1	328108	protein_coding
51848.8	4.10733	0.86042	5.46814e-08	8.63765e-06	ENSMUSG00000021250	Fos	14281	protein_coding
2612.84	0.0450453	0.157273	6.79447e-08	1.06544e-05	ENSMUSG00000030732	Chrdl2	69121	protein_coding
5271.78	5.51799	1.16418	7.44428e-08	1.15888e-05	ENSMUSG00000100801	Gm15459		processed_pseudogene
89.0816	6.08965	1.28485	7.54206e-08	1.15987e-05	ENSMUSG00000072324	Gm8420		processed_pseudogene
52.5065	4.45845	0.935693	7.59807e-08	1.15987e-05	ENSMUSG00000073371	Gm6594		processed_pseudogene
42.1414	0.0051071	0.146664	7.61263e-08	1.15987e-05	ENSMUSG00000093996	Spata31f1c	100043920	protein_coding
3298.72	-0.633427	0.130992	8.15986e-08	1.2345e-05	ENSMUSG00000030172	Erc1	111173	protein_coding
294.695	4.24091	0.898727	8.41502e-08	1.2642e-05	ENSMUSG00000047330	Kcne4	57814	protein_coding
235.07	0.0498338	0.159727	8.50618e-08	1.26819e-05	ENSMUSG00000000305	Cdh4	12561	protein_coding
965.494	1.03642	0.216251	8.60672e-08	1.26819e-05	ENSMUSG00000028393	Alad	17025	protein_coding
526.699	0.133112	0.267649	8.64107e-08	1.26819e-05	ENSMUSG00000030087	Klf15	66277	protein_coding
70.2923	5.69036	1.19637	8.67776e-08	1.26819e-05	ENSMUSG00000047347	Tdg-ps	545124	processed_pseudogene
409.396	1.99312	0.424357	9.24448e-08	1.33288e-05	ENSMUSG00000025407	Gli1	14632	protein_coding
46.5828	2.48831	0.526096	9.23314e-08	1.33288e-05	ENSMUSG00000078234	Klhdc7a	242721	protein_coding
1220.4	0.048826	0.159191	9.32041e-08	1.33487e-05	ENSMUSG00000022032	Scara5	71145	protein_coding
713.512	1.90932	0.40311	9.61849e-08	1.36844e-05	ENSMUSG00000027834	Serpini1	20713	protein_coding
4239.52	-0.438253	0.089141	9.82561e-08	1.38871e-05	ENSMUSG00000045216	Hs6st1	50785	protein_coding
1773.4	3.50625	0.75259	1.02215e-07	1.43522e-05	ENSMUSG00000066113	Adamtsl1	77739	protein_coding
2662.67	0.0275147	0.150565	1.05654e-07	1.47387e-05	ENSMUSG00000038642	Ctss	13040	protein_coding
561.456	0.0844127	0.186621	1.07506e-07	1.48344e-05	ENSMUSG00000026077	Npas2	18143	protein_coding
440.991	12.7473	3.50871	1.07721e-07	1.48344e-05	ENSMUSG00000094497	Gm8210		processed_pseudogene
16158.6	1.12209	0.237455	1.09923e-07	1.50412e-05	ENSMUSG00000005320	Fgfr4	14186	protein_coding
98.0217	3.71911	0.797272	1.23112e-07	1.67394e-05	ENSMUSG00000035513	Ntng2	171171	protein_coding
3812.29	1.17435	0.25231	1.29195e-07	1.7456e-05	ENSMUSG00000038178	Slc43a2	215113	protein_coding
4959.74	-0.548174	0.11593	1.31847e-07	1.77029e-05	ENSMUSG00000078515	Ddi2	68817	protein_coding
197.766	3.62229	0.789643	1.70493e-07	2.27498e-05	ENSMUSG00000063696	Gm8730		processed_pseudogene
516.436	6.47277	1.40867	1.83436e-07	2.4217e-05	ENSMUSG00000054072	Iigp1	60440	protein_coding
156.798	6.18432	1.37292	1.83744e-07	2.4217e-05	ENSMUSG00000066553	Gm6969		processed_pseudogene
409.175	3.18604	0.704295	1.94098e-07	2.54257e-05	ENSMUSG00000038248	Sobp	109205	protein_coding
178.324	1.59087	0.348265	2.09983e-07	2.73398e-05	ENSMUSG00000031478	Nek3	23954	protein_coding
165.988	0.0446466	0.157068	2.30515e-07	2.98323e-05	ENSMUSG00000036560	Lgi4	243914	protein_coding
85.2185	0.0521258	0.160967	2.3673e-07	3.04531e-05	ENSMUSG00000078922	Tgtp1	21822	protein_coding
799.669	0.0809389	0.182954	2.47795e-07	3.16868e-05	ENSMUSG00000048022	Tmem229a	319832	protein_coding
1098.24	1.15076	0.255262	2.78332e-07	3.53811e-05	ENSMUSG00000030083	Abtb1	80283	protein_coding
2244.26	0.0351932	0.153075	2.97272e-07	3.75664e-05	ENSMUSG00000066687	Zbtb16	235320	protein_coding
37.0764	4.02225	0.899129	3.06051e-07	3.84497e-05	ENSMUSG00000103847	Gm20056		processed_pseudogene
523.064	0.104254	0.210941	3.18543e-07	3.97864e-05	ENSMUSG00000018830	Myh11	17880	protein_coding
1194.65	0.0778636	0.179819	3.23582e-07	4.01822e-05	ENSMUSG00000036570	Fxyd1	56188	protein_coding
1801.69	0.0748517	0.177258	3.50685e-07	4.32975e-05	ENSMUSG00000026840	Lamc3	23928	protein_coding
28780.1	4.11413	0.942426	3.65447e-07	4.48623e-05	ENSMUSG00000003545	Fosb	14282	protein_coding
530.453	0.0900925	0.192942	3.96374e-07	4.83824e-05	ENSMUSG00000015085	Entpd2	12496	protein_coding
286.552	2.86609	0.652755	4.33213e-07	5.2285e-05	ENSMUSG00000037921	Ddx60	234311	protein_coding
1692.2	0.0699451	0.173096	4.3178e-07	5.2285e-05	ENSMUSG00000047686	Rtl3	213436	protein_coding
680.015	0.0972068	0.201484	4.38104e-07	5.25798e-05	ENSMUSG00000012428	Steap4	117167	protein_coding
1895.91	0.887412	0.202058	4.56634e-07	5.42418e-05	ENSMUSG00000030826	Bcat2	12036	protein_coding
167.832	-1.78324	0.405742	4.57002e-07	5.42418e-05	ENSMUSG00000052560	Cpne8	66871	protein_coding
293.805	3.29216	0.75398	4.70213e-07	5.55032e-05	ENSMUSG00000074896	Ifit3	15959	protein_coding
1176.94	2.4142	0.554833	4.94601e-07	5.8063e-05	ENSMUSG00000003153	Slc2a3	20527	protein_coding
300.658	0.053293	0.161666	5.01915e-07	5.86013e-05	ENSMUSG00000030507	Dbx1	13172	protein_coding
3017.74	0.050447	0.16001	5.10807e-07	5.89982e-05	ENSMUSG00000023964	Calcr	12311	protein_coding
150.404	0.117604	0.232318	5.09811e-07	5.89982e-05	ENSMUSG00000048747	E130114P18Rik		protein_coding
4248.83	2.515	0.580581	5.18707e-07	5.95903e-05	ENSMUSG00000030103	Bhlhe40	20893	protein_coding
14.6494	-0.00354016	0.14675	5.72655e-07	6.5438e-05	ENSMUSG00000094856
632.053	0.113028	0.224404	6.38905e-07	7.26222e-05	ENSMUSG00000042254	Cilp	214425	protein_coding
5762.04	-0.479547	0.107227	6.77881e-07	7.66469e-05	ENSMUSG00000036087	Slain2	75991	protein_coding
1493.27	0.123481	0.243554	7.21584e-07	8.11612e-05	ENSMUSG00000053279	Aldh1a1	11668	protein_coding
121.516	0.132843	0.263788	7.39758e-07	8.2772e-05	ENSMUSG00000031070	Mrgprf	211577	protein_coding
2499.01	0.0402109	0.15505	7.8104e-07	8.69382e-05	ENSMUSG00000052305	Hbb-bs	15129	protein_coding
7441.72	0.0529482	0.161396	7.98366e-07	8.84088e-05	ENSMUSG00000029659	Medag	70717	protein_coding
9078.94	0.0776768	0.179666	8.12563e-07	8.95194e-05	ENSMUSG00000028339	Col15a1	12819	protein_coding
493.573	0.0552382	0.162754	8.89805e-07	9.7529e-05	ENSMUSG00000005373	Mlxipl	58805	protein_coding
4398.21	2.53325	0.601948	9.01171e-07	9.79145e-05	ENSMUSG00000033685	Ucp2	22228	protein_coding
119.48	-2.77237	0.655629	9.02438e-07	9.79145e-05	ENSMUSG00000034555	Tex16		protein_coding
12700	0.150614	0.315456	9.07687e-07	9.79891e-05	ENSMUSG00000044786	Zfp36	22695	protein_coding
1450.39	0.0772317	0.179502	9.37122e-07	0.000100661	ENSMUSG00000021091	Serpina3n	20716	protein_coding
1220.5	1.30395	0.306039	9.58539e-07	0.000102449	ENSMUSG00000031538	Plat	18791	protein_coding
9.90469	6.42452	2.19991	9.77505e-07	0.000103537	ENSMUSG00000092229	Gm5977		transcribed_unprocessed_pseudogene
10.2331	6.75646	2.34132	9.78352e-07	0.000103537	ENSMUSG00000103137	Gm37981		processed_pseudogene
5265.07	0.0960587	0.1995	1.05301e-06	0.000110891	ENSMUSG00000001506	Col1a1	12842	protein_coding
631.1	-0.481511	0.110397	1.12001e-06	0.000116802	ENSMUSG00000036721	Zscan12	22758	protein_coding
555.865	1.80199	0.430348	1.11867e-06	0.000116802	ENSMUSG00000063268	Parp10	671535	protein_coding
874.048	1.03612	0.245825	1.17203e-06	0.000121636	ENSMUSG00000044730	Airim	194268	protein_coding
2856.92	1.96799	0.474019	1.19214e-06	0.000123129	ENSMUSG00000032238	Rora	19883	protein_coding
339.302	-2.21702	0.531397	1.22826e-06	0.000126252	ENSMUSG00000029778	Adcyap1r1	11517	protein_coding
2392.92	2.55379	0.620373	1.3128e-06	0.000133663	ENSMUSG00000035305	Ror1	26563	protein_coding
2223.35	0.749125	0.176952	1.31253e-06	0.000133663	ENSMUSG00000071793	2610005L07Rik		transcribed_unprocessed_pseudogene
604.407	0.706208	0.166649	1.33652e-06	0.000135437	ENSMUSG00000031534	Smim19	102032	protein_coding
763.745	1.81636	0.439098	1.38477e-06	0.000139667	ENSMUSG00000040147	Maob	109731	protein_coding
2938.07	0.996328	0.238263	1.40475e-06	0.00014102	ENSMUSG00000006920	Ezh1	14055	protein_coding
138	1.62293	0.395031	1.50793e-06	0.000150674	ENSMUSG00000038793	Lefty1	13590	protein_coding
150.285	0.0809939	0.182728	1.52677e-06	0.00015115	ENSMUSG00000051041	Olfml1	244198	protein_coding
8799.74	0.0267693	0.150345	1.5235e-06	0.00015115	ENSMUSG00000069516	Lyz2	17105	protein_coding
68.9204	3.6982	0.913058	1.55077e-06	0.000152822	ENSMUSG00000021340	Gpld1	14756	protein_coding
1414.45	1.91608	0.467034	1.56308e-06	0.000153332	ENSMUSG00000026737	Pip4k2a	18718	protein_coding
5446.82	2.79048	0.68743	1.60763e-06	0.000156985	ENSMUSG00000020620	Abca8b	27404	protein_coding
668.119	0.0230871	0.1494	1.69042e-06	0.000164323	ENSMUSG00000036896	C1qc	12262	protein_coding
1131.21	1.92542	0.475448	1.80928e-06	0.000175085	ENSMUSG00000000359	Rem1	19700	protein_coding
126.843	3.59135	0.882589	1.91332e-06	0.000184322	ENSMUSG00000030107	Usp18	24110	protein_coding
1368.93	4.2251	1.05068	1.92331e-06	0.000184458	ENSMUSG00000062611	Rps3a2		processed_pseudogene
53586	-1.18808	0.291224	1.95863e-06	0.00018701	ENSMUSG00000018593	Sparc	20692	protein_coding
26.1105	6.04756	2.12397	2.12938e-06	0.000202413	ENSMUSG00000033227	Wnt6	22420	protein_coding
324.894	3.64145	0.922976	2.32524e-06	0.000220058	ENSMUSG00000026941	Mamdc4	381352	protein_coding
2670.27	0.137591	0.274772	2.38287e-06	0.000224523	ENSMUSG00000048126	Col6a3	12835	protein_coding
994.562	0.065974	0.169927	2.40185e-06	0.000225323	ENSMUSG00000074207	Adh1	11522	protein_coding
8160.47	-0.719174	0.176614	2.4263e-06	0.000226627	ENSMUSG00000003038	Hmgn2	15331	protein_coding
156.248	0.068095	0.171473	2.64395e-06	0.000245887	ENSMUSG00000026167	Wnt10a	22409	protein_coding
77.3949	0.0422949	0.15594	2.74681e-06	0.000254352	ENSMUSG00000095348	Gm3892	665845	lncRNA
508.024	2.08142	0.518373	2.78292e-06	0.00025659	ENSMUSG00000046318	Ccbe1	320924	protein_coding
342.898	-1.65219	0.415338	2.88067e-06	0.000264468	ENSMUSG00000036006	Ripor2	193385	protein_coding
2576.53	-0.546726	0.133528	3.07412e-06	0.000281027	ENSMUSG00000032640	Chsy1	269941	protein_coding
815.79	0.0945881	0.19759	3.12825e-06	0.000284764	ENSMUSG00000021130	Galnt16	108760	protein_coding
179.739	2.51772	0.644571	3.21919e-06	0.000291805	ENSMUSG00000002908	Kcnn1	84036	protein_coding
500.322	0.0674416	0.171018	3.26127e-06	0.000294378	ENSMUSG00000047907	Tshz2	228911	protein_coding
9474.07	0.0397041	0.154813	3.33877e-06	0.000300112	ENSMUSG00000041828	Abca8a	217258	protein_coding
72.4928	-0.0251457	0.149933	3.46323e-06	0.000310002	ENSMUSG00000106797	Gm42936		lncRNA
578.954	0.0702521	0.173191	3.65837e-06	0.000326111	ENSMUSG00000029648	Flt1	14254	protein_coding
93.1565	4.74942	1.23275	3.67893e-06	0.000326588	ENSMUSG00000102550	Gm8276		processed_pseudogene
1184.2	0.0486782	0.159011	4.05673e-06	0.000358645	ENSMUSG00000035493	Tgfbi	21810	protein_coding
151.025	3.78324	0.994027	4.10432e-06	0.000361365	ENSMUSG00000045498	Pcdhb3	93874	protein_coding
44.5483	0.0421618	0.15587	4.21794e-06	0.000369853	ENSMUSG00000058740	Kcnt1	227632	protein_coding
797.278	0.0908635	0.193016	4.26139e-06	0.000371266	ENSMUSG00000040253	Gbp7	229900	protein_coding
2447.21	0.0248031	0.149818	4.26862e-06	0.000371266	ENSMUSG00000046805	Mpeg1	17476	protein_coding
2192.22	-0.599472	0.149722	4.40092e-06	0.00038123	ENSMUSG00000021302	Ggps1	14593	protein_coding
466.269	1.31801	0.339517	4.43749e-06	0.000382853	ENSMUSG00000011382	Dhdh	71755	protein_coding
13301.6	0.505867	0.125364	4.62591e-06	0.000397513	ENSMUSG00000071796	6820431F20Rik		transcribed_unprocessed_pseudogene
153.395	0.0413783	0.155517	4.76936e-06	0.000408208	ENSMUSG00000079017	Ifi27l2a	76933	protein_coding
16.4271	0.0818739	0.183495	4.87423e-06	0.000415528	ENSMUSG00000029120	Ppp2r2c	269643	protein_coding
66.623	0.0826209	0.184113	4.91192e-06	0.000417086	ENSMUSG00000029123	Stk32b	64293	protein_coding
1300.7	2.60937	0.689151	5.07555e-06	0.000429284	ENSMUSG00000034422	Parp14	547253	protein_coding
1218.37	1.64516	0.430265	5.22247e-06	0.000439125	ENSMUSG00000031595	Pdgfrl	68797	protein_coding
743.624	0.0264358	0.150249	5.23278e-06	0.000439125	ENSMUSG00000056054	S100a8	20201	protein_coding
253.522	4.7297	1.2574	5.30212e-06	0.000443212	ENSMUSG00000067608	Pcna-ps2		processed_pseudogene
6577.51	1.69994	0.448649	5.66394e-06	0.00046903	ENSMUSG00000022893	Adamts1	11504	protein_coding
275.979	0.0305569	0.151461	5.67648e-06	0.00046903	ENSMUSG00000033544	Angptl1	72713	protein_coding
39019	0.115675	0.228109	5.66878e-06	0.00046903	ENSMUSG00000055632	Hmcn2	665700	protein_coding
730.096	0.0276293	0.150587	5.81719e-06	0.000478815	ENSMUSG00000036887	C1qa	12259	protein_coding
887.428	0.0938857	0.1965	5.86589e-06	0.00048098	ENSMUSG00000034990	Otoa	246190	protein_coding
12592.2	-0.697762	0.182254	5.91203e-06	0.000482921	ENSMUSG00000020393	Kremen1	84035	protein_coding
9515.71	2.7424	0.736574	6.36243e-06	0.000517742	ENSMUSG00000023034	Nr4a1	15370	protein_coding
276.492	0.0818852	0.183713	6.66125e-06	0.000540014	ENSMUSG00000035686	Thrsp	21835	protein_coding
4506.8	1.6617	0.444754	6.85982e-06	0.000554021	ENSMUSG00000070509	Rgma	244058	protein_coding
153.87	0.0434416	0.156429	6.90651e-06	0.000554692	ENSMUSG00000085095	Gm15635		lncRNA
506.179	-2.02172	0.543792	6.91977e-06	0.000554692	ENSMUSG00000103037	Pcdhgb1	93699	protein_coding
650.747	0.0201533	0.148744	6.96711e-06	0.000555108	ENSMUSG00000026395	Ptprc	19264	protein_coding
8633.45	0.436751	0.109834	6.97663e-06	0.000555108	ENSMUSG00000055538	Zcchc24	71918	protein_coding
326.358	1.1816	0.312021	7.03884e-06	0.00055799	ENSMUSG00000055692	Tmem191	224019	protein_coding
21.6883	0.0443518	0.156871	7.33326e-06	0.000579193	ENSMUSG00000113123	Gm40864		lncRNA
54.718	0.153481	0.321884	7.4192e-06	0.000583834	ENSMUSG00000038903	Ccdc68	381175	protein_coding
1130.26	0.0247762	0.149814	7.66881e-06	0.000601274	ENSMUSG00000069919	Hba-a1	15122	protein_coding
570.247	3.95607	1.07971	8.00125e-06	0.000625058	ENSMUSG00000102504	Gm21955		TEC
14.3329	7.85785	2.78137	8.252e-06	0.00064231	ENSMUSG00000020591	Ntsr2	18217	protein_coding
491.449	1.80792	0.490483	8.33234e-06	0.000643911	ENSMUSG00000020614	Fam20a	208659	protein_coding
731.883	1.16062	0.311856	8.39245e-06	0.000643911	ENSMUSG00000030717	Nupr1	56312	protein_coding
3227.68	-0.627191	0.163109	8.36366e-06	0.000643911	ENSMUSG00000033960	Jcad	240185	protein_coding
229.741	0.0486707	0.15896	8.38716e-06	0.000643911	ENSMUSG00000073940	Hbb-bt	101488143	protein_coding
181.742	0.083242	0.18504	8.45409e-06	0.000646332	ENSMUSG00000085519	Gm13703		lncRNA
148.169	0.112715	0.222827	8.48436e-06	0.000646346	ENSMUSG00000022018	Rgcc	66214	protein_coding
284.318	2.12029	0.5798	8.60315e-06	0.000652539	ENSMUSG00000021066	Atl1	73991	protein_coding
1593.59	0.158865	0.342251	8.62641e-06	0.000652539	ENSMUSG00000035929	H2-Q4	15015	protein_coding
757.382	1.38505	0.375594	8.9132e-06	0.000671868	ENSMUSG00000014554	Dguok	27369	protein_coding
1345.16	1.05322	0.283362	8.99969e-06	0.000676015	ENSMUSG00000040811	Eml2	72205	protein_coding
1353.24	0.723584	0.19234	9.34343e-06	0.00069939	ENSMUSG00000036291	Ap5m1	74385	protein_coding
198.497	2.1935	0.598271	9.68104e-06	0.000722145	ENSMUSG00000081111	Gm5913		processed_pseudogene
60.5103	0.0460569	0.157644	9.83525e-06	0.00073111	ENSMUSG00000026163	Sphkap	77629	protein_coding
104.322	0.0268589	0.150361	1.00307e-05	0.00074307	ENSMUSG00000073876	Gm13305	100042555	protein_coding
279.843	0.0850299	0.186775	1.01195e-05	0.000747072	ENSMUSG00000060924	Csmd1	94109	protein_coding
13920.8	1.73309	0.476906	1.0255e-05	0.00075448	ENSMUSG00000038393	Txnip	56338	protein_coding
636.769	0.0411018	0.155411	1.04063e-05	0.000762997	ENSMUSG00000030737	Slco2b1	101488	protein_coding
209.5	2.32425	0.637357	1.04427e-05	0.00076306	ENSMUSG00000112234	Gm48427		lncRNA
327.738	1.97452	0.542748	1.07242e-05	0.000778338	ENSMUSG00000020963	Tshr	22095	protein_coding
3487.31	0.0554839	0.162787	1.0692e-05	0.000778338	ENSMUSG00000022180	Slc7a8	50934	protein_coding
1067.22	-0.755347	0.204079	1.11345e-05	0.000805395	ENSMUSG00000031583	Wrn	22427	protein_coding
13443.9	-0.393827	0.101489	1.15069e-05	0.000829541	ENSMUSG00000043962	Thrap3	230753	protein_coding
133.058	3.63465	0.951598	1.19379e-05	0.000857735	ENSMUSG00000043448	Gjc2	118454	protein_coding
60.8643	0.0444448	0.156872	1.20511e-05	0.000862979	ENSMUSG00000086177	Gm14616		lncRNA
281.197	2.67471	0.749272	1.21162e-05	0.000864756	ENSMUSG00000115194	Gm48909		processed_pseudogene
429.85	-1.15056	0.317736	1.23991e-05	0.000879186	ENSMUSG00000001227	Sema6b	20359	protein_coding
788.287	0.0264151	0.150237	1.24002e-05	0.000879186	ENSMUSG00000019122	Ccl9	20308	protein_coding
995.434	0.610979	0.165074	1.36208e-05	0.000962553	ENSMUSG00000025357	Dgka	13139	protein_coding
562.292	0.0268479	0.150361	1.43955e-05	0.00101396	ENSMUSG00000040170	Fmo2	55990	protein_coding
713.938	1.38256	0.387372	1.44549e-05	0.00101482	ENSMUSG00000089704	Galnt2	108148	protein_coding
866.423	0.0456188	0.157438	1.47347e-05	0.00103109	ENSMUSG00000032500	Dclk3	245038	protein_coding
16686	0.101647	0.206164	1.48893e-05	0.00103853	ENSMUSG00000007655	Cav1	12389	protein_coding
47.9639	4.67107	1.35187	1.50172e-05	0.00104406	ENSMUSG00000096157	Gm5472		processed_pseudogene
78.8941	2.66446	0.782283	1.52417e-05	0.00105625	ENSMUSG00000079491	H2-T10		protein_coding
3129.32	0.492953	0.131856	1.57943e-05	0.00109103	ENSMUSG00000029385	Ccng2	12452	protein_coding
94.6995	3.95235	1.15048	1.62116e-05	0.00111626	ENSMUSG00000061897	Gm14292		processed_pseudogene
144.287	4.4541	1.29051	1.63366e-05	0.00112127	ENSMUSG00000021508	Cxcl14	57266	protein_coding
6671.1	1.33848	0.379873	1.68614e-05	0.0011528	ENSMUSG00000000435	Myf5	17877	protein_coding
13811	-0.515559	0.139873	1.69569e-05	0.0011528	ENSMUSG00000022010	Tsc22d1	21807	protein_coding
349.778	0.111708	0.220724	1.69499e-05	0.0011528	ENSMUSG00000034810	Scn7a	20272	protein_coding
229.521	2.67841	0.772485	1.74065e-05	0.00117337	ENSMUSG00000017737	Mmp9	17395	protein_coding
410.19	1.19882	0.340233	1.73628e-05	0.00117337	ENSMUSG00000020160	Meis1	17268	protein_coding
74.3459	1.66777	0.475637	1.74233e-05	0.00117337	ENSMUSG00000020467	Efemp1	216616	protein_coding
11.158	-0.0402967	0.155038	1.81492e-05	0.00121843	ENSMUSG00000098679	Mir7688	102465791	miRNA
753.582	0.131293	0.257604	1.8596e-05	0.00124454	ENSMUSG00000027656	Ccn5	22403	protein_coding
1141.71	2.11819	0.619827	2.04336e-05	0.00136278	ENSMUSG00000027544	Nfatc2	18019	protein_coding
1092.07	0.0240836	0.149634	2.04897e-05	0.00136278	ENSMUSG00000036905	C1qb	12260	protein_coding
33.0878	-3.42502	0.929926	2.05748e-05	0.00136422	ENSMUSG00000103966	Gm37120		TEC
3028.83	-0.523418	0.144207	2.06667e-05	0.00136466	ENSMUSG00000027624	Epb41l1	13821	protein_coding
1193.92	0.624698	0.17403	2.07084e-05	0.00136466	ENSMUSG00000041650	Pcca	110821	protein_coding
143.798	0.049514	0.159338	2.08298e-05	0.00136846	ENSMUSG00000087612	A230005M16Rik		lncRNA
308.442	0.0631026	0.16771	2.10873e-05	0.00138116	ENSMUSG00000038521	C1s1	50908	protein_coding
272.485	-1.5186	0.44086	2.12892e-05	0.00139014	ENSMUSG00000040133	Gpr176	381413	protein_coding
11681.7	2.40068	0.709281	2.14283e-05	0.00139498	ENSMUSG00000031762	Mt2	17750	protein_coding
53.0667	7.03271	2.13246	2.20077e-05	0.00142837	ENSMUSG00000112003	Gm4864		processed_pseudogene
587.873	0.0709177	0.173528	2.20939e-05	0.00142965	ENSMUSG00000052726	Kcnt2	240776	protein_coding
64.9528	2.12744	0.616099	2.22002e-05	0.00143221	ENSMUSG00000056880	Gadl1	73748	protein_coding
77.4943	-1.8393	0.540361	2.25132e-05	0.00144806	ENSMUSG00000091086	Rpl6l	432502	processed_pseudogene
103.458	0.0423385	0.155885	2.26243e-05	0.00145086	ENSMUSG00000052776	Oas1a	246730	protein_coding
1724.46	0.490397	0.134379	2.294e-05	0.00145805	ENSMUSG00000021240	Abcd4	19300	protein_coding
48.0925	2.63177	0.763897	2.28794e-05	0.00145805	ENSMUSG00000032482	Cspg5	29873	protein_coding
66.1351	0.0540615	0.161995	2.29369e-05	0.00145805	ENSMUSG00000070942	Il1rl2	107527	protein_coding
31.4954	0.0287967	0.150919	2.31504e-05	0.00146708	ENSMUSG00000074485	Gm7381		processed_pseudogene
299.705	1.11272	0.322334	2.32821e-05	0.00147108	ENSMUSG00000031145	Prickle3	54630	protein_coding
18.6673	2.24764	0.646783	2.41906e-05	0.00152401	ENSMUSG00000106512	Gm43078		TEC
479.78	-0.594869	0.167913	2.4485e-05	0.00153804	ENSMUSG00000050796	B3galt6	117592	protein_coding
774.538	0.672211	0.190925	2.46895e-05	0.00154637	ENSMUSG00000066613	Zfp932	69504	protein_coding
165.915	0.129408	0.253332	2.50055e-05	0.00156161	ENSMUSG00000012126	Ubxn11	67586	protein_coding
1755.45	-0.626749	0.177952	2.52225e-05	0.00157059	ENSMUSG00000033396	Spg11	214585	protein_coding
683.861	0.11946	0.233587	2.58234e-05	0.00160336	ENSMUSG00000028270	Gbp2	14469	protein_coding
1173.32	-0.744994	0.214639	2.63301e-05	0.00163011	ENSMUSG00000024427	Spry4	24066	protein_coding
588.582	0.863982	0.251423	2.79439e-05	0.00172505	ENSMUSG00000032377	Plscr4	235527	protein_coding
65.1195	-2.24769	0.674878	2.86053e-05	0.0017599	ENSMUSG00000033213	AA467197	433470	protein_coding
27.0566	3.75004	1.13486	2.86722e-05	0.0017599	ENSMUSG00000082491	Gm5909		processed_pseudogene
1511.91	1.27327	0.378159	2.88705e-05	0.00176702	ENSMUSG00000033965	Slc16a2	20502	protein_coding
5576.19	-0.986864	0.290486	2.89643e-05	0.00176773	ENSMUSG00000022265	Ank	11732	protein_coding
13.9236	4.29101	1.24391	2.92657e-05	0.00178106	ENSMUSG00000035799	Twist1	22160	protein_coding
396.663	0.0703876	0.173187	2.95095e-05	0.00179083	ENSMUSG00000020676	Ccl11	20292	protein_coding
435.105	2.18807	0.6575	3.02289e-05	0.00182932	ENSMUSG00000113302	Gm32219		lncRNA
13.9435	2.36974	0.684601	3.05505e-05	0.00184359	ENSMUSG00000039481	Nrtn	18188	protein_coding
284.592	0.117032	0.229202	3.08756e-05	0.00185416	ENSMUSG00000016356	Col20a1	73368	protein_coding
1077.21	0.841236	0.246689	3.08983e-05	0.00185416	ENSMUSG00000038507	Parp12	243771	protein_coding
125.558	0.0560572	0.162951	3.10567e-05	0.00185847	ENSMUSG00000062296	Trank1	320429	protein_coding
45.1602	7.39972	2.26121	3.15852e-05	0.00188485	ENSMUSG00000074280	Gm6166		processed_pseudogene
168.117	2.86672	0.87645	3.16748e-05	0.00188496	ENSMUSG00000051486	Pcdhb11	93882	protein_coding
2679.41	0.031344	0.151686	3.23963e-05	0.00192257	ENSMUSG00000057378	Ryr3	20192	protein_coding
246.715	1.77604	0.542056	3.2705e-05	0.00193554	ENSMUSG00000026893	Gca	227960	protein_coding
10.7318	4.14879	1.0656	3.3776e-05	0.00199343	ENSMUSG00000091866	Gm6257		processed_pseudogene
610.478	1.79054	0.543492	3.40632e-05	0.00200488	ENSMUSG00000023912	Slc25a27	74011	protein_coding
433.213	0.190243	0.538397	3.42095e-05	0.00200799	ENSMUSG00000044749	Abca6	76184	protein_coding
25.0583	0.04051	0.155066	3.46931e-05	0.0020253	ENSMUSG00000038173	Enpp6	320981	protein_coding
140.541	0.0422152	0.155806	3.46838e-05	0.0020253	ENSMUSG00000054493	Gm9947		lncRNA
524.273	0.106405	0.211604	3.48408e-05	0.00202842	ENSMUSG00000000392	Fap	14089	protein_coding
332.217	1.04152	0.310809	3.4996e-05	0.00203194	ENSMUSG00000097145	9230114K14Rik	414108	lncRNA
36.9328	7.37502	2.37925	3.53164e-05	0.00204502	ENSMUSG00000050550	Gm11868		processed_pseudogene
343.312	0.0369455	0.153678	3.55927e-05	0.00205482	ENSMUSG00000020077	Srgn	19073	protein_coding
374.243	-0.0581926	0.164397	3.56769e-05	0.00205482	ENSMUSG00000074652	Myh7b	668940	protein_coding
1074.67	3.29458	1.03307	3.60434e-05	0.00207038	ENSMUSG00000001240	Ramp2	54409	protein_coding
49.8034	0.0378252	0.153979	3.73539e-05	0.00213993	ENSMUSG00000018169	Mfng	17305	protein_coding
216.159	0.0536699	0.16172	3.80103e-05	0.00217174	ENSMUSG00000079278	Tmem233	545798	protein_coding
300.641	0.0721273	0.174404	3.92385e-05	0.00223597	ENSMUSG00000030214	Plbd1	66857	protein_coding
174.184	1.57273	0.480561	3.97273e-05	0.00225662	ENSMUSG00000020334	Slc22a4	30805	protein_coding
472.222	0.0399259	0.154845	3.9811e-05	0.00225662	ENSMUSG00000071713	Csf2rb	12983	protein_coding
1130.48	1.21	0.368272	3.99365e-05	0.00225778	ENSMUSG00000023764	Sfi1	78887	protein_coding
184.265	2.25529	0.700856	4.01555e-05	0.0022642	ENSMUSG00000056888	Glipr1	73690	protein_coding
40.9772	0.069277	0.172209	4.12883e-05	0.00232198	ENSMUSG00000074342	I830077J02Rik	433638	protein_coding
123.57	0.0382017	0.154131	4.15083e-05	0.00232826	ENSMUSG00000037731	Themis2	230787	protein_coding
182.229	0.0254477	0.149971	4.16269e-05	0.00232883	ENSMUSG00000015396	Cd83	12522	protein_coding
519.634	0.0203296	0.148775	4.31844e-05	0.00240969	ENSMUSG00000018927	Ccl6	20305	protein_coding
4100.17	-0.38651	0.10912	4.33454e-05	0.00241241	ENSMUSG00000060475	Wtap	60532	protein_coding
2476.62	0.103238	0.207612	4.37341e-05	0.00242775	ENSMUSG00000032289	Thsd4	207596	protein_coding
63.0608	0.0911311	0.192038	4.46123e-05	0.00247012	ENSMUSG00000099564	Gm28729	102635744	protein_coding
20.5325	0.0518167	0.160476	4.50331e-05	0.00248701	ENSMUSG00000070000	Fcho1	74015	protein_coding
26.0826	0.0491133	0.159065	4.52507e-05	0.00249262	ENSMUSG00000030077	Chl1	12661	protein_coding
1056.72	0.0391671	0.154547	4.60029e-05	0.00252757	ENSMUSG00000017344	Vtn	22370	protein_coding
37.0362	1.35613	0.414408	4.65397e-05	0.00255054	ENSMUSG00000020020	Usp44	327799	protein_coding
7549.94	0.874027	0.265852	4.7261e-05	0.00257874	ENSMUSG00000007888	Crlf1	12931	protein_coding
744.402	0.72894	0.219681	4.72943e-05	0.00257874	ENSMUSG00000045730	Adrb2	11555	protein_coding
91.044	0.0487527	0.158835	4.75325e-05	0.00258517	ENSMUSG00000067203	H2-K2		transcribed_unprocessed_pseudogene
36.708	-1.76682	0.553091	4.76689e-05	0.00258604	ENSMUSG00000048251	Bcl11b	58208	protein_coding
100.746	0.0339419	0.15255	4.86352e-05	0.00263181	ENSMUSG00000040345	Arhgap9	216445	protein_coding
779.466	0.0218814	0.149108	4.9386e-05	0.00266573	ENSMUSG00000068122	Agtr2	11609	protein_coding
44.3415	0.0202597	0.148759	4.99788e-05	0.00269096	ENSMUSG00000083708	Gm13123		processed_pseudogene
439.582	0.0930132	0.194855	5.02079e-05	0.00269654	ENSMUSG00000041797	Abca9	217262	protein_coding
7870.68	-0.274038	0.0786871	5.11554e-05	0.00272911	ENSMUSG00000020954	Strn3	94186	protein_coding
61.2145	0.0563361	0.163197	5.11954e-05	0.00272911	ENSMUSG00000040310	Alx4	11695	protein_coding
175.152	-1.47453	0.461697	5.10182e-05	0.00272911	ENSMUSG00000116951	Gm49756		lncRNA
1535.97	0.0346475	0.152805	5.17248e-05	0.00275051	ENSMUSG00000009281	Rarres2	71660	protein_coding
18513.6	-0.379137	0.106236	5.39468e-05	0.00286158	ENSMUSG00000009470	Tnpo1	238799	protein_coding
834.465	0.215003	1.29135	5.52437e-05	0.00291597	ENSMUSG00000029561	Oasl2	23962	protein_coding
30.7174	0.0739772	0.176053	5.52109e-05	0.00291597	ENSMUSG00000047216	Cdh19	227485	protein_coding
3907.1	-0.601769	0.182322	5.75428e-05	0.00302988	ENSMUSG00000029640	Usp12	22217	protein_coding
14.0531	-2.16935	0.6662	5.8168e-05	0.00305531	ENSMUSG00000062458	Gm8623		processed_pseudogene
15393.9	-0.639291	0.19676	5.91534e-05	0.00309949	ENSMUSG00000022419	Deptor	97998	protein_coding
458.224	0.056003	0.162973	6.21798e-05	0.00325014	ENSMUSG00000001663	Gstt1	14871	protein_coding
135.022	6.15147	2.10572	6.24307e-05	0.00325534	ENSMUSG00000085666	Tdg-ps2		processed_pseudogene
9.99352	0.116458	0.226009	6.29209e-05	0.00327295	ENSMUSG00000069804	Gm10277	791303	protein_coding
28.5023	0.0378926	0.154002	6.32641e-05	0.00327832	ENSMUSG00000061718	Ppp1r1b	19049	protein_coding
1931.85	3.23382	1.05622	6.33293e-05	0.00327832	ENSMUSG00000082536	Gm13456		processed_pseudogene
1469.82	0.0392381	0.15455	6.56927e-05	0.00339249	ENSMUSG00000069917	Hba-a2	110257	protein_coding
94.2142	1.78654	0.574182	6.61806e-05	0.00340535	ENSMUSG00000031995	St14	19143	protein_coding
328.557	0.084505	0.185486	6.62588e-05	0.00340535	ENSMUSG00000060550	H2-Q7	15018	protein_coding
929.313	0.74734	0.233664	6.65816e-05	0.00341377	ENSMUSG00000005907	Pex1	71382	protein_coding
786.562	0.66748	0.206539	6.76812e-05	0.00346189	ENSMUSG00000032263	Bckdhb	12040	protein_coding
1585.7	1.87211	0.612099	6.79656e-05	0.00346818	ENSMUSG00000042010	Acacb	100705	protein_coding
219.972	0.0490142	0.159099	6.89007e-05	0.00350757	ENSMUSG00000091938	Gm2564		unprocessed_pseudogene
1578.11	1.32065	0.425552	6.95569e-05	0.0035326	ENSMUSG00000040746	Rnf167	70510	protein_coding
6479.59	-1.15436	0.370986	7.10338e-05	0.0035991	ENSMUSG00000064179	Tnnt1	21955	protein_coding
2159.13	0.406575	0.120297	7.22745e-05	0.00365335	ENSMUSG00000021054	Sgpp1	81535	protein_coding
201.335	1.1389	0.366612	7.37222e-05	0.00371778	ENSMUSG00000021792	Prxl2a	70564	protein_coding
214.531	1.74423	0.56922	7.4352e-05	0.00374076	ENSMUSG00000035692	Isg15	100038882	protein_coding
33.7546	0.0717686	0.173668	7.51774e-05	0.00377345	ENSMUSG00000032818	Loxhd1	240411	protein_coding
27.0901	0.0188872	0.148486	7.5353e-05	0.00377345	ENSMUSG00000086329	Gm14233		lncRNA
417.776	1.05945	0.341943	7.57815e-05	0.00378608	ENSMUSG00000057963	Itpk1	217837	protein_coding
5830.11	-0.421698	0.125804	7.60989e-05	0.00379311	ENSMUSG00000042650	Alkbh5	268420	protein_coding
4399.68	-0.510696	0.15648	7.69281e-05	0.00382557	ENSMUSG00000022193	Psmb5	19173	protein_coding
693.282	0.0603731	0.165658	8.01092e-05	0.00397148	ENSMUSG00000021903	Galnt15	78754	protein_coding
28.1384	0.0817402	0.182203	8.02319e-05	0.00397148	ENSMUSG00000081683	Fzd10	93897	protein_coding
41.1045	0.0258731	0.150076	8.04174e-05	0.00397151	ENSMUSG00000114293	Gm48078		processed_pseudogene
174.175	0.0990434	0.20216	8.14704e-05	0.00401428	ENSMUSG00000003273	Car11	12348	protein_coding
34.7665	3.78506	1.03787	8.17251e-05	0.00401762	ENSMUSG00000087390	Gm7598		lncRNA
908.518	0.0280516	0.150682	8.24877e-05	0.00404585	ENSMUSG00000032484	Ngp	18054	protein_coding
296.684	0.0509371	0.160138	8.32575e-05	0.00407431	ENSMUSG00000033191	Tie1	21846	protein_coding
3896.23	-0.39825	0.119344	8.40326e-05	0.00410289	ENSMUSG00000048222	Mfap1b	100034361	protein_coding
995.22	2.09818	0.690347	8.48043e-05	0.00413118	ENSMUSG00000018411	Mapt	17762	protein_coding
200.79	0.0199997	0.148705	8.55117e-05	0.00413791	ENSMUSG00000024679	Ms4a6d	68774	protein_coding
280.027	2.01042	0.668108	8.54173e-05	0.00413791	ENSMUSG00000032373	Car12	76459	protein_coding
6777.64	1.36847	0.452282	8.57692e-05	0.00413791	ENSMUSG00000037071	Scd1	20249	protein_coding
3850.16	-0.693333	0.218152	8.59055e-05	0.00413791	ENSMUSG00000047414	Flrt2	399558	protein_coding
8.67104	-0.0635464	0.167896	8.5883e-05	0.00413791	ENSMUSG00000049719	Prss46	74306	protein_coding
31.693	0.0854536	0.185808	8.6762e-05	0.00416982	ENSMUSG00000032268	Tmprss5	80893	protein_coding
348.871	0.645411	0.20462	8.71867e-05	0.00418088	ENSMUSG00000029047	Pex10	668173	protein_coding
3177.12	-0.349269	0.103253	8.77116e-05	0.00419668	ENSMUSG00000015889	Lta4h	16993	protein_coding
66.2796	0.0684607	0.171372	8.9011e-05	0.00423996	ENSMUSG00000029361	Nos1	18125	protein_coding
3206.2	-0.358874	0.105242	8.89279e-05	0.00423996	ENSMUSG00000040848	Sft2d2	108735	protein_coding
19.0875	0.0621149	0.166595	8.96207e-05	0.00425956	ENSMUSG00000031517	Gpm6a	234267	protein_coding
76.8231	1.3194	0.447024	9.0029e-05	0.00426952	ENSMUSG00000006784	Odad4	74407	protein_coding
348.624	0.017634	0.148251	9.02521e-05	0.00427067	ENSMUSG00000024677	Ms4a6b	69774	protein_coding
2534	-0.364959	0.110158	9.10831e-05	0.00430052	ENSMUSG00000023994	Nfya	18044	protein_coding
130.371	0.0378436	0.153948	9.35183e-05	0.00440582	ENSMUSG00000043263	Ifi209	236312	protein_coding
46.1012	0.0225462	0.149255	9.43597e-05	0.00443573	ENSMUSG00000099871	Gm21742		unprocessed_pseudogene
380.102	-0.933007	0.305247	9.50096e-05	0.00445653	ENSMUSG00000026532	Spta1	20739	protein_coding
80.1731	0.0385369	0.154224	9.60121e-05	0.00449374	ENSMUSG00000034607	Pof1b	69693	protein_coding
67.885	5.32058	1.88544	9.71051e-05	0.00453502	ENSMUSG00000091014	Gm5244		protein_coding
167.998	1.28114	0.426674	9.75501e-05	0.00454592	ENSMUSG00000073758	Sh3d21	66938	protein_coding
2662.91	-1.04587	0.347314	0.000100435	0.00467023	ENSMUSG00000096255	Dynlt1b	21648	protein_coding
32.9602	1.85528	0.618726	0.000101148	0.0046831	ENSMUSG00000085196	Gm14963	105246847	lncRNA
97.1776	8.5788	3.30449	0.000101125	0.0046831	ENSMUSG00000108608	Gm6916		transcribed_processed_pseudogene
[truncated: 748 more rows]

## Sheet: Myotubes_mdx_vs_WT
baseMean	log2FoldChange	lfcSE	pvalue	padj	ensembl_gene_id	mgi_symbol	entrezgene_id	gene_biotype
[truncated: 564 more rows]
