# Supplementary material for: Intrinsic Muscle Stem Cell Dysfunction Contributes to Impaired Regeneration in the mdx Mouse
Source: J Cachexia Sarcopenia Muscle. 2024 Dec 26;16(1):e13682. doi: 10.1002/jcsm.13682 (PMC11669949; doi:10.1002/jcsm.13682)
Supplement: Supplementary file 3 — Data S2. Supporting Information. [file JCSM-16-e13682-s004.xlsx]

## Sheet: QMuSC_up_BP
ID	Description	GeneRatio	BgRatio	pvalue	p.adjust	qvalue	geneID	Count
GO:0034097	response to cytokine	50/239	843/16782	3.60278e-18	1.60288e-14	1.20712e-14	Hk2/Timp1/Ccl24/Klf5/Ccl8/Il13ra1/Cacnb4/Arg1/Ccl11/Serpina3n/Naip1/Osmr/Angpt1/Trem2/Tslp/Fosl1/Il6/Il1rl1/Slc11a1/Tnfrsf11a/Ifi211/Mrc1/Traf1/Mme/Ecm1/Cxcl5/Ereg/Cxcl3/Rab20/Casp4/Ccl7/Sbno2/Ackr1/Il7/Palm3/Krt8/Mmp12/Ch25h/Cd14/Rab7b/Gper1/Iigp1/Sphk1/Duox2/Ifi204/Ifi207/Iigp1c/Serpina3m/F830016B08Rik/Pde2a	50
GO:0006952	defense response	65/239	1511/16782	1.74218e-16	3.87549e-13	2.91862e-13	Timp1/Ccl24/Adamts4/Ccl8/Mcoln2/Mlkl/Cd68/Ahr/Arg1/Havcr2/Ccl11/Serpina3n/Naip1/Htr1a/Ednrb/Cela1/Pla2g7/Trem2/Tslp/Slc15a3/Fosl1/Il6/Il1rl1/Slc11a1/Tnfrsf11a/Ifi211/Fcgr2b/Mrc1/Ptx3/Ecm1/Tnc/Hgf/Cxcl5/Ereg/Cxcl3/Itgax/Rab20/Casp4/Ccl7/Sbno2/Arid5a/Ackr1/Thbs1/C3ar1/Lgals2/Tnip3/Lacc1/Mmp12/Ch25h/Cd14/Rab7b/Gper1/Iigp1/Gsdmc4/Trim55/Sphk1/Ghrl/Rnasel/Duox2/Lyz1/Ifi204/Ifi207/Iigp1c/F830016B08Rik/…	65
GO:0071345	cellular response to cytokine stimulus	44/239	749/16782	7.3515e-16	1.09023e-12	8.21046e-13	Hk2/Ccl24/Klf5/Ccl8/Il13ra1/Cacnb4/Arg1/Ccl11/Naip1/Osmr/Angpt1/Trem2/Tslp/Fosl1/Il6/Il1rl1/Tnfrsf11a/Ifi211/Mrc1/Traf1/Mme/Ecm1/Cxcl5/Ereg/Cxcl3/Rab20/Casp4/Ccl7/Sbno2/Ackr1/Il7/Palm3/Krt8/Mmp12/Rab7b/Gper1/Iigp1/Sphk1/Duox2/Ifi204/Ifi207/Iigp1c/F830016B08Rik/Pde2a	44
GO:0070887	cellular response to chemical stimulus	80/239	2366/16782	1.90757e-14	2.1217e-11	1.59784e-11	Hk2/Ccl24/Klf5/Ccl8/Il13ra1/Cacnb4/Cd68/Ahr/Arg1/Havcr2/Ccl11/Naip1/Htr1a/Ednrb/Osmr/Angpt1/Pla2g7/Trem2/Cyp1b1/Tslp/Fosl1/Il6/Nrp1/Cps1/Il1rl1/Slc11a1/Tnfrsf11a/Ifi211/Fcgr2b/Mrc1/Traf1/Mme/Pdgfc/Ecm1/Hpca/Hgf/Prkg2/Cxcl5/Ereg/Cxcl3/Col1a2/Hoxa1/F7/Rab20/Mt2/Mt1/Casp4/Tpbg/Ccl7/Sbno2/Arid5a/Ackr1/Runx2/Thbs1/Il7/C3ar1/Inhba/Tnip3/Cdkn2a/Palm3/Osr1/P2ry6/Krt8/Mmp12/Ch25h/Cd14/Rab7b/Gper1/Iigp1/Kc…	80
GO:0007166	cell surface receptor signaling pathway	79/239	2415/16782	1.82023e-13	1.47341e-10	1.10962e-10	Timp1/Efnb2/Ccl24/Sulf2/Ccl8/Mlkl/Il13ra1/Cacnb4/Arg1/Lgr5/Ccl11/Krt19/Gcnt2/Naip1/Fst/Dok2/Ednrb/Osmr/Angpt1/Cela1/Trem2/Cyp1b1/Tslp/Fosl1/Il6/Nrp1/Il1rl1/Tnfrsf11a/Fcgr2b/Traf1/Siglec1/Pdgfc/Ecm1/Cdh17/Pappa/Hgf/Sema3a/Cxcl5/Ereg/Areg/Cxcl3/Col1a2/Itgax/Col4a5/F7/Vipr1/Casp4/Chst11/Tpbg/Ccl7/Adgrl3/Ackr1/Runx2/Thbs1/Cdk6/Il7/C3ar1/Inhba/Bend6/Esm1/Snai1/Tnip3/Cd109/Plaur/Palm3/Myof/Krt8/Mmp12/C…	79
GO:0010033	response to organic substance	80/239	2469/16782	1.98707e-13	1.47341e-10	1.10962e-10	Hk2/Timp1/Ccl24/Klf5/Ccl8/Il13ra1/Cacnb4/Cd68/Ahr/Arg1/Havcr2/Ccl11/Serpina3n/Naip1/Htr1a/Ednrb/Osmr/Angpt1/Runx1/Trem2/Cyp1b1/Tslp/Fosl1/Il6/Cps1/Il1rl1/Slc11a1/Tnfrsf11a/Ifi211/Fcgr2b/Mrc1/Traf1/Trpc3/Mme/Pdgfc/Ecm1/Pappa/Hpca/Cxcl5/Ereg/Areg/Cxcl3/Col1a2/Hoxa1/F7/Rab20/Casp4/Ccl7/Sbno2/Arid5a/Adgrl3/Ackr1/Thbs1/Cdk6/Il7/Inhba/Tnip3/Cdkn2a/Palm3/Osr1/P2ry6/Krt8/Mmp12/Ch25h/Cd14/Rab7b/Gper1/Iigp…	80
GO:0019221	cytokine-mediated signaling pathway	29/239	388/16782	2.77171e-13	1.76162e-10	1.32667e-10	Ccl24/Ccl8/Il13ra1/Arg1/Ccl11/Naip1/Osmr/Angpt1/Trem2/Tslp/Fosl1/Il6/Il1rl1/Tnfrsf11a/Traf1/Ecm1/Cxcl5/Ereg/Cxcl3/Casp4/Ccl7/Ackr1/Il7/Palm3/Krt8/Mmp12/Iigp1/Sphk1/Duox2	29
GO:0006954	inflammatory response	39/239	717/16782	4.69996e-13	2.61377e-10	1.96842e-10	Timp1/Ccl24/Ccl8/Cd68/Ahr/Havcr2/Ccl11/Serpina3n/Naip1/Ednrb/Cela1/Pla2g7/Trem2/Tslp/Fosl1/Il6/Il1rl1/Slc11a1/Tnfrsf11a/Fcgr2b/Ecm1/Tnc/Hgf/Cxcl5/Cxcl3/Casp4/Ccl7/Sbno2/Ackr1/Thbs1/C3ar1/Lgals2/Lacc1/Cd14/Gper1/Trim55/Sphk1/Ghrl/Pde2a	39
GO:0042221	response to chemical	94/239	3257/16782	5.96814e-13	2.95025e-10	2.22182e-10	Hk2/Timp1/Efnb2/Ccl24/Klf5/Ccl8/Il13ra1/Cacnb4/Cd68/Ahr/Arg1/Havcr2/Ccl11/Serpina3n/Naip1/Htr1a/Ednrb/Osmr/Angpt1/Runx1/Pla2g7/Trem2/Cyp1b1/Tslp/Trpm6/Fosl1/Il6/Nrp1/Cps1/Il1rl1/Slc11a1/Tnfrsf11a/Ifi211/Fcgr2b/Mrc1/Traf1/Trpc3/Mme/Pdgfc/Ecm1/Pappa/Hpca/Hgf/Sema3a/Prkg2/Cxcl5/Ereg/Areg/Cxcl3/Col1a2/Hoxa1/F7/Rab20/Mt2/Mt1/Cngb1/Casp4/Tpbg/Ccl7/Sbno2/Arid5a/Adgrl3/Ackr1/Runx2/Thbs1/Cdk6/Il7/C3ar1/In…	94
GO:0009605	response to external stimulus	75/239	2284/16782	8.21279e-13	3.65387e-10	2.75172e-10	Efnb2/Ccl24/Adamts4/Ccl8/Mcoln2/Mlkl/Cacnb4/Cd68/Ahr/Arg1/Havcr2/Ccl11/Serpina3n/Naip1/Ednrb/Angpt1/Pla2g7/Trem2/Tslp/Slc15a3/Fosl1/Il6/Nrp1/Cps1/Il1rl1/Slc11a1/Tnfrsf11a/Ifi211/Fcgr2b/Mrc1/Ptx3/Tnc/Hgf/Sema3a/Cxcl5/Ereg/Cxcl3/Itgax/F7/Rab20/Mt2/Cngb1/Casp4/Tpbg/Ccl7/Sbno2/Arid5a/Thbs1/C3ar1/Lgals2/Tnip3/Lacc1/Cd109/Plaur/Palm3/Krt8/Mmp12/Ch25h/Cd14/Rab7b/Gper1/Iigp1/Gsdmc4/Kcnh1/Sphk1/Nrg1/Ctnna…	75
GO:0051707	response to other organism	53/239	1290/16782	1.3251e-12	5.0633e-10	3.81315e-10	Ccl24/Adamts4/Ccl8/Mcoln2/Mlkl/Cd68/Ahr/Arg1/Havcr2/Ccl11/Serpina3n/Naip1/Ednrb/Trem2/Tslp/Slc15a3/Fosl1/Il6/Cps1/Slc11a1/Tnfrsf11a/Ifi211/Fcgr2b/Mrc1/Ptx3/Cxcl5/Ereg/Cxcl3/Itgax/Rab20/Mt2/Casp4/Ccl7/Sbno2/Arid5a/Tnip3/Lacc1/Palm3/Krt8/Mmp12/Ch25h/Cd14/Rab7b/Gper1/Iigp1/Gsdmc4/Rnasel/Duox2/Lyz1/Ifi204/Ifi207/Cd80/Pde2a	53
GO:0043207	response to external biotic stimulus	53/239	1291/16782	1.36569e-12	5.0633e-10	3.81315e-10	Ccl24/Adamts4/Ccl8/Mcoln2/Mlkl/Cd68/Ahr/Arg1/Havcr2/Ccl11/Serpina3n/Naip1/Ednrb/Trem2/Tslp/Slc15a3/Fosl1/Il6/Cps1/Slc11a1/Tnfrsf11a/Ifi211/Fcgr2b/Mrc1/Ptx3/Cxcl5/Ereg/Cxcl3/Itgax/Rab20/Mt2/Casp4/Ccl7/Sbno2/Arid5a/Tnip3/Lacc1/Palm3/Krt8/Mmp12/Ch25h/Cd14/Rab7b/Gper1/Iigp1/Gsdmc4/Rnasel/Duox2/Lyz1/Ifi204/Ifi207/Cd80/Pde2a	53
GO:0044419	biological process involved in interspecies interaction between organisms	56/239	1433/16782	1.99754e-12	6.83621e-10	5.14833e-10	Ccl24/Adamts4/Ccl8/Mcoln2/Mlkl/Cd68/Ahr/Arg1/Havcr2/Ccl11/Serpina3n/Naip1/Ednrb/Trem2/Tslp/Slc15a3/Fosl1/Il6/Nrp1/Cps1/Slc11a1/Tnfrsf11a/Ifi211/Fcgr2b/Mrc1/Spint1/Siglec1/Ptx3/Cxcl5/Ereg/Cxcl3/Itgax/Rab20/Mt2/Casp4/Ccl7/Sbno2/Arid5a/Tnip3/Lacc1/Palm3/Krt8/Mmp12/Ch25h/Cd14/Rab7b/Gper1/Iigp1/Gsdmc4/Rnasel/Duox2/Lyz1/Ifi204/Ifi207/Cd80/Pde2a	56
GO:0009607	response to biotic stimulus	53/239	1326/16782	3.84471e-12	1.22179e-09	9.20129e-10	Ccl24/Adamts4/Ccl8/Mcoln2/Mlkl/Cd68/Ahr/Arg1/Havcr2/Ccl11/Serpina3n/Naip1/Ednrb/Trem2/Tslp/Slc15a3/Fosl1/Il6/Cps1/Slc11a1/Tnfrsf11a/Ifi211/Fcgr2b/Mrc1/Ptx3/Cxcl5/Ereg/Cxcl3/Itgax/Rab20/Mt2/Casp4/Ccl7/Sbno2/Arid5a/Tnip3/Lacc1/Palm3/Krt8/Mmp12/Ch25h/Cd14/Rab7b/Gper1/Iigp1/Gsdmc4/Rnasel/Duox2/Lyz1/Ifi204/Ifi207/Cd80/Pde2a	53
GO:0071310	cellular response to organic substance	63/239	1781/16782	4.58668e-12	1.35072e-09	1.01722e-09	Hk2/Ccl24/Klf5/Ccl8/Il13ra1/Cacnb4/Cd68/Ahr/Arg1/Havcr2/Ccl11/Naip1/Htr1a/Osmr/Angpt1/Trem2/Cyp1b1/Tslp/Fosl1/Il6/Il1rl1/Tnfrsf11a/Ifi211/Fcgr2b/Mrc1/Traf1/Mme/Pdgfc/Ecm1/Hpca/Cxcl5/Ereg/Cxcl3/Col1a2/Hoxa1/Rab20/Casp4/Ccl7/Sbno2/Arid5a/Ackr1/Il7/Inhba/Tnip3/Palm3/Osr1/P2ry6/Krt8/Mmp12/Cd14/Rab7b/Gper1/Iigp1/Sphk1/Ghrl/Duox2/Ifi204/Ifi207/Iigp1c/Cd80/Slc8a3/F830016B08Rik/Pde2a	63
GO:0042127	regulation of cell population proliferation	71/239	2167/16782	4.85762e-12	1.35072e-09	1.01722e-09	Timp1/Efnb2/Ccl24/Klf5/Sulf2/Il13ra1/Cacnb4/Ahr/Arg1/Lgr5/Havcr2/Ccl11/Gcnt2/Vcan/Ednrb/Osmr/Tgm1/Angpt1/Runx1/Cela1/Trem2/Cyp1b1/Tslp/Dpysl3/Fosl1/Il6/Nrp1/Il1rl1/Fcgr2b/Niban2/Spint1/Pdgfc/Ecm1/Tnc/Hgf/Sema3a/Cxcl5/Ereg/Areg/Gpnmb/Itgax/Chst11/Tpbg/Cdc42ep3/Lpar3/Rtkn2/Runx2/Thbs1/Cdk6/Il7/C3ar1/Inhba/Esm1/Clrn1/Cdkn2a/Cd109/Osr1/P2ry6/Vstm2a/Pls1/Mmp12/Islr2/Gper1/Ier5/Kcnh1/Sphk1/Nrg1/Ctnna2/…	71
GO:0032101	regulation of response to external stimulus	45/239	1022/16782	9.28817e-12	2.43077e-09	1.8306e-09	Efnb2/Ccl24/Ahr/Arg1/Havcr2/Ednrb/Pla2g7/Trem2/Tslp/Slc15a3/Fosl1/Il6/Nrp1/Il1rl1/Tnfrsf11a/Ifi211/Fcgr2b/Tnc/Hgf/Sema3a/Cxcl5/Ereg/F7/Casp4/Tpbg/Ccl7/Sbno2/Thbs1/C3ar1/Lgals2/Tnip3/Lacc1/Cd109/Plaur/Mmp12/Cd14/Rab7b/Gper1/Sphk1/Nrg1/Ctnna2/Ghrl/Ifi204/Ifi207/Pde2a	45
GO:0051240	positive regulation of multicellular organismal process	59/239	1671/16782	2.93379e-11	7.25136e-09	5.46097e-09	Hk2/Efnb2/Ccl24/Sulf2/Dio2/Mcoln2/Havcr2/Ccl11/Cacng1/Gcnt2/Vcan/Fst/Ednrb/Runx1/Cela1/Trem2/Cyp1b1/Tslp/Il6/Nrp1/Il1rl1/Slc11a1/Tnfrsf11a/Spint1/Trpc3/Mme/Pdgfc/Ecm1/Hgf/Sema3a/Prkg2/Ereg/Itgax/F7/Casp4/Tpbg/Lpar3/Arid5a/Adgrl3/Runx2/Thbs1/Il7/C3ar1/Inhba/Snai1/Lacc1/Osr1/Pls1/Mmp12/Islr2/Cd14/Rab7b/Gper1/Lipg/Sphk1/Nrg1/Ghrl/Cd80/H2-DMb1	59
GO:0032103	positive regulation of response to external stimulus	31/239	588/16782	3.24335e-10	7.59455e-08	5.71943e-08	Ccl24/Arg1/Havcr2/Pla2g7/Trem2/Tslp/Slc15a3/Fosl1/Il6/Nrp1/Il1rl1/Tnfrsf11a/Ifi211/Ereg/F7/Casp4/Tpbg/Ccl7/Thbs1/C3ar1/Lgals2/Tnip3/Lacc1/Mmp12/Cd14/Rab7b/Nrg1/Ghrl/Ifi204/Ifi207/Pde2a	31
GO:0070374	positive regulation of ERK1 and ERK2 cascade	18/239	201/16782	6.20737e-10	1.38083e-07	1.0399e-07	Ccl24/Ccl8/Havcr2/Ccl11/Gcnt2/Angpt1/Trem2/Il6/Nrp1/Tnfrsf11a/Pdgfc/Gpnmb/Tpbg/Ccl7/Inhba/P2ry6/Gper1/Nrg1	18
GO:0048584	positive regulation of response to stimulus	66/239	2155/16782	6.71061e-10	1.42169e-07	1.07067e-07	S100a4/Ccl24/Rundc3a/Sulf2/Ccl8/Cacnb4/Arg1/Lgr5/Havcr2/Ccl11/Pik3r5/Gcnt2/Naip1/Dok2/Angpt1/Pla2g7/Trem2/Cyp1b1/Tslp/Slc15a3/Fosl1/Il6/Nrp1/Il1rl1/Slc11a1/Tnfrsf11a/Ifi211/Fcgr2b/Siglec1/Trpc3/Pdgfc/Hgf/Cxcl5/Ereg/Gpnmb/F7/Casp4/Tpbg/Ccl7/Lpar3/Arid5a/Rtkn2/Thbs1/Il7/C3ar1/Inhba/Esm1/Lgals2/Tnip3/Cdkn2a/Lacc1/Plaur/P2ry6/Mmp12/Cd14/Rab7b/Gper1/Ier5/Sphk1/Nrg1/Ghrl/Duox2/Ifi204/Ifi207/H2-DMb1/Pde…	66
GO:0001568	blood vessel development	34/239	723/16782	8.4191e-10	1.70257e-07	1.2822e-07	Hk2/Efnb2/Ccl24/Klf5/Ahr/Ccl11/Tnfaip2/Angpt1/Runx1/Cela1/Cyp1b1/Fosl1/Nrp1/Spint1/Enpep/Ecm1/Hgf/Ereg/Col1a2/Hoxa1/Itgax/Anpep/Thbs1/C3ar1/Esm1/Col27a1/Osr1/Gper1/Sphk1/Arhgap22/Ghrl/Nrxn3/Col8a1/Pde2a	34
GO:0043410	positive regulation of MAPK cascade	27/239	482/16782	1.34133e-09	2.5946e-07	1.95398e-07	Ccl24/Ccl8/Havcr2/Ccl11/Pik3r5/Gcnt2/Naip1/Dok2/Angpt1/Trem2/Il6/Nrp1/Tnfrsf11a/Fcgr2b/Pdgfc/Hgf/Gpnmb/Tpbg/Ccl7/Lpar3/Thbs1/Inhba/P2ry6/Gper1/Sphk1/Nrg1/Ghrl	27
GO:0051239	regulation of multicellular organismal process	80/239	2939/16782	1.50394e-09	2.78794e-07	2.09959e-07	Hk2/Timp1/Efnb2/Ccl24/Sulf2/Dio2/Mcoln2/Ahr/Arg1/Havcr2/Ccl11/Cacng1/Gcnt2/Vcan/Htr1a/Fst/Ednrb/Angpt1/Runx1/Cela1/Trem2/Cyp1b1/Tslp/Il6/Nrp1/Il1rl1/Slc11a1/Tnfrsf11a/Fcgr2b/Spint1/Siglec1/Trpc3/Mme/Pdgfc/Ecm1/Hgf/Sema3a/Prkg2/Cxcl5/Ereg/Gpnmb/Hoxa1/Itgax/F7/Casp4/Tpbg/Lpar3/Arid5a/Adgrl3/Ackr1/Runx2/Thbs1/Cdk6/Il7/C3ar1/Inhba/Coro2b/Snai1/Cdkn2a/Lacc1/Dsg2/Cd109/Plaur/Osr1/Pls1/Mmp12/Islr2/Cd14/…	80
GO:0002237	response to molecule of bacterial origin	21/239	301/16782	2.20477e-09	3.9236e-07	2.95485e-07	Cd68/Ahr/Havcr2/Ednrb/Trem2/Il6/Cps1/Slc11a1/Tnfrsf11a/Fcgr2b/Mrc1/Cxcl5/Cxcl3/Casp4/Sbno2/Arid5a/Tnip3/Palm3/Cd14/Cd80/Pde2a	21
GO:0001944	vasculature development	34/239	756/16782	2.64503e-09	4.52605e-07	3.40855e-07	Hk2/Efnb2/Ccl24/Klf5/Ahr/Ccl11/Tnfaip2/Angpt1/Runx1/Cela1/Cyp1b1/Fosl1/Nrp1/Spint1/Enpep/Ecm1/Hgf/Ereg/Col1a2/Hoxa1/Itgax/Anpep/Thbs1/C3ar1/Esm1/Col27a1/Osr1/Gper1/Sphk1/Arhgap22/Ghrl/Nrxn3/Col8a1/Pde2a	34
GO:0009617	response to bacterium	30/239	607/16782	2.92585e-09	4.82115e-07	3.63079e-07	Adamts4/Cd68/Ahr/Havcr2/Serpina3n/Naip1/Ednrb/Trem2/Tslp/Il6/Cps1/Slc11a1/Tnfrsf11a/Fcgr2b/Mrc1/Cxcl5/Cxcl3/Mt2/Casp4/Sbno2/Arid5a/Tnip3/Palm3/Cd14/Iigp1/Gsdmc4/Lyz1/Ifi204/Cd80/Pde2a	30
GO:0048513	animal organ development	75/239	2735/16782	4.60561e-09	7.31799e-07	5.51115e-07	Efnb2/Klf5/Tcf23/Sulf2/Cacnb4/Jph2/Ahr/Lgr5/Ccl11/Krt19/Gcnt2/Vcan/Fst/Ednrb/Tgm1/Angpt1/Runx1/Cela1/Cyp1b1/Fosl1/Il6/Nrp1/Tnfrsf11a/Kif26b/Fcgr2b/Spint1/Ptx3/Pdgfc/Enpep/Ecm1/Cdh17/Tnc/Hpca/Hgf/Sema3a/Prkg2/Cxcl5/Ereg/Areg/Col1a2/Hoxa1/Adam18/Chst11/Sbno2/Adamts2/Arid5a/Foxq1/Runx2/Thbs1/Cdk6/C3ar1/Inhba/Snai1/Clrn1/Fmn1/Cdkn2a/Dsg2/Col27a1/Cd109/Plaur/Osr1/Krt8/Pls1/Mmp12/Gper1/Sphk1/Nrg1/Ctnna…	75
GO:0008283	cell population proliferation	82/239	3133/16782	5.5837e-09	8.56616e-07	6.45114e-07	Timp1/Efnb2/Ccl24/Klf5/Sulf2/Il13ra1/Cacnb4/Ahr/Arg1/Lgr5/Havcr2/Ccl11/Gcnt2/Vcan/Fst/Ednrb/Osmr/Tgm1/Angpt1/Runx1/Cela1/Trem2/Cyp1b1/Tslp/Dpysl3/Fosl1/Myo1a/Il6/Nrp1/Il1rl1/Slc11a1/Fcgr2b/Niban2/Spint1/Pdgfc/Enpep/Ecm1/Tnc/Hgf/Sema3a/Cxcl5/Ereg/Areg/Gpnmb/Hoxa1/Emp1/Itgax/Hoatz/Chst11/Tpbg/Cdc42ep3/Lpar3/Rtkn2/Runx2/Thbs1/Cdk6/Il7/C3ar1/Inhba/Rhod/Esm1/Gng2/Clrn1/Cdkn2a/Cd109/Osr1/P2ry6/Vstm2a/P…	82
GO:0001525	angiogenesis	27/239	520/16782	6.83975e-09	1.01434e-06	7.63892e-07	Hk2/Efnb2/Ccl24/Klf5/Ahr/Ccl11/Tnfaip2/Angpt1/Runx1/Cela1/Cyp1b1/Nrp1/Enpep/Ecm1/Hgf/Ereg/Itgax/Anpep/Thbs1/C3ar1/Esm1/Col27a1/Sphk1/Arhgap22/Ghrl/Nrxn3/Col8a1	27
GO:1901700	response to oxygen-containing compound	50/239	1518/16782	1.40265e-08	2.01302e-06	1.516e-06	Cd68/Ahr/Havcr2/Serpina3n/Htr1a/Ednrb/Runx1/Trem2/Cyp1b1/Il6/Cps1/Slc11a1/Tnfrsf11a/Fcgr2b/Mrc1/Trpc3/Pdgfc/Pappa/Hpca/Hgf/Cxcl5/Areg/Cxcl3/Col1a2/Hoxa1/F7/Mt1/Casp4/Ccl7/Sbno2/Arid5a/Adgrl3/Thbs1/Inhba/Tnip3/Cdkn2a/Palm3/Osr1/P2ry6/Krt8/Cd14/Gper1/Kcnh1/Sphk1/Ghrl/Duox2/Cd80/Serpina3m/Slc8a3/Pde2a	50
GO:0008284	positive regulation of cell population proliferation	45/239	1286/16782	1.45124e-08	2.01767e-06	1.5195e-06	Timp1/Efnb2/Ccl24/Il13ra1/Arg1/Havcr2/Ccl11/Gcnt2/Vcan/Ednrb/Osmr/Tgm1/Tslp/Dpysl3/Il6/Nrp1/Pdgfc/Ecm1/Tnc/Hgf/Cxcl5/Ereg/Areg/Itgax/Cdc42ep3/Lpar3/Rtkn2/Runx2/Thbs1/Cdk6/Il7/C3ar1/Esm1/Clrn1/Osr1/P2ry6/Vstm2a/Mmp12/Islr2/Gper1/Sphk1/Nrg1/Ghrl/Cd80/H2-DMb1	45
GO:0031347	regulation of defense response	32/239	731/16782	1.55302e-08	2.09375e-06	1.5768e-06	Ccl24/Ahr/Arg1/Havcr2/Ednrb/Trem2/Tslp/Slc15a3/Fosl1/Il6/Il1rl1/Tnfrsf11a/Ifi211/Fcgr2b/Tnc/Hgf/Cxcl5/Ereg/Casp4/Sbno2/Lgals2/Tnip3/Lacc1/Mmp12/Cd14/Rab7b/Gper1/Sphk1/Ghrl/Ifi204/Ifi207/Pde2a	32
GO:0048583	regulation of response to stimulus	90/239	3675/16782	1.87313e-08	2.45104e-06	1.84587e-06	S100a4/Timp1/Efnb2/Ccl24/Rundc3a/Sulf2/Ccl8/Cacnb4/Ahr/Rgs17/Arg1/Lgr5/Havcr2/Ccl11/Pik3r5/Gcnt2/Naip1/Fst/Dok2/Ednrb/Angpt1/Runx1/Pla2g7/Trem2/Cyp1b1/Tslp/Slc15a3/Fosl1/Il6/Nrp1/Il1rl1/Slc11a1/Tnfrsf11a/Ifi211/Fcgr2b/Traf1/Siglec1/Trpc3/Pdgfc/Ecm1/Tnc/Hgf/Sema3a/Cxcl5/Ereg/Gpnmb/F7/Casp4/Chst11/Tpbg/Ccl7/Sbno2/Lpar3/Arid5a/Rtkn2/Runx2/Thbs1/Il7/C3ar1/Inhba/Coro2b/Bend6/Esm1/Snai1/Lgals2/Tnip3/Cd…	90
GO:0098542	defense response to other organism	39/239	1030/16782	1.94465e-08	2.47193e-06	1.8616e-06	Ccl24/Adamts4/Ccl8/Mcoln2/Mlkl/Arg1/Havcr2/Ccl11/Naip1/Trem2/Tslp/Slc15a3/Fosl1/Il6/Slc11a1/Ifi211/Mrc1/Ptx3/Cxcl5/Ereg/Cxcl3/Itgax/Rab20/Casp4/Ccl7/Arid5a/Tnip3/Lacc1/Mmp12/Ch25h/Cd14/Rab7b/Gper1/Iigp1/Gsdmc4/Rnasel/Lyz1/Ifi204/Ifi207	39
GO:0032496	response to lipopolysaccharide	19/239	282/16782	2.32356e-08	2.84579e-06	2.14315e-06	Cd68/Havcr2/Ednrb/Trem2/Il6/Cps1/Slc11a1/Tnfrsf11a/Mrc1/Cxcl5/Cxcl3/Casp4/Sbno2/Arid5a/Tnip3/Palm3/Cd14/Cd80/Pde2a	19
GO:0009888	tissue development	56/239	1837/16782	2.36669e-08	2.84579e-06	2.14315e-06	Efnb2/Klf5/Tcf23/Sulf2/Cacnb4/Jph2/Ahr/Lgr5/Ccl11/Krt19/Gcnt2/Vcan/Fst/Ednrb/Tgm1/Angpt1/Runx1/Cyp1b1/Il6/Nrp1/Kif26b/Spint1/Ecm1/Tnc/Hgf/Sema3a/Prkg2/Areg/Col1a2/Itgax/Chst11/Sbno2/Pcdh8/Arid5a/Foxq1/Runx2/Thbs1/Cdk6/C3ar1/Inhba/Snai1/Clrn1/Fmn1/Cdkn2a/Dsg2/Col27a1/Cd109/Plaur/Osr1/Pls1/Mmp12/Nrg1/Ghrl/Duox2/Gcnt4/Pde2a	56
GO:0007165	signal transduction	110/239	4916/16782	2.71637e-08	3.1803e-06	2.39507e-06	S100a4/Timp1/Efnb2/Ccl24/Rundc3a/Sulf2/Ccl8/Mlkl/Il13ra1/Cacnb4/Ahr/Rgs17/Arg1/Lgr5/Havcr2/Ccl11/Pik3r5/Krt19/Gcnt2/Naip1/Htr1a/Fst/Dok2/Ednrb/Osmr/Angpt1/Runx1/Cela1/Trem2/Cyp1b1/Tslp/Slc15a3/Fosl1/Il6/Nrp1/Il1rl1/Tnfrsf11a/Fcgr2b/Traf1/Siglec1/Pdgfc/Ecm1/Cdh17/Pappa/Hgf/Sema3a/Prkg2/Cxcl5/Ereg/Areg/Cxcl3/Col1a2/Gpnmb/Itgax/Col4a5/F7/Mt2/Mt1/Cngb1/Vipr1/Casp4/Rhov/Chst11/Tpbg/Ccl7/Cdc42ep3/Lpar3…	110
GO:0009653	anatomical structure morphogenesis	70/239	2576/16782	2.78916e-08	3.18179e-06	2.3962e-06	Hk2/Efnb2/Ccl24/Klf5/Sulf2/Ccl8/Ahr/Lgr5/Ccl11/Krt19/Tnfaip2/Fst/Tgm1/Angpt1/Runx1/Cela1/Trem2/Cyp1b1/Il6/Nrp1/Kif26b/Spint1/Pdgfc/Enpep/Ecm1/Cdh17/Tnc/Hgf/Sema3a/Ereg/Areg/Col1a2/Hoxa1/Itgax/Chst11/Tpbg/Ccl7/Sbno2/Pcdh8/Cdc42ep3/Lpar3/Foxq1/Anpep/Runx2/Thbs1/C3ar1/Inhba/Esm1/Snai1/Clrn1/Fmn1/Cdkn2a/Col27a1/Cd109/Palm3/Osr1/Krt8/Pls1/Mmp12/Islr2/Sphk1/Nrg1/Ctnna2/Arhgap22/Tnfrsf11b/Ghrl/Nrxn3/Col…	70
GO:0035295	tube development	40/239	1090/16782	2.94257e-08	3.27287e-06	2.46479e-06	Hk2/Efnb2/Ccl24/Klf5/Ahr/Lgr5/Ccl11/Tnfaip2/Vcan/Ednrb/Angpt1/Runx1/Cela1/Cyp1b1/Nrp1/Kif26b/Spint1/Pdgfc/Enpep/Ecm1/Tnc/Hgf/Ereg/Areg/Hoxa1/Itgax/Adamts2/Anpep/Thbs1/C3ar1/Esm1/Fmn1/Col27a1/Osr1/Mmp12/Sphk1/Arhgap22/Ghrl/Nrxn3/Col8a1	40
GO:0050673	epithelial cell proliferation	24/239	452/16782	3.26439e-08	3.54226e-06	2.66766e-06	Efnb2/Ccl24/Sulf2/Arg1/Lgr5/Ccl11/Fst/Ednrb/Tgm1/Il6/Enpep/Ecm1/Hgf/Ereg/Areg/Runx2/Thbs1/Cdk6/Cdkn2a/Cd109/Osr1/Mmp12/Ghrl/Col8a1	24
GO:0048646	anatomical structure formation involved in morphogenesis	41/239	1142/16782	3.53342e-08	3.7429e-06	2.81877e-06	Hk2/Efnb2/Ccl24/Klf5/Ccl8/Ahr/Ccl11/Krt19/Tnfaip2/Angpt1/Runx1/Cela1/Trem2/Cyp1b1/Nrp1/Kif26b/Spint1/Enpep/Ecm1/Hgf/Ereg/Hoxa1/Itgax/Sbno2/Pcdh8/Anpep/Thbs1/C3ar1/Inhba/Esm1/Snai1/Fmn1/Col27a1/Cd109/Osr1/Krt8/Sphk1/Arhgap22/Ghrl/Nrxn3/Col8a1	41
GO:0035239	tube morphogenesis	35/239	885/16782	3.96429e-08	4.10166e-06	3.08895e-06	Hk2/Efnb2/Ccl24/Klf5/Ahr/Lgr5/Ccl11/Tnfaip2/Angpt1/Runx1/Cela1/Cyp1b1/Nrp1/Kif26b/Spint1/Enpep/Ecm1/Tnc/Hgf/Ereg/Areg/Hoxa1/Itgax/Anpep/Thbs1/C3ar1/Esm1/Fmn1/Col27a1/Osr1/Sphk1/Arhgap22/Ghrl/Nrxn3/Col8a1	35
GO:0006950	response to stress	86/239	3502/16782	4.23204e-08	4.27917e-06	3.22263e-06	Hk2/Timp1/Ccl24/Adamts4/Sulf2/Ccl8/Mcoln2/Mlkl/Cd68/Ahr/Arg1/Havcr2/Ccl11/Serpina3n/Naip1/Htr1a/Ednrb/Runx1/Cela1/Pla2g7/Trem2/Cyp1b1/Tslp/Slc15a3/Fosl1/Il6/Nrp1/Il1rl1/Slc11a1/Tnfrsf11a/Ifi211/Fcgr2b/Mrc1/Trpc3/Ptx3/Ecm1/Tnc/Hgf/Prkg2/Cxcl5/Ereg/Cxcl3/Itgax/F7/Rab20/Mt2/Mt1/Casp4/Ccl7/Sbno2/Arid5a/Ackr1/Thbs1/Cdk6/C3ar1/Coro2b/Snai1/Lgals2/Tnip3/Cdkn2a/Lacc1/Cd109/Plaur/Myof/Krt8/Mmp12/Ch25h/Cd1…	86
GO:0040011	locomotion	41/239	1175/16782	7.73505e-08	7.64739e-06	5.75922e-06	Timp1/Efnb2/Has1/Ccl24/Ccl8/Ccl11/Gcnt2/Ednrb/Angpt1/Pla2g7/Trem2/Cyp1b1/Dpysl3/Nrp1/Pdgfc/Ecm1/Tnc/Hgf/Sema3a/Cxcl5/Cxcl3/Gpnmb/Itgax/F7/Tpbg/Ccl7/Adgrl3/Thbs1/C3ar1/Rhod/Snai1/P2ry6/Mmp12/Ch25h/Cemip/Gper1/Sphk1/Nrg1/Ctnna2/Ghrl/Duox2	41
GO:0048514	blood vessel morphogenesis	28/239	624/16782	8.00611e-08	7.7433e-06	5.83145e-06	Hk2/Efnb2/Ccl24/Klf5/Ahr/Ccl11/Tnfaip2/Angpt1/Runx1/Cela1/Cyp1b1/Nrp1/Enpep/Ecm1/Hgf/Ereg/Hoxa1/Itgax/Anpep/Thbs1/C3ar1/Esm1/Col27a1/Sphk1/Arhgap22/Ghrl/Nrxn3/Col8a1	28
GO:0006955	immune response	47/239	1460/16782	8.42739e-08	7.95447e-06	5.99048e-06	Ccl24/Ccl8/Mcoln2/Cacnb4/Cd68/Ahr/Arg1/Havcr2/Ccl11/Angpt1/Trem2/Tslp/Slc15a3/Fosl1/Il6/Il1rl1/Slc11a1/Tnfrsf11a/Ifi211/Fcgr2b/Mrc1/Ptx3/Ecm1/Cdh17/Cxcl5/Ereg/Cxcl3/Rab20/Casp4/Ccl7/Sbno2/Arid5a/Il7/C3ar1/Tnip3/Lacc1/Mmp12/Ch25h/Cd14/Rab7b/Gper1/Iigp1/Trim55/Ifi204/Ifi207/Cd80/H2-DMb1	47
GO:0072359	circulatory system development	40/239	1134/16782	8.58203e-08	7.95447e-06	5.99048e-06	Hk2/Efnb2/Ccl24/Klf5/Jph2/Ahr/Ccl11/Tnfaip2/Vcan/Angpt1/Runx1/Cela1/Cyp1b1/Fosl1/Nrp1/Spint1/Enpep/Ecm1/Hgf/Ereg/Col1a2/Hoxa1/Itgax/Anpep/Thbs1/C3ar1/Inhba/Esm1/Snai1/Dsg2/Col27a1/Osr1/Gper1/Sphk1/Nrg1/Arhgap22/Ghrl/Nrxn3/Col8a1/Pde2a	40
GO:0045766	positive regulation of angiogenesis	14/239	170/16782	1.50342e-07	1.33774e-05	1.00745e-05	Hk2/Ccl24/Ccl11/Runx1/Cela1/Cyp1b1/Nrp1/Ecm1/Hgf/Itgax/Thbs1/C3ar1/Sphk1/Ghrl	14
GO:1904018	positive regulation of vasculature development	14/239	170/16782	1.50342e-07	1.33774e-05	1.00745e-05	Hk2/Ccl24/Ccl11/Runx1/Cela1/Cyp1b1/Nrp1/Ecm1/Hgf/Itgax/Thbs1/C3ar1/Sphk1/Ghrl	14
GO:0033993	response to lipid	29/239	694/16782	2.09003e-07	1.82324e-05	1.37308e-05	Cd68/Ahr/Havcr2/Ednrb/Runx1/Trem2/Il6/Cps1/Slc11a1/Tnfrsf11a/Mrc1/Pappa/Cxcl5/Areg/Cxcl3/Hoxa1/F7/Casp4/Sbno2/Arid5a/Inhba/Tnip3/Palm3/Osr1/P2ry6/Cd14/Gper1/Cd80/Pde2a	29
GO:0002376	immune system process	62/239	2277/16782	2.20758e-07	1.86937e-05	1.40782e-05	Efnb2/Ccl24/Ccl8/Mcoln2/Cacnb4/Cd68/Ahr/Arg1/Havcr2/Ccl11/Ednrb/Angpt1/Runx1/Pla2g7/Trem2/Tslp/Slc15a3/Fosl1/Il6/Il1rl1/Slc11a1/Tnfrsf11a/Ifi211/Fcgr2b/Mrc1/Ptx3/Ecm1/Cdh17/Cxcl5/Ereg/Cxcl3/Gpnmb/F7/Rab20/Casp4/Ccl7/Sbno2/Arid5a/Runx2/Thbs1/Cdk6/Il7/C3ar1/Inhba/Lgals2/Tnip3/Cdkn2a/Lacc1/Mmp12/Ch25h/Cd14/Rab7b/Gper1/Iigp1/Trim55/Sphk1/Tnfrsf11b/Ifi204/Ifi207/Cd80/H2-DMb1/Gcnt4	62
GO:0048731	system development	86/239	3629/16782	2.22694e-07	1.86937e-05	1.40782e-05	Hk2/Efnb2/Ccl24/Klf5/B4galnt1/Sulf2/Cacnb4/Jph2/Ahr/Lgr5/Havcr2/Ccl11/Tnfaip2/Vcan/Fst/Ednrb/Angpt1/Runx1/Cela1/Trem2/Cyp1b1/Dpysl3/Fosl1/Il6/Nrp1/Tnfrsf11a/Kif26b/Fcgr2b/Spint1/Mme/Ptx3/Pdgfc/Enpep/Ecm1/Cdh17/Tnc/Hgf/Sema3a/Prkg2/Cxcl5/Ereg/Areg/Col1a2/Hoxa1/Itgax/Adam18/Cngb1/Igf2bp2/Chst11/Tpbg/Adamts2/Lpar3/Arid5a/Adgrl3/Anpep/Runx2/Thbs1/Cdk6/C3ar1/Inhba/Bend6/Esm1/Snai1/Clrn1/Fmn1/Cdkn2a/Ds…	86
GO:0070372	regulation of ERK1 and ERK2 cascade	18/239	295/16782	2.44382e-07	2.01343e-05	1.51631e-05	Ccl24/Ccl8/Havcr2/Ccl11/Gcnt2/Angpt1/Trem2/Il6/Nrp1/Tnfrsf11a/Pdgfc/Gpnmb/Tpbg/Ccl7/Inhba/P2ry6/Gper1/Nrg1	18
GO:0009887	animal organ morphogenesis	36/239	1004/16782	2.81564e-07	2.2776e-05	1.71525e-05	Efnb2/Sulf2/Ahr/Ccl11/Fst/Tgm1/Angpt1/Cela1/Il6/Nrp1/Kif26b/Pdgfc/Tnc/Hgf/Sema3a/Ereg/Areg/Col1a2/Hoxa1/Chst11/Runx2/Thbs1/Inhba/Snai1/Clrn1/Fmn1/Cdkn2a/Col27a1/Osr1/Pls1/Nrg1/Ctnna2/Tnfrsf11b/Col8a1/Duox2/Gcnt4	36
GO:0001817	regulation of cytokine production	30/239	753/16782	3.51194e-07	2.79011e-05	2.10122e-05	Sulf2/Mcoln2/Arg1/Havcr2/Angpt1/Runx1/Trem2/Cyp1b1/Tslp/Il6/Il1rl1/Slc11a1/Fcgr2b/Siglec1/Hgf/Cxcl5/Ereg/Gpnmb/Casp4/Arid5a/Ackr1/Thbs1/Il7/C3ar1/Lacc1/Mmp12/Cd14/Rab7b/Sphk1/Ghrl	30
GO:0071219	cellular response to molecule of bacterial origin	15/239	211/16782	3.67107e-07	2.86537e-05	2.1579e-05	Cd68/Ahr/Havcr2/Trem2/Il6/Fcgr2b/Mrc1/Cxcl5/Cxcl3/Sbno2/Arid5a/Tnip3/Cd14/Cd80/Pde2a	15
GO:0050727	regulation of inflammatory response	19/239	339/16782	4.1601e-07	3.16063e-05	2.38026e-05	Ccl24/Ahr/Ednrb/Trem2/Tslp/Il6/Il1rl1/Tnfrsf11a/Fcgr2b/Tnc/Hgf/Casp4/Sbno2/Lgals2/Lacc1/Gper1/Sphk1/Ghrl/Pde2a	19
GO:0080134	regulation of response to stress	44/239	1395/16782	4.19143e-07	3.16063e-05	2.38026e-05	Ccl24/Ahr/Arg1/Havcr2/Naip1/Ednrb/Trem2/Tslp/Slc15a3/Fosl1/Il6/Il1rl1/Tnfrsf11a/Ifi211/Fcgr2b/Trpc3/Tnc/Hgf/Cxcl5/Ereg/F7/Casp4/Sbno2/Thbs1/Coro2b/Snai1/Lgals2/Tnip3/Cdkn2a/Lacc1/Cd109/Plaur/Mmp12/Cd14/Rab7b/Gper1/Ier5/Sphk1/Nrg1/Ghrl/Duox2/Ifi204/Ifi207/Pde2a	44
GO:0002682	regulation of immune system process	45/239	1452/16782	4.9331e-07	3.65789e-05	2.75475e-05	Efnb2/Ccl24/Cacnb4/Cd68/Ahr/Arg1/Havcr2/Angpt1/Runx1/Pla2g7/Trem2/Tslp/Slc15a3/Fosl1/Il6/Il1rl1/Slc11a1/Ifi211/Fcgr2b/Ecm1/Cxcl5/Ereg/Gpnmb/F7/Casp4/Ccl7/Arid5a/Thbs1/Cdk6/Il7/C3ar1/Inhba/Tnip3/Cdkn2a/Lacc1/Mmp12/Cd14/Rab7b/Gper1/Sphk1/Tnfrsf11b/Ifi204/Ifi207/Cd80/H2-DMb1	45
GO:0051094	positive regulation of developmental process	43/239	1364/16782	5.90427e-07	4.30625e-05	3.24302e-05	Hk2/Efnb2/Ccl24/Klf5/Ccl8/Ccl11/Gcnt2/Vcan/Fst/Runx1/Cela1/Trem2/Cyp1b1/Il6/Nrp1/Spint1/Mme/Ecm1/Hgf/Sema3a/Prkg2/Itgax/Tpbg/Lpar3/Adgrl3/Runx2/Thbs1/Il7/C3ar1/Inhba/Bend6/Snai1/Cdkn2a/Osr1/Vstm2a/Pls1/Islr2/Rab7b/Gper1/Sphk1/Nrg1/Ghrl/Ifi204	43
GO:0031349	positive regulation of defense response	22/239	454/16782	6.00265e-07	4.30738e-05	3.24387e-05	Ccl24/Arg1/Havcr2/Trem2/Tslp/Slc15a3/Fosl1/Il6/Il1rl1/Tnfrsf11a/Ifi211/Ereg/Casp4/Lgals2/Tnip3/Lacc1/Mmp12/Cd14/Rab7b/Ifi204/Ifi207/Pde2a	22
GO:0001959	regulation of cytokine-mediated signaling pathway	12/239	137/16782	6.1088e-07	4.31398e-05	3.24884e-05	Arg1/Naip1/Angpt1/Trem2/Tslp/Il6/Ecm1/Casp4/Il7/Palm3/Mmp12/Sphk1	12
GO:0070371	ERK1 and ERK2 cascade	18/239	315/16782	6.39945e-07	4.44862e-05	3.35024e-05	Ccl24/Ccl8/Havcr2/Ccl11/Gcnt2/Angpt1/Trem2/Il6/Nrp1/Tnfrsf11a/Pdgfc/Gpnmb/Tpbg/Ccl7/Inhba/P2ry6/Gper1/Nrg1	18
GO:0010628	positive regulation of gene expression	38/239	1133/16782	6.69264e-07	4.58086e-05	3.44983e-05	Tcf23/Sulf2/Mcoln2/Havcr2/Angpt1/Runx1/Trem2/Cyp1b1/Tslp/Il6/Il1rl1/Slc11a1/Pkp1/Tnc/Hgf/Ereg/Itgax/Cngb1/Casp4/Igf2bp2/Arid5a/Runx2/Thbs1/Cdk6/Il7/C3ar1/Inhba/Cdkn2a/Lacc1/Osr1/Vstm2a/Mmp12/Cd14/Rab7b/Gper1/Sphk1/Nrg1/Pde2a	38
GO:0048870	cell motility	48/239	1622/16782	7.29858e-07	4.9199e-05	3.70516e-05	Timp1/Efnb2/Has1/Ccl24/Atp1a4/Ccl8/Mcoln2/Pltp/Ccl11/Gcnt2/Vcan/Ednrb/Angpt1/Pla2g7/Trem2/Cyp1b1/Dpysl3/Nrp1/Pdgfc/Enpep/Ecm1/Tnc/Hgf/Sema3a/Cxcl5/Cxcl3/Gpnmb/Itgax/F7/Hoatz/Tpbg/Ccl7/Adgrl3/Thbs1/C3ar1/Rhod/Snai1/Clrn1/P2ry6/Mmp12/Ch25h/Cemip/Gper1/Trim55/Sphk1/Nrg1/Ctnna2/Duox2	48
GO:0001816	cytokine production	31/239	824/16782	7.57102e-07	5.02739e-05	3.78611e-05	Sulf2/Mcoln2/Arg1/Havcr2/Angpt1/Runx1/Trem2/Cyp1b1/Tslp/Il6/Il1rl1/Slc11a1/Fcgr2b/Siglec1/Hgf/Cxcl5/Ereg/Gpnmb/Casp4/Arid5a/Ackr1/Thbs1/Il7/C3ar1/Lacc1/Mmp12/Cd14/Rab7b/Trim55/Sphk1/Ghrl	31
GO:0006935	chemotaxis	20/239	397/16782	1.09692e-06	7.17674e-05	5.40478e-05	Efnb2/Ccl24/Ccl8/Ccl11/Ednrb/Angpt1/Pla2g7/Trem2/Nrp1/Hgf/Sema3a/Cxcl5/Cxcl3/F7/Tpbg/Ccl7/Thbs1/C3ar1/Ch25h/Nrg1	20
GO:0009967	positive regulation of signal transduction	45/239	1496/16782	1.12441e-06	7.25001e-05	5.45996e-05	S100a4/Ccl24/Rundc3a/Sulf2/Ccl8/Lgr5/Havcr2/Ccl11/Pik3r5/Gcnt2/Naip1/Dok2/Angpt1/Trem2/Cyp1b1/Tslp/Slc15a3/Il6/Nrp1/Tnfrsf11a/Fcgr2b/Siglec1/Pdgfc/Hgf/Cxcl5/Gpnmb/F7/Casp4/Tpbg/Ccl7/Lpar3/Rtkn2/Thbs1/Il7/Inhba/Esm1/Cdkn2a/Plaur/P2ry6/Mmp12/Cd14/Gper1/Sphk1/Nrg1/Ghrl	45
GO:0060429	epithelium development	37/239	1113/16782	1.18532e-06	7.42922e-05	5.59492e-05	Efnb2/Klf5/Ahr/Lgr5/Ccl11/Krt19/Vcan/Fst/Ednrb/Tgm1/Angpt1/Runx1/Il6/Nrp1/Kif26b/Spint1/Tnc/Hgf/Sema3a/Areg/Itgax/Pcdh8/Foxq1/Cdk6/Inhba/Snai1/Clrn1/Fmn1/Cdkn2a/Col27a1/Cd109/Plaur/Osr1/Pls1/Mmp12/Nrg1/Pde2a	37
GO:0042330	taxis	20/239	399/16782	1.1856e-06	7.42922e-05	5.59492e-05	Efnb2/Ccl24/Ccl8/Ccl11/Ednrb/Angpt1/Pla2g7/Trem2/Nrp1/Hgf/Sema3a/Cxcl5/Cxcl3/F7/Tpbg/Ccl7/Thbs1/C3ar1/Ch25h/Nrg1	20
GO:0001819	positive regulation of cytokine production	22/239	475/16782	1.27489e-06	7.87778e-05	5.93273e-05	Sulf2/Mcoln2/Havcr2/Runx1/Trem2/Cyp1b1/Tslp/Il6/Il1rl1/Slc11a1/Hgf/Ereg/Casp4/Arid5a/Thbs1/Il7/C3ar1/Lacc1/Mmp12/Cd14/Rab7b/Sphk1	22
GO:0060759	regulation of response to cytokine stimulus	12/239	147/16782	1.29949e-06	7.91915e-05	5.96388e-05	Arg1/Naip1/Angpt1/Trem2/Tslp/Il6/Ecm1/Casp4/Il7/Palm3/Mmp12/Sphk1	12
GO:0043408	regulation of MAPK cascade	27/239	675/16782	1.31719e-06	7.91915e-05	5.96388e-05	Ccl24/Ccl8/Havcr2/Ccl11/Pik3r5/Gcnt2/Naip1/Dok2/Angpt1/Trem2/Il6/Nrp1/Tnfrsf11a/Fcgr2b/Pdgfc/Hgf/Gpnmb/Tpbg/Ccl7/Lpar3/Thbs1/Inhba/P2ry6/Gper1/Sphk1/Nrg1/Ghrl	27
GO:0040012	regulation of locomotion	35/239	1027/16782	1.36597e-06	8.10292e-05	6.10228e-05	Timp1/Efnb2/Has1/Ccl24/Ccl11/Gcnt2/Angpt1/Pla2g7/Trem2/Cyp1b1/Dpysl3/Nrp1/Pdgfc/Ecm1/Tnc/Hgf/Sema3a/Gpnmb/Itgax/F7/Tpbg/Ccl7/Thbs1/C3ar1/Rhod/Snai1/P2ry6/Mmp12/Cemip/Gper1/Sphk1/Nrg1/Ctnna2/Ghrl/Duox2	35
GO:0040017	positive regulation of locomotion	25/239	595/16782	1.38896e-06	8.13092e-05	6.12337e-05	Ccl24/Ccl11/Gcnt2/Angpt1/Pla2g7/Trem2/Cyp1b1/Nrp1/Pdgfc/Hgf/Sema3a/Gpnmb/Itgax/F7/Tpbg/Ccl7/Thbs1/C3ar1/Rhod/Snai1/P2ry6/Cemip/Gper1/Sphk1/Duox2	25
GO:0071216	cellular response to biotic stimulus	15/239	235/16782	1.43999e-06	8.29203e-05	6.2447e-05	Cd68/Ahr/Havcr2/Trem2/Il6/Fcgr2b/Mrc1/Cxcl5/Cxcl3/Sbno2/Arid5a/Tnip3/Cd14/Cd80/Pde2a	15
GO:0065008	regulation of biological quality	68/239	2737/16782	1.45376e-06	8.29203e-05	6.2447e-05	Hk2/Efnb2/Ccl24/Atp1a4/Dio2/Cacnb4/Jph2/Ahr/Ccl11/Htr1a/Ednrb/Angpt1/Runx1/Trem2/Cyp1b1/Il6/Nrp1/Cps1/Slc11a1/Fcgr2b/Niban2/Dhrs9/Trpc3/Mme/Enpep/Atp6v0d2/Hpca/Sema3a/Prkg2/Cxcl3/Col1a2/F7/Rab20/Cngb1/Igf2bp2/Tpbg/Ccl7/Pcdh8/Cdc42ep3/Lpar3/Adgrl3/Thbs1/C3ar1/Inhba/Coro2b/Fmn1/Cdkn2a/Dsg2/Plaur/Palm3/Frmpd4/Pls1/Islr2/Gper1/Kcnn2/Kcnh1/Pclo/Sphk1/Nrg1/Ctnna2/Arhgap22/Ghrl/Nrxn3/Rnasel/Duox2/Slc8a3…	68
GO:0007275	multicellular organism development	97/239	4483/16782	1.92658e-06	0.000108498	8.17094e-05	Hk2/Timp1/Efnb2/Ccl24/Klf5/Tcf23/B4galnt1/Sulf2/Cacnb4/Jph2/Ahr/Lgr5/Havcr2/Ccl11/Krt19/Tnfaip2/Vcan/Fst/Ednrb/Angpt1/Runx1/Cela1/Trem2/Cyp1b1/Dpysl3/Fosl1/Il6/Nrp1/Tnfrsf11a/Kif26b/Fcgr2b/Spint1/Mme/Ptx3/Pdgfc/Enpep/Ecm1/Cdh17/Tnc/Hgf/Sema3a/Prkg2/Cxcl5/Ereg/Areg/Col1a2/Hoxa1/Itgax/Adam18/Cngb1/Igf2bp2/Edil3/Chst11/Tpbg/Pcdh8/Adamts2/Lpar3/Arid5a/Adgrl3/Anpep/Runx2/Thbs1/Cdk6/Il7/C3ar1/Inhba/Ben…	97
GO:0070098	chemokine-mediated signaling pathway	8/239	62/16782	2.62285e-06	0.000145863	0.000109849	Ccl24/Ccl8/Ccl11/Trem2/Cxcl5/Cxcl3/Ccl7/Ackr1	8
GO:0007155	cell adhesion	41/239	1350/16782	2.90663e-06	0.000159649	0.000120231	Efnb2/Cadm3/Arg1/Havcr2/Gcnt2/Vcan/Angpt1/Runx1/Cyp1b1/Il6/Nrp1/Pkp1/Kif26b/Siglec1/Cdh17/Tnc/Gpnmb/Itgax/Adam18/Folr2/Edil3/Pcdh8/Adgrl3/Thbs1/Cdk6/Il7/Coro2b/Rhod/Lgals2/Fmn1/Cdkn2a/Dsg2/Plaur/Mmp12/Nrg1/Ctnna2/Nrxn3/Col8a1/Cd80/H2-DMb1/Col6a5	41
GO:2000147	positive regulation of cell motility	24/239	580/16782	2.97568e-06	0.000159772	0.000120323	Ccl24/Ccl11/Gcnt2/Angpt1/Pla2g7/Trem2/Cyp1b1/Nrp1/Pdgfc/Hgf/Sema3a/Gpnmb/Itgax/F7/Ccl7/Thbs1/C3ar1/Rhod/Snai1/P2ry6/Cemip/Gper1/Sphk1/Duox2	24
GO:0048729	tissue morphogenesis	25/239	621/16782	2.98068e-06	0.000159772	0.000120323	Efnb2/Ahr/Lgr5/Ccl11/Fst/Angpt1/Runx1/Il6/Nrp1/Kif26b/Spint1/Tnc/Hgf/Sema3a/Areg/Itgax/Pcdh8/Foxq1/Inhba/Snai1/Fmn1/Osr1/Mmp12/Nrg1/Gcnt4	25
GO:0016477	cell migration	43/239	1453/16782	3.11264e-06	0.000164858	0.000124154	Timp1/Efnb2/Has1/Ccl24/Ccl8/Mcoln2/Ccl11/Gcnt2/Vcan/Ednrb/Angpt1/Pla2g7/Trem2/Cyp1b1/Dpysl3/Nrp1/Pdgfc/Enpep/Ecm1/Tnc/Hgf/Sema3a/Cxcl5/Cxcl3/Gpnmb/Itgax/F7/Tpbg/Ccl7/Adgrl3/Thbs1/C3ar1/Rhod/Snai1/P2ry6/Mmp12/Ch25h/Cemip/Gper1/Trim55/Sphk1/Nrg1/Ctnna2	43
GO:0010647	positive regulation of cell communication	48/239	1711/16782	3.30826e-06	0.000173158	0.000130405	S100a4/Ccl24/Rundc3a/Sulf2/Ccl8/Lgr5/Havcr2/Ccl11/Pik3r5/Gcnt2/Naip1/Dok2/Angpt1/Runx1/Trem2/Cyp1b1/Tslp/Slc15a3/Il6/Nrp1/Tnfrsf11a/Fcgr2b/Siglec1/Mme/Pdgfc/Hgf/Cxcl5/Gpnmb/F7/Casp4/Tpbg/Ccl7/Lpar3/Rtkn2/Thbs1/Il7/Inhba/Esm1/Cdkn2a/Plaur/P2ry6/Mmp12/Cd14/Gper1/Sphk1/Nrg1/Ghrl/Slc8a3	48
GO:0023056	positive regulation of signaling	48/239	1713/16782	3.41693e-06	0.000176767	0.000133122	S100a4/Ccl24/Rundc3a/Sulf2/Ccl8/Lgr5/Havcr2/Ccl11/Pik3r5/Gcnt2/Naip1/Dok2/Angpt1/Runx1/Trem2/Cyp1b1/Tslp/Slc15a3/Il6/Nrp1/Tnfrsf11a/Fcgr2b/Siglec1/Mme/Pdgfc/Hgf/Cxcl5/Gpnmb/F7/Casp4/Tpbg/Ccl7/Lpar3/Rtkn2/Thbs1/Il7/Inhba/Esm1/Cdkn2a/Plaur/P2ry6/Mmp12/Cd14/Gper1/Sphk1/Nrg1/Ghrl/Slc8a3	48
GO:0030335	positive regulation of cell migration	23/239	561/16782	5.63078e-06	0.000287946	0.000216851	Ccl24/Ccl11/Gcnt2/Angpt1/Pla2g7/Trem2/Cyp1b1/Nrp1/Pdgfc/Hgf/Sema3a/Gpnmb/Itgax/F7/Ccl7/Thbs1/C3ar1/Rhod/Snai1/P2ry6/Cemip/Gper1/Sphk1	23
GO:0002009	morphogenesis of an epithelium	22/239	523/16782	6.05698e-06	0.000306222	0.000230614	Efnb2/Ahr/Lgr5/Ccl11/Fst/Angpt1/Runx1/Il6/Nrp1/Kif26b/Spint1/Tnc/Hgf/Sema3a/Areg/Itgax/Pcdh8/Foxq1/Snai1/Fmn1/Osr1/Mmp12	22
GO:0071222	cellular response to lipopolysaccharide	13/239	201/16782	6.34576e-06	0.000317217	0.000238895	Cd68/Havcr2/Trem2/Il6/Mrc1/Cxcl5/Cxcl3/Sbno2/Arid5a/Tnip3/Cd14/Cd80/Pde2a	13
GO:0000165	MAPK cascade	27/239	739/16782	7.11834e-06	0.000351883	0.000265002	Ccl24/Ccl8/Havcr2/Ccl11/Pik3r5/Gcnt2/Naip1/Dok2/Angpt1/Trem2/Il6/Nrp1/Tnfrsf11a/Fcgr2b/Pdgfc/Hgf/Gpnmb/Tpbg/Ccl7/Lpar3/Thbs1/Inhba/P2ry6/Gper1/Sphk1/Nrg1/Ghrl	27
GO:1990868	response to chemokine	8/239	72/16782	8.21552e-06	0.000397292	0.000299199	Ccl24/Ccl8/Ccl11/Trem2/Cxcl5/Cxcl3/Ccl7/Ackr1	8
GO:1990869	cellular response to chemokine	8/239	72/16782	8.21552e-06	0.000397292	0.000299199	Ccl24/Ccl8/Ccl11/Trem2/Cxcl5/Cxcl3/Ccl7/Ackr1	8
GO:0034612	response to tumor necrosis factor	12/239	177/16782	8.98069e-06	0.000427557	0.000321992	Ccl24/Ccl8/Ccl11/Naip1/Il6/Tnfrsf11a/Traf1/Ccl7/Krt8/Cd14/Gper1/Sphk1	12
GO:1902533	positive regulation of intracellular signal transduction	32/239	976/16782	9.03357e-06	0.000427557	0.000321992	S100a4/Ccl24/Rundc3a/Ccl8/Havcr2/Ccl11/Pik3r5/Gcnt2/Naip1/Dok2/Angpt1/Trem2/Il6/Nrp1/Tnfrsf11a/Fcgr2b/Pdgfc/Hgf/Gpnmb/F7/Tpbg/Ccl7/Lpar3/Rtkn2/Thbs1/Inhba/Cdkn2a/P2ry6/Gper1/Sphk1/Nrg1/Ghrl	32
GO:0010466	negative regulation of peptidase activity	12/239	179/16782	1.00669e-05	0.000471449	0.000355047	Timp1/Serpina3n/Naip1/Il6/Spint1/Ecm1/Hgf/Thbs1/Cd109/Plaur/R3hdml/Serpina3m	12
GO:0007171	activation of transmembrane receptor protein tyrosine kinase activity	3/239	4/16782	1.12908e-05	0.000523257	0.000394063	Angpt1/Pdgfc/Nrg1	3
GO:2000145	regulation of cell motility	32/239	990/16782	1.20433e-05	0.000552379	0.000415994	Timp1/Has1/Ccl24/Ccl11/Gcnt2/Angpt1/Pla2g7/Trem2/Cyp1b1/Dpysl3/Nrp1/Pdgfc/Ecm1/Tnc/Hgf/Sema3a/Gpnmb/Itgax/F7/Ccl7/Thbs1/C3ar1/Rhod/Snai1/P2ry6/Mmp12/Cemip/Gper1/Sphk1/Nrg1/Ctnna2/Duox2	32
GO:0034330	cell junction organization	27/239	762/16782	1.23706e-05	0.0005616	0.000422939	Efnb2/Cacnb4/Htr1a/Trem2/Nrp1/Pkp1/Fcgr2b/Cdh17/Tnc/Sema3a/Col4a5/Tpbg/Pcdh8/Adgrl3/Coro2b/Rhod/Snai1/Fmn1/Dsg2/Frmpd4/Pclo/Nrg1/Ctnna2/Arhgap22/Ghrl/Nrxn3/Slc8a3	27
GO:0032642	regulation of chemokine production	9/239	100/16782	1.27936e-05	0.000574935	0.000432982	Mcoln2/Havcr2/Trem2/Tslp/Il6/Il1rl1/Cxcl5/Ackr1/Il7	9
GO:0030334	regulation of cell migration	31/239	947/16782	1.30474e-05	0.00058048	0.000437158	Timp1/Has1/Ccl24/Ccl11/Gcnt2/Angpt1/Pla2g7/Trem2/Cyp1b1/Dpysl3/Nrp1/Pdgfc/Ecm1/Tnc/Hgf/Sema3a/Gpnmb/Itgax/F7/Ccl7/Thbs1/C3ar1/Rhod/Snai1/P2ry6/Mmp12/Cemip/Gper1/Sphk1/Nrg1/Ctnna2	31
GO:0060326	cell chemotaxis	15/239	283/16782	1.38324e-05	0.00060931	0.000458869	Ccl24/Ccl8/Ccl11/Ednrb/Pla2g7/Nrp1/Hgf/Cxcl5/Cxcl3/F7/Tpbg/Ccl7/Thbs1/C3ar1/Ch25h	15
GO:0071356	cellular response to tumor necrosis factor	11/239	157/16782	1.5648e-05	0.00068253	0.000514011	Ccl24/Ccl8/Ccl11/Naip1/Il6/Tnfrsf11a/Traf1/Ccl7/Krt8/Gper1/Sphk1	11
GO:0097529	myeloid leukocyte migration	13/239	219/16782	1.59629e-05	0.000689506	0.000519265	Ccl24/Ccl8/Mcoln2/Ccl11/Ednrb/Pla2g7/Trem2/Cxcl5/Cxcl3/Ccl7/Thbs1/C3ar1/Trim55	13
GO:0098655	monoatomic cation transmembrane transport	25/239	686/16782	1.65869e-05	0.000708198	0.000533342	Atp1a4/Mcoln2/Cacnb4/Jph2/Ahr/Cacng1/Slc6a19/Ednrb/Trem2/Trpm6/Slc11a1/Trpc3/Mcub/Atp6v0d2/Hpca/Cngb1/Kcna3/Osr1/P2ry6/Tmem37/Cemip/Gper1/Kcnn2/Kcnh1/Slc8a3	25
GO:0030155	regulation of cell adhesion	27/239	775/16782	1.67141e-05	0.000708198	0.000533342	Efnb2/Arg1/Havcr2/Gcnt2/Angpt1/Runx1/Cyp1b1/Il6/Nrp1/Kif26b/Tnc/Gpnmb/Edil3/Pcdh8/Thbs1/Cdk6/Il7/Coro2b/Rhod/Fmn1/Cdkn2a/Plaur/Mmp12/Nrg1/Col8a1/Cd80/H2-DMb1	27
GO:0002684	positive regulation of immune system process	32/239	1008/16782	1.72608e-05	0.000724465	0.000545592	Efnb2/Ccl24/Cacnb4/Arg1/Havcr2/Runx1/Pla2g7/Trem2/Tslp/Slc15a3/Fosl1/Il6/Il1rl1/Slc11a1/Ifi211/Ereg/F7/Casp4/Ccl7/Arid5a/Thbs1/Il7/C3ar1/Tnip3/Lacc1/Mmp12/Cd14/Rab7b/Ifi204/Ifi207/Cd80/H2-DMb1	32
GO:0045087	innate immune response	28/239	824/16782	1.81664e-05	0.000755347	0.000568849	Ccl24/Ccl8/Mcoln2/Arg1/Havcr2/Ccl11/Trem2/Slc15a3/Fosl1/Slc11a1/Ifi211/Mrc1/Ptx3/Ereg/Rab20/Casp4/Ccl7/Arid5a/Tnip3/Lacc1/Mmp12/Ch25h/Cd14/Rab7b/Gper1/Iigp1/Ifi204/Ifi207	28
GO:0042592	homeostatic process	44/239	1626/16782	2.26651e-05	0.000933676	0.000703148	Hk2/Atp1a4/Dio2/Ccl8/Cacnb4/Jph2/Ahr/Gcnt2/Ednrb/Angpt1/Trem2/Il6/Cps1/Slc11a1/Tnfrsf11a/Fcgr2b/Trpc3/Mcub/Pdgfc/Atp6v0d2/Prkg2/Cxcl5/Rab20/Mt2/Mt1/Cngb1/Igf2bp2/Cdk6/Il7/Inhba/Lgals2/Clrn1/Cdkn2a/Lacc1/P2ry6/Cemip/Gper1/Lipg/Kcnh1/Tnfrsf11b/Ghrl/Slc8a3/Slc28a2b/Gcnt4	44
GO:0032602	chemokine production	9/239	109/16782	2.56653e-05	0.00104757	0.000788919	Mcoln2/Havcr2/Trem2/Tslp/Il6/Il1rl1/Cxcl5/Ackr1/Il7	9
GO:0032835	glomerulus development	7/239	62/16782	2.7483e-05	0.00111156	0.000837112	Sulf2/Ahr/Ednrb/Angpt1/Enpep/C3ar1/Osr1	7
GO:0050678	regulation of epithelial cell proliferation	17/239	377/16782	3.00335e-05	0.00120378	0.000906559	Efnb2/Ccl24/Sulf2/Arg1/Ccl11/Ednrb/Tgm1/Il6/Ecm1/Runx2/Thbs1/Cdk6/Cdkn2a/Cd109/Osr1/Mmp12/Ghrl	17
GO:1901701	cellular response to oxygen-containing compound	34/239	1137/16782	3.15237e-05	0.00125222	0.000943044	Cd68/Ahr/Havcr2/Htr1a/Trem2/Cyp1b1/Il6/Fcgr2b/Mrc1/Pdgfc/Hpca/Hgf/Cxcl5/Cxcl3/Col1a2/Hoxa1/Mt1/Ccl7/Sbno2/Arid5a/Thbs1/Inhba/Tnip3/Cdkn2a/Osr1/P2ry6/Cd14/Gper1/Kcnh1/Sphk1/Ghrl/Cd80/Slc8a3/Pde2a	34
GO:0022612	gland morphogenesis	10/239	141/16782	3.44045e-05	0.00135456	0.00102012	Sulf2/Ccl11/Il6/Nrp1/Tnc/Hgf/Sema3a/Areg/Cdkn2a/Duox2	10
GO:0002823	negative regulation of adaptive immune response based on somatic recombination of immune receptors built from immunoglobulin superfamily domains	6/239	44/16782	3.51646e-05	0.00136545	0.00102831	Ahr/Arg1/Havcr2/Il1rl1/Fcgr2b/Cd80	6
GO:0009719	response to endogenous stimulus	40/239	1447/16782	3.54461e-05	0.00136545	0.00102831	Timp1/Has1/Sulf2/Cd68/Ahr/Serpina3n/Gcnt2/Naip1/Htr1a/Fst/Ednrb/Angpt1/Runx1/Trem2/Il6/Nrp1/Fcgr2b/Mme/Pdgfc/Pappa/Hpca/Hgf/Areg/Col1a2/Chst11/Arid5a/Runx2/Thbs1/Inhba/Cd109/Myof/P2ry6/Vstm2a/Gper1/Sphk1/Ghrl/Serpina3m/Slc8a3/Alpi/Pde2a	40
GO:0051346	negative regulation of hydrolase activity	14/239	271/16782	3.56017e-05	0.00136545	0.00102831	Timp1/Ahr/Serpina3n/Naip1/Il6/Spint1/Ptx3/Ecm1/Hgf/Thbs1/Cd109/Plaur/R3hdml/Serpina3m	14
GO:0098662	inorganic cation transmembrane transport	24/239	675/16782	3.66494e-05	0.00139362	0.00104953	Atp1a4/Mcoln2/Cacnb4/Jph2/Ahr/Cacng1/Slc6a19/Ednrb/Trem2/Trpm6/Slc11a1/Trpc3/Mcub/Atp6v0d2/Hpca/Kcna3/Osr1/P2ry6/Tmem37/Cemip/Gper1/Kcnn2/Kcnh1/Slc8a3	24
GO:0008285	negative regulation of cell population proliferation	28/239	859/16782	3.81924e-05	0.00143005	0.00107697	Efnb2/Cacnb4/Ahr/Arg1/Havcr2/Runx1/Trem2/Cyp1b1/Dpysl3/Fosl1/Il6/Nrp1/Il1rl1/Fcgr2b/Niban2/Spint1/Sema3a/Ereg/Gpnmb/Tpbg/Thbs1/Cdk6/Inhba/Cdkn2a/Cd109/Gper1/Ghrl/Cd80	28
GO:0070588	calcium ion transmembrane transport	15/239	309/16782	3.84983e-05	0.00143005	0.00107697	Mcoln2/Cacnb4/Jph2/Ahr/Cacng1/Ednrb/Trpm6/Trpc3/Mcub/Hpca/P2ry6/Tmem37/Cemip/Gper1/Slc8a3	15
GO:0051897	positive regulation of phosphatidylinositol 3-kinase/protein kinase B signal transduction	11/239	173/16782	3.85719e-05	0.00143005	0.00107697	Gcnt2/Angpt1/Trem2/Il6/Pdgfc/Hgf/F7/Tpbg/Thbs1/Gper1/Nrg1	11
GO:0097435	supramolecular fiber organization	26/239	768/16782	3.92777e-05	0.00144419	0.00108761	Ccl24/Ccl11/Krt19/Htr1a/Trem2/Cyp1b1/Dpysl3/Myo1a/Nrp1/Pkp1/Col1a2/Casp4/Rhov/Cdc42ep3/Adamts2/Coro2b/Rhod/Clrn1/Fmn1/Cdkn2a/Col27a1/Krt8/Pls1/Ctnna2/Ghrl/Catip	26
GO:0009966	regulation of signal transduction	64/239	2784/16782	4.19919e-05	0.00153133	0.00115324	S100a4/Timp1/Ccl24/Rundc3a/Sulf2/Ccl8/Rgs17/Arg1/Lgr5/Havcr2/Ccl11/Pik3r5/Gcnt2/Naip1/Fst/Dok2/Angpt1/Runx1/Trem2/Cyp1b1/Tslp/Slc15a3/Il6/Nrp1/Tnfrsf11a/Fcgr2b/Traf1/Siglec1/Pdgfc/Ecm1/Hgf/Cxcl5/Gpnmb/F7/Casp4/Chst11/Tpbg/Ccl7/Lpar3/Rtkn2/Runx2/Thbs1/Il7/Inhba/Bend6/Esm1/Snai1/Tnip3/Cdkn2a/Cd109/Plaur/Palm3/Myof/P2ry6/Mmp12/Cd14/Rab7b/Gper1/Pclo/Sphk1/Nrg1/Ghrl/Slc8a3/Pde2a	64
GO:0010646	regulation of cell communication	71/239	3201/16782	4.43833e-05	0.00160538	0.001209	S100a4/Timp1/Ccl24/Rundc3a/Sulf2/Ccl8/Cacnb4/Rgs17/Arg1/Lgr5/Havcr2/Ccl11/Pik3r5/Gcnt2/Naip1/Htr1a/Fst/Dok2/Angpt1/Runx1/Trem2/Cyp1b1/Tslp/Slc15a3/Il6/Nrp1/Tnfrsf11a/Fcgr2b/Traf1/Siglec1/Mme/Pdgfc/Ecm1/Hgf/Cxcl5/Gpnmb/F7/Casp4/Chst11/Tpbg/Ccl7/Pcdh8/Lpar3/Rtkn2/Runx2/Thbs1/Il7/Inhba/Bend6/Esm1/Snai1/Tnip3/Cdkn2a/Cd109/Plaur/Palm3/Myof/P2ry6/Mmp12/Cd14/Rab7b/Gper1/Kcnn2/Kcnh1/Pclo/Sphk1/Nrg1/Ghrl/…	71
GO:0002062	chondrocyte differentiation	9/239	117/16782	4.50563e-05	0.0016129	0.00121467	Sulf2/Runx1/Ecm1/Prkg2/Chst11/Arid5a/Runx2/Col27a1/Osr1	9
GO:0023051	regulation of signaling	71/239	3203/16782	4.53165e-05	0.0016129	0.00121467	S100a4/Timp1/Ccl24/Rundc3a/Sulf2/Ccl8/Cacnb4/Rgs17/Arg1/Lgr5/Havcr2/Ccl11/Pik3r5/Gcnt2/Naip1/Htr1a/Fst/Dok2/Angpt1/Runx1/Trem2/Cyp1b1/Tslp/Slc15a3/Il6/Nrp1/Tnfrsf11a/Fcgr2b/Traf1/Siglec1/Mme/Pdgfc/Ecm1/Hgf/Cxcl5/Gpnmb/F7/Casp4/Chst11/Tpbg/Ccl7/Pcdh8/Lpar3/Rtkn2/Runx2/Thbs1/Il7/Inhba/Bend6/Esm1/Snai1/Tnip3/Cdkn2a/Cd109/Plaur/Palm3/Myof/P2ry6/Mmp12/Cd14/Rab7b/Gper1/Kcnn2/Kcnh1/Pclo/Sphk1/Nrg1/Ghrl/…	71
GO:0050900	leukocyte migration	16/239	353/16782	4.85352e-05	0.00170731	0.00128577	Ccl24/Ccl8/Mcoln2/Ccl11/Ednrb/Pla2g7/Trem2/Ecm1/Cxcl5/Cxcl3/F7/Ccl7/Thbs1/C3ar1/Ch25h/Trim55	16
GO:0034220	monoatomic ion transmembrane transport	26/239	778/16782	4.87366e-05	0.00170731	0.00128577	Atp1a4/Mcoln2/Cacnb4/Jph2/Ahr/Cacng1/Abcc3/Slc6a19/Ednrb/Trem2/Trpm6/Slc11a1/Trpc3/Mcub/Atp6v0d2/Hpca/Cngb1/Kcna3/Osr1/P2ry6/Tmem37/Cemip/Gper1/Kcnn2/Kcnh1/Slc8a3	26
GO:0030595	leukocyte chemotaxis	12/239	211/16782	5.14863e-05	0.00178955	0.0013477	Ccl24/Ccl8/Ccl11/Ednrb/Pla2g7/Cxcl5/Cxcl3/F7/Ccl7/Thbs1/C3ar1/Ch25h	12
GO:0001960	negative regulation of cytokine-mediated signaling pathway	7/239	69/16782	5.5409e-05	0.00191097	0.00143914	Arg1/Naip1/Trem2/Il6/Ecm1/Palm3/Mmp12	7
GO:0002820	negative regulation of adaptive immune response	6/239	48/16782	5.82945e-05	0.00199502	0.00150244	Ahr/Arg1/Havcr2/Il1rl1/Fcgr2b/Cd80	6
GO:0050808	synapse organization	20/239	522/16782	6.07779e-05	0.00206413	0.00155449	Efnb2/Cacnb4/Htr1a/Trem2/Nrp1/Fcgr2b/Tnc/Sema3a/Col4a5/Tpbg/Pcdh8/Adgrl3/Frmpd4/Pclo/Nrg1/Ctnna2/Arhgap22/Ghrl/Nrxn3/Slc8a3	20
GO:0045765	regulation of angiogenesis	14/239	285/16782	6.14913e-05	0.00207254	0.00156082	Hk2/Ccl24/Ccl11/Runx1/Cela1/Cyp1b1/Nrp1/Ecm1/Hgf/Itgax/Thbs1/C3ar1/Sphk1/Ghrl	14
GO:1901342	regulation of vasculature development	14/239	289/16782	7.14065e-05	0.00238863	0.00179887	Hk2/Ccl24/Ccl11/Runx1/Cela1/Cyp1b1/Nrp1/Ecm1/Hgf/Itgax/Thbs1/C3ar1/Sphk1/Ghrl	14
GO:0060761	negative regulation of response to cytokine stimulus	7/239	73/16782	7.97399e-05	0.00264748	0.00199381	Arg1/Naip1/Trem2/Il6/Ecm1/Palm3/Mmp12	7
GO:0006816	calcium ion transport	17/239	409/16782	8.25142e-05	0.00268366	0.00202105	Ccl8/Mcoln2/Cacnb4/Jph2/Ahr/Cacng1/Ednrb/Trpm6/Trpc3/Mcub/Hpca/Lpar3/P2ry6/Tmem37/Cemip/Gper1/Slc8a3	17
GO:0006812	monoatomic cation transport	28/239	898/16782	8.25823e-05	0.00268366	0.00202105	Atp1a4/Ccl8/Mcoln2/Cacnb4/Jph2/Ahr/Cacng1/Slc6a19/Ednrb/Trem2/Prss30/Trpm6/Slc11a1/Trpc3/Mcub/Atp6v0d2/Hpca/Cngb1/Lpar3/Kcna3/Osr1/P2ry6/Tmem37/Cemip/Gper1/Kcnn2/Kcnh1/Slc8a3	28
GO:0002063	chondrocyte development	5/239	32/16782	8.26391e-05	0.00268366	0.00202105	Sulf2/Ecm1/Chst11/Runx2/Col27a1	5
GO:0030001	metal ion transport	26/239	806/16782	8.71142e-05	0.00280849	0.00211506	Atp1a4/Ccl8/Mcoln2/Cacnb4/Jph2/Ahr/Cacng1/Slc6a19/Ednrb/Trem2/Prss30/Trpm6/Slc11a1/Trpc3/Mcub/Hpca/Lpar3/Kcna3/Osr1/P2ry6/Tmem37/Cemip/Gper1/Kcnn2/Kcnh1/Slc8a3	26
GO:0071396	cellular response to lipid	19/239	496/16782	9.34182e-05	0.00298404	0.00224727	Cd68/Ahr/Havcr2/Trem2/Il6/Mrc1/Cxcl5/Cxcl3/Hoxa1/Sbno2/Arid5a/Inhba/Tnip3/Osr1/P2ry6/Cd14/Gper1/Cd80/Pde2a	19
GO:1903510	mucopolysaccharide metabolic process	7/239	75/16782	9.48246e-05	0.00298404	0.00224727	Has1/Ednrb/Angpt1/Chst11/Cemip/Chst13/B3gnt7	7
GO:0030198	extracellular matrix organization	14/239	297/16782	9.54927e-05	0.00298404	0.00224727	Has1/Adamts4/Sulf2/Cyp1b1/Il6/Spint1/Ptx3/Col1a2/Col4a5/Adamts2/Col27a1/Mmp12/Tnfrsf11b/Col8a1	14
GO:0045229	external encapsulating structure organization	14/239	297/16782	9.54927e-05	0.00298404	0.00224727	Has1/Adamts4/Sulf2/Cyp1b1/Il6/Spint1/Ptx3/Col1a2/Col4a5/Adamts2/Col27a1/Mmp12/Tnfrsf11b/Col8a1	14
GO:0045785	positive regulation of cell adhesion	19/239	497/16782	9.59133e-05	0.00298404	0.00224727	Efnb2/Havcr2/Gcnt2/Angpt1/Runx1/Il6/Nrp1/Kif26b/Edil3/Thbs1/Cdk6/Il7/Rhod/Fmn1/Plaur/Nrg1/Col8a1/Cd80/H2-DMb1	19
GO:0043062	extracellular structure organization	14/239	298/16782	9.8951e-05	0.00305717	0.00230235	Has1/Adamts4/Sulf2/Cyp1b1/Il6/Spint1/Ptx3/Col1a2/Col4a5/Adamts2/Col27a1/Mmp12/Tnfrsf11b/Col8a1	14
GO:0043616	keratinocyte proliferation	6/239	53/16782	0.000102776	0.00315346	0.00237486	Efnb2/Fst/Tgm1/Ereg/Cdkn2a/Cd109	6
GO:0098660	inorganic ion transmembrane transport	24/239	725/16782	0.000111488	0.00339734	0.00255853	Atp1a4/Mcoln2/Cacnb4/Jph2/Ahr/Cacng1/Slc6a19/Ednrb/Trem2/Trpm6/Slc11a1/Trpc3/Mcub/Atp6v0d2/Hpca/Kcna3/Osr1/P2ry6/Tmem37/Cemip/Gper1/Kcnn2/Kcnh1/Slc8a3	24
GO:0006811	monoatomic ion transport	31/239	1063/16782	0.000115205	0.00348672	0.00262584	Atp1a4/Ccl8/Mcoln2/Cacnb4/Jph2/Ahr/Cacng1/Abcc3/Slc6a19/Htr1a/Ednrb/Trem2/Prss30/Trpm6/Slc11a1/Trpc3/Mcub/Atp6v0d2/Hpca/Prkg2/Cngb1/Lpar3/Kcna3/Osr1/P2ry6/Tmem37/Cemip/Gper1/Kcnn2/Kcnh1/Slc8a3	31
GO:0050801	monoatomic ion homeostasis	20/239	550/16782	0.000123679	0.00371789	0.00279993	Atp1a4/Ccl8/Cacnb4/Jph2/Ednrb/Cps1/Slc11a1/Trpc3/Mcub/Atp6v0d2/Rab20/Mt2/Mt1/Cngb1/Lacc1/P2ry6/Cemip/Gper1/Kcnh1/Slc8a3	20
GO:0048245	eosinophil chemotaxis	4/239	19/16782	0.000131406	0.00392364	0.00295488	Ccl24/Ccl8/Ccl11/Ccl7	4
GO:0035458	cellular response to interferon-beta	6/239	56/16782	0.000140277	0.00416063	0.00313335	Ifi211/Iigp1/Ifi204/Ifi207/Iigp1c/F830016B08Rik	6
GO:0001934	positive regulation of protein phosphorylation	22/239	647/16782	0.000148879	0.00438338	0.0033011	Pik3r5/Ednrb/Angpt1/Trem2/Tslp/Il6/Nrp1/Slc11a1/Tnfrsf11a/Pdgfc/Hgf/Ereg/Areg/Gpnmb/Thbs1/Inhba/Plaur/Cemip/Gper1/Sphk1/Nrg1/Cd80	22
GO:0072001	renal system development	14/239	310/16782	0.000149758	0.00438338	0.0033011	Efnb2/Sulf2/Ahr/Lgr5/Vcan/Ednrb/Angpt1/Nrp1/Kif26b/Enpep/C3ar1/Fmn1/Osr1/Gcnt4	14
GO:0051216	cartilage development	11/239	202/16782	0.000155126	0.00446035	0.00335907	Sulf2/Runx1/Ecm1/Prkg2/Chst11/Arid5a/Runx2/Thbs1/Snai1/Col27a1/Osr1	11
GO:0030003	intracellular monoatomic cation homeostasis	18/239	473/16782	0.000155249	0.00446035	0.00335907	Atp1a4/Ccl8/Cacnb4/Jph2/Slc11a1/Trpc3/Mcub/Atp6v0d2/Rab20/Mt2/Mt1/Cngb1/Lacc1/P2ry6/Cemip/Gper1/Kcnh1/Slc8a3	18
GO:2000026	regulation of multicellular organismal development	38/239	1442/16782	0.000155395	0.00446035	0.00335907	Hk2/Ccl24/Ahr/Ccl11/Vcan/Fst/Runx1/Cela1/Trem2/Cyp1b1/Il6/Nrp1/Spint1/Mme/Ecm1/Hgf/Sema3a/Prkg2/Itgax/Tpbg/Lpar3/Adgrl3/Runx2/Thbs1/Cdk6/Il7/C3ar1/Inhba/Cdkn2a/Cd109/Osr1/Islr2/Rab7b/Gper1/Sphk1/Nrg1/Tnfrsf11b/Ghrl	38
GO:0045861	negative regulation of proteolysis	13/239	274/16782	0.000158918	0.00452118	0.00340489	Timp1/Serpina3n/Naip1/Il6/Spint1/Ecm1/Hgf/Thbs1/Cdkn2a/Cd109/Plaur/R3hdml/Serpina3m	13
GO:0050776	regulation of immune response	26/239	837/16782	0.000159547	0.00452118	0.00340489	Cacnb4/Ahr/Arg1/Havcr2/Trem2/Slc15a3/Fosl1/Il6/Il1rl1/Slc11a1/Ifi211/Fcgr2b/Ecm1/Ereg/Casp4/Arid5a/C3ar1/Tnip3/Lacc1/Mmp12/Cd14/Rab7b/Ifi204/Ifi207/Cd80/H2-DMb1	26
GO:0002577	regulation of antigen processing and presentation	4/239	20/16782	0.000162428	0.00457369	0.00344443	Cd68/Trem2/Slc11a1/Thbs1	4
GO:0032635	interleukin-6 production	10/239	170/16782	0.000165123	0.00462032	0.00347955	Havcr2/Trem2/Tslp/Il6/Hgf/Ereg/Arid5a/Rab7b/Trim55/Ghrl	10
GO:0072006	nephron development	9/239	139/16782	0.000170598	0.00474369	0.00357246	Sulf2/Ahr/Ednrb/Angpt1/Kif26b/Enpep/C3ar1/Fmn1/Osr1	9
GO:0044057	regulation of system process	20/239	564/16782	0.00017285	0.00475242	0.00357903	Ahr/Cacng1/Htr1a/Ednrb/Runx1/Il6/Trpc3/Hgf/Sema3a/Itgax/Inhba/Coro2b/Dsg2/Gper1/Kcnn2/Pclo/Sphk1/Nrg1/Ghrl/Slc8a3	20
GO:0030154	cell differentiation	81/239	3954/16782	0.000174117	0.00475242	0.00357903	Efnb2/Klf5/Tcf23/Sulf2/Dio2/Ccl8/Cacnb4/Ahr/Lgr5/Ccl11/Krt19/Tnfaip2/Gcnt2/Vcan/Fst/Ednrb/Tgm1/Angpt1/Runx1/Cela1/Trem2/Dpysl3/Il6/Nrp1/Il1rl1/Tnfrsf11a/Fcgr2b/Spint1/Mme/Ptx3/Ecm1/Cdh17/Tnc/Hgf/Sema3a/Prkg2/Cxcl5/Ereg/Areg/Hoxa1/Adam18/Cngb1/Casp4/Chst11/Tpbg/Sbno2/Lpar3/Arid5a/Adgrl3/Rtkn2/Foxq1/Anpep/Runx2/Cdk6/Il7/Inhba/Bend6/Snai1/Clrn1/Cdkn2a/Col27a1/Cd109/Plaur/Osr1/Myof/Vstm2a/Krt8/Pls1/I…	81
GO:0048869	cellular developmental process	81/239	3954/16782	0.000174117	0.00475242	0.00357903	Efnb2/Klf5/Tcf23/Sulf2/Dio2/Ccl8/Cacnb4/Ahr/Lgr5/Ccl11/Krt19/Tnfaip2/Gcnt2/Vcan/Fst/Ednrb/Tgm1/Angpt1/Runx1/Cela1/Trem2/Dpysl3/Il6/Nrp1/Il1rl1/Tnfrsf11a/Fcgr2b/Spint1/Mme/Ptx3/Ecm1/Cdh17/Tnc/Hgf/Sema3a/Prkg2/Cxcl5/Ereg/Areg/Hoxa1/Adam18/Cngb1/Casp4/Chst11/Tpbg/Sbno2/Lpar3/Arid5a/Adgrl3/Rtkn2/Foxq1/Anpep/Runx2/Cdk6/Il7/Inhba/Bend6/Snai1/Clrn1/Cdkn2a/Col27a1/Cd109/Plaur/Osr1/Myof/Vstm2a/Krt8/Pls1/I…	81
GO:0034341	response to type II interferon	9/239	140/16782	0.000180095	0.00488563	0.00367935	Ccl24/Ccl8/Arg1/Ccl11/Slc11a1/Mrc1/Rab20/Ccl7/Rab7b	9
GO:0050729	positive regulation of inflammatory response	9/239	141/16782	0.000190029	0.00512386	0.00385876	Ccl24/Trem2/Tslp/Il6/Il1rl1/Tnfrsf11a/Casp4/Lgals2/Pde2a	9
GO:0006873	intracellular monoatomic ion homeostasis	18/239	483/16782	0.000200814	0.00538095	0.00405238	Atp1a4/Ccl8/Cacnb4/Jph2/Slc11a1/Trpc3/Mcub/Atp6v0d2/Rab20/Mt2/Mt1/Cngb1/Lacc1/P2ry6/Cemip/Gper1/Kcnh1/Slc8a3	18
GO:0072092	ureteric bud invasion	2/239	2/16782	0.000201982	0.00538095	0.00405238	Kif26b/Fmn1	2
GO:1905517	macrophage migration	6/239	60/16782	0.00020629	0.005463	0.00411416	Mcoln2/Ednrb/Trem2/Thbs1/C3ar1/Trim55	6
GO:0071346	cellular response to type II interferon	8/239	113/16782	0.000213042	0.00560841	0.00422368	Ccl24/Ccl8/Arg1/Ccl11/Mrc1/Rab20/Ccl7/Rab7b	8
GO:0097530	granulocyte migration	9/239	144/16782	0.000222605	0.00579249	0.00436231	Ccl24/Ccl8/Mcoln2/Ccl11/Cxcl5/Cxcl3/Ccl7/Thbs1/C3ar1	9
GO:0032102	negative regulation of response to external stimulus	16/239	403/16782	0.000224946	0.00579249	0.00436231	Ahr/Arg1/Havcr2/Trem2/Nrp1/Fcgr2b/Hgf/Sema3a/Thbs1/Cd109/Plaur/Mmp12/Rab7b/Gper1/Ctnna2/Ghrl	16
GO:0048732	gland development	16/239	403/16782	0.000224946	0.00579249	0.00436231	Sulf2/Cacnb4/Ahr/Ccl11/Runx1/Cela1/Il6/Nrp1/Tnfrsf11a/Tnc/Hgf/Sema3a/Areg/Cdkn2a/Plaur/Duox2	16
GO:0001818	negative regulation of cytokine production	13/239	284/16782	0.000225811	0.00579249	0.00436231	Arg1/Havcr2/Angpt1/Trem2/Il6/Il1rl1/Slc11a1/Fcgr2b/Siglec1/Hgf/Gpnmb/Thbs1/Ghrl	13
GO:0050793	regulation of developmental process	55/239	2417/16782	0.000226544	0.00579249	0.00436231	Hk2/Efnb2/Ccl24/Klf5/Tcf23/Ccl8/Jph2/Ahr/Ccl11/Gcnt2/Vcan/Fst/Ednrb/Runx1/Cela1/Trem2/Cyp1b1/Il6/Nrp1/Spint1/Mme/Ecm1/Hgf/Sema3a/Prkg2/Ereg/Areg/Itgax/Tpbg/Ccl7/Cdc42ep3/Lpar3/Adgrl3/Runx2/Thbs1/Cdk6/Il7/C3ar1/Inhba/Bend6/Snai1/Cdkn2a/Cd109/Palm3/Osr1/Vstm2a/Pls1/Islr2/Rab7b/Gper1/Sphk1/Nrg1/Tnfrsf11b/Ghrl/Ifi204	55
GO:0002833	positive regulation of response to biotic stimulus	15/239	363/16782	0.000230429	0.00585818	0.00441177	Arg1/Havcr2/Trem2/Slc15a3/Fosl1/Ifi211/Ereg/Casp4/Tnip3/Lacc1/Mmp12/Cd14/Rab7b/Ifi204/Ifi207	15
GO:0061448	connective tissue development	13/239	285/16782	0.000233664	0.00590666	0.00444829	Sulf2/Runx1/Ecm1/Prkg2/Chst11/Arid5a/Runx2/Thbs1/C3ar1/Snai1/Col27a1/Osr1/Ghrl	13
GO:0002683	negative regulation of immune system process	18/239	491/16782	0.000245304	0.00613431	0.00461973	Cd68/Ahr/Arg1/Havcr2/Angpt1/Runx1/Trem2/Il1rl1/Fcgr2b/Gpnmb/Thbs1/Cdk6/Cdkn2a/Mmp12/Rab7b/Gper1/Tnfrsf11b/Cd80	18
GO:0098609	cell-cell adhesion	25/239	812/16782	0.000245427	0.00613431	0.00461973	Efnb2/Cadm3/Arg1/Havcr2/Gcnt2/Runx1/Cyp1b1/Il6/Pkp1/Kif26b/Cdh17/Gpnmb/Itgax/Pcdh8/Adgrl3/Thbs1/Il7/Lgals2/Cdkn2a/Dsg2/Plaur/Nrg1/Ctnna2/Cd80/H2-DMb1	25
GO:0007162	negative regulation of cell adhesion	13/239	287/16782	0.000250076	0.00621557	0.00468092	Arg1/Havcr2/Gcnt2/Angpt1/Runx1/Cyp1b1/Tnc/Gpnmb/Thbs1/Coro2b/Cdkn2a/Mmp12/Cd80	13
GO:0050886	endocrine process	7/239	88/16782	0.000259378	0.00641097	0.00482808	Ednrb/Runx1/Niban2/Enpep/Inhba/Nrg1/Ghrl	7
GO:0048468	cell development	61/239	2784/16782	0.000266224	0.00654381	0.00492812	Efnb2/Klf5/Sulf2/Cacnb4/Ahr/Lgr5/Ccl11/Krt19/Vcan/Fst/Ednrb/Angpt1/Runx1/Trem2/Dpysl3/Il6/Nrp1/Il1rl1/Tnfrsf11a/Fcgr2b/Spint1/Mme/Ptx3/Ecm1/Cdh17/Tnc/Hgf/Sema3a/Cxcl5/Ereg/Areg/Hoxa1/Cngb1/Casp4/Chst11/Tpbg/Sbno2/Lpar3/Rtkn2/Runx2/Cdk6/Il7/Inhba/Clrn1/Cdkn2a/Col27a1/Cd109/Osr1/Myof/Krt8/Pls1/Islr2/Rab7b/Gper1/Sphk1/Nrg1/Ctnna2/Tnfrsf11b/Ghrl/Slc8a3/Pde2a	61
GO:0071621	granulocyte chemotaxis	8/239	117/16782	0.000270429	0.00661064	0.00497845	Ccl24/Ccl8/Ccl11/Cxcl5/Cxcl3/Ccl7/Thbs1/C3ar1	8
GO:0055080	monoatomic cation homeostasis	19/239	541/16782	0.0002839	0.00690203	0.0051979	Atp1a4/Ccl8/Cacnb4/Jph2/Ednrb/Slc11a1/Trpc3/Mcub/Atp6v0d2/Rab20/Mt2/Mt1/Cngb1/Lacc1/P2ry6/Cemip/Gper1/Kcnh1/Slc8a3	19
GO:0043171	peptide catabolic process	4/239	23/16782	0.000287067	0.00690358	0.00519906	Mme/Enpep/Anpep/Dpep2	4
GO:0072677	eosinophil migration	4/239	23/16782	0.000287067	0.00690358	0.00519906	Ccl24/Ccl8/Ccl11/Ccl7	4
GO:1990266	neutrophil migration	8/239	119/16782	0.000303537	0.0072604	0.00546778	Ccl24/Ccl8/Mcoln2/Ccl11/Cxcl5/Cxcl3/Ccl7/C3ar1	8
GO:0001822	kidney development	13/239	294/16782	0.000315522	0.00739173	0.00556669	Efnb2/Sulf2/Ahr/Vcan/Ednrb/Angpt1/Nrp1/Kif26b/Enpep/C3ar1/Fmn1/Osr1/Gcnt4	13
GO:0002604	regulation of dendritic cell antigen processing and presentation	3/239	10/16782	0.000317889	0.00739173	0.00556669	Cd68/Slc11a1/Thbs1	3
GO:0021612	facial nerve structural organization	3/239	10/16782	0.000317889	0.00739173	0.00556669	Nrp1/Sema3a/Hoxa1	3
GO:0060600	dichotomous subdivision of an epithelial terminal unit	3/239	10/16782	0.000317889	0.00739173	0.00556669	Nrp1/Sema3a/Areg	3
GO:0072674	multinuclear osteoclast differentiation	3/239	10/16782	0.000317889	0.00739173	0.00556669	Tnfrsf11a/Sbno2/Cd109	3
GO:0030203	glycosaminoglycan metabolic process	7/239	91/16782	0.000318996	0.00739173	0.00556669	Has1/Ednrb/Angpt1/Chst11/Cemip/Chst13/B3gnt7	7
GO:0010810	regulation of cell-substrate adhesion	11/239	220/16782	0.000324699	0.00748491	0.00563686	Gcnt2/Nrp1/Edil3/Thbs1/Cdk6/Coro2b/Rhod/Fmn1/Cdkn2a/Mmp12/Col8a1	11
GO:0007263	nitric oxide mediated signal transduction	4/239	24/16782	0.000340653	0.00781218	0.00588333	Mt2/Mt1/Thbs1/Pde2a	4
GO:0022414	reproductive process	33/239	1236/16782	0.000349971	0.00798472	0.00601327	Timp1/Tcf23/B4galnt1/Atp1a4/Pltp/Ahr/Lgr5/Havcr2/Krt19/Fst/Ednrb/Angpt1/Runx1/Fosl1/Trpc3/Ptx3/Tnc/Sema3a/Ereg/Areg/Adam18/Hoatz/Folr2/Casp4/Adamts2/Inhba/Snai1/Plaur/Osr1/Krt8/Mmp12/Ghrl/Duox2	33
GO:0035456	response to interferon-beta	6/239	67/16782	0.000378539	0.00859244	0.00647094	Ifi211/Iigp1/Ifi204/Ifi207/Iigp1c/F830016B08Rik	6
GO:0000003	reproduction	33/239	1244/16782	0.000392573	0.00879674	0.00662479	Timp1/Tcf23/B4galnt1/Atp1a4/Pltp/Ahr/Lgr5/Havcr2/Krt19/Fst/Ednrb/Angpt1/Runx1/Fosl1/Trpc3/Ptx3/Tnc/Sema3a/Ereg/Areg/Adam18/Hoatz/Folr2/Casp4/Adamts2/Inhba/Snai1/Plaur/Osr1/Krt8/Mmp12/Ghrl/Duox2	33
GO:0045089	positive regulation of innate immune response	14/239	341/16782	0.000396379	0.00879674	0.00662479	Havcr2/Trem2/Slc15a3/Fosl1/Ifi211/Ereg/Casp4/Tnip3/Lacc1/Mmp12/Cd14/Rab7b/Ifi204/Ifi207	14
GO:0002504	antigen processing and presentation of peptide or polysaccharide antigen via MHC class II	4/239	25/16782	0.000401034	0.00879674	0.00662479	Trem2/Fcgr2b/Thbs1/H2-DMb1	4
GO:0010575	positive regulation of vascular endothelial growth factor production	4/239	25/16782	0.000401034	0.00879674	0.00662479	Sulf2/Cyp1b1/Il6/C3ar1	4
GO:0061437	renal system vasculature development	4/239	25/16782	0.000401034	0.00879674	0.00662479	Angpt1/Nrp1/C3ar1/Osr1	4
GO:0061440	kidney vasculature development	4/239	25/16782	0.000401034	0.00879674	0.00662479	Angpt1/Nrp1/C3ar1/Osr1	4
GO:0002218	activation of innate immune response	12/239	263/16782	0.000403665	0.00879674	0.00662479	Havcr2/Trem2/Slc15a3/Fosl1/Ifi211/Casp4/Tnip3/Lacc1/Cd14/Rab7b/Ifi204/Ifi207	12
GO:0002822	regulation of adaptive immune response based on somatic recombination of immune receptors built from immunoglobulin superfamily domains	10/239	190/16782	0.000403842	0.00879674	0.00662479	Ahr/Arg1/Havcr2/Trem2/Il6/Il1rl1/Slc11a1/Fcgr2b/Arid5a/Cd80	10
GO:0001501	skeletal system development	18/239	512/16782	0.000405334	0.00879674	0.00662479	Sulf2/Vcan/Fst/Runx1/Pdgfc/Ecm1/Prkg2/Col1a2/Hoxa1/Chst11/Arid5a/Runx2/Thbs1/Snai1/Fmn1/Col27a1/Osr1/Ghrl	18
GO:0030593	neutrophil chemotaxis	7/239	95/16782	0.000415081	0.00896454	0.00675116	Ccl24/Ccl8/Ccl11/Cxcl5/Cxcl3/Ccl7/C3ar1	7
GO:2001236	regulation of extrinsic apoptotic signaling pathway	9/239	157/16782	0.000422209	0.00902723	0.00679838	Nrp1/Traf1/Siglec1/Hgf/Thbs1/Il7/Inhba/Gper1/Nrg1	9
GO:0051130	positive regulation of cellular component organization	32/239	1197/16782	0.000423632	0.00902723	0.00679838	Ccl24/Ccl8/Ahr/Ccl11/Htr1a/Angpt1/Trem2/Dpysl3/Il6/Nrp1/Slc11a1/Fcgr2b/Ptx3/Cdh17/Hgf/Cxcl5/Ereg/Casp4/Tpbg/Cdc42ep3/Lpar3/Adgrl3/Clrn1/Fmn1/Plaur/Frmpd4/Islr2/Cd14/Gper1/Sphk1/Nrg1/Ghrl	32
GO:0034762	regulation of transmembrane transport	19/239	559/16782	0.000425738	0.00902723	0.00679838	Hk2/Cacnb4/Jph2/Ahr/Arg1/Cacng1/Trem2/Trpc3/Hpca/Thbs1/Kcna3/Osr1/P2ry6/Tmem37/Cemip/Gper1/Kcnn2/Kcnh1/Rnasel	19
GO:0042327	positive regulation of phosphorylation	22/239	698/16782	0.0004261	0.00902723	0.00679838	Pik3r5/Ednrb/Angpt1/Trem2/Tslp/Il6/Nrp1/Slc11a1/Tnfrsf11a/Pdgfc/Hgf/Ereg/Areg/Gpnmb/Thbs1/Inhba/Plaur/Cemip/Gper1/Sphk1/Nrg1/Cd80	22
GO:0010752	regulation of cGMP-mediated signaling	3/239	11/16782	0.000432509	0.00911958	0.00686792	Rundc3a/Thbs1/Pde2a	3
GO:0031401	positive regulation of protein modification process	25/239	845/16782	0.00044435	0.00932506	0.00702267	Pik3r5/Rnf180/Ednrb/Angpt1/Trem2/Tslp/Il6/Nrp1/Slc11a1/Tnfrsf11a/Pdgfc/Hgf/Ereg/Areg/Gpnmb/Arid5a/Thbs1/Inhba/Cdkn2a/Plaur/Cemip/Gper1/Sphk1/Nrg1/Cd80	25
GO:0055082	intracellular chemical homeostasis	21/239	654/16782	0.000452502	0.00945156	0.00711793	Hk2/Atp1a4/Ccl8/Cacnb4/Jph2/Trem2/Slc11a1/Trpc3/Mcub/Atp6v0d2/Rab20/Mt2/Mt1/Cngb1/Lacc1/P2ry6/Cemip/Gper1/Kcnh1/Ghrl/Slc8a3	21
GO:0060445	branching involved in salivary gland morphogenesis	4/239	26/16782	0.000468687	0.00974388	0.00733808	Il6/Nrp1/Hgf/Sema3a	4
GO:0019725	cellular homeostasis	23/239	754/16782	0.000497538	0.0102956	0.00775355	Hk2/Atp1a4/Ccl8/Cacnb4/Jph2/Trem2/Il6/Slc11a1/Trpc3/Mcub/Atp6v0d2/Prkg2/Rab20/Mt2/Mt1/Cngb1/Lacc1/P2ry6/Cemip/Gper1/Kcnh1/Ghrl/Slc8a3	23
GO:0032675	regulation of interleukin-6 production	9/239	161/16782	0.000507181	0.0104465	0.00786724	Havcr2/Trem2/Tslp/Il6/Hgf/Ereg/Arid5a/Rab7b/Ghrl	9
GO:0032722	positive regulation of chemokine production	6/239	71/16782	0.00051818	0.0106239	0.00800081	Mcoln2/Havcr2/Tslp/Il6/Il1rl1/Il7	6
GO:0035272	exocrine system development	5/239	47/16782	0.000529184	0.0107997	0.00813323	Cela1/Il6/Nrp1/Hgf/Sema3a	5
GO:0035929	steroid hormone secretion	4/239	27/16782	0.000544092	0.011003	0.00828634	Runx1/Inhba/Nrg1/Ghrl	4
GO:0043032	positive regulation of macrophage activation	4/239	27/16782	0.000544092	0.011003	0.00828634	Havcr2/Trem2/Il1rl1/Thbs1	4
GO:0042116	macrophage activation	7/239	100/16782	0.000566299	0.0111511	0.00839784	Havcr2/Trem2/Il1rl1/Slc11a1/Sbno2/Thbs1/Sphk1	7
GO:0002468	dendritic cell antigen processing and presentation	3/239	12/16782	0.000570627	0.0111511	0.00839784	Cd68/Slc11a1/Thbs1	3
GO:0021561	facial nerve development	3/239	12/16782	0.000570627	0.0111511	0.00839784	Nrp1/Sema3a/Hoxa1	3
GO:0021604	cranial nerve structural organization	3/239	12/16782	0.000570627	0.0111511	0.00839784	Nrp1/Sema3a/Hoxa1	3
GO:0021610	facial nerve morphogenesis	3/239	12/16782	0.000570627	0.0111511	0.00839784	Nrp1/Sema3a/Hoxa1	3
GO:0048012	hepatocyte growth factor receptor signaling pathway	3/239	12/16782	0.000570627	0.0111511	0.00839784	Nrp1/Hgf/Esm1	3
GO:0097501	stress response to metal ion	3/239	12/16782	0.000570627	0.0111511	0.00839784	Slc11a1/Mt2/Mt1	3
GO:1905952	regulation of lipid localization	9/239	164/16782	0.000579726	0.0111511	0.00839784	Pltp/Runx1/Trem2/Tnfrsf11a/Thbs1/Vstm2a/Lipg/Nrg1/Ghrl	9
GO:0045595	regulation of cell differentiation	38/239	1542/16782	0.00058417	0.0111511	0.00839784	Efnb2/Klf5/Tcf23/Ccl8/Ahr/Ccl11/Gcnt2/Vcan/Fst/Ednrb/Runx1/Cela1/Trem2/Il6/Nrp1/Spint1/Mme/Sema3a/Prkg2/Ereg/Areg/Lpar3/Runx2/Cdk6/Il7/Inhba/Bend6/Snai1/Cdkn2a/Cd109/Osr1/Vstm2a/Islr2/Rab7b/Gper1/Nrg1/Tnfrsf11b/Ifi204	38
GO:0002605	negative regulation of dendritic cell antigen processing and presentation	2/239	3/16782	0.000600241	0.0111511	0.00839784	Cd68/Thbs1	2
GO:0010982	regulation of high-density lipoprotein particle clearance	2/239	3/16782	0.000600241	0.0111511	0.00839784	Trem2/Lipg	2
GO:0010983	positive regulation of high-density lipoprotein particle clearance	2/239	3/16782	0.000600241	0.0111511	0.00839784	Trem2/Lipg	2
GO:0072093	metanephric renal vesicle formation	2/239	3/16782	0.000600241	0.0111511	0.00839784	Kif26b/Fmn1	2
GO:0150018	basal dendrite development	2/239	3/16782	0.000600241	0.0111511	0.00839784	Nrp1/Sema3a	2
GO:0150019	basal dendrite morphogenesis	2/239	3/16782	0.000600241	0.0111511	0.00839784	Nrp1/Sema3a	2
GO:0150020	basal dendrite arborization	2/239	3/16782	0.000600241	0.0111511	0.00839784	Nrp1/Sema3a	2
GO:1903375	facioacoustic ganglion development	2/239	3/16782	0.000600241	0.0111511	0.00839784	Nrp1/Sema3a	2
GO:1904612	response to 2,3,7,8-tetrachlorodibenzodioxine	2/239	3/16782	0.000600241	0.0111511	0.00839784	Ahr/Pde2a	2
GO:1904613	cellular response to 2,3,7,8-tetrachlorodibenzodioxine	2/239	3/16782	0.000600241	0.0111511	0.00839784	Ahr/Pde2a	2
GO:0050829	defense response to Gram-negative bacterium	6/239	73/16782	0.000601542	0.0111511	0.00839784	Trem2/Tslp/Slc11a1/Cxcl5/Iigp1/Lyz1	6
GO:0002825	regulation of T-helper 1 type immune response	4/239	28/16782	0.000627733	0.0115404	0.00869106	Havcr2/Il1rl1/Slc11a1/Arid5a	4
GO:0019934	cGMP-mediated signaling	4/239	28/16782	0.000627733	0.0115404	0.00869106	Rundc3a/Ednrb/Thbs1/Pde2a	4
GO:0006022	aminoglycan metabolic process	7/239	102/16782	0.000637828	0.0116477	0.00877187	Has1/Ednrb/Angpt1/Chst11/Cemip/Chst13/B3gnt7	7
GO:0032368	regulation of lipid transport	8/239	133/16782	0.000639822	0.0116477	0.00877187	Pltp/Runx1/Trem2/Tnfrsf11a/Thbs1/Lipg/Nrg1/Ghrl	8
GO:0052547	regulation of peptidase activity	14/239	358/16782	0.000641424	0.0116477	0.00877187	Timp1/Serpina3n/Naip1/Il6/Spint1/Ecm1/Hgf/Thbs1/Cdkn2a/Cd109/Plaur/Gper1/R3hdml/Serpina3m	14
GO:0050730	regulation of peptidyl-tyrosine phosphorylation	11/239	239/16782	0.000651443	0.0117586	0.00885536	Angpt1/Trem2/Tslp/Il6/Nrp1/Pdgfc/Hgf/Areg/Il7/Nrg1/Cd80	11
GO:0065009	regulation of molecular function	51/239	2287/16782	0.000652815	0.0117586	0.00885536	Timp1/Ccl24/Ccl8/Cacnb4/Jph2/Ahr/Lgr5/Havcr2/Ccl11/Pik3r5/Serpina3n/Vcan/Naip1/Rnf180/Angpt1/Trem2/Cyp1b1/Fosl1/Il6/Slc11a1/Tnfrsf11a/Fcgr2b/Niban2/Traf1/Spint1/Ptx3/Pdgfc/Ecm1/Hpca/Hgf/Ereg/Ccl7/Rtkn2/Thbs1/Il7/Cdkn2a/Cd109/Plaur/Osr1/P2ry6/Cemip/Rab7b/Gper1/Pclo/Sphk1/Nrg1/Arhgap22/R3hdml/Serpina3m/Slc8a3/Rasgef1b	51
GO:0048608	reproductive structure development	12/239	278/16782	0.000660853	0.0118554	0.00892825	Ahr/Fst/Angpt1/Runx1/Ptx3/Tnc/Sema3a/Ereg/Adam18/Inhba/Plaur/Osr1	12
GO:0010562	positive regulation of phosphorus metabolic process	23/239	772/16782	0.000687315	0.0122209	0.00920351	Pik3r5/Ednrb/Angpt1/Trem2/Tslp/Il6/Nrp1/Slc11a1/Tnfrsf11a/Pdgfc/Hgf/Ereg/Areg/Gpnmb/Thbs1/Inhba/Plaur/P2ry6/Cemip/Gper1/Sphk1/Nrg1/Cd80	23
GO:0045937	positive regulation of phosphate metabolic process	23/239	772/16782	0.000687315	0.0122209	0.00920351	Pik3r5/Ednrb/Angpt1/Trem2/Tslp/Il6/Nrp1/Slc11a1/Tnfrsf11a/Pdgfc/Hgf/Ereg/Areg/Gpnmb/Thbs1/Inhba/Plaur/P2ry6/Cemip/Gper1/Sphk1/Nrg1/Cd80	23
GO:0050731	positive regulation of peptidyl-tyrosine phosphorylation	9/239	168/16782	0.000689468	0.0122209	0.00920351	Angpt1/Trem2/Tslp/Il6/Nrp1/Hgf/Areg/Nrg1/Cd80	9
GO:0051896	regulation of phosphatidylinositol 3-kinase/protein kinase B signal transduction	11/239	241/16782	0.000697893	0.0123211	0.009279	Gcnt2/Angpt1/Trem2/Il6/Pdgfc/Hgf/F7/Tpbg/Thbs1/Gper1/Nrg1	11
GO:0048247	lymphocyte chemotaxis	5/239	50/16782	0.000706071	0.0123674	0.00931381	Ccl24/Ccl8/Ccl11/Ccl7/Ch25h	5
GO:0140353	lipid export from cell	5/239	50/16782	0.000706071	0.0123674	0.00931381	Runx1/Tnfrsf11a/Inhba/Nrg1/Ghrl	5
GO:0061458	reproductive system development	12/239	281/16782	0.000726069	0.0125124	0.00942304	Ahr/Fst/Angpt1/Runx1/Ptx3/Tnc/Sema3a/Ereg/Adam18/Inhba/Plaur/Osr1	12
GO:0002819	regulation of adaptive immune response	10/239	205/16782	0.000730696	0.0125124	0.00942304	Ahr/Arg1/Havcr2/Trem2/Il6/Il1rl1/Slc11a1/Fcgr2b/Arid5a/Cd80	10
GO:0008406	gonad development	10/239	205/16782	0.000730696	0.0125124	0.00942304	Ahr/Fst/Angpt1/Runx1/Ptx3/Sema3a/Ereg/Adam18/Inhba/Osr1	10
GO:0061138	morphogenesis of a branching epithelium	10/239	205/16782	0.000730696	0.0125124	0.00942304	Ahr/Ccl11/Angpt1/Il6/Nrp1/Spint1/Tnc/Hgf/Sema3a/Areg	10
GO:0061687	detoxification of inorganic compound	3/239	13/16782	0.000734038	0.0125124	0.00942304	Slc11a1/Mt2/Mt1	3
GO:0140059	dendrite arborization	3/239	13/16782	0.000734038	0.0125124	0.00942304	Nrp1/Sema3a/Tpbg	3
GO:1905209	positive regulation of cardiocyte differentiation	3/239	13/16782	0.000734038	0.0125124	0.00942304	Efnb2/Gper1/Nrg1	3
GO:0003008	system process	44/239	1897/16782	0.000741709	0.0125949	0.00948517	Sulf2/Cacnb4/Ahr/Ccl11/Cacng1/Htr1a/Ednrb/Angpt1/Runx1/Trem2/Myo1a/Il6/Cps1/Niban2/Trpc3/Mme/Enpep/Hgf/Sema3a/Col1a2/Hoxa1/Itgax/Cngb1/Tpbg/C3ar1/Inhba/Coro2b/Clrn1/Tafa2/Dsg2/Or5m3b/Pls1/Cemip/Gper1/Kcnn2/Kcnh1/Pclo/Sphk1/Nrg1/Ctnna2/Ghrl/Nrxn3/Slc8a3/Pde2a	44
GO:0001942	hair follicle development	7/239	105/16782	0.000758376	0.0127804	0.00962485	Lgr5/Fst/Runx1/Foxq1/Inhba/Snai1/Cd109	7
GO:0008585	female gonad development	7/239	105/16782	0.000758376	0.0127804	0.00962485	Ahr/Fst/Angpt1/Runx1/Ptx3/Ereg/Inhba	7
GO:0010951	negative regulation of endopeptidase activity	8/239	137/16782	0.00077755	0.013054	0.00983095	Timp1/Serpina3n/Naip1/Il6/Hgf/Thbs1/Plaur/Serpina3m	8
GO:1905954	positive regulation of lipid localization	7/239	106/16782	0.000802332	0.0134195	0.0101061	Pltp/Runx1/Trem2/Tnfrsf11a/Vstm2a/Lipg/Ghrl	7
GO:0007015	actin filament organization	16/239	453/16782	0.00080619	0.0134335	0.0101167	Ccl24/Ccl11/Dpysl3/Myo1a/Nrp1/Casp4/Rhov/Cdc42ep3/Coro2b/Rhod/Clrn1/Fmn1/Pls1/Ctnna2/Ghrl/Catip	16
GO:0002831	regulation of response to biotic stimulus	17/239	498/16782	0.000812557	0.0134621	0.0101383	Ahr/Arg1/Havcr2/Trem2/Slc15a3/Fosl1/Ifi211/Cxcl5/Ereg/Casp4/Tnip3/Lacc1/Mmp12/Cd14/Rab7b/Ifi204/Ifi207	17
GO:0045137	development of primary sexual characteristics	10/239	208/16782	0.000816985	0.0134621	0.0101383	Ahr/Fst/Angpt1/Runx1/Ptx3/Sema3a/Ereg/Adam18/Inhba/Osr1	10
GO:0050679	positive regulation of epithelial cell proliferation	10/239	208/16782	0.000816985	0.0134621	0.0101383	Ccl24/Arg1/Ccl11/Tgm1/Il6/Ecm1/Runx2/Osr1/Mmp12/Ghrl	10
GO:0031069	hair follicle morphogenesis	4/239	30/16782	0.000821673	0.0134894	0.0101588	Fst/Runx1/Foxq1/Snai1	4
GO:0055085	transmembrane transport	32/239	1246/16782	0.000837909	0.0137005	0.0103178	Hk2/Atp1a4/Mcoln2/Cacnb4/Jph2/Ahr/Arg1/Cacng1/Abcc3/Slc6a19/Ednrb/Trem2/Trpm6/Slc15a3/Slc11a1/Trpc3/Mcub/Atp6v0d2/Hpca/Cngb1/Thbs1/Kcna3/Osr1/P2ry6/Tmem37/Cemip/Gper1/Kcnn2/Kcnh1/Rnasel/Slc8a3/Slc28a2b	32
GO:0022404	molting cycle process	7/239	107/16782	0.000848277	0.0137005	0.0103178	Lgr5/Fst/Runx1/Foxq1/Inhba/Snai1/Cd109	7
GO:0022405	hair cycle process	7/239	107/16782	0.000848277	0.0137005	0.0103178	Lgr5/Fst/Runx1/Foxq1/Inhba/Snai1/Cd109	7
GO:0046545	development of primary female sexual characteristics	7/239	107/16782	0.000848277	0.0137005	0.0103178	Ahr/Fst/Angpt1/Runx1/Ptx3/Ereg/Inhba	7
GO:0071674	mononuclear cell migration	9/239	173/16782	0.000849931	0.0137005	0.0103178	Ccl24/Ccl8/Ccl11/Pla2g7/Ecm1/Ccl7/Thbs1/C3ar1/Ch25h	9
GO:0043086	negative regulation of catalytic activity	18/239	547/16782	0.000874372	0.0140436	0.0105762	Timp1/Ahr/Serpina3n/Naip1/Il6/Spint1/Ptx3/Ecm1/Hpca/Hgf/Thbs1/Il7/Cdkn2a/Cd109/Plaur/R3hdml/Serpina3m/Slc8a3	18
GO:0003006	developmental process involved in reproduction	24/239	836/16782	0.000881639	0.0141094	0.0106257	Tcf23/B4galnt1/Atp1a4/Ahr/Lgr5/Krt19/Fst/Angpt1/Runx1/Ptx3/Tnc/Sema3a/Ereg/Areg/Adam18/Hoatz/Casp4/Adamts2/Inhba/Snai1/Plaur/Osr1/Krt8/Ghrl	24
GO:0007610	behavior	21/239	690/16782	0.000900125	0.0143536	0.0108096	B4galnt1/Cacnb4/Ccl11/Rnf180/Htr1a/Ednrb/Runx1/Trem2/Il6/Mme/Hoxa1/Tpbg/Adgrl3/Gpr176/Thbs1/Tafa2/Nrg1/Ghrl/Nrxn3/Slc8a3/Gcnt4	21
GO:0006024	glycosaminoglycan biosynthetic process	5/239	53/16782	0.000923812	0.0146265	0.0110151	Has1/Angpt1/Chst11/Chst13/B3gnt7	5
GO:0043030	regulation of macrophage activation	5/239	53/16782	0.000923812	0.0146265	0.0110151	Havcr2/Trem2/Il1rl1/Thbs1/Sphk1	5
GO:0045088	regulation of innate immune response	15/239	416/16782	0.000950548	0.0149964	0.0112937	Arg1/Havcr2/Trem2/Slc15a3/Fosl1/Ifi211/Ereg/Casp4/Tnip3/Lacc1/Mmp12/Cd14/Rab7b/Ifi204/Ifi207	15
GO:0043269	regulation of monoatomic ion transport	18/239	552/16782	0.000969622	0.0152433	0.0114797	Cacnb4/Jph2/Ahr/Cacng1/Htr1a/Trem2/Trpc3/Hpca/Prkg2/Lpar3/Kcna3/Osr1/P2ry6/Tmem37/Cemip/Gper1/Kcnn2/Kcnh1	18
GO:0048878	chemical homeostasis	26/239	945/16782	0.00100041	0.015672	0.0118025	Hk2/Atp1a4/Ccl8/Cacnb4/Jph2/Ednrb/Trem2/Il6/Cps1/Slc11a1/Trpc3/Mcub/Atp6v0d2/Rab20/Mt2/Mt1/Cngb1/Cdkn2a/Lacc1/P2ry6/Cemip/Gper1/Lipg/Kcnh1/Ghrl/Slc8a3	26
GO:0002548	monocyte chemotaxis	5/239	54/16782	0.00100642	0.0157107	0.0118317	Ccl24/Ccl8/Ccl11/Pla2g7/Ccl7	5
GO:0050920	regulation of chemotaxis	10/239	215/16782	0.00105129	0.0163454	0.0123097	Efnb2/Pla2g7/Trem2/Nrp1/Sema3a/F7/Tpbg/Ccl7/Thbs1/C3ar1	10
GO:0010574	regulation of vascular endothelial growth factor production	4/239	32/16782	0.00105442	0.0163454	0.0123097	Sulf2/Cyp1b1/Il6/C3ar1	4
GO:0022603	regulation of anatomical structure morphogenesis	25/239	899/16782	0.00107962	0.0166778	0.01256	Hk2/Efnb2/Ccl24/Ccl11/Runx1/Cela1/Cyp1b1/Il6/Nrp1/Ecm1/Hgf/Sema3a/Itgax/Ccl7/Cdc42ep3/Lpar3/Runx2/Thbs1/C3ar1/Palm3/Osr1/Islr2/Sphk1/Tnfrsf11b/Ghrl	25
GO:0032653	regulation of interleukin-10 production	5/239	55/16782	0.00109439	0.0168475	0.0126878	Trem2/Tslp/Il6/Fcgr2b/Hgf	5
GO:0050790	regulation of catalytic activity	38/239	1595/16782	0.00109946	0.0168673	0.0127027	Timp1/Ccl24/Ccl8/Ahr/Lgr5/Ccl11/Pik3r5/Serpina3n/Vcan/Naip1/Rnf180/Angpt1/Trem2/Il6/Slc11a1/Tnfrsf11a/Spint1/Ptx3/Pdgfc/Ecm1/Hpca/Hgf/Ereg/Ccl7/Thbs1/Il7/Cdkn2a/Cd109/Plaur/Cemip/Gper1/Pclo/Nrg1/Arhgap22/R3hdml/Serpina3m/Slc8a3/Rasgef1b	38
GO:0042742	defense response to bacterium	11/239	255/16782	0.00110644	0.016904	0.0127304	Adamts4/Havcr2/Naip1/Trem2/Tslp/Slc11a1/Cxcl5/Casp4/Iigp1/Gsdmc4/Lyz1	11
GO:1901615	organic hydroxy compound metabolic process	16/239	467/16782	0.00110946	0.016904	0.0127304	Dio2/Pltp/Rnf180/Htr1a/Ednrb/Synj2/Cyp1b1/Dhrs9/Snai1/Myof/P2ry6/Ch25h/Gper1/Sphk1/Duox2/Gcnt4	16
GO:0048589	developmental growth	22/239	751/16782	0.00111768	0.0169712	0.0127809	Klf5/Ahr/Ccl11/Cela1/Nrp1/Kif26b/Ptx3/Ecm1/Tnc/Sema3a/Ereg/Areg/Chst11/Lpar3/Thbs1/Il7/Fmn1/Col27a1/Pls1/Islr2/Nrg1/Duox2	22
GO:0050921	positive regulation of chemotaxis	8/239	145/16782	0.00112439	0.0170119	0.0128116	Pla2g7/Trem2/Nrp1/F7/Tpbg/Ccl7/Thbs1/C3ar1	8
GO:0009611	response to wounding	16/239	468/16782	0.0011344	0.0170119	0.0128116	Timp1/Sulf2/Trem2/Fosl1/Il6/Nrp1/Slc11a1/Tnc/F7/Thbs1/Cd109/Plaur/Myof/Mmp12/Nrg1/Duox2	16
GO:0035729	cellular response to hepatocyte growth factor stimulus	3/239	15/16782	0.00114345	0.0170119	0.0128116	Il6/Nrp1/Hgf	3
GO:0072087	renal vesicle development	3/239	15/16782	0.00114345	0.0170119	0.0128116	Kif26b/Fmn1/Osr1	3
GO:0051336	regulation of hydrolase activity	24/239	853/16782	0.00116064	0.0170119	0.0128116	Timp1/Ccl24/Ccl8/Ahr/Ccl11/Serpina3n/Vcan/Naip1/Il6/Spint1/Ptx3/Ecm1/Hpca/Hgf/Ccl7/Thbs1/Cdkn2a/Cd109/Plaur/Gper1/Arhgap22/R3hdml/Serpina3m/Rasgef1b	24
GO:1903169	regulation of calcium ion transmembrane transport	9/239	181/16782	0.00116887	0.0170119	0.0128116	Cacnb4/Jph2/Ahr/Cacng1/Trpc3/Hpca/P2ry6/Cemip/Gper1	9
GO:0032370	positive regulation of lipid transport	6/239	83/16782	0.00118551	0.0170119	0.0128116	Pltp/Runx1/Trem2/Tnfrsf11a/Lipg/Ghrl	6
GO:0007435	salivary gland morphogenesis	4/239	33/16782	0.00118658	0.0170119	0.0128116	Il6/Nrp1/Hgf/Sema3a	4
GO:0060986	endocrine hormone secretion	5/239	56/16782	0.00118793	0.0170119	0.0128116	Runx1/Niban2/Inhba/Nrg1/Ghrl	5
GO:0001550	ovarian cumulus expansion	2/239	4/16782	0.00118919	0.0170119	0.0128116	Ptx3/Ereg	2
GO:0002461	tolerance induction dependent upon immune response	2/239	4/16782	0.00118919	0.0170119	0.0128116	Havcr2/C3ar1	2
GO:0032632	interleukin-3 production	2/239	4/16782	0.00118919	0.0170119	0.0128116	Havcr2/Slc11a1	2
GO:0036486	ventral trunk neural crest cell migration	2/239	4/16782	0.00118919	0.0170119	0.0128116	Nrp1/Sema3a	2
GO:0040010	positive regulation of growth rate	2/239	4/16782	0.00118919	0.0170119	0.0128116	Ahr/Ghrl	2
GO:0060309	elastin catabolic process	2/239	4/16782	0.00118919	0.0170119	0.0128116	Cela1/Mmp12	2
GO:0071611	granulocyte colony-stimulating factor production	2/239	4/16782	0.00118919	0.0170119	0.0128116	Havcr2/Tslp	2
GO:0071655	regulation of granulocyte colony-stimulating factor production	2/239	4/16782	0.00118919	0.0170119	0.0128116	Havcr2/Tslp	2
GO:0097491	sympathetic neuron projection guidance	2/239	4/16782	0.00118919	0.0170119	0.0128116	Nrp1/Sema3a	2
GO:0019220	regulation of phosphate metabolic process	31/239	1220/16782	0.00120419	0.0171713	0.0129317	Ahr/Pik3r5/Vcan/Ednrb/Angpt1/Trem2/Tslp/Il6/Nrp1/Slc11a1/Tnfrsf11a/Pdgfc/Hpca/Hgf/Ereg/Areg/Gpnmb/Thbs1/Il7/Inhba/Cdkn2a/Lacc1/Cd109/Plaur/P2ry6/Cemip/Gper1/Sphk1/Nrg1/Cd80/Slc8a3	31
GO:0051174	regulation of phosphorus metabolic process	31/239	1221/16782	0.00122005	0.0173418	0.01306	Ahr/Pik3r5/Vcan/Ednrb/Angpt1/Trem2/Tslp/Il6/Nrp1/Slc11a1/Tnfrsf11a/Pdgfc/Hpca/Hgf/Ereg/Areg/Gpnmb/Thbs1/Il7/Inhba/Cdkn2a/Lacc1/Cd109/Plaur/P2ry6/Cemip/Gper1/Sphk1/Nrg1/Cd80/Slc8a3	31
GO:0001961	positive regulation of cytokine-mediated signaling pathway	5/239	57/16782	0.00128725	0.0181809	0.013692	Trem2/Tslp/Casp4/Il7/Mmp12	5
GO:0010812	negative regulation of cell-substrate adhesion	5/239	57/16782	0.00128725	0.0181809	0.013692	Gcnt2/Thbs1/Coro2b/Cdkn2a/Mmp12	5
GO:0007186	G protein-coupled receptor signaling pathway	25/239	913/16782	0.00133792	0.0187781	0.0141417	Ccl24/Ccl8/Rgs17/Lgr5/Ccl11/Pik3r5/Htr1a/Ednrb/Ereg/Areg/Cngb1/Vipr1/Ccl7/Lpar3/Adgrl3/Ackr1/Gpr162/Gpr176/C3ar1/Gng2/Or5m3b/P2ry6/Gper1/Ghrl/Pde2a	25
GO:0097191	extrinsic apoptotic signaling pathway	10/239	222/16782	0.00133798	0.0187781	0.0141417	Nrp1/Traf1/Siglec1/Hgf/Thbs1/Il7/Inhba/Krt8/Gper1/Nrg1	10
GO:0034765	regulation of monoatomic ion transmembrane transport	15/239	431/16782	0.00135212	0.0189169	0.0142463	Cacnb4/Jph2/Ahr/Cacng1/Trem2/Trpc3/Hpca/Kcna3/Osr1/P2ry6/Tmem37/Cemip/Gper1/Kcnn2/Kcnh1	15
GO:0006023	aminoglycan biosynthetic process	5/239	58/16782	0.00139258	0.0193612	0.0145809	Has1/Angpt1/Chst11/Chst13/B3gnt7	5
GO:0032613	interleukin-10 production	5/239	58/16782	0.00139258	0.0193612	0.0145809	Trem2/Tslp/Il6/Fcgr2b/Hgf	5
GO:0051241	negative regulation of multicellular organismal process	29/239	1125/16782	0.00140406	0.01946	0.0146553	Timp1/Ahr/Arg1/Havcr2/Ccl11/Angpt1/Runx1/Trem2/Il6/Nrp1/Il1rl1/Slc11a1/Fcgr2b/Siglec1/Ecm1/Hgf/Sema3a/Gpnmb/Thbs1/Cdk6/Inhba/Cdkn2a/Plaur/Osr1/Gper1/Nrg1/Tnfrsf11b/Ghrl/Cd80	29
GO:0001763	morphogenesis of a branching structure	10/239	224/16782	0.00143066	0.0197671	0.0148865	Ahr/Ccl11/Angpt1/Il6/Nrp1/Spint1/Tnc/Hgf/Sema3a/Areg	10
GO:0002367	cytokine production involved in immune response	8/239	151/16782	0.00145787	0.0200807	0.0151227	Arg1/Angpt1/Il6/Slc11a1/Casp4/Arid5a/Lacc1/Trim55	8
GO:0006953	acute-phase response	4/239	35/16782	0.00148492	0.0203274	0.0153085	Serpina3n/Ednrb/Il6/Tnfrsf11a	4
GO:0048730	epidermis morphogenesis	4/239	35/16782	0.00148492	0.0203274	0.0153085	Fst/Runx1/Foxq1/Snai1	4
GO:0098771	inorganic ion homeostasis	16/239	481/16782	0.00150441	0.020531	0.0154618	Atp1a4/Ccl8/Cacnb4/Jph2/Ednrb/Slc11a1/Trpc3/Mcub/Mt2/Mt1/Cngb1/P2ry6/Cemip/Gper1/Kcnh1/Slc8a3	16
GO:0010035	response to inorganic substance	15/239	436/16782	0.00151425	0.0206022	0.0155154	Ednrb/Cyp1b1/Il6/Cps1/Slc11a1/Trpc3/Hpca/Mt2/Mt1/Runx2/Thbs1/Cdkn2a/Krt8/Kcnh1/Sphk1	15
GO:0007169	transmembrane receptor protein tyrosine kinase signaling pathway	18/239	576/16782	0.00156023	0.021163	0.0159378	Efnb2/Sulf2/Dok2/Angpt1/Nrp1/Pdgfc/Hgf/Ereg/Areg/Col4a5/F7/Runx2/Thbs1/Esm1/Plaur/Myof/Gper1/Nrg1	18
GO:0048771	tissue remodeling	9/239	189/16782	0.00157832	0.0212601	0.0160109	Timp1/Ahr/Cela1/Il6/Tnfrsf11a/Gpnmb/Il7/Cdkn2a/Tnfrsf11b	9
GO:0046660	female sex differentiation	7/239	119/16782	0.00157869	0.0212601	0.0160109	Ahr/Fst/Angpt1/Runx1/Ptx3/Ereg/Inhba	7
GO:0050778	positive regulation of immune response	20/239	673/16782	0.00158172	0.0212601	0.0160109	Cacnb4/Havcr2/Trem2/Slc15a3/Fosl1/Il6/Slc11a1/Ifi211/Ereg/Casp4/Arid5a/C3ar1/Tnip3/Lacc1/Mmp12/Cd14/Rab7b/Ifi204/Ifi207/H2-DMb1	20
GO:0043588	skin development	11/239	267/16782	0.00159786	0.021378	0.0160997	Lgr5/Fst/Tgm1/Runx1/Col1a2/Adamts2/Foxq1/Inhba/Snai1/Cdkn2a/Cd109	11
GO:0021675	nerve development	6/239	88/16782	0.00160491	0.021378	0.0160997	B4galnt1/Sulf2/Nrp1/Sema3a/Hoxa1/Cngb1	6
GO:0050672	negative regulation of lymphocyte proliferation	6/239	88/16782	0.00160491	0.021378	0.0160997	Arg1/Havcr2/Fcgr2b/Gpnmb/Cdkn2a/Cd80	6
GO:0007431	salivary gland development	4/239	36/16782	0.00165207	0.0218752	0.0164741	Il6/Nrp1/Hgf/Sema3a	4
GO:0010573	vascular endothelial growth factor production	4/239	36/16782	0.00165207	0.0218752	0.0164741	Sulf2/Cyp1b1/Il6/C3ar1	4
GO:0031589	cell-substrate adhesion	13/239	352/16782	0.00166299	0.0219544	0.0165338	Gcnt2/Angpt1/Nrp1/Itgax/Edil3/Thbs1/Cdk6/Coro2b/Rhod/Fmn1/Cdkn2a/Mmp12/Col8a1	13
GO:0035728	response to hepatocyte growth factor	3/239	17/16782	0.00167333	0.0220256	0.0165874	Il6/Nrp1/Hgf	3
GO:0032945	negative regulation of mononuclear cell proliferation	6/239	89/16782	0.00170082	0.0223132	0.016804	Arg1/Havcr2/Fcgr2b/Gpnmb/Cdkn2a/Cd80	6
GO:0060562	epithelial tube morphogenesis	13/239	353/16782	0.00170521	0.0223132	0.016804	Efnb2/Ahr/Lgr5/Ccl11/Angpt1/Nrp1/Kif26b/Spint1/Tnc/Areg/Itgax/Fmn1/Osr1	13
GO:0042303	molting cycle	7/239	121/16782	0.00173744	0.0226019	0.0170214	Lgr5/Fst/Runx1/Foxq1/Inhba/Snai1/Cd109	7
GO:0042633	hair cycle	7/239	121/16782	0.00173744	0.0226019	0.0170214	Lgr5/Fst/Runx1/Foxq1/Inhba/Snai1/Cd109	7
GO:0040007	growth	26/239	983/16782	0.00174792	0.0226721	0.0170742	Klf5/Ahr/Ccl11/Cela1/Nrp1/Kif26b/Ptx3/Ecm1/Tnc/Sema3a/Ereg/Areg/Chst11/Lpar3/Thbs1/Il7/Inhba/Fmn1/Cdkn2a/Col27a1/Pls1/Islr2/Sphk1/Nrg1/Ghrl/Duox2	26
GO:0008544	epidermis development	12/239	312/16782	0.00177662	0.0229773	0.0173041	Lgr5/Fst/Tgm1/Runx1/Spint1/Foxq1/Inhba/Snai1/Clrn1/Cdkn2a/Cd109/Pls1	12
GO:0048511	rhythmic process	11/239	271/16782	0.00179673	0.02317	0.0174493	Ahr/Enox1/Runx1/Il6/Tnfrsf11a/Ptx3/Prkg2/Ereg/Gpr176/Inhba/Ghrl	11
GO:0032680	regulation of tumor necrosis factor production	9/239	193/16782	0.0018224	0.0234194	0.0176371	Havcr2/Angpt1/Trem2/Il6/Gpnmb/Arid5a/Thbs1/Cd14/Ghrl	9
GO:0032733	positive regulation of interleukin-10 production	4/239	37/16782	0.00183186	0.0234194	0.0176371	Trem2/Tslp/Il6/Hgf	4
GO:0051281	positive regulation of release of sequestered calcium ion into cytosol	4/239	37/16782	0.00183186	0.0234194	0.0176371	Jph2/P2ry6/Cemip/Gper1	4
GO:0001932	regulation of protein phosphorylation	26/239	988/16782	0.00187537	0.0238011	0.0179246	Pik3r5/Ednrb/Angpt1/Trem2/Tslp/Il6/Nrp1/Slc11a1/Tnfrsf11a/Pdgfc/Hgf/Ereg/Areg/Gpnmb/Thbs1/Il7/Inhba/Cdkn2a/Cd109/Plaur/Cemip/Gper1/Sphk1/Nrg1/Cd80/Slc8a3	26
GO:0006885	regulation of pH	6/239	91/16782	0.00190563	0.0238011	0.0179246	Atp1a4/Ednrb/Slc11a1/Atp6v0d2/Rab20/Lacc1	6
GO:0046683	response to organophosphorus	6/239	91/16782	0.00190563	0.0238011	0.0179246	Ahr/Trpc3/P2ry6/Duox2/Slc8a3/Pde2a	6
GO:0010817	regulation of hormone levels	16/239	493/16782	0.00193155	0.0238011	0.0179246	Dio2/Htr1a/Ednrb/Runx1/Cyp1b1/Il6/Niban2/Dhrs9/Mme/Inhba/Gper1/Pclo/Nrg1/Ghrl/Duox2/Gcnt4	16
GO:0002694	regulation of leukocyte activation	18/239	588/16782	0.00195519	0.0238011	0.0179246	Efnb2/Ahr/Arg1/Havcr2/Runx1/Trem2/Tslp/Il6/Il1rl1/Fcgr2b/Gpnmb/Thbs1/Il7/Cdkn2a/Gper1/Sphk1/Cd80/H2-DMb1	18
GO:0002580	regulation of antigen processing and presentation of peptide or polysaccharide antigen via MHC class II	2/239	5/16782	0.00196337	0.0238011	0.0179246	Trem2/Thbs1	2
GO:0002826	negative regulation of T-helper 1 type immune response	2/239	5/16782	0.00196337	0.0238011	0.0179246	Havcr2/Il1rl1	2
GO:0010754	negative regulation of cGMP-mediated signaling	2/239	5/16782	0.00196337	0.0238011	0.0179246	Thbs1/Pde2a	2
GO:0021636	trigeminal nerve morphogenesis	2/239	5/16782	0.00196337	0.0238011	0.0179246	Nrp1/Sema3a	2
GO:0021637	trigeminal nerve structural organization	2/239	5/16782	0.00196337	0.0238011	0.0179246	Nrp1/Sema3a	2
GO:0035290	trunk segmentation	2/239	5/16782	0.00196337	0.0238011	0.0179246	Nrp1/Sema3a	2
GO:0036301	macrophage colony-stimulating factor production	2/239	5/16782	0.00196337	0.0238011	0.0179246	Havcr2/Tslp	2
GO:0036484	trunk neural crest cell migration	2/239	5/16782	0.00196337	0.0238011	0.0179246	Nrp1/Sema3a	2
GO:0038135	ERBB2-ERBB4 signaling pathway	2/239	5/16782	0.00196337	0.0238011	0.0179246	Ereg/Nrg1	2
GO:0060666	dichotomous subdivision of terminal units involved in salivary gland branching	2/239	5/16782	0.00196337	0.0238011	0.0179246	Nrp1/Sema3a	2
GO:0061551	trigeminal ganglion development	2/239	5/16782	0.00196337	0.0238011	0.0179246	Nrp1/Sema3a	2
GO:0070949	regulation of neutrophil mediated killing of symbiont cell	2/239	5/16782	0.00196337	0.0238011	0.0179246	Arg1/Cxcl5	2
GO:1901256	regulation of macrophage colony-stimulating factor production	2/239	5/16782	0.00196337	0.0238011	0.0179246	Havcr2/Tslp	2
GO:2001188	regulation of T cell activation via T cell receptor contact with antigen bound to MHC molecule on antigen presenting cell	2/239	5/16782	0.00196337	0.0238011	0.0179246	Havcr2/H2-DMb1	2
GO:2001233	regulation of apoptotic signaling pathway	14/239	403/16782	0.00197433	0.023805	0.0179275	Trem2/Nrp1/Fcgr2b/Traf1/Siglec1/Hgf/Rtkn2/Thbs1/Il7/Inhba/Snai1/Plaur/Gper1/Nrg1	14
GO:0071495	cellular response to endogenous stimulus	31/239	1259/16782	0.00197439	0.023805	0.0179275	Has1/Sulf2/Ahr/Gcnt2/Naip1/Htr1a/Fst/Angpt1/Runx1/Trem2/Il6/Nrp1/Fcgr2b/Pdgfc/Hpca/Hgf/Col1a2/Chst11/Arid5a/Runx2/Thbs1/Inhba/Cd109/Myof/P2ry6/Vstm2a/Gper1/Sphk1/Slc8a3/Alpi/Pde2a	31
GO:0021783	preganglionic parasympathetic fiber development	3/239	18/16782	0.00198702	0.0238925	0.0179934	Nrp1/Sema3a/Hoxa1	3
GO:0070555	response to interleukin-1	6/239	92/16782	0.00201478	0.0240837	0.0181374	Ccl24/Ccl8/Ccl11/Il6/Tnfrsf11a/Ccl7	6
GO:0060760	positive regulation of response to cytokine stimulus	5/239	63/16782	0.00201691	0.0240837	0.0181374	Trem2/Tslp/Casp4/Il7/Mmp12	5
GO:0007204	positive regulation of cytosolic calcium ion concentration	8/239	159/16782	0.00201973	0.0240837	0.0181374	Jph2/Ednrb/Trpc3/Cxcl3/C3ar1/Gper1/Ghrl/Slc8a3	8
GO:1903555	regulation of tumor necrosis factor superfamily cytokine production	9/239	196/16782	0.00202457	0.0240837	0.0181374	Havcr2/Angpt1/Trem2/Il6/Gpnmb/Arid5a/Thbs1/Cd14/Ghrl	9
GO:0001952	regulation of cell-matrix adhesion	7/239	125/16782	0.00209194	0.0248188	0.018691	Nrp1/Thbs1/Cdk6/Rhod/Fmn1/Cdkn2a/Mmp12	7
GO:0001935	endothelial cell proliferation	8/239	160/16782	0.00210052	0.0248543	0.0187177	Ccl24/Arg1/Ccl11/Enpep/Ecm1/Thbs1/Ghrl/Col8a1	8
GO:0051960	regulation of nervous system development	17/239	545/16782	0.00213562	0.0252026	0.01898	Ccl11/Vcan/Trem2/Il6/Nrp1/Spint1/Mme/Hgf/Sema3a/Itgax/Tpbg/Lpar3/Adgrl3/Islr2/Gper1/Nrg1/Ghrl	17
GO:2001259	positive regulation of cation channel activity	5/239	64/16782	0.00216286	0.0254157	0.0191405	Cacnb4/Jph2/Trem2/P2ry6/Gper1	5
GO:0007167	enzyme-linked receptor protein signaling pathway	24/239	894/16782	0.00216511	0.0254157	0.0191405	Efnb2/Sulf2/Gcnt2/Fst/Dok2/Angpt1/Nrp1/Pdgfc/Hgf/Ereg/Areg/Col1a2/Col4a5/F7/Chst11/Runx2/Thbs1/Inhba/Esm1/Cd109/Plaur/Myof/Gper1/Nrg1	24
GO:0042832	defense response to protozoan	4/239	39/16782	0.00223127	0.0261235	0.0196735	Arg1/Il6/Slc11a1/Iigp1	4
GO:0032640	tumor necrosis factor production	9/239	200/16782	0.00232157	0.0270525	0.0203731	Havcr2/Angpt1/Trem2/Il6/Gpnmb/Arid5a/Thbs1/Cd14/Ghrl	9
GO:0045597	positive regulation of cell differentiation	24/239	899/16782	0.00232766	0.0270525	0.0203731	Efnb2/Klf5/Ccl8/Gcnt2/Vcan/Runx1/Trem2/Il6/Nrp1/Spint1/Mme/Prkg2/Lpar3/Runx2/Il7/Inhba/Bend6/Snai1/Vstm2a/Islr2/Rab7b/Gper1/Nrg1/Ifi204	24
GO:0002281	macrophage activation involved in immune response	3/239	19/16782	0.00233494	0.0270525	0.0203731	Havcr2/Trem2/Sbno2	3
GO:0048486	parasympathetic nervous system development	3/239	19/16782	0.00233494	0.0270525	0.0203731	Nrp1/Sema3a/Hoxa1	3
GO:0070269	pyroptosis	4/239	40/16782	0.00245184	0.0283331	0.0213376	Naip1/Trem2/Casp4/Gsdmc4	4
GO:0002250	adaptive immune response	14/239	413/16782	0.00246989	0.0284677	0.0214389	Mcoln2/Ahr/Arg1/Havcr2/Trem2/Il6/Il1rl1/Slc11a1/Tnfrsf11a/Fcgr2b/Arid5a/C3ar1/Cd80/H2-DMb1	14
GO:1904062	regulation of monoatomic cation transmembrane transport	12/239	325/16782	0.00248956	0.0285923	0.0215327	Cacnb4/Jph2/Ahr/Cacng1/Trem2/Trpc3/Hpca/Osr1/P2ry6/Cemip/Gper1/Kcnn2	12
GO:0070664	negative regulation of leukocyte proliferation	6/239	96/16782	0.00249926	0.0285923	0.0215327	Arg1/Havcr2/Fcgr2b/Gpnmb/Cdkn2a/Cd80	6
GO:0008037	cell recognition	7/239	129/16782	0.00249998	0.0285923	0.0215327	Havcr2/Trem2/Nrp1/Ptx3/Sema3a/Adam18/Folr2	7
GO:0071706	tumor necrosis factor superfamily cytokine production	9/239	203/16782	0.00256628	0.0292753	0.0220471	Havcr2/Angpt1/Trem2/Il6/Gpnmb/Arid5a/Thbs1/Cd14/Ghrl	9
GO:1902531	regulation of intracellular signal transduction	37/239	1617/16782	0.00259966	0.0295803	0.0222768	S100a4/Ccl24/Rundc3a/Ccl8/Havcr2/Ccl11/Pik3r5/Gcnt2/Naip1/Dok2/Angpt1/Trem2/Il6/Nrp1/Tnfrsf11a/Fcgr2b/Traf1/Pdgfc/Hgf/Gpnmb/F7/Tpbg/Ccl7/Lpar3/Rtkn2/Thbs1/Inhba/Snai1/Tnip3/Cdkn2a/Plaur/P2ry6/Gper1/Sphk1/Nrg1/Ghrl/Pde2a	37
GO:0051928	positive regulation of calcium ion transport	7/239	130/16782	0.00261095	0.0296329	0.0223165	Cacnb4/Jph2/Trpc3/Lpar3/P2ry6/Cemip/Gper1	7
GO:0051049	regulation of transport	39/239	1732/16782	0.00262569	0.0297245	0.0223854	Hk2/Efnb2/Cacnb4/Pltp/Jph2/Ahr/Arg1/Cacng1/Htr1a/Angpt1/Runx1/Trem2/Il6/Slc11a1/Tnfrsf11a/Fcgr2b/Trpc3/Ptx3/Hpca/Prkg2/Lpar3/Thbs1/Inhba/Cdkn2a/Kcna3/Osr1/P2ry6/Tmem37/Cd14/Cemip/Gper1/Lipg/Kcnn2/Kcnh1/Pclo/Sphk1/Nrg1/Ghrl/Rnasel	39
GO:1904427	positive regulation of calcium ion transmembrane transport	6/239	97/16782	0.00263299	0.0297314	0.0223906	Cacnb4/Jph2/Trpc3/P2ry6/Cemip/Gper1	6
GO:0001541	ovarian follicle development	5/239	67/16782	0.00264693	0.0297976	0.0224404	Ahr/Angpt1/Ptx3/Ereg/Inhba	5
GO:0050866	negative regulation of cell activation	9/239	204/16782	0.00265224	0.0297976	0.0224404	Arg1/Havcr2/Runx1/Trem2/Fcgr2b/Gpnmb/Cdkn2a/Gper1/Cd80	9
GO:0002710	negative regulation of T cell mediated immunity	3/239	20/16782	0.00271833	0.0303865	0.022884	Ahr/Arg1/Cd80	3
GO:0048532	anatomical structure arrangement	3/239	20/16782	0.00271833	0.0303865	0.022884	Nrp1/Sema3a/Hoxa1	3
GO:0006874	intracellular calcium ion homeostasis	11/239	286/16782	0.0027304	0.030445	0.022928	Ccl8/Cacnb4/Jph2/Trpc3/Mcub/Cngb1/P2ry6/Cemip/Gper1/Kcnh1/Slc8a3	11
GO:0043491	phosphatidylinositol 3-kinase/protein kinase B signal transduction	11/239	288/16782	0.00288008	0.0310516	0.0233849	Gcnt2/Angpt1/Trem2/Il6/Pdgfc/Hgf/F7/Tpbg/Thbs1/Gper1/Nrg1	11
GO:0071363	cellular response to growth factor stimulus	18/239	610/16782	0.00289932	0.0310516	0.0233849	Has1/Sulf2/Gcnt2/Fst/Angpt1/Runx1/Il6/Nrp1/Hgf/Col1a2/Chst11/Runx2/Thbs1/Cd109/Myof/Vstm2a/Sphk1/Alpi	18
GO:0002835	negative regulation of response to tumor cell	2/239	6/16782	0.00291742	0.0310516	0.0233849	Ahr/Havcr2	2
GO:0002838	negative regulation of immune response to tumor cell	2/239	6/16782	0.00291742	0.0310516	0.0233849	Ahr/Havcr2	2
GO:0010273	detoxification of copper ion	2/239	6/16782	0.00291742	0.0310516	0.0233849	Mt2/Mt1	2
GO:0010986	positive regulation of lipoprotein particle clearance	2/239	6/16782	0.00291742	0.0310516	0.0233849	Trem2/Lipg	2
GO:0021785	branchiomotor neuron axon guidance	2/239	6/16782	0.00291742	0.0310516	0.0233849	Nrp1/Sema3a	2
GO:0032497	detection of lipopolysaccharide	2/239	6/16782	0.00291742	0.0310516	0.0233849	Trem2/Casp4	2
GO:0032962	positive regulation of inositol trisphosphate biosynthetic process	2/239	6/16782	0.00291742	0.0310516	0.0233849	P2ry6/Gper1	2
GO:0038138	ERBB4-ERBB4 signaling pathway	2/239	6/16782	0.00291742	0.0310516	0.0233849	Ereg/Nrg1	2
GO:0042701	progesterone secretion	2/239	6/16782	0.00291742	0.0310516	0.0233849	Runx1/Inhba	2
GO:0048165	fused antrum stage	2/239	6/16782	0.00291742	0.0310516	0.0233849	Ptx3/Ereg	2
GO:0060677	ureteric bud elongation	2/239	6/16782	0.00291742	0.0310516	0.0233849	Kif26b/Fmn1	2
GO:0061550	cranial ganglion development	2/239	6/16782	0.00291742	0.0310516	0.0233849	Nrp1/Sema3a	2
GO:0070948	regulation of neutrophil mediated cytotoxicity	2/239	6/16782	0.00291742	0.0310516	0.0233849	Arg1/Cxcl5	2
GO:0071640	regulation of macrophage inflammatory protein 1 alpha production	2/239	6/16782	0.00291742	0.0310516	0.0233849	Mcoln2/Trem2	2
GO:0097490	sympathetic neuron projection extension	2/239	6/16782	0.00291742	0.0310516	0.0233849	Nrp1/Sema3a	2
GO:1901166	neural crest cell migration involved in autonomic nervous system development	2/239	6/16782	0.00291742	0.0310516	0.0233849	Nrp1/Sema3a	2
GO:1990169	stress response to copper ion	2/239	6/16782	0.00291742	0.0310516	0.0233849	Mt2/Mt1	2
GO:0001562	response to protozoan	4/239	42/16782	0.00293706	0.0311119	0.0234302	Arg1/Il6/Slc11a1/Iigp1	4
GO:0002369	T cell cytokine production	4/239	42/16782	0.00293706	0.0311119	0.0234302	Arg1/Il6/Slc11a1/Arid5a	4
GO:0034329	cell junction assembly	14/239	422/16782	0.00299974	0.0317003	0.0238734	Efnb2/Nrp1/Pkp1/Cdh17/Tpbg/Adgrl3/Coro2b/Rhod/Snai1/Fmn1/Pclo/Nrg1/Ghrl/Nrxn3	14
GO:0002707	negative regulation of lymphocyte mediated immunity	5/239	69/16782	0.00301041	0.0317377	0.0239015	Ahr/Arg1/Havcr2/Fcgr2b/Cd80	5
GO:0031328	positive regulation of cellular biosynthetic process	50/239	2393/16782	0.00303629	0.0319349	0.0240501	Klf5/Tcf23/Sulf2/Mcoln2/Ahr/Havcr2/Angpt1/Runx1/Cela1/Trem2/Cyp1b1/Tslp/Fosl1/Il6/Il1rl1/Slc11a1/Pkp1/Niban2/Ptx3/Tnc/Hgf/Ereg/Hoxa1/Itgax/Cngb1/Casp4/Igf2bp2/Sbno2/Arid5a/Runx2/Thbs1/Cdk6/Il7/C3ar1/Inhba/Snai1/Cdkn2a/Lacc1/Osr1/P2ry6/Vstm2a/Mmp12/Cd14/Rab7b/Gper1/Ier5/Sphk1/Nrg1/Rnasel/Pde2a	50
GO:0008015	blood circulation	15/239	469/16782	0.00304566	0.0319579	0.0240674	Ahr/Htr1a/Ednrb/Angpt1/Cps1/Enpep/Sema3a/Col1a2/C3ar1/Coro2b/Dsg2/Gper1/Kcnn2/Ghrl/Pde2a	15
GO:0007548	sex differentiation	10/239	249/16782	0.00309639	0.0323376	0.0243533	Ahr/Fst/Angpt1/Runx1/Ptx3/Sema3a/Ereg/Adam18/Inhba/Osr1	10
GO:0050670	regulation of lymphocyte proliferation	10/239	249/16782	0.00309639	0.0323376	0.0243533	Ahr/Arg1/Havcr2/Il6/Fcgr2b/Gpnmb/Il7/Cdkn2a/Cd80/H2-DMb1	10
GO:0048871	multicellular organismal-level homeostasis	22/239	816/16782	0.00313126	0.0326252	0.02457	Dio2/Ahr/Gcnt2/Ednrb/Angpt1/Il6/Slc11a1/Tnfrsf11a/Fcgr2b/Pdgfc/Cxcl5/Cngb1/Igf2bp2/Cdk6/Il7/Inhba/Lgals2/Clrn1/Tnfrsf11b/Ghrl/Slc28a2b/Gcnt4	22
GO:0048483	autonomic nervous system development	4/239	43/16782	0.00320263	0.0332909	0.0250712	Ednrb/Nrp1/Sema3a/Hoxa1	4
GO:0072676	lymphocyte migration	6/239	102/16782	0.0033837	0.0350911	0.026427	Ccl24/Ccl8/Ccl11/Ecm1/Ccl7/Ch25h	6
GO:0018108	peptidyl-tyrosine phosphorylation	11/239	295/16782	0.00345693	0.0357672	0.0269361	Angpt1/Trem2/Tslp/Il6/Nrp1/Pdgfc/Hgf/Areg/Il7/Nrg1/Cd80	11
GO:0032944	regulation of mononuclear cell proliferation	10/239	253/16782	0.00346788	0.0357973	0.0269588	Ahr/Arg1/Havcr2/Il6/Fcgr2b/Gpnmb/Il7/Cdkn2a/Cd80/H2-DMb1	10
GO:0022602	ovulation cycle process	4/239	44/16782	0.0034841	0.0357986	0.0269598	Runx1/Ptx3/Ereg/Inhba	4
GO:0044060	regulation of endocrine process	4/239	44/16782	0.0034841	0.0357986	0.0269598	Runx1/Inhba/Nrg1/Ghrl	4
GO:0035743	CD4-positive, alpha-beta T cell cytokine production	3/239	22/16782	0.00359597	0.0367781	0.0276975	Arg1/Il6/Arid5a	3
GO:2000831	regulation of steroid hormone secretion	3/239	22/16782	0.00359597	0.0367781	0.0276975	Runx1/Nrg1/Ghrl	3
GO:0018212	peptidyl-tyrosine modification	11/239	297/16782	0.00363774	0.0371199	0.0279549	Angpt1/Trem2/Tslp/Il6/Nrp1/Pdgfc/Hgf/Areg/Il7/Nrg1/Cd80	11
GO:0023061	signal release	16/239	526/16782	0.00365809	0.0372422	0.0280469	Dio2/Cacnb4/Htr1a/Ednrb/Runx1/Il6/Tnfrsf11a/Niban2/Inhba/Gper1/Kcnh1/Pclo/Sphk1/Nrg1/Ghrl/Nrxn3	16
GO:0009891	positive regulation of biosynthetic process	50/239	2417/16782	0.003719	0.0377758	0.0284488	Klf5/Tcf23/Sulf2/Mcoln2/Ahr/Havcr2/Angpt1/Runx1/Cela1/Trem2/Cyp1b1/Tslp/Fosl1/Il6/Il1rl1/Slc11a1/Pkp1/Niban2/Ptx3/Tnc/Hgf/Ereg/Hoxa1/Itgax/Cngb1/Casp4/Igf2bp2/Sbno2/Arid5a/Runx2/Thbs1/Cdk6/Il7/C3ar1/Inhba/Snai1/Cdkn2a/Lacc1/Osr1/P2ry6/Vstm2a/Mmp12/Cd14/Rab7b/Gper1/Ier5/Sphk1/Nrg1/Rnasel/Pde2a	50
GO:0070848	response to growth factor	18/239	625/16782	0.00374075	0.0379102	0.02855	Has1/Sulf2/Gcnt2/Fst/Angpt1/Runx1/Il6/Nrp1/Hgf/Col1a2/Chst11/Runx2/Thbs1/Cd109/Myof/Vstm2a/Sphk1/Alpi	18
GO:0043154	negative regulation of cysteine-type endopeptidase activity involved in apoptotic process	5/239	73/16782	0.00384333	0.0388314	0.0292438	Naip1/Il6/Hgf/Thbs1/Plaur	5
GO:0002697	regulation of immune effector process	13/239	388/16782	0.0038491	0.0388314	0.0292438	Ahr/Arg1/Havcr2/Angpt1/Trem2/Il6/Fcgr2b/Cxcl5/Casp4/Arid5a/Lacc1/Cd80/H2-DMb1	13
GO:0098773	skin epidermis development	7/239	140/16782	0.00394068	0.0389362	0.0293227	Lgr5/Fst/Runx1/Foxq1/Inhba/Snai1/Cd109	7
GO:0006909	phagocytosis	9/239	217/16782	0.00399166	0.0389362	0.0293227	Trem2/Slc11a1/Fcgr2b/Ptx3/Rab20/Thbs1/P2ry6/Rab7b/Sphk1	9
GO:0010557	positive regulation of macromolecule biosynthetic process	48/239	2306/16782	0.00401488	0.0389362	0.0293227	Klf5/Tcf23/Sulf2/Mcoln2/Ahr/Havcr2/Angpt1/Runx1/Cela1/Trem2/Cyp1b1/Tslp/Fosl1/Il6/Il1rl1/Slc11a1/Pkp1/Niban2/Tnc/Hgf/Ereg/Hoxa1/Itgax/Cngb1/Casp4/Igf2bp2/Sbno2/Arid5a/Runx2/Thbs1/Cdk6/Il7/C3ar1/Inhba/Snai1/Cdkn2a/Lacc1/Osr1/Vstm2a/Mmp12/Cd14/Rab7b/Gper1/Ier5/Sphk1/Nrg1/Rnasel/Pde2a	48
GO:0044093	positive regulation of molecular function	32/239	1376/16782	0.0040296	0.0389362	0.0293227	Ccl24/Ccl8/Cacnb4/Jph2/Lgr5/Ccl11/Pik3r5/Angpt1/Trem2/Fosl1/Il6/Slc11a1/Tnfrsf11a/Fcgr2b/Niban2/Traf1/Pdgfc/Hpca/Ereg/Ccl7/Rtkn2/Thbs1/Cdkn2a/Plaur/P2ry6/Cemip/Rab7b/Gper1/Sphk1/Nrg1/Arhgap22/Rasgef1b	32
GO:0002578	negative regulation of antigen processing and presentation	2/239	7/16782	0.0040461	0.0389362	0.0293227	Cd68/Thbs1	2
GO:0021828	gonadotrophin-releasing hormone neuronal migration to the hypothalamus	2/239	7/16782	0.0040461	0.0389362	0.0293227	Nrp1/Sema3a	2
GO:0021856	hypothalamic tangential migration using cell-axon interactions	2/239	7/16782	0.0040461	0.0389362	0.0293227	Nrp1/Sema3a	2
GO:0032960	regulation of inositol trisphosphate biosynthetic process	2/239	7/16782	0.0040461	0.0389362	0.0293227	P2ry6/Gper1	2
GO:0051541	elastin metabolic process	2/239	7/16782	0.0040461	0.0389362	0.0293227	Cela1/Mmp12	2
GO:0061549	sympathetic ganglion development	2/239	7/16782	0.0040461	0.0389362	0.0293227	Nrp1/Sema3a	2
GO:0071608	macrophage inflammatory protein-1 alpha production	2/239	7/16782	0.0040461	0.0389362	0.0293227	Mcoln2/Trem2	2
GO:0072033	renal vesicle formation	2/239	7/16782	0.0040461	0.0389362	0.0293227	Kif26b/Fmn1	2
GO:0072675	osteoclast fusion	2/239	7/16782	0.0040461	0.0389362	0.0293227	Sbno2/Cd109	2
GO:0031640	killing of cells of another organism	5/239	74/16782	0.00407495	0.0389362	0.0293227	Ccl8/Arg1/Ccl11/Cxcl5/Lyz1	5
GO:0032729	positive regulation of type II interferon production	5/239	74/16782	0.00407495	0.0389362	0.0293227	Havcr2/Runx1/Slc11a1/Arid5a/Cd14	5
GO:0042130	negative regulation of T cell proliferation	5/239	74/16782	0.00407495	0.0389362	0.0293227	Arg1/Havcr2/Gpnmb/Cdkn2a/Cd80	5
GO:0141061	disruption of cell in another organism	5/239	74/16782	0.00407495	0.0389362	0.0293227	Ccl8/Arg1/Ccl11/Cxcl5/Lyz1	5
GO:0032649	regulation of type II interferon production	6/239	106/16782	0.00409064	0.0389362	0.0293227	Havcr2/Runx1/Il1rl1/Slc11a1/Arid5a/Cd14	6
GO:0032652	regulation of interleukin-1 production	6/239	106/16782	0.00409064	0.0389362	0.0293227	Havcr2/Trem2/Il6/Casp4/Sphk1/Ghrl	6
GO:0051924	regulation of calcium ion transport	10/239	259/16782	0.0040907	0.0389362	0.0293227	Cacnb4/Jph2/Ahr/Cacng1/Trpc3/Hpca/Lpar3/P2ry6/Cemip/Gper1	10
GO:0002495	antigen processing and presentation of peptide antigen via MHC class II	3/239	23/16782	0.00409231	0.0389362	0.0293227	Trem2/Fcgr2b/H2-DMb1	3
GO:0032740	positive regulation of interleukin-17 production	3/239	23/16782	0.00409231	0.0389362	0.0293227	Il6/Arid5a/Sphk1	3
GO:0034368	protein-lipid complex remodeling	3/239	23/16782	0.00409231	0.0389362	0.0293227	Pltp/Pla2g7/Lipg	3
GO:0034369	plasma lipoprotein particle remodeling	3/239	23/16782	0.00409231	0.0389362	0.0293227	Pltp/Pla2g7/Lipg	3
GO:0038128	ERBB2 signaling pathway	3/239	23/16782	0.00409231	0.0389362	0.0293227	Ereg/Areg/Nrg1	3
GO:0071276	cellular response to cadmium ion	3/239	23/16782	0.00409231	0.0389362	0.0293227	Slc11a1/Mt2/Mt1	3
GO:0045933	positive regulation of muscle contraction	4/239	46/16782	0.00409656	0.0389362	0.0293227	Cacng1/Gper1/Sphk1/Ghrl	4
GO:0030029	actin filament-based process	21/239	783/16782	0.00410866	0.0389362	0.0293227	Ccl24/Ccl11/Krt19/Dpysl3/Myo1a/Nrp1/Casp4/Rhov/Cdc42ep3/Coro2b/Rhod/Clrn1/Fmn1/Dsg2/Frmpd4/Krt8/Pls1/Kcnn2/Ctnna2/Ghrl/Catip	21
GO:0002221	pattern recognition receptor signaling pathway	9/239	218/16782	0.00411329	0.0389362	0.0293227	Havcr2/Trem2/Slc15a3/Fosl1/Casp4/Tnip3/Lacc1/Cd14/Rab7b	9
GO:0048585	negative regulation of response to stimulus	36/239	1605/16782	0.00412715	0.0389844	0.029359	Sulf2/Ahr/Rgs17/Arg1/Havcr2/Naip1/Fst/Dok2/Trem2/Il6/Nrp1/Il1rl1/Fcgr2b/Ecm1/Hgf/Sema3a/Chst11/Tpbg/Rtkn2/Runx2/Thbs1/Il7/Bend6/Snai1/Tnip3/Cd109/Plaur/Palm3/Mmp12/Rab7b/Gper1/Nrg1/Ctnna2/Ghrl/Cd80/Pde2a	36
GO:0043066	negative regulation of apoptotic process	23/239	890/16782	0.00426157	0.0401689	0.030251	Timp1/Naip1/Ednrb/Angpt1/Trem2/Tslp/Il6/Nrp1/Fcgr2b/Niban2/Hgf/Mt1/Chst11/Rtkn2/Foxq1/Thbs1/Il7/Snai1/Plaur/Osr1/Sphk1/Nrg1/Ghrl	23
GO:0061844	antimicrobial humoral immune response mediated by antimicrobial peptide	5/239	75/16782	0.00431638	0.0405995	0.0305753	Ccl8/Ccl11/Tslp/Cxcl5/Cxcl3	5
GO:0042088	T-helper 1 type immune response	4/239	47/16782	0.00442841	0.0415654	0.0313027	Havcr2/Il1rl1/Slc11a1/Arid5a	4
GO:0007188	adenylate cyclase-modulating G protein-coupled receptor signaling pathway	8/239	181/16782	0.0044667	0.0418365	0.031507	Lgr5/Htr1a/Vipr1/Lpar3/Adgrl3/Gpr176/Gper1/Pde2a	8
GO:0050865	regulation of cell activation	18/239	637/16782	0.00455167	0.0425428	0.0320389	Efnb2/Ahr/Arg1/Havcr2/Runx1/Trem2/Tslp/Il6/Il1rl1/Fcgr2b/Gpnmb/Thbs1/Il7/Cdkn2a/Gper1/Sphk1/Cd80/H2-DMb1	18
GO:0033209	tumor necrosis factor-mediated signaling pathway	5/239	76/16782	0.00456784	0.0426044	0.0320852	Naip1/Tnfrsf11a/Traf1/Krt8/Sphk1	5
GO:0012501	programmed cell death	41/239	1906/16782	0.00458722	0.0426957	0.032154	Hk2/Timp1/Mlkl/Arg1/Naip1/Ednrb/Angpt1/Trem2/Cyp1b1/Tslp/Fosl1/Il6/Nrp1/Fcgr2b/Niban2/Traf1/Siglec1/Hgf/Emp1/Mt1/Casp4/Chst11/Rtkn2/Foxq1/Prune2/Thbs1/Il7/Inhba/Snai1/Lgals2/Cdkn2a/Plaur/Osr1/Krt8/Gper1/Gsdmc4/Sphk1/Nrg1/Tnfrsf11b/Ghrl/Ifi204	41
GO:0006925	inflammatory cell apoptotic process	3/239	24/16782	0.00462826	0.0428176	0.0322458	Il6/Fcgr2b/Cdkn2a	3
GO:0072012	glomerulus vasculature development	3/239	24/16782	0.00462826	0.0428176	0.0322458	Angpt1/C3ar1/Osr1	3
GO:0008219	cell death	41/239	1907/16782	0.00462919	0.0428176	0.0322458	Hk2/Timp1/Mlkl/Arg1/Naip1/Ednrb/Angpt1/Trem2/Cyp1b1/Tslp/Fosl1/Il6/Nrp1/Fcgr2b/Niban2/Traf1/Siglec1/Hgf/Emp1/Mt1/Casp4/Chst11/Rtkn2/Foxq1/Prune2/Thbs1/Il7/Inhba/Snai1/Lgals2/Cdkn2a/Plaur/Osr1/Krt8/Gper1/Gsdmc4/Sphk1/Nrg1/Tnfrsf11b/Ghrl/Ifi204	41
GO:0002460	adaptive immune response based on somatic recombination of immune receptors built from immunoglobulin superfamily domains	11/239	307/16782	0.00465869	0.042912	0.0323169	Ahr/Arg1/Havcr2/Trem2/Il6/Il1rl1/Slc11a1/Fcgr2b/Arid5a/C3ar1/Cd80	11
GO:0055074	calcium ion homeostasis	11/239	307/16782	0.00465869	0.042912	0.0323169	Ccl8/Cacnb4/Jph2/Trpc3/Mcub/Cngb1/P2ry6/Cemip/Gper1/Kcnh1/Slc8a3	11
GO:0014074	response to purine-containing compound	6/239	109/16782	0.00468848	0.0430972	0.0324563	Ahr/Trpc3/P2ry6/Duox2/Slc8a3/Pde2a	6
GO:0071347	cellular response to interleukin-1	5/239	77/16782	0.00482955	0.0443024	0.033364	Ccl24/Ccl8/Ccl11/Il6/Ccl7	5
GO:0019882	antigen processing and presentation	6/239	110/16782	0.00490135	0.044811	0.033747	Cd68/Trem2/Slc11a1/Fcgr2b/Thbs1/H2-DMb1	6
GO:0007160	cell-matrix adhesion	9/239	224/16782	0.00490513	0.044811	0.033747	Nrp1/Itgax/Thbs1/Cdk6/Coro2b/Rhod/Fmn1/Cdkn2a/Mmp12	9
GO:0090066	regulation of anatomical structure size	16/239	544/16782	0.00504115	0.0458059	0.0344963	Ccl24/Ahr/Ccl11/Htr1a/Ednrb/Nrp1/Cps1/Sema3a/Prkg2/Cdc42ep3/Lpar3/Fmn1/Pls1/Islr2/Gper1/Pclo	16
GO:0051962	positive regulation of nervous system development	12/239	355/16782	0.00504284	0.0458059	0.0344963	Vcan/Il6/Nrp1/Spint1/Mme/Tpbg/Lpar3/Adgrl3/Islr2/Gper1/Nrg1/Ghrl	12
GO:0051050	positive regulation of transport	24/239	956/16782	0.00504493	0.0458059	0.0344963	Cacnb4/Pltp/Jph2/Angpt1/Runx1/Trem2/Il6/Slc11a1/Tnfrsf11a/Fcgr2b/Trpc3/Ptx3/Hpca/Lpar3/P2ry6/Cd14/Cemip/Gper1/Lipg/Kcnn2/Pclo/Sphk1/Ghrl/Rnasel	24
GO:0002706	regulation of lymphocyte mediated immunity	8/239	185/16782	0.00508791	0.0461021	0.0347193	Ahr/Arg1/Havcr2/Trem2/Il6/Fcgr2b/Arid5a/Cd80	8
GO:0019935	cyclic-nucleotide-mediated signaling	5/239	78/16782	0.00510173	0.0461333	0.0347428	Rundc3a/Ahr/Ednrb/Thbs1/Pde2a	5
GO:0032612	interleukin-1 production	6/239	111/16782	0.00512124	0.0462159	0.034805	Havcr2/Trem2/Il6/Casp4/Sphk1/Ghrl	6
GO:0021545	cranial nerve development	4/239	49/16782	0.00514547	0.0463404	0.0348988	Nrp1/Sema3a/Hoxa1/Cngb1	4
GO:0002758	innate immune response-activating signaling pathway	9/239	226/16782	0.00519386	0.0463485	0.0349049	Havcr2/Trem2/Slc15a3/Fosl1/Casp4/Tnip3/Lacc1/Cd14/Rab7b	9
GO:0031954	positive regulation of protein autophosphorylation	3/239	25/16782	0.0052047	0.0463485	0.0349049	Pdgfc/Gpnmb/Nrg1	3
GO:0034367	protein-containing complex remodeling	3/239	25/16782	0.0052047	0.0463485	0.0349049	Pltp/Pla2g7/Lipg	3
GO:1905207	regulation of cardiocyte differentiation	3/239	25/16782	0.0052047	0.0463485	0.0349049	Efnb2/Gper1/Nrg1	3
GO:0002695	negative regulation of leukocyte activation	8/239	186/16782	0.00525307	0.0463485	0.0349049	Arg1/Havcr2/Runx1/Fcgr2b/Gpnmb/Cdkn2a/Gper1/Cd80	8
GO:0030036	actin cytoskeleton organization	19/239	697/16782	0.00526546	0.0463485	0.0349049	Ccl24/Ccl11/Krt19/Dpysl3/Myo1a/Nrp1/Casp4/Rhov/Cdc42ep3/Coro2b/Rhod/Clrn1/Fmn1/Frmpd4/Krt8/Pls1/Ctnna2/Ghrl/Catip	19
GO:0001503	ossification	13/239	403/16782	0.00527196	0.0463485	0.0349049	Ahr/Runx1/Il6/Tnfrsf11a/Ecm1/Areg/Col1a2/Sbno2/Runx2/Cdk6/Osr1/Duox2/Ifi204	13
GO:0010959	regulation of metal ion transport	13/239	403/16782	0.00527196	0.0463485	0.0349049	Cacnb4/Jph2/Ahr/Cacng1/Trem2/Trpc3/Hpca/Lpar3/Osr1/P2ry6/Cemip/Gper1/Kcnn2	13
GO:0060560	developmental growth involved in morphogenesis	10/239	269/16782	0.00532223	0.0463485	0.0349049	Ahr/Ccl11/Nrp1/Kif26b/Tnc/Sema3a/Areg/Lpar3/Fmn1/Islr2	10
GO:0098657	import into cell	22/239	854/16782	0.00534372	0.0463485	0.0349049	Efnb2/Atp1a4/Arg1/Angpt1/Synj2/Trem2/Slc15a3/Slc11a1/Fcgr2b/Mrc1/Siglec1/Ptx3/Hpca/Rab20/Rhov/Thbs1/P2ry6/Cd14/Rab7b/Sphk1/Nrg1/Slc8a3	22
GO:0002314	germinal center B cell differentiation	2/239	8/16782	0.00534429	0.0463485	0.0349049	Il6/Cdh17	2
GO:0006857	oligopeptide transport	2/239	8/16782	0.00534429	0.0463485	0.0349049	Slc15a3/Cdh17	2
GO:0021855	hypothalamus cell migration	2/239	8/16782	0.00534429	0.0463485	0.0349049	Nrp1/Sema3a	2
GO:0038134	ERBB2-EGFR signaling pathway	2/239	8/16782	0.00534429	0.0463485	0.0349049	Ereg/Areg	2
GO:0040009	regulation of growth rate	2/239	8/16782	0.00534429	0.0463485	0.0349049	Ahr/Ghrl	2
GO:0071492	cellular response to UV-A	2/239	8/16782	0.00534429	0.0463485	0.0349049	Timp1/Mme	2
GO:0072178	nephric duct morphogenesis	2/239	8/16782	0.00534429	0.0463485	0.0349049	Efnb2/Osr1	2
GO:0150094	amyloid-beta clearance by cellular catabolic process	2/239	8/16782	0.00534429	0.0463485	0.0349049	Trem2/Mme	2
GO:1905941	positive regulation of gonad development	2/239	8/16782	0.00534429	0.0463485	0.0349049	Runx1/Sema3a	2
GO:0031348	negative regulation of defense response	10/239	270/16782	0.00545981	0.0472581	0.0355899	Ahr/Arg1/Havcr2/Trem2/Fcgr2b/Hgf/Mmp12/Rab7b/Gper1/Ghrl	10
GO:0003013	circulatory system process	15/239	500/16782	0.00547772	0.0473211	0.0356374	Ahr/Htr1a/Ednrb/Angpt1/Cps1/Enpep/Sema3a/Col1a2/C3ar1/Coro2b/Dsg2/Gper1/Kcnn2/Ghrl/Pde2a	15
GO:1904894	positive regulation of receptor signaling pathway via STAT	4/239	50/16782	0.0055315	0.0476931	0.0359175	Cyp1b1/Tslp/Il6/Cxcl5	4
GO:0030641	regulation of cellular pH	5/239	80/16782	0.0056784	0.0487706	0.036729	Atp1a4/Slc11a1/Atp6v0d2/Rab20/Lacc1	5
GO:2000117	negative regulation of cysteine-type endopeptidase activity	5/239	80/16782	0.0056784	0.0487706	0.036729	Naip1/Il6/Hgf/Thbs1/Plaur	5
GO:0050777	negative regulation of immune response	8/239	189/16782	0.00577323	0.0494071	0.0372083	Ahr/Arg1/Havcr2/Trem2/Il1rl1/Fcgr2b/Mmp12/Cd80	8
GO:0032528	microvillus organization	3/239	26/16782	0.00582244	0.0494071	0.0372083	Klf5/Myo1a/Pls1	3
GO:0034143	regulation of toll-like receptor 4 signaling pathway	3/239	26/16782	0.00582244	0.0494071	0.0372083	Trem2/Cd14/Rab7b	3
GO:0042403	thyroid hormone metabolic process	3/239	26/16782	0.00582244	0.0494071	0.0372083	Dio2/Duox2/Gcnt4	3
GO:0098581	detection of external biotic stimulus	3/239	26/16782	0.00582244	0.0494071	0.0372083	Naip1/Trem2/Casp4	3
GO:0032963	collagen metabolic process	6/239	114/16782	0.00582438	0.0494071	0.0372083	Arg1/Il6/Col1a2/Adamts2/Inhba/Mmp12	6
GO:0031325	positive regulation of cellular metabolic process	60/239	3089/16782	0.00583024	0.0494071	0.0372083	Klf5/Tcf23/Sulf2/Mcoln2/Ahr/Havcr2/Pik3r5/Ednrb/Angpt1/Runx1/Cela1/Trem2/Cyp1b1/Tslp/Fosl1/Il6/Nrp1/Il1rl1/Slc11a1/Tnfrsf11a/Pkp1/Niban2/Ptx3/Pdgfc/Tnc/Hgf/Ereg/Areg/Gpnmb/Hoxa1/Itgax/Cngb1/Casp4/Igf2bp2/Sbno2/Arid5a/Runx2/Thbs1/Cdk6/Il7/C3ar1/Inhba/Snai1/Cdkn2a/Lacc1/Plaur/Osr1/P2ry6/Vstm2a/Mmp12/Cd14/Cemip/Rab7b/Gper1/Ier5/Sphk1/Nrg1/Rnasel/Cd80/Pde2a	60
GO:0070661	leukocyte proliferation	12/239	362/16782	0.00586785	0.0496313	0.0373771	Ahr/Arg1/Havcr2/Trem2/Il6/Slc11a1/Fcgr2b/Gpnmb/Il7/Cdkn2a/Cd80/H2-DMb1	12

## Sheet: QMuSC_dn_BP
ID	Description	GeneRatio	BgRatio	pvalue	p.adjust	qvalue	geneID	Count
GO:0016477	cell migration	224/1279	1453/16782	3.82672e-26	3.24162e-22	2.52483e-22	Brat1/Itga5/Sox9/Serpinf1/Rnd2/Col18a1/Rhoc/Axl/Tgfb1/Lamb1/Cdkn1b/Dusp3/Stat3/Cul3/Large1/Aqp1/Cnn2/Pgf/Cd44/Wdr1/Arpc2/Epha2/Chrd/Zmiz1/Amotl1/Csf1/Stc1/Gata2/Lama5/Plekho1/Eps8/Stard13/Rnd3/Ada/Myo1c/Mapt/Adora2b/Map2k3/Ptprk/Arid5b/Kitl/Igf1/Sgpl1/Rhbdf1/Tns3/Igfbp3/Efemp1/Sdc1/Rffl/Coro6/Stat5b/Hif1a/Lgmn/Net1/Vash1/Gli3/Nedd9/Plk2/Vcl/Wnt5a/Spry2/Matn2/Has2/Cyrib/Myh9/Plec/Arc/Itgb5/App/Fmn…	224
GO:0009653	anatomical structure morphogenesis	329/1279	2576/16782	9.17728e-24	3.88704e-20	3.02754e-20	Tbx2/Zfp385a/Itga5/Sox9/Serpinf1/Tcf7/Hoxa10/Kctd10/Rnd2/Col18a1/Hoxc11/Tgfb1/Lamb1/Insig2/Coq8b/Stat3/Cul3/Large1/Aqp1/Pgf/Cd44/Wdr1/Slc1a3/Por/Fblim1/Epha2/Actn3/Chrd/Zmiz1/Phox2a/Relt/Elk3/AI597479/Eya4/Psen2/Sptbn4/Cdh23/Amotl1/Csf1/Stc1/Gata2/Actn1/Gdi1/Lama5/Plekho1/Eps8/Stard13/Ada/Ptgis/Kif3a/Mapt/Trpv2/Scn1b/Hey2/Arid5b/Epb41l2/Igf1/Sgpl1/Actr2/Csrp2/Mapk9/Nrcam/Lratd1/Prkar1a/Id2/Kat2a/…	329
GO:0048870	cell motility	234/1279	1622/16782	2.9033e-23	8.19794e-20	6.38521e-20	Brat1/Itga5/Sox9/Serpinf1/Rnd2/Col18a1/Rhoc/Axl/Tgfb1/Lamb1/Cdkn1b/Dusp3/Stat3/Cavin1/Cul3/Large1/Aqp1/Cnn2/Pgf/Cd44/Wdr1/Arpc2/Epha2/Chrd/Zmiz1/Zmynd10/Amotl1/Csf1/Stc1/Gata2/Lama5/Plekho1/Eps8/Stard13/Rnd3/Ada/Myo1c/Mapt/Adora2b/Map2k3/Ptprk/Arid5b/Kitl/Igf1/Sgpl1/Rhbdf1/Tns3/Igfbp3/Efemp1/Sdc1/Lratd1/Rffl/Coro6/Tac4/Stat5b/Hif1a/Lgmn/Net1/Vash1/Gli3/Nedd9/Plk2/Vcl/Wnt5a/Spry2/Matn2/Has2/Cyrib/…	234
GO:0050793	regulation of developmental process	306/1279	2417/16782	2.63339e-21	5.57687e-18	4.34371e-18	Tbx2/Zfp385a/Itga5/Sox9/Serpinf1/Tcf7/Rnd2/Hoxc11/Tead3/Axl/Tgfb1/Lamb1/Cdkn1b/Keap1/Stat3/Aqp1/Pgf/Cd44/Wdr1/Por/Fblim1/Epha2/Actn3/Ptbp1/Chrd/Clic1/Hapln4/Zmiz1/Gprc5b/Sptbn4/Adgrl1/Csf1/Gata2/Gdi1/Lama5/Plekho1/Eps8/Stard13/Ada/Ptgis/Kif3a/Mapt/Trpv2/Ddx39b/Trip10/Krt10/Hey2/Atp2b1/Dusp6/Kitl/Epb41l2/Igf1/Sgpl1/Actr2/Mapk9/Igfbp3/Efemp1/Id2/Kat2a/Stat5b/Tshr/Prkch/Hif1a/Smoc1/Lgmn/Vash1/Gli3/S…	306
GO:0022603	regulation of anatomical structure morphogenesis	150/1279	899/16782	1.03285e-20	1.74986e-17	1.36293e-17	Tbx2/Itga5/Sox9/Serpinf1/Rnd2/Hoxc11/Tgfb1/Stat3/Aqp1/Pgf/Cd44/Wdr1/Fblim1/Epha2/Csf1/Gata2/Gdi1/Plekho1/Eps8/Stard13/Ada/Ptgis/Kif3a/Mapt/Trpv2/Epb41l2/Actr2/Mapk9/Hif1a/Vash1/Plk2/Gata4/Wnt5a/Spry2/Fzd6/Cyrib/Myh9/Arc/Dlg1/Fmnl3/Tiam2/Thbs2/Tnfrsf12a/Vegfa/Ptk7/Epb41l3/Myl12a/Cdh2/Diaph1/Anxa1/Itgb8/Itga7/Baiap2/Jmjd8/Pdgfa/Fn1/Epha4/Actr3/Spta1/Abl2/Vim/Abl1/Creb3l1/Lrp4/Sfrp2/Sh3d19/Ppp3ca/Wl…	150
GO:0048731	system development	413/1279	3629/16782	1.95693e-20	2.76286e-17	2.15194e-17	Tbx2/Raf1/Itga5/Sox9/Serpinf1/Tcf7/Hoxa10/Kctd10/Rnd2/Col18a1/Akr1b1/Hoxc11/Tead3/Axl/Tgfb1/Lamb1/Cdkn1b/Insig2/Coq8b/Stat3/Cul3/Large1/Aqp1/Pgf/Cd44/Wdr1/Slc1a3/Por/Epha2/Actn3/Ptbp1/Chrd/Hapln4/Zmiz1/Crlf1/Phox2a/Elk3/Gprc5b/Psen2/Adam19/Sptbn4/Cdh23/Adgrl1/Amotl1/Csf1/Stc1/Gata2/Lrrk1/Gdi1/Lama5/Stard13/H3f3b/Ada/Retreg3/Ptgis/Kif3a/Mapt/Trpv2/Scn1b/Ddx39b/Trip10/Hey2/Popdc3/Ptprk/Sim1/Arid5b/…	413
GO:0072359	circulatory system development	168/1279	1134/16782	9.41762e-18	1.13967e-14	8.87664e-15	Tbx2/Itga5/Sox9/Serpinf1/Kctd10/Col18a1/Tgfb1/Cdkn1b/Stat3/Large1/Aqp1/Pgf/Epha2/Chrd/Zmiz1/Elk3/Adam19/Amotl1/Gata2/Stard13/Ptgis/Kif3a/Ddx39b/Trip10/Hey2/Popdc3/Dusp6/Igf1/Sgpl1/Prkar1a/Id2/Kat2a/Hif1a/Vash1/Gli3/Pdlim7/Plk2/Slc4a7/Gata4/Wnt5a/Spry2/Npr3/Zfpm2/Has2/Col14a1/Myh9/Plec/Ly6e/Fmnl3/Cdkn1a/Thbs2/Tnfrsf12a/Vegfa/Ptk7/Cdh2/Lox/Anxa1/Zfand5/Cemip2/Lipa/Casp7/Itgb8/Itga7/Adam8/Jmjd8/Pdgf…	168
GO:0051239	regulation of multicellular organismal process	341/1279	2939/16782	1.19243e-17	1.26264e-14	9.83443e-15	Tbx2/Itga5/Sox9/Serpinf1/Polr3d/Tcf7/Rnd2/Col18a1/Hoxc11/Tead3/Axl/Tgfb1/Relb/Cdkn1b/Keap1/Dusp3/Stat3/Cul3/Aqp1/Pgf/Cd44/Por/Irag1/Epha2/Actn3/Hapln4/Zmiz1/Phox2a/Gprc5b/Psen2/Sptbn4/Adgrl1/Amotl1/Csf1/Stc1/Gata2/Ptgds/Gdi1/Lama5/Stard13/Ada/Ptgis/Mapt/Adora2b/Trpv2/Map2k3/Scn1b/Ddx39b/Trip10/Hey2/Atp2b1/Dusp6/Kitl/Igf1/Sgpl1/Actr2/Mapk9/Efemp1/Prkar1a/Id2/Tac4/Kat2a/Stat5b/Tshr/Prkch/Hif1a/Lgmn…	341
GO:0009888	tissue development	237/1279	1837/16782	3.23914e-17	3.04875e-14	2.37461e-14	Tbx2/Itga5/Sox9/Tcf7/Col18a1/Akr1b1/Tgfb1/Lamb1/Cdkn1b/Keap1/Large1/Aqp1/Pgf/Cd44/Wdr1/Por/Epha2/Actn3/Chrd/Crlf1/Psen2/Cdh23/Csf1/Stc1/Gata2/Lama5/Stard13/Ada/Eya2/Ptgis/Kif3a/Ddx39b/Trip10/Krt10/Hey2/Plagl1/Popdc3/Sim1/Atp2b1/Arid5b/Kitl/Igf1/Csrp2/Efemp1/Prkar1a/Id2/Kat2a/Stat5b/Sptlc2/Prkch/Hif1a/Gli3/Sfrp4/Slc4a7/Vcl/Gata4/Wnt5a/Spry2/Fzd6/Zfpm2/Has2/Col14a1/Myh9/Plec/Ly6e/Arc/Dlg1/Cdkn1a/Sa…	237
GO:0007275	multicellular organism development	471/1279	4483/16782	1.01737e-16	8.61814e-14	6.7125e-14	Tbx2/Raf1/Itga5/Sox9/Serpinf1/Tcf7/Hoxa10/Kctd10/Rnd2/Col18a1/Akr1b1/Hoxc11/Tead3/Axl/Tgfb1/Lamb1/Cdkn1b/Keap1/Dusp3/Insig2/Coq8b/Stat3/Cul3/Large1/Aqp1/Pgf/Cd44/Wdr1/Slc1a3/Por/Epha2/Actn3/Ptbp1/Chrd/Hapln4/Zmiz1/Crlf1/Phox2a/Elk3/Gprc5b/AI597479/Eya4/Psen2/Adam19/Sptbn4/Cdh23/Adgrl1/Amotl1/Csf1/Stc1/Gata2/Lrrk1/Gdi1/Lama5/Stard13/H3f3b/Ada/Retreg3/Eya2/Ptgis/Vmp1/Kif3a/Mapt/Trpv2/Scn1b/Ddx39b/T…	471
GO:0035239	tube morphogenesis	138/1279	885/16782	1.62945e-16	1.25482e-13	9.77357e-14	Tbx2/Itga5/Sox9/Serpinf1/Tcf7/Kctd10/Col18a1/Tgfb1/Stat3/Aqp1/Pgf/Cd44/Epha2/Chrd/Zmiz1/Elk3/Amotl1/Csf1/Gata2/Lama5/Stard13/Ptgis/Kif3a/Hey2/Igf1/Sgpl1/Id2/Kat2a/Hif1a/Vash1/Gli3/Plk2/Gata4/Wnt5a/Spry2/Npr3/Fzd6/Zfpm2/Has2/Myh9/Dlg1/Fmnl3/Thbs2/Tnfrsf12a/Vegfa/Ptk7/Cdh2/Lox/Anxa1/Cemip2/Itgb8/Itga7/Adam8/Jmjd8/Pdgfa/Rdh10/Eya1/Nrp2/Casp8/Fn1/Epha4/Abl2/Abl1/Creb3l1/Bcl2l11/Pik3ca/Notch2/Sfrp2/Cc…	138
GO:0048646	anatomical structure formation involved in morphogenesis	165/1279	1142/16782	2.14141e-16	1.51166e-13	1.1774e-13	Tbx2/Zfp385a/Itga5/Sox9/Serpinf1/Kctd10/Col18a1/Hoxc11/Tgfb1/Stat3/Cul3/Large1/Aqp1/Pgf/Cd44/Wdr1/Epha2/Chrd/Phox2a/Relt/Elk3/Psen2/Amotl1/Gata2/Actn1/Plekho1/Stard13/Ada/Ptgis/Hey2/Csrp2/Prkar1a/Kat2a/Hif1a/Vash1/Gli3/Plk2/Gata4/Wnt5a/Spry2/Npr3/Fzd6/Zfpm2/Myh9/Bcl6/Plec/Fmnl3/Thbs2/Tnfrsf12a/Vegfa/Ptk7/Epb41l3/Anxa1/Cemip2/Ehd1/Itgb8/Adam8/Jmjd8/Pdgfa/Rdh10/Eya1/Nrp2/Casp8/Fn1/Tnnt2/Abl2/Ptpn14…	165
GO:0042127	regulation of cell population proliferation	265/1279	2167/16782	2.96872e-16	1.93446e-13	1.50671e-13	Tbx2/Raf1/Sox9/Serpinf1/Tcf7/Rnd2/Col18a1/Akr1b1/Tgfb1/Cdkn1b/Stat3/Aqp1/Cnn2/Pgf/Cd44/Por/Htra1/Arpc2/Epha2/Ptbp1/Chrd/Hapln4/Zmiz1/Crlf1/Gprc5b/Zmynd10/Rpa3/Csf1/Gata2/Ptgds/Gdi1/Lama5/Eps8/Ada/Retreg3/Ksr1/Kif3a/Mapt/Adora2b/Trpv2/Scn1b/Ddx39b/Hey2/Ptprk/Kitl/Igf1/Actr2/Acsl6/Tns3/Igfbp3/Efemp1/Ccdc117/Nrcam/Prkar1a/Id2/Kat2a/Stat5b/Tshr/Prkch/Hif1a/Lgmn/Vash1/Gli3/Sfrp4/Nedd9/Gata4/Wnt5a/Tsc2…	265
GO:2000145	regulation of cell motility	148/1279	990/16782	4.9451e-16	2.83208e-13	2.20585e-13	Itga5/Sox9/Serpinf1/Col18a1/Rhoc/Tgfb1/Lamb1/Cdkn1b/Dusp3/Stat3/Cavin1/Aqp1/Cnn2/Pgf/Arpc2/Epha2/Chrd/Amotl1/Csf1/Stc1/Gata2/Lama5/Stard13/Ada/Myo1c/Adora2b/Map2k3/Ptprk/Kitl/Igf1/Igfbp3/Efemp1/Rffl/Tac4/Stat5b/Hif1a/Lgmn/Vash1/Nedd9/Plk2/Vcl/Wnt5a/Spry2/Has2/Cyrib/Myh9/Bcl6/App/Vegfa/Diaph1/Anxa1/Capn1/Slk/Abhd6/Adam8/Cd151/Podxl/Pdgfa/Tmeff2/Igfbp5/Fn1/Epha4/Actr3/Srgap2/Abl2/Vim/Abl1/Hspa5/S10…	148
GO:0023051	regulation of signaling	358/1279	3203/16782	5.0149e-16	2.83208e-13	2.20585e-13	Raf1/Zfp385a/Sox9/Kctd10/Akr1b1/Sipa1l2/Tmem161a/Axl/Tgfb1/Lamb1/Prkar2b/Bcl2l12/Bicd1/Dusp3/Insig2/Stat3/Cul3/Large1/Ralb/Rasa4/Cd44/Slc1a3/Por/Kptn/Htra1/Epha2/Actn3/Ptbp1/Chrd/Zmiz1/Gprc5b/Snap47/Eya4/Psen2/Csf1/Gata2/Lrrk1/Cnksr3/Eps8/Stard13/Dyrk3/Ada/Serinc3/Myo1c/Eya2/Ptgis/Ksr1/Mapt/Adora2b/Map2k3/Ddx39b/Hey2/Dusp6/Kitl/Igf1/Eif4ebp2/Prmt2/Rhbdf1/Mapk9/Tns3/Igfbp3/Prkar1a/Rffl/Sec14l1/Doc…	358
GO:0051128	regulation of cellular component organization	289/1279	2447/16782	9.62008e-16	4.93251e-13	3.84183e-13	Brat1/Raf1/Sox9/Rab5b/Serpinf1/Rnd2/Rhoc/Axl/Tgfb1/Lamb1/Cdkn1b/Bicd1/Dusp3/Fam162a/Cul3/Ralb/Aqp1/Cnn2/Cd44/Wdr1/Fblim1/Arpc2/Epha2/Ptbp1/Gprc5b/Zmynd10/Psen2/Vac14/Adgrl1/Gata2/Gdi1/Capza2/Plekho1/Eps8/H3f3b/Myo1c/Retreg3/Kif3a/Mapt/Trpv2/Scn1b/Ddx39b/Trip10/Igf1/Actr2/Acsl6/Mapk9/Igfbp3/Efemp1/Tom1l1/Sdc1/Nrcam/Doc2b/Kat2a/Prkch/Hif1a/Rps6ka5/Sfrp4/Nedd9/Plk2/Vcl/Wnt5a/Spry2/Washc5/Has2/Col14a…	289
GO:0007166	cell surface receptor signaling pathway	286/1279	2415/16782	1.00111e-15	4.93251e-13	3.84183e-13	Tbx2/Raf1/Itga5/Sox9/Tcf7/Kctd10/Akr1b1/Axl/Tgfb1/Lamb1/Cdkn1b/Bcl2l12/Dusp3/Stat3/Cul3/Ralb/Pgf/Cd44/Por/Htra1/Epha2/Chrd/Zmiz1/Crlf1/Gprc5b/Eya4/Psen2/Adgrl1/Amotl1/Csf1/Gata2/Lrrk1/Lama5/Ada/Myo1c/Eya2/Kif3a/Adora2b/Hey2/Ptprk/Arid5b/Kitl/Igf1/Eif4ebp2/Sgpl1/Prmt2/Rhbdf1/Igfbp3/Efemp1/Tom1l1/Sdc1/Rffl/Stat5b/Tshr/Prkch/Hif1a/Rps6ka5/Lgmn/Gli3/Sfrp4/Nedd9/Spin1/Ripk1/Plk2/Gata4/Dcp1a/Amer2/Wnt5…	286
GO:0040012	regulation of locomotion	151/1279	1027/16782	1.04811e-15	4.93251e-13	3.84183e-13	Itga5/Sox9/Serpinf1/Col18a1/Rhoc/Tgfb1/Lamb1/Cdkn1b/Dusp3/Stat3/Cavin1/Aqp1/Cnn2/Pgf/Arpc2/Epha2/Chrd/Amotl1/Csf1/Stc1/Gata2/Lama5/Stard13/Ada/Myo1c/Adora2b/Map2k3/Ptprk/Kitl/Igf1/Igfbp3/Efemp1/Rffl/Tac4/Stat5b/Tshr/Hif1a/Lgmn/Vash1/Nedd9/Plk2/Vcl/Wnt5a/Spry2/Has2/Cyrib/Myh9/Bcl6/App/Vegfa/Diaph1/Anxa1/Capn1/Slk/Abhd6/Adam8/Cd151/Podxl/Pdgfa/Tmeff2/Igfbp5/Fn1/Epha4/Actr3/Srgap2/Abl2/Vim/Abl1/Hspa…	151
GO:0010646	regulation of cell communication	356/1279	3201/16782	1.36846e-15	5.82358e-13	4.53587e-13	Raf1/Zfp385a/Sox9/Kctd10/Akr1b1/Sipa1l2/Tmem161a/Axl/Tgfb1/Lamb1/Prkar2b/Bcl2l12/Bicd1/Dusp3/Insig2/Stat3/Cul3/Large1/Ralb/Rasa4/Cd44/Slc1a3/Por/Kptn/Htra1/Epha2/Actn3/Ptbp1/Chrd/Zmiz1/Gprc5b/Snap47/Eya4/Psen2/Csf1/Gata2/Lrrk1/Cnksr3/Eps8/Stard13/Dyrk3/Ada/Serinc3/Myo1c/Eya2/Ptgis/Ksr1/Mapt/Adora2b/Map2k3/Ddx39b/Hey2/Dusp6/Kitl/Igf1/Eif4ebp2/Prmt2/Rhbdf1/Mapk9/Tns3/Igfbp3/Prkar1a/Rffl/Sec14l1/Doc…	356
GO:0008283	cell population proliferation	350/1279	3133/16782	1.37495e-15	5.82358e-13	4.53587e-13	Tbx2/Brat1/Raf1/Sox9/Serpinf1/Tcf7/Rnd2/Col18a1/Akr1b1/Tead3/Tgfb1/Lamb1/Cdkn1b/Stat3/Cul3/Aqp1/Cnn2/Pgf/Cd44/Por/Htra1/Arpc2/Epha2/Ptbp1/Chrd/Hapln4/Zmiz1/Crlf1/Gprc5b/Zmynd10/Sptbn4/Rpa3/Cdh23/Csf1/Stc1/Gata2/Ptgds/Gdi1/Lama5/Plekho1/Eps8/H3f3b/Ada/Retreg3/Ksr1/Kif3a/Mapt/Adora2b/Trpv2/Scn1b/Ddx39b/Hey2/Ptprk/Kitl/Igf1/Actr2/Rhbdf1/Acsl6/Mapk9/Tns3/Igfbp3/Efemp1/Ccdc117/Nrcam/Prkar1a/Id2/Kat2a/…	350
GO:0030036	actin cytoskeleton organization	114/1279	697/16782	2.92565e-15	1.1751e-12	9.15261e-13	Rnd2/Rhoc/Tgfb1/Cul3/Aqp1/Cnn2/Wdr1/Kptn/Arpc2/Actn3/Sptbn4/Amotl1/Actn1/Capza2/Eps8/Stard13/Rnd3/Myo1c/Epb41l2/Actr2/Csrp2/Prkar1a/Coro6/Nedd9/Pdlim7/Washc5/Cyrib/Myh9/Bcl6/Plec/Dlg1/Itgb5/Fmnl3/Ptk7/Epb41l3/Mlst8/Svil/Diaph1/Anxa1/Capn1/Add3/Baiap2/Pdgfa/Tmeff2/Actr3/Tnnt2/Spta1/Abl2/Abl1/Neb/Ptpn1/Pik3ca/Pdlim5/Tpm2/Pdgfra/Fscn1/Arpc1b/Wasf3/Lmod2/Cald1/Kras/Vasp/Iqgap1/Mef2a/Pak1/Pycard/Pak3/…	114
GO:0040011	locomotion	165/1279	1175/16782	3.05184e-15	1.1751e-12	9.15261e-13	Itga5/Sox9/Serpinf1/Col18a1/Rhoc/Tgfb1/Lamb1/Cdkn1b/Dusp3/Stat3/Cavin1/Aqp1/Cnn2/Pgf/Wdr1/Arpc2/Epha2/Chrd/Psen2/Amotl1/Csf1/Stc1/Gata2/Lama5/Stard13/Ada/Myo1c/Adora2b/Map2k3/Scn1b/Ptprk/Kitl/Igf1/Igfbp3/Efemp1/Rffl/Tac4/Stat5b/Tshr/Hif1a/Lgmn/Vash1/Nedd9/Plk2/Vcl/Wnt5a/Spry2/Has2/Cyrib/Myh9/Bcl6/Plec/App/Vegfa/Ip6k3/Diaph1/Lox/Anxa1/Capn1/Slk/Abhd6/Adam8/Cd151/Podxl/Pdgfa/Nrp2/Tmeff2/Igfbp5/Fn1/…	165
GO:0030334	regulation of cell migration	141/1279	947/16782	3.71117e-15	1.36684e-12	1.06461e-12	Itga5/Sox9/Serpinf1/Col18a1/Rhoc/Tgfb1/Lamb1/Cdkn1b/Dusp3/Stat3/Aqp1/Cnn2/Pgf/Arpc2/Epha2/Chrd/Amotl1/Csf1/Stc1/Gata2/Lama5/Stard13/Ada/Myo1c/Adora2b/Map2k3/Ptprk/Kitl/Igf1/Igfbp3/Efemp1/Rffl/Stat5b/Hif1a/Lgmn/Vash1/Nedd9/Plk2/Vcl/Wnt5a/Spry2/Has2/Cyrib/Myh9/App/Vegfa/Diaph1/Anxa1/Capn1/Slk/Abhd6/Adam8/Cd151/Podxl/Pdgfa/Tmeff2/Igfbp5/Fn1/Epha4/Actr3/Srgap2/Abl2/Vim/Abl1/Hspa5/S100a11/Sfrp2/Ppp3ca…	141
GO:0009966	regulation of signal transduction	317/1279	2784/16782	4.12308e-15	1.45528e-12	1.13349e-12	Raf1/Zfp385a/Sox9/Kctd10/Akr1b1/Sipa1l2/Tmem161a/Axl/Tgfb1/Lamb1/Bcl2l12/Bicd1/Dusp3/Insig2/Stat3/Cul3/Ralb/Rasa4/Cd44/Por/Kptn/Htra1/Epha2/Actn3/Ptbp1/Chrd/Zmiz1/Gprc5b/Eya4/Psen2/Csf1/Gata2/Lrrk1/Cnksr3/Eps8/Stard13/Dyrk3/Ada/Serinc3/Myo1c/Eya2/Ptgis/Ksr1/Mapt/Adora2b/Map2k3/Ddx39b/Hey2/Dusp6/Kitl/Igf1/Prmt2/Rhbdf1/Mapk9/Tns3/Igfbp3/Rffl/Sec14l1/Prkch/Hif1a/Lgmn/Net1/Gli3/Sfrp4/Spin1/Ripk1/Gadd…	317
GO:0030029	actin filament-based process	123/1279	783/16782	4.82357e-15	1.63442e-12	1.27302e-12	Rnd2/Rhoc/Tgfb1/Cul3/Aqp1/Cnn2/Wdr1/Kptn/Arpc2/Actn3/Sptbn4/Amotl1/Stc1/Actn1/Capza2/Eps8/Stard13/Rnd3/Myo1c/Scn1b/Epb41l2/Actr2/Csrp2/Prkar1a/Coro6/Nedd9/Pdlim7/Gata4/Washc5/Cyrib/Myh9/Bcl6/Plec/Dlg1/Itgb5/Fmnl3/Ptk7/Epb41l3/Mlst8/Svil/Diaph1/Anxa1/Capn1/Add3/Baiap2/Pdgfa/Tmeff2/Actr3/Tnnt2/Spta1/Abl2/Abl1/Neb/Ptpn1/Pik3ca/Pdlim5/Tpm2/Pde4b/Pdgfra/Fscn1/Arpc1b/Wasf3/Lmod2/Cald1/Kras/Vasp/Iqgap1/…	123
GO:2000026	regulation of multicellular organismal development	191/1279	1442/16782	5.606e-15	1.82648e-12	1.42261e-12	Tbx2/Itga5/Sox9/Serpinf1/Tcf7/Rnd2/Axl/Tgfb1/Cdkn1b/Keap1/Stat3/Aqp1/Pgf/Cd44/Por/Epha2/Actn3/Hapln4/Zmiz1/Adgrl1/Csf1/Gata2/Gdi1/Lama5/Stard13/Ada/Ptgis/Mapt/Trpv2/Ddx39b/Trip10/Hey2/Atp2b1/Dusp6/Kitl/Igf1/Actr2/Efemp1/Id2/Kat2a/Stat5b/Prkch/Hif1a/Vash1/Gli3/Sfrp4/Nedd9/Ripk1/Plk2/Vcl/Gata4/Wnt5a/Tsc22d1/Spry2/Mettl3/Zfpm2/Col14a1/Bcl6/Dlg1/Tiam2/Thbs2/Tnfrsf12a/Tnfrsf21/Vegfa/Cdh2/Lox/Anxa1/Tjp…	191
GO:0035295	tube development	155/1279	1090/16782	8.03846e-15	2.52199e-12	1.96433e-12	Tbx2/Itga5/Sox9/Serpinf1/Tcf7/Kctd10/Col18a1/Akr1b1/Tgfb1/Stat3/Aqp1/Pgf/Cd44/Epha2/Chrd/Zmiz1/Crlf1/Elk3/Psen2/Amotl1/Csf1/Gata2/Lama5/Stard13/Ada/Ptgis/Kif3a/Hey2/Sim1/Igf1/Sgpl1/Tns3/Id2/Kat2a/Hif1a/Vash1/Gli3/Plk2/Gata4/Wnt5a/Spry2/Npr3/Fzd6/Zfpm2/Has2/Myh9/Dlg1/Fmnl3/Thbs2/Tnfrsf12a/Vegfa/Ptk7/Cdh2/Lox/Anxa1/Cemip2/Lipa/Itgb8/Itga7/Adam8/Jmjd8/Pdgfa/Rdh10/Eya1/Nrp2/Casp8/Igfbp5/Fn1/Epha4/Abl…	155
GO:0048523	negative regulation of cellular process	480/1279	4698/16782	8.85657e-15	2.67943e-12	2.08696e-12	Tbx2/Raf1/Zfp385a/Itga5/Sox9/Serpinf1/Tcf7/Kctd10/Akr1b1/Tmem161a/Axl/Tgfb1/Lamb1/Relb/Prkar2b/Cdkn1b/Bcl2l12/Keap1/Bicd1/Dusp3/Insig2/Stat3/Cul3/Aqp1/Cnn2/Rasa4/Cd44/Mprip/Por/Pard6a/Rfx5/Kptn/Htra1/Arpc2/Epha2/Actn3/Ptbp1/Cdt1/Mettl1/Chrd/Crlf1/Elk3/Apobec3/Eya4/Psen2/St3gal1/Stc1/Gata2/Ptgds/Lrrk1/Cnksr3/Gdi1/Capza2/Eps8/Stard13/Dyrk3/H3f3b/Ada/Eya2/Ptgis/Mapt/Adora2b/Trpv2/Map2k3/Ddx39b/Trip1…	480
GO:0051241	negative regulation of multicellular organismal process	158/1279	1125/16782	1.27486e-14	3.72391e-12	2.90048e-12	Sox9/Serpinf1/Axl/Tgfb1/Relb/Cdkn1b/Dusp3/Cul3/Cd44/Irag1/Epha2/Actn3/Sptbn4/Stc1/Gata2/Ptgds/Gdi1/Stard13/Ada/Adora2b/Atp2b1/Igf1/Efemp1/Prkar1a/Id2/Tac4/Hif1a/Lgmn/Vash1/Gli3/Plk2/Erbin/Gata4/Wnt5a/Tsc22d1/Spry2/Npr3/Zfpm2/Hoxc10/Bcl6/Dlg1/App/Thbs2/Tnfrsf21/Vegfa/Abcg8/Anxa1/Tjp2/Pitx3/Abhd6/Pdgfa/Igfbp5/Fn1/Epha4/Actr3/Rassf5/Creb3l1/Lrp4/Pag1/Sfrp2/Ppp3ca/Nfkb1/Pde4b/Sema3c/Draxin/Ski/Pdgfra…	158
GO:0001944	vasculature development	118/1279	756/16782	2.8922e-14	8.16661e-12	6.36081e-12	Tbx2/Itga5/Serpinf1/Kctd10/Col18a1/Tgfb1/Stat3/Large1/Aqp1/Pgf/Epha2/Chrd/Zmiz1/Elk3/Amotl1/Gata2/Stard13/Ptgis/Hey2/Igf1/Sgpl1/Hif1a/Vash1/Gli3/Plk2/Slc4a7/Gata4/Wnt5a/Spry2/Npr3/Zfpm2/Has2/Myh9/Fmnl3/Thbs2/Tnfrsf12a/Vegfa/Ptk7/Cdh2/Lox/Anxa1/Zfand5/Cemip2/Lipa/Itgb8/Itga7/Adam8/Jmjd8/Pdgfa/Eya1/Nrp2/Casp8/Fn1/Ptpn14/Abl1/Creb3l1/Pik3ca/Notch2/Sfrp2/Ccn1/Svep1/B4galt1/Sema3c/Sgcb/Pdgfra/Cald1/Pt…	118
GO:0030154	cell differentiation	415/1279	3954/16782	3.0949e-14	8.19278e-12	6.3812e-12	Tbx2/Raf1/Zfp385a/Itga5/Sox9/Serpinf1/Tcf7/Rnd2/Col18a1/Akr1b1/Tead3/Axl/Tgfb1/Lamb1/Relb/Cdkn1b/Keap1/Stat3/Cul3/Large1/Cnn2/Pgf/Cd44/Wdr1/Slc1a3/Por/Htra1/Epha2/Actn3/Ptbp1/Chrd/Clic1/Hapln4/Zmiz1/Phox2a/Elk3/Gprc5b/Apobec3/Eya4/Psen2/Sptbn4/Cdh23/St3gal1/Csf1/Stc1/Gata2/Lrrk1/Actn1/Gdi1/Lama5/Plekho1/Dyrk3/H3f3b/Ada/Retreg3/Eya2/Kif3a/Mapt/Trpv2/Scn1b/Ddx39b/Trip10/Krt10/Hey2/Plagl1/Popdc3/Ptp…	415
GO:0048869	cellular developmental process	415/1279	3954/16782	3.0949e-14	8.19278e-12	6.3812e-12	Tbx2/Raf1/Zfp385a/Itga5/Sox9/Serpinf1/Tcf7/Rnd2/Col18a1/Akr1b1/Tead3/Axl/Tgfb1/Lamb1/Relb/Cdkn1b/Keap1/Stat3/Cul3/Large1/Cnn2/Pgf/Cd44/Wdr1/Slc1a3/Por/Htra1/Epha2/Actn3/Ptbp1/Chrd/Clic1/Hapln4/Zmiz1/Phox2a/Elk3/Gprc5b/Apobec3/Eya4/Psen2/Sptbn4/Cdh23/St3gal1/Csf1/Stc1/Gata2/Lrrk1/Actn1/Gdi1/Lama5/Plekho1/Dyrk3/H3f3b/Ada/Retreg3/Eya2/Kif3a/Mapt/Trpv2/Scn1b/Ddx39b/Trip10/Krt10/Hey2/Plagl1/Popdc3/Ptp…	415
GO:0034330	cell junction organization	118/1279	762/16782	5.10775e-14	1.31114e-11	1.02122e-11	Itga5/Cldn15/Rhoc/Tgfb1/Dusp3/Large1/Wdr1/Pard6a/Epha2/Actn3/Chrd/Hapln4/Psen2/Sptbn4/Adgrl1/Actn1/Lama5/Myo1c/Vmp1/Mapt/Ptprk/Actr2/Nrcam/Prkch/Rps6ka5/Lgmn/Nedd9/Vcl/Wnt5a/Myh9/Plec/Arc/Dlg1/App/Thbs2/Vegfa/Epb41l3/Cdh2/Tjp2/Slk/Baiap2/Nrp2/Fn1/Epha4/Actr3/Srgap2/Abl2/Abl1/Lrp4/Adgrl2/Sdcbp/Pdlim5/Svep1/Ptprd/Fscn1/Wasf3/Ptn/Iqgap1/Pak1/Fgfr2/Fgf13/Efnb1/Pak3/Dlc1/Vps35/Cntnap4/Thy1/Nedd4/Ppp1r…	118
GO:0007167	enzyme-linked receptor protein signaling pathway	132/1279	894/16782	5.8914e-14	1.46783e-11	1.14326e-11	Tbx2/Raf1/Sox9/Axl/Tgfb1/Dusp3/Stat3/Ralb/Pgf/Htra1/Epha2/Chrd/Zmiz1/Psen2/Csf1/Myo1c/Ptprk/Arid5b/Igf1/Eif4ebp2/Sgpl1/Rhbdf1/Igfbp3/Efemp1/Tom1l1/Stat5b/Hif1a/Lgmn/Sfrp4/Nedd9/Gata4/Dcp1a/Wnt5a/Spry2/Itgb5/Igfbp6/Vegfa/Lox/Zfand5/Ppp2r5b/Gfra1/Got1/Itgb8/Pdgfa/Nrp2/Igfbp5/Epha4/Abl2/Vim/Abl1/Hspa5/Creb3l1/Snx5/Ptpn1/Pik3ca/Schip1/Notch2/Sfrp2/Bcar3/Ccn1/Sdcbp/Svep1/Ski/Pdgfra/Ulk1/Ret/Kras/C2cd5…	132
GO:0048514	blood vessel morphogenesis	102/1279	624/16782	9.68674e-14	2.34447e-11	1.82606e-11	Tbx2/Itga5/Serpinf1/Kctd10/Col18a1/Tgfb1/Stat3/Aqp1/Pgf/Epha2/Chrd/Zmiz1/Elk3/Amotl1/Gata2/Stard13/Ptgis/Hey2/Sgpl1/Hif1a/Vash1/Plk2/Gata4/Wnt5a/Spry2/Npr3/Zfpm2/Has2/Myh9/Fmnl3/Thbs2/Tnfrsf12a/Vegfa/Cdh2/Lox/Anxa1/Cemip2/Itgb8/Itga7/Adam8/Jmjd8/Pdgfa/Eya1/Nrp2/Casp8/Fn1/Abl1/Creb3l1/Pik3ca/Notch2/Sfrp2/Ccn1/B4galt1/Pdgfra/Cald1/Ptn/Nr2f2/Fgfr2/Ednra/Cx3cl1/Bmper/Thy1/Nedd4/Anxa2/Ctsh/Tgfbr2/Thsd…	102
GO:0065008	regulation of biological quality	307/1279	2737/16782	1.00002e-13	2.3531e-11	1.83278e-11	Raf1/Zfp385a/Rnd2/Akr1b1/Axl/Tgfb1/Rad23a/Stat3/Cul3/Large1/Aqp1/Wdr1/Por/Irag1/Fblim1/Atp6v1b2/Arpc2/Ptbp1/Mettl1/Chrd/Clic1/Snap47/Psen2/Vac14/Sptbn4/Adgrl1/Tmem175/Gata2/Gdi1/Capza2/Plekho1/Eps8/Ada/Slc12a7/Myo1c/Eya2/Kif3a/Mapt/Adora2b/Trpv2/Scn1b/Hey2/Popdc3/Atp2b1/Epb41l2/Igf1/Eif4ebp2/Sgpl1/Actr2/Igfbp3/Nrcam/Prkar1a/Id2/Doc2b/Tac4/Kat2a/Stat5b/Hif1a/Rps6ka5/Lgmn/Nedd9/Plk2/Erbin/Slc4a7/Dc…	307
GO:0022008	neurogenesis	215/1279	1746/16782	1.95607e-13	4.47835e-11	3.4881e-11	Tbx2/Raf1/Sox9/Serpinf1/Rnd2/Tead3/Axl/Tgfb1/Lamb1/Stat3/Large1/Cd44/Wdr1/Slc1a3/Epha2/Ptbp1/Chrd/Hapln4/Zmiz1/Phox2a/Gprc5b/Sptbn4/Cdh23/Csf1/Gata2/Gdi1/Lama5/Retreg3/Kif3a/Mapt/Trpv2/Scn1b/Hey2/Ptprk/Igf1/Actr2/Acsl6/Mapk9/Efemp1/Nrcam/Id2/Tshr/Prkch/Hif1a/Mtr/Gli3/Plk2/Slc4a7/Vcl/Wnt5a/Mettl3/Matn2/Washc5/Hoxc10/Bcl6/Plec/Arc/Dgkg/App/Tiam2/Tnfrsf12a/Tnfrsf21/Vegfa/Ptk7/Epb41l3/Cdh2/Diaph1/Anx…	215
GO:0000902	cell morphogenesis	141/1279	996/16782	2.17707e-13	4.85314e-11	3.78001e-11	Zfp385a/Rnd2/Col18a1/Tgfb1/Cul3/Cd44/Wdr1/Slc1a3/Fblim1/Epha2/Sptbn4/Cdh23/Stc1/Actn1/Gdi1/Lama5/Plekho1/Eps8/Kif3a/Mapt/Trpv2/Scn1b/Epb41l2/Actr2/Mapk9/Nrcam/Lratd1/Id2/Gli3/Vcl/Wnt5a/Matn2/Myh9/Bcl6/Plec/Arc/Dlg1/App/Fmnl3/Tiam2/Tnfrsf12a/Vegfa/Epb41l3/Myl12a/Cdh2/Diaph1/Anxa1/Lipa/Ablim1/Itga7/Baiap2/Adam8/Nrp2/Raph1/Fn1/Epha4/Actr3/Srgap2/Spta1/Abl2/Vim/Lamc3/Abl1/Lrp4/Sh3d19/Ppp3ca/Wls/Lmo4/…	141
GO:0001568	blood vessel development	112/1279	723/16782	2.30388e-13	5.00414e-11	3.89763e-11	Tbx2/Itga5/Serpinf1/Kctd10/Col18a1/Tgfb1/Stat3/Large1/Aqp1/Pgf/Epha2/Chrd/Zmiz1/Elk3/Amotl1/Gata2/Stard13/Ptgis/Hey2/Sgpl1/Hif1a/Vash1/Gli3/Plk2/Gata4/Wnt5a/Spry2/Npr3/Zfpm2/Has2/Myh9/Fmnl3/Thbs2/Tnfrsf12a/Vegfa/Ptk7/Cdh2/Lox/Anxa1/Cemip2/Lipa/Itgb8/Itga7/Adam8/Jmjd8/Pdgfa/Eya1/Nrp2/Casp8/Fn1/Abl1/Creb3l1/Pik3ca/Notch2/Sfrp2/Ccn1/B4galt1/Sema3c/Pdgfra/Cald1/Ptn/Nr2f2/Fgfr2/Ednra/Cx3cl1/Bmper/Thy1…	112
GO:0048513	animal organ development	305/1279	2735/16782	2.643e-13	5.59721e-11	4.35956e-11	Tbx2/Raf1/Sox9/Serpinf1/Tcf7/Hoxa10/Kctd10/Col18a1/Akr1b1/Hoxc11/Tead3/Axl/Tgfb1/Lamb1/Cdkn1b/Insig2/Coq8b/Stat3/Cul3/Large1/Aqp1/Pgf/Cd44/Por/Htra1/Epha2/Actn3/Chrd/Zmiz1/Crlf1/Phox2a/Relt/Eya4/Psen2/Adam19/Cdh23/Csf1/Stc1/Gata2/Lrrk1/Lama5/H3f3b/Ada/Ptgis/Kif3a/Ddx39b/Trip10/Krt10/Hey2/Plagl1/Popdc3/Sim1/Atp2b1/Arid5b/Dusp6/Kitl/Igf1/Sgpl1/Tns3/Efemp1/Prkar1a/Id2/Kat2a/Stat5b/Tshr/Sptlc2/Prkch/…	305
GO:0048699	generation of neurons	192/1279	1511/16782	2.71899e-13	5.6177e-11	4.37551e-11	Sox9/Serpinf1/Rnd2/Tead3/Axl/Tgfb1/Lamb1/Stat3/Large1/Cd44/Slc1a3/Epha2/Ptbp1/Chrd/Hapln4/Zmiz1/Phox2a/Gprc5b/Sptbn4/Cdh23/Gata2/Gdi1/Lama5/Retreg3/Kif3a/Mapt/Trpv2/Scn1b/Hey2/Ptprk/Actr2/Acsl6/Mapk9/Efemp1/Nrcam/Id2/Tshr/Hif1a/Mtr/Gli3/Plk2/Slc4a7/Vcl/Wnt5a/Mettl3/Matn2/Washc5/Hoxc10/Bcl6/Arc/Dgkg/App/Tiam2/Tnfrsf12a/Tnfrsf21/Vegfa/Ptk7/Epb41l3/Cdh2/Diaph1/Ehd1/Ppp2r5b/Ablim1/Gfra1/Pitx3/Baiap2/…	192
GO:0048583	regulation of response to stimulus	386/1279	3675/16782	3.96424e-13	7.9955e-11	6.22753e-11	Raf1/Zfp385a/Sox9/Polr3d/Kctd10/Akr1b1/Sipa1l2/Tmem161a/Axl/Tgfb1/Lamb1/Bcl2l12/Bicd1/Dusp3/Insig2/Stat3/Cul3/Ralb/Pgf/Rasa4/Cd44/Por/Kptn/Htra1/Epha2/Actn3/Ptbp1/Chrd/Zmiz1/Gprc5b/Apobec3/Eya4/Psen2/Csf1/Gata2/Lrrk1/Cnksr3/Eps8/Stard13/Dyrk3/Ada/Serinc3/Myo1c/Eya2/Ptgis/Ksr1/Mapt/Adora2b/Map2k3/Ddx39b/Trip10/Hey2/Atp2b1/Dusp6/Kitl/Igf1/Actr2/Prmt2/Rhbdf1/Mapk9/Tns3/Igfbp3/Ccdc117/Rffl/Sec14l1/Ka…	386
GO:0007169	transmembrane receptor protein tyrosine kinase signaling pathway	95/1279	576/16782	4.16609e-13	8.20719e-11	6.39242e-11	Tbx2/Raf1/Sox9/Axl/Tgfb1/Dusp3/Stat3/Ralb/Pgf/Epha2/Chrd/Psen2/Csf1/Myo1c/Arid5b/Igf1/Eif4ebp2/Sgpl1/Rhbdf1/Igfbp3/Efemp1/Tom1l1/Stat5b/Hif1a/Lgmn/Nedd9/Wnt5a/Spry2/Igfbp6/Vegfa/Lox/Zfand5/Ppp2r5b/Gfra1/Pdgfa/Nrp2/Igfbp5/Epha4/Abl2/Abl1/Creb3l1/Snx5/Ptpn1/Pik3ca/Schip1/Bcar3/Svep1/Pdgfra/Ulk1/Ret/Kras/C2cd5/Iqgap1/Nucb2/Mvp/Pak1/Fgfr2/Efnb1/Eif4ebp1/Plat/Jak3/Smpd3/Bcar1/Ubash3b/Nedd4/Kank1/Ptprf…	95
GO:0010648	negative regulation of cell communication	176/1279	1362/16782	7.37409e-13	1.38813e-10	1.08119e-10	Raf1/Zfp385a/Sox9/Kctd10/Tmem161a/Bcl2l12/Bicd1/Dusp3/Insig2/Cul3/Rasa4/Cd44/Kptn/Htra1/Epha2/Actn3/Chrd/Eya4/Psen2/Gata2/Cnksr3/Dyrk3/Ada/Eya2/Mapt/Map2k3/Ddx39b/Hey2/Dusp6/Igf1/Tns3/Igfbp3/Rffl/Sec14l1/Hif1a/Lgmn/Gli3/Sfrp4/Ripk1/Plk2/Erbin/Dusp13b/Gata4/Amer2/Wnt5a/Spry2/Mettl3/Fzd6/Cyrib/Litaf/Bcl6/Arc/Dlg1/Dgkg/App/Pcbp4/Pde10a/Vegfa/Lbh/Cdh2/Tle4/Frmd8/Capn1/Pycr1/Abhd6/Eya1/Casp8/Igfbp5/Ep…	176
GO:0023057	negative regulation of signaling	176/1279	1362/16782	7.37409e-13	1.38813e-10	1.08119e-10	Raf1/Zfp385a/Sox9/Kctd10/Tmem161a/Bcl2l12/Bicd1/Dusp3/Insig2/Cul3/Rasa4/Cd44/Kptn/Htra1/Epha2/Actn3/Chrd/Eya4/Psen2/Gata2/Cnksr3/Dyrk3/Ada/Eya2/Mapt/Map2k3/Ddx39b/Hey2/Dusp6/Igf1/Tns3/Igfbp3/Rffl/Sec14l1/Hif1a/Lgmn/Gli3/Sfrp4/Ripk1/Plk2/Erbin/Dusp13b/Gata4/Amer2/Wnt5a/Spry2/Mettl3/Fzd6/Cyrib/Litaf/Bcl6/Arc/Dlg1/Dgkg/App/Pcbp4/Pde10a/Vegfa/Lbh/Cdh2/Tle4/Frmd8/Capn1/Pycr1/Abhd6/Eya1/Casp8/Igfbp5/Ep…	176
GO:0007015	actin filament organization	80/1279	453/16782	8.76589e-13	1.58677e-10	1.2359e-10	Rnd2/Rhoc/Cul3/Cnn2/Wdr1/Kptn/Arpc2/Actn1/Capza2/Eps8/Rnd3/Myo1c/Actr2/Coro6/Washc5/Cyrib/Myh9/Plec/Dlg1/Itgb5/Mlst8/Svil/Diaph1/Capn1/Add3/Baiap2/Tmeff2/Actr3/Tnnt2/Spta1/Abl2/Abl1/Neb/Pik3ca/Tpm2/Fscn1/Arpc1b/Wasf3/Lmod2/Cald1/Vasp/Iqgap1/Pak1/Pycard/Pak3/Dlc1/Cx3cl1/Bcar1/Kank1/Ppp1r9a/Clasp2/Myo5a/Micall2/Plekhg2/Mical2/Arhgap18/Rhou/Plekhh2/Arhgef10l/Sh3kbp1/Cdc42ep4/S100a10/Synpo/Arf6/S1pr1…	80
GO:0009719	response to endogenous stimulus	184/1279	1447/16782	8.80393e-13	1.58677e-10	1.2359e-10	Tbx2/Raf1/Sox9/Tgfb1/Dusp3/Insig2/Stat3/Cul3/Large1/Aqp1/Pgf/Cd44/Slc1a3/Por/Htra1/Arpc2/Epha2/Chrd/Zmiz1/Cad/Steap2/Myo1c/Adora2b/Map2k3/Ptprk/Atp2b1/Igf1/Eif4ebp2/Prmt2/Shmt1/Prkar1a/Stat5b/Tshr/Hif1a/Lgmn/Sfrp4/Ripk1/Slc4a7/Gata4/Dcp1a/Wnt5a/Spry2/Has2/Ly6e/Dlg1/Itgb5/App/Vegfa/Lbh/Diaph1/Lox/Anxa1/Ehd1/Stambpl1/Ppp2r5b/Capn1/Gpam/Casp7/Got1/Itgb8/Nrp2/Igfbp5/Epha4/Dtymk/Actr3/Esrrg/Vim/Abl1/H…	184
GO:0097435	supramolecular fiber organization	115/1279	768/16782	1.10266e-12	1.94596e-10	1.51567e-10	Rnd2/Col18a1/Rhoc/Cdkn1b/Cul3/Cnn2/Wdr1/Kptn/Arpc2/Actn1/Capza2/Eps8/Rnd3/Myo1c/Mapt/Krt10/P4ha1/Actr2/Csrp2/Prkar1a/Coro6/Ripk1/Washc5/Col14a1/Cyrib/Myh9/Plec/Dlg1/Itgb5/App/Mlst8/Svil/Diaph1/Lox/Capn1/Add3/Slk/Baiap2/Tmeff2/Actr3/Tnnt2/Spta1/Abl2/Vim/Abl1/Neb/Pik3ca/Sfrp2/Tpm2/Mapre3/Pdgfra/Fscn1/Arpc1b/Wasf3/Lmod2/Cald1/Fkbp4/Vasp/Iqgap1/Mef2a/Pak1/Pycard/Fgf13/Pak3/Dlc1/Cx3cl1/Bcar1/Ccsap/Anx…	115
GO:0048589	developmental growth	113/1279	751/16782	1.27695e-12	2.20756e-10	1.71942e-10	Tbx2/Sox9/Rnd2/Tgfb1/Cdkn1b/Stat3/Large1/Por/Actn3/Zmiz1/Sptbn4/Csf1/Stc1/Gdi1/H3f3b/Mapt/Trpv2/Ddx39b/Trip10/Hey2/Arid5b/Dusp6/Igf1/Sgpl1/Prmt2/Prkar1a/Kat2a/Stat5b/Tshr/Lgmn/Gli3/Vcl/Gata4/Wnt5a/Spry2/Zfpm2/Col14a1/Plec/Ly6e/Dlg1/App/Cdkn1a/Tnfrsf12a/Vegfa/Ptk7/Anxa1/Gpam/Rdh10/Nrp2/Raph1/Fn1/Actr3/Abl2/Slc25a25/Gpd2/Abl1/Lrp4/Bcl2l11/Pik3ca/Notch2/Sfrp2/Pdlim5/Sema3c/Draxin/Pdgfra/Ulk1/Ptn/Lrp…	113
GO:0071495	cellular response to endogenous stimulus	165/1279	1259/16782	1.33453e-12	2.26096e-10	1.76102e-10	Tbx2/Raf1/Sox9/Tgfb1/Dusp3/Insig2/Stat3/Cul3/Large1/Aqp1/Pgf/Cd44/Slc1a3/Htra1/Arpc2/Chrd/Zmiz1/Myo1c/Map2k3/Ptprk/Atp2b1/Igf1/Eif4ebp2/Prmt2/Shmt1/Prkar1a/Stat5b/Tshr/Hif1a/Lgmn/Sfrp4/Ripk1/Slc4a7/Gata4/Dcp1a/Wnt5a/Spry2/Has2/Ly6e/Dlg1/Itgb5/App/Vegfa/Lbh/Diaph1/Lox/Anxa1/Ehd1/Stambpl1/Ppp2r5b/Gpam/Casp7/Got1/Itgb8/Nrp2/Igfbp5/Epha4/Dtymk/Actr3/Esrrg/Vim/Abl1/Hspa5/Creb3l1/Ehd4/Snx5/Ptpn1/Pik3ca…	165
GO:2000147	positive regulation of cell motility	94/1279	580/16782	1.58377e-12	2.63061e-10	2.04893e-10	Itga5/Sox9/Col18a1/Rhoc/Tgfb1/Lamb1/Stat3/Cavin1/Aqp1/Pgf/Arpc2/Epha2/Amotl1/Csf1/Gata2/Myo1c/Adora2b/Map2k3/Kitl/Igf1/Tac4/Stat5b/Hif1a/Lgmn/Nedd9/Plk2/Wnt5a/Spry2/Has2/Bcl6/App/Vegfa/Diaph1/Anxa1/Adam8/Cd151/Podxl/Pdgfa/Igfbp5/Fn1/Epha4/Actr3/Abl2/Abl1/Hspa5/S100a11/Ppp3ca/Ccn1/Sdcbp/Glipr2/Sema3c/Pdgfra/Ptn/Ret/Furin/Iqgap1/Sema4b/Pak1/Pycard/Pak3/Ednra/Cx3cl1/Bcar1/Thy1/Tirap/Ctsh/Tgfbr2/Syde…	94
GO:0048585	negative regulation of response to stimulus	198/1279	1605/16782	1.83164e-12	2.98381e-10	2.32403e-10	Raf1/Zfp385a/Sox9/Kctd10/Tmem161a/Tgfb1/Bcl2l12/Bicd1/Dusp3/Insig2/Stat3/Cul3/Rasa4/Cd44/Kptn/Htra1/Epha2/Actn3/Chrd/Eya4/Psen2/Gata2/Cnksr3/Dyrk3/Ada/Eya2/Ptgis/Map2k3/Ddx39b/Hey2/Dusp6/Igf1/Tns3/Rffl/Sec14l1/Hif1a/Lgmn/Gli3/Sfrp4/Ripk1/Erbin/Dusp13b/Gata4/Amer2/Wnt5a/Spry2/Mettl3/Fzd6/Cyrib/Litaf/Bcl6/Dlg1/Dgkg/App/Pcbp4/Pde10a/Vegfa/Lbh/Cdh2/Tle4/Anxa1/Frmd8/Capn1/Nt5c2/Pycr1/Pdgfa/Eya1/Casp8/…	198
GO:0040017	positive regulation of locomotion	95/1279	595/16782	2.91357e-12	4.65676e-10	3.62706e-10	Itga5/Sox9/Col18a1/Rhoc/Tgfb1/Lamb1/Stat3/Cavin1/Aqp1/Pgf/Arpc2/Epha2/Amotl1/Csf1/Gata2/Myo1c/Adora2b/Map2k3/Kitl/Igf1/Tac4/Stat5b/Hif1a/Lgmn/Nedd9/Plk2/Wnt5a/Spry2/Has2/Bcl6/App/Vegfa/Diaph1/Anxa1/Adam8/Cd151/Podxl/Pdgfa/Igfbp5/Fn1/Epha4/Actr3/Abl2/Abl1/Hspa5/S100a11/Ppp3ca/Ccn1/Sdcbp/Glipr2/Sema3c/Pdgfra/Ptn/Ret/Furin/Iqgap1/Sema4b/Pak1/Pycard/Pak3/Ednra/Vps35/Cx3cl1/Bcar1/Thy1/Tirap/Ctsh/Tgfbr…	95
GO:0001667	ameboidal-type cell migration	77/1279	438/16782	3.01281e-12	4.72621e-10	3.68115e-10	Sox9/Serpinf1/Col18a1/Tgfb1/Aqp1/Epha2/Amotl1/Stc1/Gata2/Lama5/Stard13/Adora2b/Map2k3/Arid5b/Kitl/Igf1/Sgpl1/Tns3/Rffl/Hif1a/Lgmn/Vash1/Plk2/Wnt5a/Has2/Myh9/Plec/Vegfa/Cdh2/Anxa1/Zfand5/Adam8/Nrp2/Fn1/Actr3/Abl1/Schip1/Glipr2/Sema3c/Ret/Lrp6/Iqgap1/Sema4b/Nr2f2/Pak1/Efnb1/Pak3/Ednra/Bcar1/Bmper/Ctsh/Tgfbr2/Kank1/Syde1/Ptprm/Clasp2/Jcad/Loxl2/Gadd45a/Scarb1/Sema7a/Dusp10/Sema3d/Amot/Isl1/Zc3h12a/A…	77
GO:0040007	growth	135/1279	983/16782	7.00343e-12	1.07188e-09	8.34869e-10	Tbx2/Brat1/Sox9/Rnd2/Tgfb1/Cdkn1b/Stat3/Large1/Cd44/Por/Actn3/Zmiz1/Sptbn4/Csf1/Stc1/Gdi1/H3f3b/Mapt/Trpv2/Ddx39b/Trip10/Hey2/Arid5b/Dusp6/Igf1/Sgpl1/Prmt2/Igfbp3/Prkar1a/Kat2a/Stat5b/Tshr/Hif1a/Lgmn/Gli3/Vcl/Gata4/Wnt5a/Spry2/Zfpm2/Col14a1/Bcl6/Plec/Ly6e/Dlg1/App/Cdkn1a/Tnfrsf12a/Vegfa/Ptk7/Mlst8/Anxa1/Gpam/Rdh10/Nrp2/Raph1/Igfbp5/Fn1/Actr3/Abl2/Slc25a25/Gpd2/Abl1/Lrp4/Bcl2l11/Ccn5/Zmat3/Pik3ca/…	135
GO:0048666	neuron development	157/1279	1203/16782	7.08599e-12	1.07188e-09	8.34869e-10	Serpinf1/Rnd2/Lamb1/Cd44/Slc1a3/Ptbp1/Zmiz1/Gprc5b/Sptbn4/Cdh23/Gata2/Gdi1/Lama5/Retreg3/Kif3a/Mapt/Trpv2/Scn1b/Ptprk/Actr2/Acsl6/Mapk9/Efemp1/Nrcam/Id2/Tshr/Mtr/Gli3/Plk2/Slc4a7/Vcl/Wnt5a/Matn2/Washc5/Arc/Dgkg/App/Tiam2/Tnfrsf12a/Tnfrsf21/Vegfa/Ptk7/Epb41l3/Cdh2/Diaph1/Ehd1/Ppp2r5b/Ablim1/Gfra1/Pitx3/Baiap2/Nrp2/Raph1/Fn1/Epha4/Actr3/Srgap2/Abl2/Vim/Abl1/Hspa5/Lrp4/Sfrp2/Ppp3ca/Wls/Lmo4/Pdlim5/U…	157
GO:0035556	intracellular signal transduction	272/1279	2438/16782	8.01143e-12	1.19061e-09	9.27343e-10	Raf1/Zfp385a/Sox9/Kctd10/Rnd2/Akr1b1/Sipa1l2/Rhoc/Tead3/Tmem161a/Axl/Tgfb1/Relb/Bcl2l12/Dusp3/Stat3/Cul3/Ralb/Aqp1/Rasa4/Cd44/Irag1/Kptn/Arpc2/Crip1/Epha2/Actn3/Ptbp1/Cdt1/Zmiz1/Gprc5b/Psen2/Adgrl1/Amotl1/Csf1/Lrrk1/Cnksr3/Gdi1/Eps8/Stard13/Dyrk3/Rnd3/Ada/Serinc3/Ksr1/Mapt/Adora2b/Map2k3/Ddx39b/Dusp6/Kitl/Igf1/Eif4ebp2/Mapk9/Tns3/Igfbp3/Rffl/Camkk1/Atp2a3/Prkch/Hif1a/Rps6ka5/Net1/Sfrp4/Ripk1/Gadd…	272
GO:0030335	positive regulation of cell migration	90/1279	561/16782	8.57622e-12	1.25257e-09	9.75603e-10	Itga5/Sox9/Col18a1/Rhoc/Tgfb1/Lamb1/Stat3/Aqp1/Pgf/Arpc2/Epha2/Amotl1/Csf1/Gata2/Myo1c/Adora2b/Map2k3/Kitl/Igf1/Stat5b/Hif1a/Lgmn/Nedd9/Plk2/Wnt5a/Spry2/Has2/App/Vegfa/Diaph1/Anxa1/Adam8/Cd151/Podxl/Pdgfa/Igfbp5/Fn1/Epha4/Actr3/Abl2/Abl1/Hspa5/S100a11/Ppp3ca/Ccn1/Sdcbp/Glipr2/Sema3c/Pdgfra/Ptn/Ret/Furin/Iqgap1/Sema4b/Pak1/Pycard/Pak3/Ednra/Cx3cl1/Bcar1/Thy1/Tirap/Ctsh/Tgfbr2/Syde1/P2ry2/Clasp2/Jc…	90
GO:0065009	regulation of molecular function	258/1279	2287/16782	1.01216e-11	1.45323e-09	1.13189e-09	Raf1/Serpinf1/Sipa1l2/Rhoc/Axl/Tgfb1/Prkar2b/Cdkn1b/Tbc1d8/Bcl2l12/Keap1/Bicd1/Dusp3/Fam162a/Stat3/Large1/Ralb/Aqp1/Rasa4/Cstb/Cd44/Mprip/Por/Epha2/Cdt1/Gprc5b/Tsacc/Psen2/Csf1/Cnksr3/Stac2/Ptgis/Vmp1/Ksr1/Mapt/Adora2b/Map2k3/Scn1b/Hey2/Arid5b/Kitl/Igf1/Pcbd1/Prmt2/Mapk9/Tns3/Tom1l1/Prkar1a/Id2/Rffl/Camkk1/Atp2a3/Tshr/Prkch/Hif1a/Rps6ka5/Lgmn/Net1/Sfrp4/Nedd9/Ripk1/Gadd45g/Plk2/Erbin/Dcp1a/Wnt5a/…	258
GO:0007165	signal transduction	482/1279	4916/16782	1.15442e-11	1.62985e-09	1.26946e-09	Tbx2/Raf1/Zfp385a/Itga5/Sox9/Tcf7/Kctd10/Rnd2/Akr1b1/Sipa1l2/Rhoc/Tead3/Tmem161a/Axl/Tgfb1/Lamb1/Relb/Cdkn1b/Bcl2l12/Bicd1/Dusp3/Insig2/Fam162a/Stat3/Cul3/Large1/Ralb/Aqp1/Pgf/Rasa4/Cd44/Por/Irag1/Kptn/Htra1/Arpc2/Crip1/Epha2/Actn3/Ptbp1/Cdt1/Chrd/Zmiz1/Crlf1/Gprc5b/Eya4/Psen2/Adgrl1/Amotl1/Csf1/Gata2/Lrrk1/Cnksr3/Gdi1/Lama5/Eps8/Stard13/Dyrk3/Rnd3/Ada/Serinc3/Myo1c/Eya2/Ptgis/Ksr1/Kif3a/Mapt/Ado…	482
GO:0001525	angiogenesis	85/1279	520/16782	1.22479e-11	1.67939e-09	1.30804e-09	Itga5/Serpinf1/Kctd10/Col18a1/Tgfb1/Stat3/Aqp1/Pgf/Epha2/Elk3/Amotl1/Gata2/Stard13/Ptgis/Hif1a/Vash1/Plk2/Gata4/Wnt5a/Spry2/Npr3/Myh9/Fmnl3/Thbs2/Tnfrsf12a/Vegfa/Anxa1/Cemip2/Itgb8/Adam8/Jmjd8/Pdgfa/Nrp2/Casp8/Fn1/Abl1/Creb3l1/Pik3ca/Notch2/Sfrp2/Ccn1/B4galt1/Pdgfra/Cald1/Ptn/Fgfr2/Ednra/Cx3cl1/Bmper/Thy1/Anxa2/Ctsh/Tgfbr2/Thsd7a/Ptprm/Jcad/Loxl2/Ccl2/Gadd45a/Clic4/Vash2/Il18/Amot/Isl1/Zc3h12a/Ac…	85
GO:0007399	nervous system development	257/1279	2280/16782	1.22916e-11	1.67939e-09	1.30804e-09	Tbx2/Raf1/Sox9/Serpinf1/Tcf7/Rnd2/Tead3/Axl/Tgfb1/Lamb1/Coq8b/Stat3/Large1/Aqp1/Cd44/Wdr1/Slc1a3/Epha2/Ptbp1/Chrd/Hapln4/Zmiz1/Phox2a/Gprc5b/Psen2/Sptbn4/Cdh23/Adgrl1/Csf1/Gata2/Gdi1/Lama5/Retreg3/Kif3a/Mapt/Trpv2/Scn1b/Hey2/Ptprk/Sim1/Igf1/Actr2/Acsl6/Mapk9/Efemp1/Nrcam/Id2/Kat2a/Tshr/Prkch/Hif1a/Mtr/Gli3/Plk2/Slc4a7/Vcl/Wnt5a/Mettl3/Fzd6/Matn2/Washc5/Hoxc10/Bcl6/Plec/Arc/B3gnt5/Dlg1/Dgkg/App/Ps…	257
GO:0060537	muscle tissue development	77/1279	452/16782	1.50678e-11	2.02602e-09	1.57802e-09	Tbx2/Sox9/Tgfb1/Large1/Actn3/Eya2/Ddx39b/Trip10/Hey2/Plagl1/Popdc3/Igf1/Csrp2/Prkar1a/Id2/Kat2a/Gata4/Wnt5a/Zfpm2/Col14a1/Plec/Ly6e/Dlg1/Vegfa/Svil/Lox/Zfand5/Eya1/Casp8/Igfbp5/Tnnt2/Neb/Schip1/Ppp3ca/Pdlim5/Fktn/Sema3c/Ski/Sgcb/Pdgfra/Lrp6/Kras/Vgll4/Nr2f2/Mef2a/Nupr1/Pak1/Fgfr2/Rbm10/Ednra/Usp2/Tgfbr2/Poglut1/Scx/Gpc1/Six4/Tiparp/Prickle1/AW551984/Alpk3/Mettl8/Isl1/S1pr1/Bdnf/Igf2/Fkrp/Gja1/Ttn…	77
GO:0009968	negative regulation of signal transduction	160/1279	1247/16782	1.69198e-11	2.23949e-09	1.74429e-09	Raf1/Zfp385a/Sox9/Kctd10/Tmem161a/Bcl2l12/Bicd1/Dusp3/Insig2/Cul3/Rasa4/Cd44/Kptn/Htra1/Epha2/Actn3/Chrd/Eya4/Psen2/Gata2/Cnksr3/Dyrk3/Ada/Eya2/Map2k3/Ddx39b/Hey2/Dusp6/Igf1/Tns3/Rffl/Sec14l1/Hif1a/Lgmn/Gli3/Sfrp4/Ripk1/Erbin/Dusp13b/Gata4/Amer2/Wnt5a/Spry2/Mettl3/Fzd6/Cyrib/Litaf/Bcl6/Dlg1/Dgkg/App/Pcbp4/Pde10a/Vegfa/Lbh/Cdh2/Tle4/Frmd8/Capn1/Pycr1/Eya1/Casp8/Igfbp5/Epha4/Abl2/Rgs5/Abl1/Hspa5/Ar…	160
GO:0048468	cell development	301/1279	2784/16782	1.81809e-11	2.3694e-09	1.84548e-09	Raf1/Zfp385a/Sox9/Serpinf1/Tcf7/Rnd2/Col18a1/Akr1b1/Axl/Tgfb1/Lamb1/Relb/Stat3/Large1/Cnn2/Cd44/Wdr1/Slc1a3/Epha2/Actn3/Ptbp1/Hapln4/Zmiz1/Gprc5b/Apobec3/Psen2/Sptbn4/Cdh23/St3gal1/Csf1/Stc1/Gata2/Lrrk1/Actn1/Gdi1/Lama5/Dyrk3/H3f3b/Ada/Retreg3/Kif3a/Mapt/Trpv2/Scn1b/Ddx39b/Trip10/Krt10/Hey2/Ptprk/Arid5b/Kitl/Igf1/Sgpl1/Actr2/Csrp2/Prmt2/Acsl6/Mapk9/Efemp1/Sdc1/Nrcam/Prkar1a/Id2/Kat2a/Stat5b/Tshr/…	301
GO:0030182	neuron differentiation	177/1279	1428/16782	2.3088e-11	2.96331e-09	2.30807e-09	Sox9/Serpinf1/Rnd2/Lamb1/Stat3/Cd44/Slc1a3/Epha2/Ptbp1/Chrd/Zmiz1/Phox2a/Gprc5b/Sptbn4/Cdh23/Gata2/Gdi1/Lama5/Retreg3/Kif3a/Mapt/Trpv2/Scn1b/Hey2/Ptprk/Actr2/Acsl6/Mapk9/Efemp1/Nrcam/Id2/Tshr/Hif1a/Mtr/Gli3/Plk2/Slc4a7/Vcl/Wnt5a/Matn2/Washc5/Hoxc10/Bcl6/Arc/Dgkg/App/Tiam2/Tnfrsf12a/Tnfrsf21/Vegfa/Ptk7/Epb41l3/Cdh2/Diaph1/Ehd1/Ppp2r5b/Ablim1/Gfra1/Pitx3/Baiap2/Eya1/Nrp2/Raph1/Fn1/Epha4/Actr3/Srgap…	177
GO:0051240	positive regulation of multicellular organismal process	198/1279	1671/16782	7.22626e-11	9.13637e-09	7.11614e-09	Tbx2/Itga5/Sox9/Serpinf1/Polr3d/Rnd2/Hoxc11/Tead3/Axl/Tgfb1/Stat3/Aqp1/Pgf/Por/Actn3/Hapln4/Zmiz1/Gprc5b/Psen2/Sptbn4/Adgrl1/Csf1/Gata2/Gdi1/Ada/Ptgis/Mapt/Adora2b/Trpv2/Ddx39b/Trip10/Hey2/Atp2b1/Kitl/Igf1/Actr2/Mapk9/Id2/Tac4/Kat2a/Stat5b/Tshr/Prkch/Hif1a/Gli3/Nedd9/Ripk1/Gadd45g/Gata4/Wnt5a/Zfpm2/Cyrib/Bcl6/Dlg1/App/Cdkn1a/Tiam2/Thbs2/Tnfrsf12a/Vegfa/Lbh/Eif2ak2/Sting1/Anxa1/Gpam/Add3/Itgb8/Bai…	198
GO:0019220	regulation of phosphate metabolic process	155/1279	1220/16782	7.7755e-11	9.68621e-09	7.5444e-09	Brat1/Raf1/Itga5/Sox9/Axl/Tgfb1/Prkar2b/Cdkn1b/Dusp3/Stat3/Large1/Ralb/Pgf/Cd44/Mprip/Pard6a/Epha2/Ptbp1/Crlf1/Gprc5b/Tsacc/Psen2/Sptbn4/Csf1/Lrrk1/Cnksr3/Ksr1/Mtmr4/Mapt/Adora2b/Map2k3/Dusp6/Kitl/Igf1/Prmt2/Mapk9/Igfbp3/Tom1l1/Prkar1a/Camkk1/Prkch/Nedd9/Ripk1/Gadd45g/Gata4/Wnt5a/Spry2/Myh9/Plec/Dlg1/App/Cdkn1a/Gnb3/Vegfa/Mlst8/Telo2/Lox/Me2/Ppp2r5b/Gfra1/Adam8/Pdgfa/Fn1/Epha4/Abl1/Dnajc10/Hipk3/…	155
GO:0051174	regulation of phosphorus metabolic process	155/1279	1221/16782	8.27194e-11	1.01553e-08	7.90977e-09	Brat1/Raf1/Itga5/Sox9/Axl/Tgfb1/Prkar2b/Cdkn1b/Dusp3/Stat3/Large1/Ralb/Pgf/Cd44/Mprip/Pard6a/Epha2/Ptbp1/Crlf1/Gprc5b/Tsacc/Psen2/Sptbn4/Csf1/Lrrk1/Cnksr3/Ksr1/Mtmr4/Mapt/Adora2b/Map2k3/Dusp6/Kitl/Igf1/Prmt2/Mapk9/Igfbp3/Tom1l1/Prkar1a/Camkk1/Prkch/Nedd9/Ripk1/Gadd45g/Gata4/Wnt5a/Spry2/Myh9/Plec/Dlg1/App/Cdkn1a/Gnb3/Vegfa/Mlst8/Telo2/Lox/Me2/Ppp2r5b/Gfra1/Adam8/Pdgfa/Fn1/Epha4/Abl1/Dnajc10/Hipk3/…	155
GO:0009887	animal organ morphogenesis	133/1279	1004/16782	1.25865e-10	1.52315e-08	1.18635e-08	Tbx2/Sox9/Tcf7/Hoxc11/Tgfb1/Lamb1/Insig2/Stat3/Cul3/Large1/Aqp1/Pgf/Cd44/Por/Epha2/Actn3/Zmiz1/Relt/Eya4/Psen2/Cdh23/Csf1/Stc1/Gata2/Lama5/Kif3a/Hey2/Arid5b/Igf1/Sgpl1/Prkar1a/Id2/Tshr/Hif1a/Gli3/Sfrp4/Slc4a7/Gata4/Wnt5a/Spry2/Fzd6/Zfpm2/Has2/Ly6e/Dlg1/Vegfa/Ptk7/Cdh2/Zfand5/Lipa/Capn1/Pitx3/Pdgfa/Rdh10/Eya1/Nrp2/Igfbp5/Tnnt2/Abl2/Lamb3/Lamc3/Abl1/Lrp4/Bcl2l11/Schip1/Notch2/Sfrp2/Bcar3/Ppp3ca/Nfk…	133
GO:0090066	regulation of anatomical structure size	85/1279	544/16782	1.32423e-10	1.57993e-08	1.23058e-08	Rnd2/Aqp1/Wdr1/Irag1/Arpc2/Gdi1/Capza2/Eps8/Slc12a7/Myo1c/Mapt/Adora2b/Trpv2/Atp2b1/Hif1a/Wnt5a/Npr3/Washc5/Cyrib/Dlg1/Gnb3/Tnfrsf12a/Vegfa/Mlst8/Svil/Capn1/Add3/Baiap2/Fn1/Actr3/Sctr/Spta1/Abl1/Neb/Pik3ca/Sema3c/Draxin/Ulk1/Lmod2/Tbxas1/Ret/Vasp/Sema4b/Pak1/Pycard/Fgf13/Pak3/Ednra/Cx3cl1/Smpd3/Kank1/Ppp1r9a/P2ry2/Ptprm/Clasp2/Dusp5/Plekhg2/Gch1/Inf2/Sema7a/Smurf1/Rap1gap2/Arhgap18/Sema3d/Plekhh2…	85
GO:0006793	phosphorus metabolic process	270/1279	2482/16782	1.54635e-10	1.81932e-08	1.41703e-08	Brat1/Raf1/Itga5/Sox9/Axl/Tgfb1/Prkar2b/Cdkn1b/Dusp3/Coq8b/Stat3/Large1/Ralb/Pgf/Cd44/Mprip/Pard6a/Atp6v1b2/Epha2/Ptbp1/Crlf1/Gprc5b/Tsacc/Psen2/Vac14/Adss1/Sptbn4/Cad/St3gal1/Csf1/Lrrk1/Cnksr3/Adss2/Dyrk3/Ada/Pgs1/Eya2/Ksr1/Mtmr4/Mapt/Adora2b/Dusp14/Fdxr/Map2k3/Ptprk/Dusp6/Kitl/Ndufa12/Nudt4/Igf1/Prmt2/Acsl6/Mapk9/Upp1/Tns3/Igfbp3/Efemp1/Shmt1/Tom1l1/Prkar1a/Rrm2/Slc25a19/Camkk1/Sptlc2/Prkch/Rps…	270
GO:0031175	neuron projection development	139/1279	1068/16782	1.59411e-10	1.84982e-08	1.44079e-08	Serpinf1/Rnd2/Lamb1/Cd44/Ptbp1/Gprc5b/Sptbn4/Cdh23/Gdi1/Lama5/Retreg3/Kif3a/Mapt/Trpv2/Scn1b/Ptprk/Actr2/Acsl6/Mapk9/Efemp1/Nrcam/Tshr/Mtr/Gli3/Plk2/Vcl/Wnt5a/Matn2/Washc5/Arc/Dgkg/App/Tiam2/Tnfrsf12a/Tnfrsf21/Vegfa/Ptk7/Epb41l3/Cdh2/Diaph1/Ehd1/Ppp2r5b/Ablim1/Gfra1/Baiap2/Nrp2/Raph1/Fn1/Epha4/Actr3/Srgap2/Abl2/Vim/Abl1/Hspa5/Lrp4/Sfrp2/Ppp3ca/Wls/Lmo4/Pdlim5/Ptprd/Sema3c/Draxin/Acap3/Ulk1/Ptn/Re…	139
GO:0006796	phosphate-containing compound metabolic process	268/1279	2461/16782	1.65728e-10	1.89713e-08	1.47764e-08	Brat1/Raf1/Itga5/Sox9/Axl/Tgfb1/Prkar2b/Cdkn1b/Dusp3/Coq8b/Stat3/Large1/Ralb/Pgf/Cd44/Mprip/Pard6a/Atp6v1b2/Epha2/Ptbp1/Crlf1/Gprc5b/Tsacc/Psen2/Vac14/Adss1/Sptbn4/Cad/St3gal1/Csf1/Lrrk1/Cnksr3/Adss2/Dyrk3/Ada/Pgs1/Eya2/Ksr1/Mtmr4/Mapt/Adora2b/Dusp14/Fdxr/Map2k3/Ptprk/Dusp6/Kitl/Ndufa12/Nudt4/Igf1/Prmt2/Acsl6/Mapk9/Upp1/Tns3/Igfbp3/Efemp1/Shmt1/Tom1l1/Prkar1a/Rrm2/Slc25a19/Camkk1/Sptlc2/Prkch/Rps…	268
GO:0048638	regulation of developmental growth	64/1279	363/16782	1.89103e-10	2.13585e-08	1.66357e-08	Tbx2/Rnd2/Cdkn1b/Stat3/Actn3/Sptbn4/Csf1/Gdi1/Mapt/Trpv2/Ddx39b/Trip10/Hey2/Dusp6/Igf1/Sgpl1/Stat5b/Tshr/Lgmn/Gata4/Wnt5a/Zfpm2/Col14a1/Dlg1/App/Cdkn1a/Tnfrsf12a/Vegfa/Gpam/Fn1/Actr3/Abl1/Bcl2l11/Pik3ca/Sema3c/Draxin/Ulk1/Vgll4/Sema4b/Pak1/Fgfr2/Rbm10/Fgf13/Tgfbr2/Clasp2/Six4/Sema7a/Smurf1/Dusp10/Sema3d/Agrn/Trim46/Bdnf/Igf2/Gja1/Ezr/Mapk11/Ghr/Sema3b/Hopx/Akap6/Erbb4/Cav3/Cacng7	64
GO:0042325	regulation of phosphorylation	140/1279	1081/16782	1.91905e-10	2.13898e-08	1.66601e-08	Brat1/Raf1/Itga5/Sox9/Axl/Tgfb1/Prkar2b/Cdkn1b/Dusp3/Large1/Ralb/Pgf/Cd44/Mprip/Pard6a/Epha2/Crlf1/Gprc5b/Tsacc/Psen2/Sptbn4/Csf1/Lrrk1/Cnksr3/Ksr1/Mapt/Map2k3/Dusp6/Kitl/Igf1/Prmt2/Mapk9/Igfbp3/Tom1l1/Prkar1a/Camkk1/Prkch/Nedd9/Ripk1/Gadd45g/Gata4/Wnt5a/Spry2/Plec/Dlg1/App/Cdkn1a/Vegfa/Mlst8/Telo2/Lox/Ppp2r5b/Gfra1/Adam8/Pdgfa/Fn1/Epha4/Abl1/Dnajc10/Hipk3/Lrp4/Ehd4/Ptpn1/Rbl1/Pik3ca/Notch2/Sfrp2…	140
GO:1902531	regulation of intracellular signal transduction	191/1279	1617/16782	2.19272e-10	2.41227e-08	1.87887e-08	Raf1/Zfp385a/Sox9/Kctd10/Sipa1l2/Tmem161a/Axl/Tgfb1/Bcl2l12/Dusp3/Cul3/Rasa4/Cd44/Kptn/Epha2/Actn3/Ptbp1/Gprc5b/Csf1/Lrrk1/Cnksr3/Eps8/Stard13/Dyrk3/Ada/Serinc3/Ksr1/Mapt/Adora2b/Map2k3/Ddx39b/Dusp6/Kitl/Igf1/Mapk9/Tns3/Igfbp3/Rffl/Hif1a/Net1/Sfrp4/Ripk1/Gadd45g/Dusp13b/Arhgef3/Gata4/Wnt5a/Spry2/Cyrib/Myh9/Litaf/Bcl6/Dlg1/Rabl3/Dgkg/App/Igfbp6/Pcbp4/Pde10a/Vegfa/Lbh/Eif2ak2/Mlst8/Telo2/Cdh2/Pmaip…	191
GO:0007010	cytoskeleton organization	167/1279	1369/16782	3.23241e-10	3.51048e-08	2.73424e-08	Raf1/Sox9/Rnd2/Tubb6/Rhoc/Tgfb1/Cdkn1b/Bicd1/Cul3/Large1/Aqp1/Cnn2/Wdr1/Pard6a/Kptn/Arpc2/Actn3/Zmynd10/Sptbn4/Amotl1/Actn1/Capza2/Eps8/Stard13/Rnd3/Myo1c/Kif3a/Mapt/Krt10/Epb41l2/Actr2/Csrp2/Prkar1a/Coro6/Kat2a/Nedd9/Pdlim7/Plk2/Spry2/Washc5/Cyrib/Myh9/Bcl6/Plec/Arc/Dlg1/Itgb5/Fmnl3/Ptk7/Epb41l3/Mlst8/Svil/Diaph1/Anxa1/Capn1/Add3/Slk/Ablim1/Baiap2/Pdgfa/Stag2/Eya1/Tmeff2/Actr3/Tnnt2/Srgap2/Spta1…	167
GO:0051130	positive regulation of cellular component organization	150/1279	1197/16782	4.42844e-10	4.74852e-08	3.69853e-08	Sox9/Serpinf1/Rnd2/Rhoc/Axl/Tgfb1/Cdkn1b/Bicd1/Dusp3/Fam162a/Cul3/Ralb/Aqp1/Wdr1/Arpc2/Epha2/Ptbp1/Gprc5b/Zmynd10/Adgrl1/Gata2/Gdi1/Eps8/Myo1c/Retreg3/Kif3a/Mapt/Trpv2/Scn1b/Igf1/Actr2/Acsl6/Mapk9/Efemp1/Sdc1/Doc2b/Kat2a/Hif1a/Sfrp4/Nedd9/Plk2/Wnt5a/Washc5/Myh9/Dlg1/App/Tiam2/Thbs2/Tnfrsf12a/Vegfa/Ptk7/Mlst8/C2/Pmaip1/Anxa1/Ehd1/Ppp2r5b/Add3/Casp7/Anapc11/Baiap2/Cd151/Cd28/Fn1/Epha4/Actr3/Abl2/Ab…	150
GO:0043549	regulation of kinase activity	93/1279	634/16782	5.50134e-10	5.82523e-08	4.53715e-08	Axl/Tgfb1/Prkar2b/Cdkn1b/Dusp3/Large1/Ralb/Epha2/Gprc5b/Tsacc/Psen2/Csf1/Ksr1/Mapt/Map2k3/Kitl/Igf1/Tom1l1/Prkar1a/Camkk1/Prkch/Nedd9/Gadd45g/Wnt5a/Spry2/Plec/Dlg1/App/Cdkn1a/Vegfa/Telo2/Adam8/Pdgfa/Epha4/Abl1/Hipk3/Ptpn1/Rbl1/Pik3ca/Notch2/Sfrp2/Ccn1/Lmo4/Cdkn2c/Mapre3/Pdgfra/Ccng2/Camkk2/Ret/Lrp6/Dusp16/Kras/Iqgap1/Nr2f2/Mvp/Pak1/Pycard/Fgfr2/Thy1/Ubash3b/Tirap/Ppp1r9a/Pkig/Midn/Gadd45a/Socs5/P…	93
GO:0061061	muscle structure development	99/1279	692/16782	5.99951e-10	6.2743e-08	4.88693e-08	Tbx2/Sox9/Tgfb1/Lamb1/Large1/Wdr1/Actn3/Ptbp1/Actn1/Lama5/Plekho1/H3f3b/Ddx39b/Trip10/Hey2/Plagl1/Popdc3/Arid5b/Igf1/Csrp2/Igfbp3/Sdc1/Prkar1a/Id2/Kat2a/Pdlim7/Gata4/Wnt5a/Zfpm2/Col14a1/Myh9/Plec/Ly6e/Vegfa/Svil/Cdh2/Lox/Ehd1/Igfbp5/Tnnt2/Neb/Ppp3ca/Pdlim5/Fktn/Smarcd3/Ski/Sgcb/Pdgfra/Lmod2/Lrp6/Kras/Nr2f2/Mef2a/Nupr1/Il4ra/Disp1/Pak1/Fgfr2/Rbm10/Ednra/Usp2/Olfm2/Neo1/Rbpms2/Scn11a/Scx/Gpc1/Six4/…	99
GO:0008284	positive regulation of cell population proliferation	158/1279	1286/16782	6.18746e-10	6.39195e-08	4.97856e-08	Tbx2/Sox9/Serpinf1/Rnd2/Col18a1/Akr1b1/Tgfb1/Cdkn1b/Stat3/Aqp1/Pgf/Htra1/Arpc2/Ptbp1/Chrd/Hapln4/Zmiz1/Crlf1/Gprc5b/Zmynd10/Csf1/Gata2/Gdi1/Eps8/Ada/Retreg3/Kif3a/Mapt/Adora2b/Trpv2/Scn1b/Ddx39b/Hey2/Kitl/Igf1/Actr2/Acsl6/Tns3/Efemp1/Ccdc117/Id2/Kat2a/Stat5b/Tshr/Prkch/Hif1a/Lgmn/Gli3/Nedd9/Gata4/Wnt5a/Tsc22d1/Zfpm2/Washc5/Has2/Bcl6/Dlg1/Cdkn1a/Tiam2/Tnfrsf12a/Vegfa/Ptk7/Lbh/Anxa1/Ehd1/Ppp2r5b/Gp…	158
GO:0042692	muscle cell differentiation	71/1279	436/16782	7.4628e-10	7.61655e-08	5.93238e-08	Tbx2/Sox9/Tgfb1/Lamb1/Large1/Wdr1/Actn3/Ptbp1/Actn1/Plekho1/H3f3b/Ddx39b/Trip10/Hey2/Popdc3/Igf1/Csrp2/Prkar1a/Id2/Kat2a/Gata4/Col14a1/Myh9/Plec/Vegfa/Svil/Cdh2/Lox/Ehd1/Igfbp5/Tnnt2/Neb/Ppp3ca/Pdlim5/Fktn/Smarcd3/Ski/Sgcb/Pdgfra/Lmod2/Kras/Mef2a/Il4ra/Pak1/Fgfr2/Rbm10/Ednra/Olfm2/Neo1/Rbpms2/Six4/Tanc1/Prickle1/AW551984/Alpk3/Chrnb1/Isl1/Msx1/Bdnf/Igf2/Fkrp/Ttn/Hopx/Flot1/Akap6/Cav3/Gpx1/Tnnt1/A…	71
GO:0071363	cellular response to growth factor stimulus	90/1279	610/16782	7.83859e-10	7.88246e-08	6.13949e-08	Tbx2/Raf1/Sox9/Tgfb1/Dusp3/Stat3/Pgf/Cd44/Htra1/Arpc2/Chrd/Zmiz1/Myo1c/Map2k3/Ptprk/Stat5b/Hif1a/Lgmn/Sfrp4/Ripk1/Slc4a7/Gata4/Dcp1a/Wnt5a/Spry2/Has2/Dlg1/Itgb5/Vegfa/Lox/Anxa1/Ehd1/Ppp2r5b/Got1/Itgb8/Nrp2/Dtymk/Actr3/Abl1/Hspa5/Creb3l1/Ehd4/Ptpn1/Pik3ca/Notch2/Sfrp2/Nfkb1/Ccn1/Sdcbp/Ski/Pdgfra/Ulk1/Furin/Iqgap1/Fgfr2/Smpd3/Bcar1/Bmper/Nedd4/Neo1/Adamts7/Tgfbr2/Ptprf/Jcad/Scx/Gpc1/Ccl2/Enpp1/Tob1…	90
GO:0051094	positive regulation of developmental process	165/1279	1364/16782	7.90945e-10	7.88246e-08	6.13949e-08	Tbx2/Zfp385a/Itga5/Sox9/Serpinf1/Rnd2/Hoxc11/Tead3/Axl/Tgfb1/Lamb1/Stat3/Aqp1/Pgf/Por/Actn3/Clic1/Hapln4/Zmiz1/Gprc5b/Sptbn4/Adgrl1/Csf1/Gata2/Gdi1/Ada/Ptgis/Mapt/Trpv2/Ddx39b/Trip10/Krt10/Hey2/Atp2b1/Kitl/Igf1/Actr2/Mapk9/Igfbp3/Id2/Kat2a/Stat5b/Tshr/Prkch/Hif1a/Gli3/Sfrp4/Nedd9/Ripk1/Pdlim7/Gata4/Wnt5a/Zfpm2/Bcl6/Dlg1/App/Tiam2/Thbs2/Tnfrsf12a/Vegfa/Lbh/Anxa1/Ehd1/Gpam/Itgb8/Baiap2/Adam8/Jmjd8/…	165
GO:0048729	tissue morphogenesis	91/1279	621/16782	8.96635e-10	8.83186e-08	6.87896e-08	Tbx2/Sox9/Tgfb1/Pgf/Cd44/Wdr1/Epha2/Chrd/Csf1/Stc1/Lama5/Stard13/Kif3a/Hey2/Igf1/Prkar1a/Kat2a/Hif1a/Gli3/Vcl/Gata4/Wnt5a/Spry2/Fzd6/Zfpm2/Ly6e/Dlg1/Vegfa/Ptk7/Adam8/Cd151/Pdgfa/Rdh10/Eya1/Nrp2/Casp8/Tmeff2/Igfbp5/Epha4/Tnnt2/Abl2/Abl1/Notch2/Sfrp2/Wls/Ccn1/Lmo4/Car9/Sema3c/Ski/Pdgfra/Ret/Lrp6/Mgp/Kras/Vasp/Pak1/Fgfr2/Dlc1/Ednra/Ctsh/Tgfbr2/Clasp2/Scx/Six4/Fras1/Tmem59l/Prickle1/Dchs1/Clic4/Enpp1…	91
GO:0032535	regulation of cellular component size	66/1279	394/16782	9.08838e-10	8.84916e-08	6.89243e-08	Rnd2/Aqp1/Wdr1/Arpc2/Gdi1/Capza2/Eps8/Slc12a7/Myo1c/Mapt/Trpv2/Wnt5a/Washc5/Cyrib/Dlg1/Gnb3/Tnfrsf12a/Vegfa/Mlst8/Svil/Capn1/Add3/Baiap2/Fn1/Actr3/Sctr/Spta1/Abl1/Neb/Pik3ca/Sema3c/Draxin/Ulk1/Lmod2/Ret/Vasp/Sema4b/Pak1/Pycard/Fgf13/Pak3/Kank1/Ppp1r9a/Clasp2/Plekhg2/Inf2/Sema7a/Smurf1/Rap1gap2/Arhgap18/Sema3d/Plekhh2/Cdc42ep4/Trim46/Arf6/Rin3/Bdnf/Ezr/Capg/Sema3b/Ptk2b/Cav3/Kcnma1/Ano6/Naa80/Pdxp	66
GO:0010975	regulation of neuron projection development	83/1279	547/16782	9.4504e-10	9.09709e-08	7.08554e-08	Serpinf1/Rnd2/Ptbp1/Gprc5b/Gdi1/Retreg3/Mapt/Trpv2/Scn1b/Actr2/Acsl6/Efemp1/Nrcam/Wnt5a/Washc5/Arc/Dgkg/Tiam2/Tnfrsf12a/Vegfa/Ptk7/Cdh2/Ehd1/Ppp2r5b/Baiap2/Fn1/Epha4/Actr3/Abl2/Vim/Abl1/Hspa5/Lrp4/Sfrp2/Ppp3ca/Wls/Pdlim5/Ptprd/Sema3c/Draxin/Acap3/Ulk1/Ptn/Ret/Lrp6/Iqgap1/Sema4b/Pak1/Fgf13/Pak3/Cx3cl1/Thy1/Nedd4/Neo1/Gorasp1/Kank1/Ppp1r9a/P2ry2/Ptprf/Arhgap44/Zdhhc15/Cacna1a/Trim67/Mgarp/Sema7a/Mb…	83
GO:0031344	regulation of cell projection organization	104/1279	747/16782	1.01684e-09	9.67822e-08	7.53817e-08	Serpinf1/Rnd2/Aqp1/Cd44/Arpc2/Epha2/Ptbp1/Gprc5b/Zmynd10/Gdi1/Eps8/Retreg3/Mapt/Trpv2/Scn1b/Actr2/Acsl6/Efemp1/Nrcam/Kat2a/Nedd9/Wnt5a/Spry2/Washc5/Arc/Dgkg/App/Tiam2/Tnfrsf12a/Vegfa/Ptk7/Cdh2/Ehd1/Ppp2r5b/Baiap2/Podxl/Fn1/Epha4/Actr3/Abl2/Vim/Abl1/Hspa5/Lrp4/Sfrp2/Ppp3ca/Wls/Pdlim5/Ptprd/Sema3c/Draxin/Acap3/Ulk1/Fscn1/Ptn/Ret/Lrp6/Iqgap1/Sema4b/Pak1/Fgf13/Pak3/Vps35/Cx3cl1/Thy1/Nedd4/Neo1/Gorasp…	104
GO:0023056	positive regulation of signaling	197/1279	1713/16782	1.05194e-09	9.90113e-08	7.7118e-08	Raf1/Zfp385a/Sox9/Akr1b1/Axl/Tgfb1/Lamb1/Stat3/Cul3/Large1/Ralb/Cd44/Slc1a3/Por/Ptbp1/Chrd/Zmiz1/Gprc5b/Snap47/Psen2/Csf1/Lrrk1/Ada/Serinc3/Myo1c/Ptgis/Ksr1/Adora2b/Map2k3/Kitl/Igf1/Mapk9/Tns3/Igfbp3/Prkar1a/Doc2b/Prkch/Hif1a/Lgmn/Net1/Sfrp4/Spin1/Ripk1/Gadd45g/Plk2/Arhgef3/Gata4/Wnt5a/Spry2/Myh9/Arc/App/Igfbp6/Tnfrsf12a/Vegfa/Ptk7/Eif2ak2/Mlst8/Telo2/Cdh2/Sting1/Pmaip1/Tmem132a/Stambpl1/Ppp2r5b/…	197
GO:0001501	skeletal system development	79/1279	512/16782	1.10585e-09	1.02941e-07	8.01788e-08	Sox9/Hoxa10/Col18a1/Hoxc11/Tgfb1/Insig2/Large1/Por/Epha2/Actn3/Chrd/Hapln4/Stc1/Lrrk1/Lama5/Arid5b/Igf1/Sgpl1/Efemp1/Kat2a/Hif1a/Gli3/Sfrp4/Wnt5a/Npr3/Has2/Hoxc10/Dlg1/Vegfa/Lox/Zfand5/Lipa/Tjp2/Papss2/Itgb8/Pdgfa/Rdh10/Eya1/Schip1/Notch2/Sfrp2/Ccn1/Ski/Pdgfra/Lrp6/Mgp/Fgfr2/Bgn/Ednra/Smpd3/Adamts7/Tgfbr2/Chsy1/Mdfi/Scx/Loxl2/Slc26a2/Six4/Tiparp/Hoxc9/Dchs1/Enpp1/Hoxa11/Satb2/Prrx2/Alx4/Msx1/Lgal…	79
GO:0001932	regulation of protein phosphorylation	128/1279	988/16782	1.22091e-09	1.12417e-07	8.75593e-08	Brat1/Raf1/Itga5/Sox9/Tgfb1/Prkar2b/Cdkn1b/Dusp3/Ralb/Pgf/Cd44/Mprip/Pard6a/Crlf1/Gprc5b/Tsacc/Psen2/Sptbn4/Csf1/Lrrk1/Cnksr3/Ksr1/Map2k3/Dusp6/Kitl/Igf1/Prmt2/Mapk9/Igfbp3/Tom1l1/Prkar1a/Camkk1/Prkch/Nedd9/Ripk1/Gadd45g/Gata4/Wnt5a/Spry2/Plec/Dlg1/App/Cdkn1a/Vegfa/Mlst8/Telo2/Lox/Ppp2r5b/Gfra1/Adam8/Pdgfa/Fn1/Epha4/Abl1/Dnajc10/Hipk3/Lrp4/Ehd4/Ptpn1/Pik3ca/Notch2/Sfrp2/Bcar3/Ccn1/Cdkn2c/Eif4g3/M…	128
GO:0048754	branching morphogenesis of an epithelial tube	38/1279	170/16782	1.23583e-09	1.12567e-07	8.76758e-08	Tbx2/Sox9/Tgfb1/Pgf/Cd44/Epha2/Csf1/Lama5/Igf1/Gli3/Wnt5a/Spry2/Dlg1/Vegfa/Rdh10/Eya1/Abl1/Sfrp2/Pdgfra/Lrp6/Mgp/Kras/Pak1/Fgfr2/Ednra/Ctsh/Tgfbr2/Six4/Tmem59l/Dchs1/Clic4/Hoxa11/Timeless/Rasip1/Hs3st3a1/Lgr4/Cav3/Hhip	38
GO:0070848	response to growth factor	91/1279	625/16782	1.24967e-09	1.12616e-07	8.77147e-08	Tbx2/Raf1/Sox9/Tgfb1/Dusp3/Stat3/Pgf/Cd44/Htra1/Arpc2/Epha2/Chrd/Zmiz1/Myo1c/Map2k3/Ptprk/Stat5b/Hif1a/Lgmn/Sfrp4/Ripk1/Slc4a7/Gata4/Dcp1a/Wnt5a/Spry2/Has2/Dlg1/Itgb5/Vegfa/Lox/Anxa1/Ehd1/Ppp2r5b/Got1/Itgb8/Nrp2/Dtymk/Actr3/Abl1/Hspa5/Creb3l1/Ehd4/Ptpn1/Pik3ca/Notch2/Sfrp2/Nfkb1/Ccn1/Sdcbp/Ski/Pdgfra/Ulk1/Furin/Iqgap1/Fgfr2/Smpd3/Bcar1/Bmper/Nedd4/Neo1/Adamts7/Tgfbr2/Ptprf/Jcad/Scx/Gpc1/Ccl2/Enpp…	91
GO:0040008	regulation of growth	90/1279	618/16782	1.52983e-09	1.36412e-07	1.06249e-07	Tbx2/Brat1/Rnd2/Tgfb1/Cdkn1b/Stat3/Cd44/Actn3/Sptbn4/Csf1/Gdi1/Mapt/Trpv2/Ddx39b/Trip10/Hey2/Dusp6/Igf1/Sgpl1/Igfbp3/Stat5b/Tshr/Hif1a/Lgmn/Gata4/Wnt5a/Zfpm2/Col14a1/Bcl6/Dlg1/App/Cdkn1a/Tnfrsf12a/Vegfa/Mlst8/Gpam/Igfbp5/Fn1/Actr3/Abl1/Bcl2l11/Ccn5/Zmat3/Pik3ca/Sfrp2/Sdcbp/Cdkn2c/Sema3c/Draxin/Ulk1/Vgll4/Sema4b/Pak1/Fgfr2/Rbm10/Fgf13/Tgfbr2/Clasp2/Six4/Dcbld2/Prdm4/Igfbp7/Enpp1/Sema7a/Smurf1/Phb1…	90
GO:0010647	positive regulation of cell communication	196/1279	1711/16782	1.61786e-09	1.42759e-07	1.11192e-07	Raf1/Zfp385a/Sox9/Akr1b1/Axl/Tgfb1/Lamb1/Stat3/Cul3/Large1/Ralb/Cd44/Slc1a3/Por/Ptbp1/Chrd/Zmiz1/Gprc5b/Snap47/Psen2/Csf1/Lrrk1/Ada/Serinc3/Myo1c/Ptgis/Ksr1/Adora2b/Map2k3/Kitl/Igf1/Mapk9/Tns3/Igfbp3/Prkar1a/Doc2b/Prkch/Hif1a/Lgmn/Net1/Sfrp4/Spin1/Ripk1/Gadd45g/Plk2/Arhgef3/Gata4/Wnt5a/Spry2/Myh9/Arc/App/Igfbp6/Tnfrsf12a/Vegfa/Ptk7/Eif2ak2/Mlst8/Telo2/Cdh2/Sting1/Pmaip1/Tmem132a/Stambpl1/Ppp2r5b/…	196
GO:0120035	regulation of plasma membrane bounded cell projection organization	102/1279	735/16782	1.77461e-09	1.54977e-07	1.20708e-07	Serpinf1/Rnd2/Aqp1/Cd44/Arpc2/Epha2/Ptbp1/Gprc5b/Zmynd10/Gdi1/Eps8/Retreg3/Mapt/Trpv2/Scn1b/Actr2/Acsl6/Efemp1/Nrcam/Nedd9/Wnt5a/Washc5/Arc/Dgkg/App/Tiam2/Tnfrsf12a/Vegfa/Ptk7/Cdh2/Ehd1/Ppp2r5b/Baiap2/Podxl/Fn1/Epha4/Actr3/Abl2/Vim/Abl1/Hspa5/Lrp4/Sfrp2/Ppp3ca/Wls/Pdlim5/Ptprd/Sema3c/Draxin/Acap3/Ulk1/Fscn1/Ptn/Ret/Lrp6/Iqgap1/Sema4b/Pak1/Fgf13/Pak3/Vps35/Cx3cl1/Thy1/Nedd4/Neo1/Gorasp1/Kank1/Ppp1…	102
GO:0060429	epithelium development	139/1279	1113/16782	2.60827e-09	2.25456e-07	1.75603e-07	Tbx2/Sox9/Tcf7/Col18a1/Akr1b1/Tgfb1/Cdkn1b/Keap1/Aqp1/Pgf/Cd44/Wdr1/Epha2/Chrd/Crlf1/Psen2/Cdh23/Csf1/Stc1/Gata2/Lama5/Stard13/Kif3a/Krt10/Hey2/Sim1/Igf1/Id2/Kat2a/Stat5b/Prkch/Hif1a/Gli3/Sfrp4/Slc4a7/Vcl/Gata4/Wnt5a/Spry2/Fzd6/Plec/Dlg1/Cdkn1a/Vegfa/Ptk7/Lbh/Cdh2/Anxa1/Lipa/Tjp2/Pitx3/Cd151/Pdgfa/Rdh10/Eya1/Casp8/Tmeff2/Igfbp5/Epha4/Abl2/Vim/Abl1/Lrp4/Stard7/Notch2/Vcam1/Sfrp2/Ppp3ca/Bdh2/Ccn1/L…	139
GO:0034329	cell junction assembly	68/1279	422/16782	2.68782e-09	2.29985e-07	1.79131e-07	Itga5/Cldn15/Rhoc/Dusp3/Large1/Wdr1/Epha2/Actn3/Hapln4/Adgrl1/Actn1/Myo1c/Vmp1/Mapt/Ptprk/Prkch/Vcl/Wnt5a/Myh9/Plec/Dlg1/App/Thbs2/Vegfa/Epb41l3/Cdh2/Slk/Fn1/Actr3/Srgap2/Abl1/Lrp4/Adgrl2/Sdcbp/Pdlim5/Ptprd/Fscn1/Iqgap1/Fgf13/Efnb1/Dlc1/Vps35/Thy1/Ppp1r9a/Clasp2/Six4/Lrrn1/Cacna1a/Micall2/Ctnna1/Agrn/S100a10/Arf6/Fzd1/Fzd5/Lrtm1/Flrt2/Bdnf/Fkrp/Gja1/Prkca/Flrt3/Tns1/Hopx/Ptk2b/Flot1/Erbb4/Peak1	68
GO:0044087	regulation of cellular component biogenesis	125/1279	975/16782	3.70354e-09	3.13727e-07	2.44356e-07	Raf1/Sox9/Rhoc/Tgfb1/Cdkn1b/Dusp3/Ralb/Aqp1/Fblim1/Arpc2/Epha2/Zmynd10/Adgrl1/Capza2/Eps8/H3f3b/Myo1c/Mapt/Actr2/Mapk9/Sdc1/Kat2a/Prkch/Plk2/Vcl/Wnt5a/Has2/Cyrib/Myh9/Dlg1/App/Thbs2/Vegfa/Eif2ak2/Mlst8/Svil/Ppp2r5b/Capn1/Add3/Slk/Baiap2/Podxl/Tmeff2/Actr3/Spta1/Abl1/Bcl2l11/Adgrl2/Ccn1/Sdcbp/Lmo4/Pdlim5/Ptprd/Mapre3/Ulk1/Fscn1/Lmod2/Fkbp4/Vasp/Iqgap1/Nupr1/Pak1/Pycard/Stx1b/Rbm10/Efnb1/Pak3/Eif4e…	125
GO:0030030	cell projection organization	184/1279	1599/16782	3.98185e-09	3.33963e-07	2.60117e-07	Serpinf1/Rnd2/Lamb1/Cul3/Aqp1/Cd44/Arpc2/Epha2/Ptbp1/Gprc5b/Zmynd10/Sptbn4/Cdh23/Gdi1/Lama5/Plekho1/Eps8/Retreg3/Kif3a/Mapt/Trpv2/Scn1b/Ptprk/Actr2/Acsl6/Mapk9/Efemp1/Nrcam/Kat2a/Tshr/Lgmn/Mtr/Gli3/Nedd9/Plk2/Vcl/Wnt5a/Spry2/Matn2/Washc5/Myh9/Arc/Dgkg/App/Fmnl3/Tiam2/Tnfrsf12a/Tnfrsf21/Vegfa/Ptk7/Epb41l3/Cdh2/Diaph1/Tmem138/Ehd1/Ppp2r5b/Ablim1/Gfra1/Baiap2/Podxl/Pdgfa/Nrp2/Raph1/Fn1/Epha4/Actr3/S…	184
GO:0032970	regulation of actin filament-based process	64/1279	391/16782	4.21977e-09	3.50448e-07	2.72957e-07	Rhoc/Tgfb1/Cnn2/Wdr1/Arpc2/Stc1/Capza2/Eps8/Myo1c/Nedd9/Gata4/Washc5/Cyrib/Myh9/Dlg1/Mlst8/Svil/Capn1/Add3/Baiap2/Tmeff2/Actr3/Tnnt2/Spta1/Abl1/Neb/Pik3ca/Pde4b/Fscn1/Wasf3/Lmod2/Vasp/Pak1/Pycard/Fgf13/Pak3/Dlc1/Cx3cl1/Kank1/Ppp1r9a/Atp1a1/Arhgap44/Clasp2/Plekhg2/Arhgap18/Plekhh2/Arhgef10l/Cdc42ep4/S100a10/Adora1/Synpo/Arf6/S1pr1/Bst2/Gja1/Cd47/Capg/Ptk2b/Akap6/Cav3/Akap13/Arhgef10/Naa80/Pdxp	64
GO:0009967	positive regulation of signal transduction	174/1279	1496/16782	5.16318e-09	4.24422e-07	3.30574e-07	Raf1/Zfp385a/Sox9/Akr1b1/Axl/Tgfb1/Lamb1/Stat3/Cul3/Ralb/Cd44/Por/Ptbp1/Zmiz1/Gprc5b/Psen2/Csf1/Lrrk1/Ada/Serinc3/Myo1c/Ptgis/Ksr1/Adora2b/Map2k3/Kitl/Igf1/Mapk9/Tns3/Igfbp3/Prkch/Hif1a/Net1/Sfrp4/Spin1/Ripk1/Gadd45g/Arhgef3/Gata4/Wnt5a/Spry2/Myh9/App/Igfbp6/Tnfrsf12a/Vegfa/Ptk7/Eif2ak2/Mlst8/Telo2/Cdh2/Sting1/Pmaip1/Tmem132a/Stambpl1/Ppp2r5b/Lipa/Got1/Baiap2/Adam8/Jmjd8/Pdgfa/Eya1/Cd28/Casp8/Igf…	174
GO:0008285	negative regulation of cell population proliferation	113/1279	859/16782	5.2107e-09	4.24422e-07	3.30574e-07	Raf1/Sox9/Serpinf1/Tgfb1/Cdkn1b/Stat3/Cd44/Gata2/Ptgds/Gdi1/Adora2b/Trpv2/Ptprk/Igf1/Igfbp3/Efemp1/Prkar1a/Vash1/Gli3/Sfrp4/Wnt5a/Tsc22d1/Trim35/Spry2/Npr3/Bcl6/Dlg1/App/Cdkn1a/Tnfrsf21/Eif2ak2/Pmaip1/Ifitm3/Ecrg4/Igfbp5/Epha4/Actr3/Rassf5/Ptpn14/Rgs5/Vim/Lrp4/Ccn5/Sfrp2/Ppp3ca/B4galt1/Fktn/Cdkn2c/Sema3c/Draxin/Ski/Ulk1/Tes/Ptn/Hpgds/Lrp6/Vgll4/Sema4b/Nr2f2/Nupr1/Pak1/Fgfr2/Rbm10/Fgf13/Dlc1/Ifi30…	113
GO:0045595	regulation of cell differentiation	178/1279	1542/16782	5.90767e-09	4.76608e-07	3.71221e-07	Zfp385a/Sox9/Serpinf1/Tcf7/Rnd2/Axl/Tgfb1/Lamb1/Cdkn1b/Keap1/Stat3/Cd44/Wdr1/Por/Actn3/Ptbp1/Chrd/Clic1/Hapln4/Zmiz1/Gprc5b/Csf1/Gata2/Gdi1/Ada/Mapt/Trpv2/Ddx39b/Trip10/Hey2/Kitl/Igf1/Actr2/Mapk9/Igfbp3/Efemp1/Id2/Kat2a/Stat5b/Prkch/Hif1a/Smoc1/Gli3/Sfrp4/Nedd9/Ripk1/Pdlim7/Vcl/Wnt5a/Tsc22d1/Spry2/Mettl3/Zfpm2/Bcl6/App/Gnb3/Tiam2/Tnfrsf12a/Tnfrsf21/Vegfa/Lbh/Eif2ak2/Lox/Anxa1/Tjp2/Pitx3/Baiap2/Ad…	178
GO:0050808	synapse organization	78/1279	522/16782	6.18915e-09	4.94606e-07	3.85239e-07	Large1/Chrd/Hapln4/Psen2/Sptbn4/Adgrl1/Lama5/Mapt/Actr2/Nrcam/Rps6ka5/Lgmn/Nedd9/Wnt5a/Arc/App/Thbs2/Cdh2/Baiap2/Nrp2/Epha4/Actr3/Srgap2/Abl2/Abl1/Lrp4/Adgrl2/Sdcbp/Pdlim5/Ptprd/Wasf3/Ptn/Pak1/Fgfr2/Fgf13/Efnb1/Pak3/Vps35/Cntnap4/Nedd4/Ppp1r9a/Ptprf/Arhgap44/Zdhhc15/Igsf9b/Six4/Myo5a/Lrrn1/Cacna1a/Tanc1/Palm/Dock10/Lmx1b/Iqsec3/Grid1/Chrnb1/Agrn/Tmem108/Synpo/Arf6/Fzd1/Dok7/Fzd5/C1ql1/Lrtm1/Abhd1…	78
GO:0051093	negative regulation of developmental process	118/1279	917/16782	8.48771e-09	6.71957e-07	5.23374e-07	Tbx2/Sox9/Serpinf1/Tgfb1/Cdkn1b/Stat3/Cd44/Epha2/Ptbp1/Chrd/Gata2/Gdi1/Stard13/Mapt/Hey2/Igf1/Efemp1/Id2/Stat5b/Hif1a/Lgmn/Vash1/Gli3/Plk2/Wnt5a/Tsc22d1/Spry2/Zfpm2/Bcl6/App/Cdkn1a/Thbs2/Vegfa/Lbh/Anxa1/Tjp2/Pitx3/Igfbp5/Epha4/Actr3/Creb3l1/Lrp4/Sfrp2/Ppp3ca/Sema3c/Draxin/Ski/Bcl7a/Ulk1/Ptn/Clec2d/Lrp6/Kras/Vgll4/Sema4b/Nucb2/Il4ra/Pak1/Rbm10/Fgf13/Jak3/Usp2/Thy1/Ubash3b/Neo1/Adamts7/Rbpms2/Tgfbr…	118
GO:0007507	heart development	87/1279	611/16782	8.66e-09	6.79249e-07	5.29053e-07	Tbx2/Sox9/Kctd10/Tgfb1/Cdkn1b/Large1/Chrd/Zmiz1/Adam19/Kif3a/Ddx39b/Trip10/Hey2/Popdc3/Dusp6/Igf1/Prkar1a/Id2/Kat2a/Hif1a/Gli3/Pdlim7/Gata4/Wnt5a/Zfpm2/Has2/Col14a1/Plec/Ly6e/Cdkn1a/Vegfa/Ptk7/Lox/Casp7/Eya1/Nrp2/Casp8/Fn1/Tnnt2/Neb/Notch2/Vcam1/Sfrp2/Ccn1/Lmo4/Pdlim5/Sema3c/Smarcd3/Sgcb/Pdgfra/Lrp6/Vgll4/Mef2a/Pak1/Fgfr2/Rbm10/Dlc1/Ednra/Nedd4/Tgfbr2/Scx/Prickle1/Dchs1/Enpp1/Cpe/AW551984/Alpk3/I…	87
GO:1901700	response to oxygen-containing compound	175/1279	1518/16782	8.94147e-09	6.94892e-07	5.41238e-07	Tbx2/Raf1/Sox9/Serpinf1/Akr1b1/Tmem161a/Axl/Tgfb1/Cdkn1b/Keap1/Insig2/Stat3/Cul3/Large1/Aqp1/Rasa4/Slc1a3/Por/Arpc2/Cdt1/Cad/Gdi1/Eps8/Ada/Slc12a7/Myo1c/Adora2b/Map2k3/Krt10/Lrp11/Ptprk/Atp2b1/Igf1/Eif4ebp2/Mapk9/Shmt1/Prkar1a/Id2/Stat5b/Tshr/Hif1a/Lgmn/Net1/Mtr/Ripk1/Erbin/Gata4/Myh9/Litaf/Plec/Ly6e/App/Ptk7/Eif2ak2/Anxa1/Stambpl1/Lipa/Capn1/Gpam/Casp7/Casp8/Igfbp5/Epha4/Tnnt2/Abl2/Prdx6/Vim/Abl…	175
GO:0061138	morphogenesis of a branching epithelium	41/1279	205/16782	9.07643e-09	6.98967e-07	5.44412e-07	Tbx2/Sox9/Tgfb1/Pgf/Cd44/Epha2/Csf1/Lama5/Igf1/Gli3/Wnt5a/Spry2/Dlg1/Vegfa/Pdgfa/Rdh10/Eya1/Abl1/Sfrp2/Sema3c/Pdgfra/Lrp6/Mgp/Kras/Pak1/Fgfr2/Ednra/Ctsh/Tgfbr2/Six4/Tmem59l/Dchs1/Clic4/Hoxa11/Timeless/Rasip1/Fzd5/Hs3st3a1/Lgr4/Cav3/Hhip	41
GO:0032989	cellular component morphogenesis	107/1279	810/16782	1.08952e-08	8.31473e-07	6.47618e-07	Rnd2/Cd44/Wdr1/Sptbn4/Gdi1/Lama5/Plekho1/Mapt/Trpv2/Scn1b/Actr2/Csrp2/Nrcam/Prkar1a/Gli3/Vcl/Wnt5a/Matn2/Plec/Arc/App/Tiam2/Tnfrsf12a/Vegfa/Epb41l3/Cdh2/Ablim1/Baiap2/Nrp2/Raph1/Fn1/Epha4/Actr3/Tnnt2/Srgap2/Abl2/Vim/Abl1/Neb/Lrp4/Ppp3ca/Wls/Lmo4/Pdlim5/Ptprd/Sema3c/Draxin/Pdgfra/Ulk1/Lmod2/Ptn/Ret/Vasp/Iqgap1/Sema4b/Mef2a/Pak1/Fgfr2/Fgf13/Efnb1/Pak3/Ednra/Thy1/Nedd4/Neo1/Gorasp1/Kank1/Ppp1r9a/Zsw…	107
GO:0051146	striated muscle cell differentiation	55/1279	322/16782	1.15151e-08	8.70934e-07	6.78353e-07	Tgfb1/Large1/Wdr1/Actn3/Plekho1/Ddx39b/Trip10/Hey2/Popdc3/Igf1/Csrp2/Prkar1a/Kat2a/Gata4/Col14a1/Myh9/Plec/Vegfa/Cdh2/Ehd1/Igfbp5/Tnnt2/Neb/Ppp3ca/Pdlim5/Fktn/Ski/Sgcb/Pdgfra/Lmod2/Kras/Mef2a/Il4ra/Pak1/Rbm10/Neo1/Six4/Tanc1/Prickle1/AW551984/Alpk3/Isl1/Msx1/Bdnf/Igf2/Fkrp/Ttn/Hopx/Flot1/Akap6/Cav3/Gpx1/Tnnt1/Akap13/Sort1	55
GO:0042221	response to chemical	327/1279	3257/16782	1.19856e-08	8.98497e-07	6.99822e-07	Tbx2/Raf1/Sox9/Serpinf1/Tcf7/Akr1b1/Tmem161a/Axl/Tgfb1/Relb/Cdkn1b/Keap1/Dusp3/Insig2/Fam162a/Stat3/Cul3/Large1/Ralb/Aqp1/Pgf/Rasa4/Slc1a3/Por/Arpc2/Crip1/Epha2/Cdt1/Gtf2h1/Zmiz1/Crlf1/Cad/Csf1/Gdi1/Pcolce2/Steap2/Eps8/Foxred2/Ada/Slc12a7/Myo1c/Ptgis/Mapt/Adora2b/Map2k3/Scn1b/Tmem129/Krt10/Lrp11/Ptprk/Atp2b1/Arid5b/Igf1/Eif4ebp2/Actr2/Prmt2/Mapk9/Shmt1/Prkar1a/Id2/Rffl/Stat5b/Tshr/Hif1a/Rps6ka5/L…	327
GO:0048598	embryonic morphogenesis	84/1279	588/16782	1.35385e-08	1.00601e-06	7.83557e-07	Tbx2/Itga5/Sox9/Tcf7/Hoxa10/Hoxc11/Tgfb1/Insig2/Cul3/Epha2/Chrd/AI597479/Eya4/Psen2/Cdh23/Gata2/Lama5/Kif3a/Prkar1a/Id2/Kat2a/Tshr/Hif1a/Gli3/Gata4/Wnt5a/Spry2/Fzd6/Myh9/Hoxc10/Dlg1/Ptk7/Rdh10/Eya1/Casp8/Fn1/Abl2/Abl1/Lrp4/Bcl2l11/Notch2/Vcam1/Sfrp2/Wls/Ccn1/Lmo4/Ski/Ugdh/Pdgfra/Ret/Lrp6/Vasp/Fgfr2/Dlc1/Ednra/Col12a1/Tgfbr2/Mdfi/Clasp2/Poglut1/Scx/Six4/Fras1/Dusp5/Hoxc9/Prickle1/Enpp1/Hoxa11/Satb…	84
GO:0001763	morphogenesis of a branching structure	43/1279	224/16782	1.42934e-08	1.04599e-06	8.14703e-07	Tbx2/Sox9/Tgfb1/Pgf/Cd44/Epha2/Csf1/Lama5/Igf1/Gli3/Wnt5a/Spry2/Dlg1/Vegfa/Pdgfa/Rdh10/Eya1/Abl1/Sfrp2/Sema3c/Pdgfra/Lrp6/Mgp/Kras/Pak1/Fgfr2/Fgf13/Ednra/Ctsh/Tgfbr2/Six4/Tmem59l/Dchs1/Clic4/Cpe/Hoxa11/Timeless/Rasip1/Fzd5/Hs3st3a1/Lgr4/Cav3/Hhip	43
GO:0010033	response to organic substance	259/1279	2469/16782	1.43236e-08	1.04599e-06	8.14703e-07	Tbx2/Raf1/Sox9/Serpinf1/Tcf7/Akr1b1/Tmem161a/Axl/Tgfb1/Relb/Cdkn1b/Keap1/Insig2/Stat3/Cul3/Large1/Ralb/Aqp1/Rasa4/Slc1a3/Por/Arpc2/Cdt1/Gtf2h1/Zmiz1/Crlf1/Cad/Csf1/Gdi1/Pcolce2/Steap2/Eps8/Foxred2/Ada/Slc12a7/Myo1c/Mapt/Adora2b/Map2k3/Tmem129/Krt10/Lrp11/Atp2b1/Arid5b/Igf1/Eif4ebp2/Actr2/Prmt2/Shmt1/Prkar1a/Rffl/Stat5b/Tshr/Hif1a/Rps6ka5/Lgmn/Net1/Abcd4/Ripk1/Erbin/Parp8/Gata4/Wnt5a/Spry2/Mettl3/…	259
GO:0120039	plasma membrane bounded cell projection morphogenesis	93/1279	676/16782	1.47387e-08	1.0671e-06	8.31147e-07	Rnd2/Cd44/Sptbn4/Gdi1/Lama5/Plekho1/Mapt/Trpv2/Scn1b/Actr2/Nrcam/Gli3/Vcl/Wnt5a/Matn2/Arc/App/Tiam2/Tnfrsf12a/Vegfa/Epb41l3/Cdh2/Ablim1/Baiap2/Nrp2/Raph1/Fn1/Epha4/Actr3/Srgap2/Abl2/Vim/Abl1/Lrp4/Ppp3ca/Wls/Lmo4/Pdlim5/Ptprd/Sema3c/Draxin/Ulk1/Ptn/Ret/Vasp/Iqgap1/Sema4b/Mef2a/Pak1/Fgfr2/Fgf13/Efnb1/Pak3/Ednra/Thy1/Nedd4/Neo1/Gorasp1/Kank1/Ppp1r9a/Zswim6/Ptprm/Ptprf/Arhgap44/Clasp2/Zdhhc15/Scn11a/…	93
GO:0045859	regulation of protein kinase activity	80/1279	552/16782	1.59181e-08	1.14273e-06	8.90052e-07	Tgfb1/Prkar2b/Cdkn1b/Dusp3/Ralb/Gprc5b/Tsacc/Psen2/Csf1/Ksr1/Map2k3/Kitl/Igf1/Tom1l1/Prkar1a/Camkk1/Prkch/Nedd9/Gadd45g/Wnt5a/Spry2/Plec/Dlg1/App/Cdkn1a/Vegfa/Telo2/Adam8/Pdgfa/Epha4/Abl1/Hipk3/Ptpn1/Pik3ca/Notch2/Sfrp2/Ccn1/Cdkn2c/Mapre3/Ccng2/Camkk2/Lrp6/Dusp16/Kras/Iqgap1/Nr2f2/Mvp/Pak1/Pycard/Thy1/Ubash3b/Tirap/Ppp1r9a/Pkig/Gadd45a/Socs5/Phb1/Il18/Dusp10/Agrn/Adora1/Rasip1/Dok7/Shb/Fzd5/Gprc5…	80
GO:0048667	cell morphogenesis involved in neuron differentiation	86/1279	610/16782	1.68936e-08	1.20257e-06	9.36654e-07	Rnd2/Slc1a3/Sptbn4/Cdh23/Gdi1/Lama5/Mapt/Trpv2/Scn1b/Actr2/Nrcam/Id2/Gli3/Vcl/Wnt5a/Matn2/Arc/App/Tiam2/Tnfrsf12a/Vegfa/Cdh2/Ablim1/Baiap2/Nrp2/Raph1/Fn1/Epha4/Actr3/Abl2/Vim/Abl1/Lrp4/Ppp3ca/Wls/Lmo4/Pdlim5/Ptprd/Sema3c/Draxin/Ulk1/Ptn/Ret/Vasp/Sema4b/Mef2a/Pak1/Fgfr2/Fgf13/Efnb1/Pak3/Ednra/Thy1/Nedd4/Neo1/Gorasp1/Ppp1r9a/Ptprm/Ptprf/Arhgap44/Clasp2/Zdhhc15/Scn11a/Cacna1a/Prdm8/Prickle1/Sema7a/D…	86
GO:0120036	plasma membrane bounded cell projection organization	177/1279	1556/16782	1.93778e-08	1.35818e-06	1.05786e-06	Serpinf1/Rnd2/Lamb1/Aqp1/Cd44/Arpc2/Epha2/Ptbp1/Gprc5b/Zmynd10/Sptbn4/Cdh23/Gdi1/Lama5/Plekho1/Eps8/Retreg3/Kif3a/Mapt/Trpv2/Scn1b/Ptprk/Actr2/Acsl6/Mapk9/Efemp1/Nrcam/Tshr/Lgmn/Mtr/Gli3/Nedd9/Plk2/Vcl/Wnt5a/Matn2/Washc5/Myh9/Arc/Dgkg/App/Fmnl3/Tiam2/Tnfrsf12a/Tnfrsf21/Vegfa/Ptk7/Epb41l3/Cdh2/Diaph1/Tmem138/Ehd1/Ppp2r5b/Ablim1/Gfra1/Baiap2/Podxl/Nrp2/Raph1/Fn1/Epha4/Actr3/Srgap2/Abl2/Prdx6/Vim/Ab…	177
GO:0061564	axon development	74/1279	498/16782	1.94002e-08	1.35818e-06	1.05786e-06	Rnd2/Sptbn4/Gdi1/Lama5/Mapt/Trpv2/Scn1b/Nrcam/Mtr/Gli3/Vcl/Wnt5a/Matn2/App/Tiam2/Tnfrsf12a/Tnfrsf21/Vegfa/Epb41l3/Cdh2/Ablim1/Nrp2/Raph1/Fn1/Epha4/Actr3/Vim/Abl1/Lrp4/Lmo4/Sema3c/Draxin/Ulk1/Ptn/Ret/Vasp/Sema4b/Pak1/Fgfr2/Fgf13/Efnb1/Pak3/Ednra/Thy1/Neo1/Ptprm/Ptprf/Clasp2/Scn11a/Cacna1a/Prdm8/Prickle1/Mgarp/Enpp1/Vash2/Sema7a/Smurf1/Sema3d/Agrn/Isl1/Trim46/Cnr1/Lrtm1/Flrt2/Ust/Bdnf/Lgr4/Prkca/Fl…	74
GO:0000165	MAPK cascade	99/1279	739/16782	1.95673e-08	1.35864e-06	1.05822e-06	Raf1/Sox9/Tgfb1/Dusp3/Cd44/Epha2/Cnksr3/Ksr1/Map2k3/Dusp6/Kitl/Igf1/Mapk9/Igfbp3/Sfrp4/Ripk1/Gadd45g/Dusp13b/Gata4/Wnt5a/Spry2/Myh9/Dlg1/App/Igfbp6/Vegfa/Lbh/Eif2ak2/Cdh2/Adam8/Pdgfa/Fn1/Epha4/Abl2/Abl1/Hipk3/Ptpn1/Notch2/Sfrp2/Bcar3/Nfkb1/Ccn1/Fktn/Glipr2/Pdgfra/Ret/Dusp16/Kras/Iqgap1/Mef2a/Pak1/Pycard/Fgfr2/Fgf13/Pak3/Ednra/Cx3cl1/Bmper/Tirap/Ctsh/Myd88/Mdfi/Jcad/Dusp5/Tmem106a/Mid1/Ccl2/Gadd45…	99
GO:0048858	cell projection morphogenesis	93/1279	683/16782	2.44371e-08	1.68298e-06	1.31084e-06	Rnd2/Cd44/Sptbn4/Gdi1/Lama5/Plekho1/Mapt/Trpv2/Scn1b/Actr2/Nrcam/Gli3/Vcl/Wnt5a/Matn2/Arc/App/Tiam2/Tnfrsf12a/Vegfa/Epb41l3/Cdh2/Ablim1/Baiap2/Nrp2/Raph1/Fn1/Epha4/Actr3/Srgap2/Abl2/Vim/Abl1/Lrp4/Ppp3ca/Wls/Lmo4/Pdlim5/Ptprd/Sema3c/Draxin/Ulk1/Ptn/Ret/Vasp/Iqgap1/Sema4b/Mef2a/Pak1/Fgfr2/Fgf13/Efnb1/Pak3/Ednra/Thy1/Nedd4/Neo1/Gorasp1/Kank1/Ppp1r9a/Zswim6/Ptprm/Ptprf/Arhgap44/Clasp2/Zdhhc15/Scn11a/…	93
GO:0051338	regulation of transferase activity	99/1279	744/16782	2.75477e-08	1.88191e-06	1.46578e-06	Axl/Tgfb1/Prkar2b/Cdkn1b/Dusp3/Large1/Ralb/Epha2/Gprc5b/Tsacc/Psen2/Csf1/Ksr1/Mapt/Map2k3/Kitl/Igf1/Tom1l1/Prkar1a/Camkk1/Prkch/Nedd9/Ripk1/Gadd45g/Wnt5a/Spry2/Plec/Dlg1/App/Cdkn1a/Vegfa/Telo2/Adam8/Jmjd8/Pdgfa/Epha4/Abl1/Hipk3/Ptpn1/Rbl1/Pik3ca/Notch2/Sfrp2/Ccn1/Lmo4/Cdkn2c/Mapre3/Pdgfra/Ccng2/Camkk2/Ret/Lrp6/Dusp16/Kras/Iqgap1/Nr2f2/Mvp/Pak1/Pycard/Fgfr2/Thy1/Ubash3b/Tirap/Ppp1r9a/Pkig/Midn/Gad…	99
GO:0014706	striated muscle tissue development	48/1279	271/16782	3.0689e-08	2.07192e-06	1.61378e-06	Tbx2/Tgfb1/Large1/Eya2/Ddx39b/Trip10/Hey2/Igf1/Prkar1a/Id2/Kat2a/Gata4/Wnt5a/Zfpm2/Col14a1/Plec/Ly6e/Vegfa/Lox/Eya1/Casp8/Tnnt2/Neb/Pdlim5/Sema3c/Sgcb/Pdgfra/Lrp6/Vgll4/Mef2a/Pak1/Fgfr2/Rbm10/Ednra/Tgfbr2/Prickle1/AW551984/Alpk3/Isl1/S1pr1/Bdnf/Gja1/Ttn/Mapk11/Akap6/Erbb4/Cav3/Akap13	48
GO:1901698	response to nitrogen compound	118/1279	938/16782	3.08183e-08	2.07192e-06	1.61378e-06	Raf1/Sox9/Serpinf1/Tgfb1/Insig2/Stat3/Cul3/Large1/Ralb/Aqp1/Slc1a3/Arpc2/Cad/Foxred2/Ada/Myo1c/Adora2b/Tmem129/Atp2b1/Igf1/Eif4ebp2/Shmt1/Prkar1a/Stat5b/Tshr/Lgmn/Mtr/Erbin/Ly6e/App/Sting1/Diaph1/Pmaip1/Anxa1/Stambpl1/Lipa/Capn1/Gpam/Casp7/Rhbdd1/Igfbp5/Epha4/Vim/Hspa5/Dnajc10/Gatm/Snx5/Ptpn1/Pik3ca/Vcam1/Bcar3/Ppp3ca/Nfkb1/Rragd/Pde4b/Slc2a1/Sgcb/Pdgfra/Lrp6/C2cd5/Itpr2/Nucb2/Pak1/Eif4ebp1/Ednra…	118
GO:0009605	response to external stimulus	241/1279	2284/16782	3.20558e-08	2.13815e-06	1.66536e-06	Raf1/Sox9/Polr3d/Axl/Tgfb1/Relb/Dusp3/Stat3/Large1/Ralb/Aqp1/Cnn2/Pgf/Cd44/Slc1a3/Kptn/Htra1/Epha2/Gprc5b/Apobec3/Cdh23/Cad/Csf1/Ada/Serinc3/Myo1c/Ptgis/Mapt/Adora2b/Map2k3/Lrp11/Igf1/Actr2/Id2/Sec14l1/Tac4/Stat5b/Prkch/Hif1a/Lgmn/Nedd9/Ripk1/Erbin/Rnase4/Gata4/Wnt5a/Trim35/Mettl3/Cyrib/Litaf/Bcl6/Plec/App/Cdkn1a/Slc22a3/Satb1/Vegfa/Eif2ak2/Mlst8/Plin3/Sting1/C2/Dhx16/Pmaip1/Lox/Anxa1/Lipa/Gpam/N…	241
GO:0001503	ossification	63/1279	403/16782	3.35623e-08	2.20482e-06	1.71729e-06	Sox9/Tgfb1/Epha2/Actn3/Chrd/Clic1/Csf1/Stc1/H3f3b/Atp2b1/Igf1/Igfbp3/Id2/Hif1a/Smoc1/Gli3/Pdlim7/Wnt5a/Vegfa/Lox/Igfbp5/Creb3l1/Lrp4/Sfrp2/Ppp3ca/Ccn1/Ski/Ptn/Lrp6/Mgp/Fgfr2/Smpd3/Tent5a/Adamts7/Chsy1/P2ry2/Scx/Slc26a2/Isg15/Cd276/Prickle1/Rorb/Dchs1/Enpp1/Tob1/Slc20a2/Satb2/Smurf1/Tmem64/Fzd1/S1pr1/Tob2/Igf2/Fkrp/Lgr4/Sgms2/Gja1/Mapk11/Ptk2b/Mkx/Ano6/Bpnt2/Sort1	63
GO:0010243	response to organonitrogen compound	112/1279	878/16782	3.35759e-08	2.20482e-06	1.71729e-06	Raf1/Sox9/Serpinf1/Tgfb1/Insig2/Stat3/Cul3/Large1/Aqp1/Slc1a3/Arpc2/Cad/Foxred2/Ada/Myo1c/Adora2b/Tmem129/Atp2b1/Igf1/Eif4ebp2/Shmt1/Prkar1a/Stat5b/Tshr/Lgmn/Erbin/Ly6e/App/Diaph1/Anxa1/Stambpl1/Lipa/Capn1/Gpam/Casp7/Rhbdd1/Igfbp5/Epha4/Vim/Hspa5/Dnajc10/Gatm/Snx5/Ptpn1/Pik3ca/Vcam1/Bcar3/Ppp3ca/Nfkb1/Rragd/Pde4b/Slc2a1/Sgcb/Pdgfra/Lrp6/C2cd5/Itpr2/Nucb2/Pak1/Eif4ebp1/Ednra/Vps35/Jak3/Smpd3/Panx1…	112
GO:0060485	mesenchyme development	50/1279	289/16782	3.48241e-08	2.26919e-06	1.76743e-06	Tbx2/Sox9/Tgfb1/Chrd/Lama5/Trip10/Hey2/Kitl/Hif1a/Gata4/Wnt5a/Spry2/Has2/Vegfa/Ptk7/Cdh2/Adam8/Rdh10/Nrp2/Fn1/Epha4/Sfrp2/Sdcbp/Glipr2/Sema3c/Aplf/Ret/Lrp6/Sema4b/Fgfr2/Efnb1/Ednra/Nedd4/Tgfbr2/Clasp2/Poglut1/Scx/Loxl2/Six4/Prickle1/Dchs1/Sema7a/Vasn/Sema3d/Isl1/Spred2/Msx1/Gja1/Sema3b/Erbb4	50
GO:0048812	neuron projection morphogenesis	90/1279	661/16782	4.15399e-08	2.68614e-06	2.09218e-06	Rnd2/Sptbn4/Gdi1/Lama5/Mapt/Trpv2/Scn1b/Actr2/Nrcam/Gli3/Vcl/Wnt5a/Matn2/Arc/App/Tiam2/Tnfrsf12a/Vegfa/Epb41l3/Cdh2/Ablim1/Baiap2/Nrp2/Raph1/Fn1/Epha4/Actr3/Srgap2/Abl2/Vim/Abl1/Lrp4/Ppp3ca/Wls/Lmo4/Pdlim5/Ptprd/Sema3c/Draxin/Ulk1/Ptn/Ret/Vasp/Iqgap1/Sema4b/Mef2a/Pak1/Fgfr2/Fgf13/Efnb1/Pak3/Ednra/Thy1/Nedd4/Neo1/Gorasp1/Ppp1r9a/Zswim6/Ptprm/Ptprf/Arhgap44/Clasp2/Zdhhc15/Scn11a/Cacna1a/Prdm8/Prick…	90
GO:0048584	positive regulation of response to stimulus	229/1279	2155/16782	4.32361e-08	2.77464e-06	2.16112e-06	Raf1/Zfp385a/Sox9/Polr3d/Akr1b1/Tmem161a/Axl/Tgfb1/Lamb1/Dusp3/Stat3/Cul3/Ralb/Pgf/Cd44/Por/Ptbp1/Zmiz1/Gprc5b/Eya4/Psen2/Csf1/Gata2/Lrrk1/Ada/Serinc3/Myo1c/Eya2/Ptgis/Ksr1/Adora2b/Map2k3/Kitl/Igf1/Actr2/Mapk9/Tns3/Igfbp3/Ccdc117/Sec14l1/Stat5b/Prkch/Hif1a/Lgmn/Net1/Sfrp4/Nedd9/Spin1/Ripk1/Gadd45g/Erbin/Arhgef3/Gata4/Wnt5a/Spry2/Cyrib/Myh9/App/Igfbp6/Tnfrsf12a/Tnfrsf21/Vegfa/Ptk7/Eif2ak2/Mlst8/Te…	229
GO:0016310	phosphorylation	181/1279	1618/16782	4.43505e-08	2.82476e-06	2.20015e-06	Brat1/Raf1/Itga5/Sox9/Axl/Tgfb1/Prkar2b/Cdkn1b/Dusp3/Coq8b/Stat3/Large1/Ralb/Pgf/Cd44/Mprip/Pard6a/Epha2/Crlf1/Gprc5b/Tsacc/Psen2/Sptbn4/Cad/St3gal1/Csf1/Lrrk1/Cnksr3/Dyrk3/Ksr1/Mapt/Map2k3/Dusp6/Kitl/Igf1/Prmt2/Mapk9/Igfbp3/Efemp1/Tom1l1/Prkar1a/Camkk1/Prkch/Rps6ka5/Nedd9/Ripk1/Gadd45g/Plk2/Gata4/Wnt5a/Spry2/Nadk2/Plec/Dlg1/Dgkg/App/Cdkn1a/Vegfa/Eif2ak2/Mlst8/Telo2/Ip6k3/Lox/Ppp2r5b/Papss2/Aldh1…	181
GO:0060562	epithelial tube morphogenesis	57/1279	353/16782	4.85161e-08	3.05548e-06	2.37985e-06	Tbx2/Sox9/Tgfb1/Pgf/Cd44/Epha2/Csf1/Lama5/Stard13/Kif3a/Igf1/Kat2a/Hif1a/Gli3/Gata4/Wnt5a/Spry2/Fzd6/Dlg1/Vegfa/Ptk7/Rdh10/Eya1/Casp8/Epha4/Abl2/Abl1/Notch2/Sfrp2/Lmo4/Ski/Pdgfra/Ret/Lrp6/Mgp/Kras/Vasp/Pak1/Fgfr2/Dlc1/Ednra/Ctsh/Tgfbr2/Six4/Tmem59l/Prickle1/Dchs1/Clic4/Hoxa11/Timeless/Rasip1/Fzd1/Hs3st3a1/Lgr4/Gja1/Cav3/Hhip	57
GO:0006915	apoptotic process	200/1279	1831/16782	4.86944e-08	3.05548e-06	2.37985e-06	Tbx2/Brat1/Raf1/Zfp385a/Itga5/Sox9/Tcf7/Col18a1/Akr1b1/Tmem161a/Axl/Tgfb1/Cdkn1b/Bcl2l12/Fam162a/Cul3/Ralb/Aqp1/Cd44/Por/Htra1/Crip1/Epha2/Crlf1/Relt/Eya4/Psen2/St3gal1/Tex261/Gata2/Dyrk3/Ada/Serinc3/Eya2/Ptgis/Mapt/Trip10/Hey2/Dusp6/Kitl/Igf1/Slc5a8/Sgpl1/Phlda1/Prmt2/Mapk9/Igfbp3/Bcap29/Rffl/Atp2a3/Stat5b/Prkch/Hif1a/Lgmn/Net1/Gli3/Sfrp4/Ripk1/Gadd45g/Plk2/Gata4/Wnt5a/Tsc22d1/Naa16/Trim35/Tnfrs…	200
GO:0070887	cellular response to chemical stimulus	247/1279	2366/16782	5.27284e-08	3.28428e-06	2.55806e-06	Raf1/Sox9/Tcf7/Akr1b1/Tmem161a/Axl/Tgfb1/Relb/Cdkn1b/Keap1/Insig2/Fam162a/Stat3/Cul3/Large1/Ralb/Aqp1/Pgf/Rasa4/Slc1a3/Arpc2/Crip1/Epha2/Gtf2h1/Zmiz1/Crlf1/Cad/Csf1/Pcolce2/Eps8/Slc12a7/Myo1c/Ptgis/Map2k3/Krt10/Ptprk/Atp2b1/Arid5b/Igf1/Eif4ebp2/Actr2/Prmt2/Mapk9/Shmt1/Prkar1a/Id2/Rffl/Stat5b/Tshr/Hif1a/Rps6ka5/Lgmn/Net1/Abcd4/Mtr/Nedd9/Ripk1/Erbin/Parp8/Gata4/Wnt5a/Spry2/Mettl3/Myh9/Litaf/Plec/Ly…	247
GO:0043408	regulation of MAPK cascade	91/1279	675/16782	5.57326e-08	3.44607e-06	2.68407e-06	Raf1/Tgfb1/Dusp3/Cd44/Epha2/Cnksr3/Ksr1/Map2k3/Dusp6/Kitl/Igf1/Mapk9/Igfbp3/Sfrp4/Ripk1/Gadd45g/Dusp13b/Gata4/Wnt5a/Spry2/Myh9/Dlg1/App/Igfbp6/Vegfa/Lbh/Eif2ak2/Cdh2/Adam8/Pdgfa/Fn1/Epha4/Abl2/Abl1/Hipk3/Ptpn1/Notch2/Sfrp2/Bcar3/Ccn1/Fktn/Glipr2/Pdgfra/Ret/Dusp16/Kras/Iqgap1/Pak1/Pycard/Fgfr2/Pak3/Ednra/Cx3cl1/Bmper/Tirap/Myd88/Mdfi/Jcad/Dusp5/Tmem106a/Mid1/Ccl2/Gadd45a/Tnfrsf23/Dusp8/Sema7a/Phb1…	91
GO:0032990	cell part morphogenesis	94/1279	706/16782	6.0962e-08	3.73139e-06	2.90631e-06	Rnd2/Cd44/Sptbn4/Gdi1/Lama5/Plekho1/Mapt/Trpv2/Scn1b/Actr2/Nrcam/Gli3/Vcl/Wnt5a/Matn2/Plec/Arc/App/Tiam2/Tnfrsf12a/Vegfa/Epb41l3/Cdh2/Ablim1/Baiap2/Nrp2/Raph1/Fn1/Epha4/Actr3/Srgap2/Abl2/Vim/Abl1/Lrp4/Ppp3ca/Wls/Lmo4/Pdlim5/Ptprd/Sema3c/Draxin/Ulk1/Ptn/Ret/Vasp/Iqgap1/Sema4b/Mef2a/Pak1/Fgfr2/Fgf13/Efnb1/Pak3/Ednra/Thy1/Nedd4/Neo1/Gorasp1/Kank1/Ppp1r9a/Zswim6/Ptprm/Ptprf/Arhgap44/Clasp2/Zdhhc15/Sc…	94
GO:0001822	kidney development	50/1279	294/16782	6.12281e-08	3.73139e-06	2.90631e-06	Sox9/Akr1b1/Hoxc11/Tgfb1/Aqp1/Pgf/Cd44/Crlf1/Lama5/Kif3a/Sim1/Arid5b/Sgpl1/Id2/Gli3/Wnt5a/Dlg1/Vegfa/Ptk7/Pdgfa/Rdh10/Eya1/Epha4/Lrp4/Bcl2l11/Schip1/Notch2/Ppp3ca/Pdgfra/Mmp17/Ret/Fgfr2/Ednra/Bmper/Six4/Tiparp/Fras1/Tmem59l/Dchs1/Enpp1/Hoxa11/Gcnt1/Timeless/Basp1/Adamts6/Hs3st3a1/Bdnf/Lgr4/Gdf6/Erbb4	50
GO:0044093	positive regulation of molecular function	158/1279	1376/16782	6.82405e-08	4.12904e-06	3.21603e-06	Raf1/Sipa1l2/Rhoc/Axl/Tgfb1/Cdkn1b/Tbc1d8/Fam162a/Stat3/Ralb/Por/Epha2/Cdt1/Gprc5b/Tsacc/Psen2/Csf1/Cnksr3/Stac2/Vmp1/Adora2b/Map2k3/Scn1b/Arid5b/Kitl/Igf1/Mapk9/Tns3/Tom1l1/Camkk1/Atp2a3/Tshr/Prkch/Hif1a/Rps6ka5/Lgmn/Net1/Nedd9/Ripk1/Plk2/Dcp1a/Wnt5a/Npr3/Adcy4/Arc/Dlg1/App/Cdkn1a/Tiam2/Vegfa/Eif2ak2/Telo2/Sting1/Pmaip1/Tmem132a/Ppp2r5b/Gsto1/Adam8/Pdgfa/Casp8/Epha4/Lrrfip1/Actr3/Tnnt2/Srgap2/Sp…	158
GO:0002009	morphogenesis of an epithelium	75/1279	523/16782	7.03127e-08	4.22425e-06	3.29018e-06	Tbx2/Sox9/Tgfb1/Pgf/Cd44/Wdr1/Epha2/Csf1/Lama5/Stard13/Kif3a/Igf1/Kat2a/Hif1a/Gli3/Vcl/Gata4/Wnt5a/Spry2/Fzd6/Dlg1/Vegfa/Ptk7/Cd151/Pdgfa/Rdh10/Eya1/Casp8/Tmeff2/Igfbp5/Epha4/Abl2/Abl1/Notch2/Sfrp2/Ccn1/Lmo4/Car9/Sema3c/Ski/Pdgfra/Ret/Lrp6/Mgp/Kras/Vasp/Pak1/Fgfr2/Dlc1/Ednra/Ctsh/Tgfbr2/Clasp2/Six4/Fras1/Tmem59l/Prickle1/Dchs1/Clic4/Enpp1/Hoxa11/Timeless/Ankrd6/Rasip1/Fzd1/Fzd5/Hs3st3a1/Lgr4/Gja1…	75
GO:0016049	cell growth	73/1279	505/16782	7.60669e-08	4.50789e-06	3.51111e-06	Brat1/Sox9/Rnd2/Tgfb1/Cdkn1b/Cd44/Gdi1/Mapt/Trpv2/Ddx39b/Trip10/Igf1/Prmt2/Igfbp3/Vcl/Gata4/Wnt5a/Col14a1/Bcl6/App/Cdkn1a/Tnfrsf12a/Vegfa/Mlst8/Nrp2/Raph1/Igfbp5/Fn1/Actr3/Abl1/Ccn5/Zmat3/Sfrp2/Sdcbp/Pdlim5/Cdkn2c/Sema3c/Draxin/Ulk1/Vgll4/Iqgap1/Sema4b/Pak1/Rbm10/Fgf13/Ednra/Tgfbr2/Clasp2/Dcbld2/Prdm4/Prickle1/Igfbp7/Enpp1/Sema7a/Smurf1/Phb1/Sema3d/Tmem108/Trim46/Bst2/Msx1/Bdnf/Sertad2/Gja1/Flrt3…	73
GO:1901652	response to peptide	64/1279	421/16782	7.60983e-08	4.50789e-06	3.51111e-06	Raf1/Serpinf1/Insig2/Stat3/Cad/Myo1c/Adora2b/Atp2b1/Igf1/Eif4ebp2/Prkar1a/Stat5b/Tshr/Lgmn/Erbin/App/Anxa1/Capn1/Gpam/Epha4/Vim/Gatm/Snx5/Ptpn1/Pik3ca/Vcam1/Bcar3/Ppp3ca/Nfkb1/Slc2a1/Sgcb/C2cd5/Nucb2/Pak1/Eif4ebp1/Ednra/Jak3/Smpd3/Bcar1/Tcf12/Kank1/Ptprf/Myo5a/Cacna1a/Leprot/Inhbb/Mgarp/Enpp1/Il18/Timeless/Stat2/Ramp3/Inava/Ptpre/Epm2aip1/Igf2/Gja1/Prkca/Ghr/Nod2/Rab31/Ide/Sort1/Rbm4	64
GO:0031399	regulation of protein modification process	152/1279	1315/16782	8.22498e-08	4.83846e-06	3.76858e-06	Brat1/Raf1/Itga5/Sox9/Tgfb1/Prkar2b/Cdkn1b/Dusp3/Cul3/Ralb/Pgf/Cd44/Mprip/Pard6a/Ptbp1/Crlf1/Gprc5b/Tsacc/Psen2/Sptbn4/Csf1/Gata2/Lrrk1/Cnksr3/Myo1c/Ksr1/Mapt/Map2k3/Dusp6/Kitl/Igf1/Prmt2/Mapk9/Igfbp3/Tom1l1/Prkar1a/Camkk1/Kat2a/Prkch/Hif1a/Nedd9/Ripk1/Gadd45g/Gata4/Wnt5a/Spry2/Plec/Dlg1/Rabl3/App/Cdkn1a/Vegfa/Mlst8/Telo2/Lox/Ppp2r5b/Gfra1/Adam8/Pdgfa/Fn1/Epha4/Rassf5/Abl1/Hspa5/Dnajc10/Hipk3/Lrp…	152
GO:0006468	protein phosphorylation	161/1279	1413/16782	8.40483e-08	4.91016e-06	3.82442e-06	Brat1/Raf1/Itga5/Sox9/Axl/Tgfb1/Prkar2b/Cdkn1b/Dusp3/Large1/Ralb/Pgf/Cd44/Mprip/Pard6a/Epha2/Crlf1/Gprc5b/Tsacc/Psen2/Sptbn4/Cad/St3gal1/Csf1/Lrrk1/Cnksr3/Dyrk3/Ksr1/Map2k3/Dusp6/Kitl/Igf1/Prmt2/Mapk9/Igfbp3/Efemp1/Tom1l1/Prkar1a/Camkk1/Prkch/Rps6ka5/Nedd9/Ripk1/Gadd45g/Plk2/Gata4/Wnt5a/Spry2/Plec/Dlg1/App/Cdkn1a/Vegfa/Eif2ak2/Mlst8/Telo2/Ip6k3/Lox/Ppp2r5b/Slk/Gfra1/Adam8/Phkg1/Pdgfa/Stk17b/Fn1/E…	161
GO:0050790	regulation of catalytic activity	177/1279	1595/16782	1.12498e-07	6.52722e-06	5.08392e-06	Raf1/Serpinf1/Sipa1l2/Rhoc/Axl/Tgfb1/Prkar2b/Cdkn1b/Tbc1d8/Bcl2l12/Bicd1/Dusp3/Fam162a/Stat3/Large1/Ralb/Aqp1/Rasa4/Cstb/Cd44/Mprip/Por/Epha2/Gprc5b/Tsacc/Psen2/Csf1/Ksr1/Mapt/Adora2b/Map2k3/Kitl/Igf1/Mapk9/Tns3/Tom1l1/Prkar1a/Rffl/Camkk1/Atp2a3/Tshr/Prkch/Hif1a/Lgmn/Net1/Nedd9/Ripk1/Gadd45g/Dcp1a/Wnt5a/Spry2/Npr3/Adcy4/Bcl6/Plec/Dlg1/Fetub/App/Cdkn1a/Tiam2/Vegfa/Mlst8/Telo2/Pmaip1/Anxa1/Capn1/Ad…	177
GO:0072001	renal system development	51/1279	310/16782	1.34589e-07	7.75583e-06	6.04086e-06	Sox9/Akr1b1/Hoxc11/Tgfb1/Aqp1/Pgf/Cd44/Crlf1/Lama5/Kif3a/Sim1/Arid5b/Sgpl1/Id2/Gli3/Wnt5a/Dlg1/Vegfa/Ptk7/Pdgfa/Rdh10/Eya1/Epha4/Lrp4/Bcl2l11/Schip1/Notch2/Ppp3ca/Pdgfra/Mmp17/Ret/Fgfr2/Ednra/Bmper/Six4/Tiparp/Fras1/Tmem59l/Prickle1/Dchs1/Enpp1/Hoxa11/Gcnt1/Timeless/Basp1/Adamts6/Hs3st3a1/Bdnf/Lgr4/Gdf6/Erbb4	51
GO:0008360	regulation of cell shape	30/1279	139/16782	1.53431e-07	8.78183e-06	6.84e-06	Wdr1/Fblim1/Plekho1/Eps8/Kif3a/Epb41l2/Myh9/Dlg1/Fmnl3/Vegfa/Epb41l3/Myl12a/Diaph1/Anxa1/Itga7/Baiap2/Fn1/Spta1/Wasf3/Ptn/Dlc1/Palm/Arhgap18/Strip2/Rhou/Sh3kbp1/Cdc42ep4/Prag1/Ezr/Ptk2b	30
GO:0022604	regulation of cell morphogenesis	46/1279	268/16782	1.55519e-07	8.84165e-06	6.88658e-06	Cd44/Wdr1/Fblim1/Plekho1/Eps8/Kif3a/Epb41l2/Actr2/Mapk9/Wnt5a/Myh9/Arc/Dlg1/Fmnl3/Vegfa/Epb41l3/Myl12a/Diaph1/Anxa1/Itga7/Baiap2/Fn1/Epha4/Actr3/Spta1/Sh3d19/Wls/Ptprd/Wasf3/Ptn/Zranb1/Pak3/Dlc1/Kank1/Ptprf/Palm/Smurf1/Arhgap18/Strip2/Rhou/Sh3kbp1/Cdc42ep4/Prag1/Ezr/Ptk2b/Cacng7	46
GO:0071310	cellular response to organic substance	193/1279	1781/16782	1.56788e-07	8.85434e-06	6.89647e-06	Raf1/Sox9/Tcf7/Akr1b1/Axl/Tgfb1/Cdkn1b/Keap1/Insig2/Stat3/Cul3/Large1/Ralb/Aqp1/Slc1a3/Arpc2/Gtf2h1/Zmiz1/Crlf1/Csf1/Pcolce2/Eps8/Slc12a7/Myo1c/Map2k3/Atp2b1/Arid5b/Igf1/Eif4ebp2/Actr2/Prmt2/Shmt1/Prkar1a/Rffl/Stat5b/Tshr/Hif1a/Rps6ka5/Lgmn/Abcd4/Ripk1/Erbin/Parp8/Gata4/Wnt5a/Spry2/Mettl3/Myh9/Litaf/Ly6e/App/Tnfrsf21/Ptk7/Lbh/Eif2ak2/Sting1/Diaph1/Lox/Tle4/Anxa1/Stambpl1/Tjp2/Gpam/Slk/Casp7/Ifitm…	193
GO:0060560	developmental growth involved in morphogenesis	46/1279	269/16782	1.74061e-07	9.76471e-06	7.60554e-06	Tbx2/Sox9/Rnd2/Tgfb1/Csf1/Gdi1/Mapt/Trpv2/Vcl/Wnt5a/Spry2/App/Tnfrsf12a/Vegfa/Ptk7/Rdh10/Nrp2/Raph1/Fn1/Actr3/Abl1/Sfrp2/Sema3c/Draxin/Ulk1/Lrp6/Iqgap1/Sema4b/Pak1/Fgfr2/Fgf13/Ednra/Tgfbr2/Clasp2/Six4/Prickle1/Sema7a/Smurf1/Sema3d/Tmem108/Trim46/S1pr1/Bdnf/Flrt3/Sema3b/Cacng7	46
GO:0032956	regulation of actin cytoskeleton organization	54/1279	340/16782	1.89827e-07	1.05791e-05	8.23984e-06	Rhoc/Tgfb1/Wdr1/Arpc2/Capza2/Eps8/Myo1c/Nedd9/Washc5/Cyrib/Dlg1/Mlst8/Svil/Capn1/Add3/Baiap2/Tmeff2/Actr3/Spta1/Abl1/Neb/Pik3ca/Fscn1/Wasf3/Lmod2/Vasp/Pak1/Pycard/Pak3/Dlc1/Cx3cl1/Kank1/Ppp1r9a/Arhgap44/Clasp2/Plekhg2/Arhgap18/Plekhh2/Arhgef10l/Cdc42ep4/S100a10/Synpo/Arf6/S1pr1/Bst2/Gja1/Cd47/Capg/Ptk2b/Cav3/Akap13/Arhgef10/Naa80/Pdxp	54
GO:1901699	cellular response to nitrogen compound	81/1279	595/16782	2.02595e-07	1.12169e-05	8.7366e-06	Raf1/Sox9/Insig2/Stat3/Cul3/Large1/Ralb/Aqp1/Slc1a3/Arpc2/Myo1c/Atp2b1/Igf1/Eif4ebp2/Shmt1/Prkar1a/Stat5b/Tshr/Lgmn/Mtr/Ly6e/App/Sting1/Diaph1/Stambpl1/Gpam/Casp7/Igfbp5/Epha4/Vim/Snx5/Ptpn1/Pik3ca/Vcam1/Bcar3/Ppp3ca/Nfkb1/Rragd/Pde4b/Sgcb/Pdgfra/C2cd5/Itpr2/Nucb2/Pak1/Eif4ebp1/Ednra/Vps35/Jak3/Smpd3/Bcar1/Kank1/Ptprf/Myo5a/Cacna1a/Leprot/Klf16/Palm/Inhbb/Mgarp/Enpp1/Mavs/Ctnna1/Il18/Timeless/Ptp…	81
GO:0048588	developmental cell growth	46/1279	272/16782	2.42929e-07	1.32764e-05	1.03408e-05	Sox9/Rnd2/Gdi1/Mapt/Trpv2/Ddx39b/Trip10/Igf1/Prmt2/Vcl/Gata4/Wnt5a/Col14a1/App/Tnfrsf12a/Vegfa/Nrp2/Raph1/Fn1/Actr3/Abl1/Pdlim5/Sema3c/Draxin/Ulk1/Iqgap1/Sema4b/Pak1/Rbm10/Fgf13/Ednra/Tgfbr2/Clasp2/Prickle1/Sema7a/Smurf1/Sema3d/Tmem108/Trim46/Bdnf/Flrt3/Sema3b/Akap6/Cav3/Akap13/Cacng7	46
GO:0110053	regulation of actin filament organization	46/1279	272/16782	2.42929e-07	1.32764e-05	1.03408e-05	Rhoc/Wdr1/Arpc2/Capza2/Eps8/Myo1c/Washc5/Cyrib/Dlg1/Mlst8/Svil/Capn1/Add3/Baiap2/Tmeff2/Actr3/Spta1/Abl1/Pik3ca/Wasf3/Lmod2/Vasp/Pak1/Pycard/Pak3/Dlc1/Cx3cl1/Kank1/Ppp1r9a/Clasp2/Plekhg2/Arhgap18/Plekhh2/Arhgef10l/Cdc42ep4/S100a10/Synpo/Arf6/S1pr1/Gja1/Cd47/Capg/Ptk2b/Arhgef10/Naa80/Pdxp	46
GO:0006950	response to stress	339/1279	3502/16782	2.94419e-07	1.59873e-05	1.24522e-05	Tbx2/Brat1/Mcts1/Raf1/Zfp385a/Polr3d/Akr1b1/Tmem161a/Axl/Tgfb1/Top3a/Relb/Bcl2l12/Keap1/Dusp3/Insig2/Rad23a/Fam162a/Stat3/Cul3/Large1/Ralb/Aqp1/Cnn2/Pgf/Cd44/Slc1a3/Kptn/Htra1/Crip1/Epha2/Gtf2h1/Zmiz1/Elk3/Gprc5b/Apobec3/Eya4/Psen2/Vac14/Rpa3/Cad/Csf1/Gata2/Dyrk3/Foxred2/Ada/Serinc3/Myo1c/Eya2/Ptgis/Mapt/Adora2b/Map2k3/Tmem129/Ddx39b/Hey2/Lrp11/Ptprk/Ndufa12/Igf1/Actr2/Prmt2/Mapk9/Ccdc117/Id2/Atp…	339
GO:0007409	axonogenesis	65/1279	447/16782	3.18276e-07	1.71727e-05	1.33755e-05	Rnd2/Sptbn4/Gdi1/Lama5/Mapt/Trpv2/Scn1b/Nrcam/Gli3/Vcl/Wnt5a/Matn2/App/Tiam2/Tnfrsf12a/Vegfa/Cdh2/Ablim1/Nrp2/Raph1/Fn1/Epha4/Actr3/Vim/Abl1/Lrp4/Lmo4/Sema3c/Draxin/Ulk1/Ret/Vasp/Sema4b/Pak1/Fgfr2/Fgf13/Efnb1/Pak3/Ednra/Thy1/Neo1/Ptprm/Clasp2/Scn11a/Cacna1a/Prdm8/Prickle1/Sema7a/Smurf1/Sema3d/Agrn/Isl1/Trim46/Lrtm1/Flrt2/Ust/Bdnf/Lgr4/Prkca/Flrt3/Gas1/Sema3b/Col25a1/Flot1/Ank3	65
GO:0008154	actin polymerization or depolymerization	36/1279	191/16782	3.38172e-07	1.81307e-05	1.41217e-05	Wdr1/Arpc2/Capza2/Eps8/Myo1c/Washc5/Cyrib/Dlg1/Mlst8/Svil/Diaph1/Capn1/Add3/Baiap2/Actr3/Spta1/Abl1/Pik3ca/Lmod2/Vasp/Pycard/Pak3/Kank1/Ppp1r9a/Micall2/Plekhg2/Mical2/Arhgap18/Plekhh2/Cdc42ep4/Arf6/Mical3/Capg/Ptk2b/Naa80/Pdxp	36
GO:0012501	programmed cell death	202/1279	1906/16782	3.95489e-07	2.10704e-05	1.64113e-05	Tbx2/Brat1/Raf1/Zfp385a/Itga5/Sox9/Tcf7/Col18a1/Akr1b1/Tmem161a/Axl/Tgfb1/Cdkn1b/Bcl2l12/Fam162a/Cul3/Ralb/Aqp1/Cd44/Por/Htra1/Crip1/Epha2/Crlf1/Relt/Eya4/Psen2/St3gal1/Tex261/Gata2/Dyrk3/Ada/Serinc3/Eya2/Ptgis/Mapt/Trip10/Hey2/Dusp6/Kitl/Igf1/Slc5a8/Sgpl1/Phlda1/Prmt2/Mapk9/Igfbp3/Bcap29/Rffl/Atp2a3/Stat5b/Prkch/Hif1a/Lgmn/Net1/Gli3/Sfrp4/Ripk1/Gadd45g/Plk2/Slc4a7/Gata4/Wnt5a/Tsc22d1/Naa16/Trim3…	202
GO:0051246	regulation of protein metabolic process	228/1279	2204/16782	4.08187e-07	2.15418e-05	1.67785e-05	Brat1/Raf1/Zfp385a/Itga5/Sox9/Serpinf1/Tgfb1/Prkar2b/Cdkn1b/Bcl2l12/Dusp3/Rad23a/Fam162a/Stat3/Cul3/Ralb/Aqp1/Pgf/Cstb/Cd44/Mprip/Por/Pard6a/Ptbp1/Crlf1/Gprc5b/Tsacc/Psen2/Sptbn4/Csf1/Gata2/Lrrk1/Cnksr3/Myo1c/Ksr1/Mapt/Map2k3/Ddx39b/Dusp6/Kitl/Igf1/Eif4ebp2/Prmt2/Rhbdf1/Mapk9/Igfbp3/Shmt1/Tom1l1/Prkar1a/Rffl/Camkk1/Atp2a3/Kat2a/Prkch/Hif1a/Lgmn/Nedd9/Ripk1/Gadd45g/Plk2/Gata4/Dcp1a/Wnt5a/Spry2/Met…	228
GO:0008219	cell death	202/1279	1907/16782	4.10803e-07	2.15418e-05	1.67785e-05	Tbx2/Brat1/Raf1/Zfp385a/Itga5/Sox9/Tcf7/Col18a1/Akr1b1/Tmem161a/Axl/Tgfb1/Cdkn1b/Bcl2l12/Fam162a/Cul3/Ralb/Aqp1/Cd44/Por/Htra1/Crip1/Epha2/Crlf1/Relt/Eya4/Psen2/St3gal1/Tex261/Gata2/Dyrk3/Ada/Serinc3/Eya2/Ptgis/Mapt/Trip10/Hey2/Dusp6/Kitl/Igf1/Slc5a8/Sgpl1/Phlda1/Prmt2/Mapk9/Igfbp3/Bcap29/Rffl/Atp2a3/Stat5b/Prkch/Hif1a/Lgmn/Net1/Gli3/Sfrp4/Ripk1/Gadd45g/Plk2/Slc4a7/Gata4/Wnt5a/Tsc22d1/Naa16/Trim3…	202
GO:0048738	cardiac muscle tissue development	43/1279	251/16782	4.13932e-07	2.15418e-05	1.67785e-05	Tbx2/Tgfb1/Large1/Ddx39b/Trip10/Hey2/Igf1/Prkar1a/Id2/Kat2a/Gata4/Wnt5a/Zfpm2/Col14a1/Plec/Ly6e/Vegfa/Casp8/Tnnt2/Neb/Pdlim5/Sgcb/Pdgfra/Lrp6/Vgll4/Mef2a/Pak1/Fgfr2/Rbm10/Ednra/Tgfbr2/Prickle1/AW551984/Alpk3/Isl1/S1pr1/Gja1/Ttn/Mapk11/Akap6/Erbb4/Cav3/Akap13	43
GO:0010632	regulation of epithelial cell migration	41/1279	234/16782	4.14509e-07	2.15418e-05	1.67785e-05	Sox9/Serpinf1/Col18a1/Tgfb1/Aqp1/Epha2/Amotl1/Stc1/Gata2/Stard13/Adora2b/Map2k3/Igf1/Hif1a/Lgmn/Vash1/Plk2/Wnt5a/Has2/Vegfa/Anxa1/Abl1/Glipr2/Nr2f2/Bcar1/Bmper/Ctsh/Tgfbr2/Ptprm/Clasp2/Jcad/Gadd45a/Dusp10/Amot/Zc3h12a/Arf6/Macir/Igf2/Prkca/Ptk2b/Prcp	41
GO:0010721	negative regulation of cell development	47/1279	286/16782	4.2844e-07	2.213e-05	1.72366e-05	Tgfb1/Cd44/Gata2/Gdi1/Igf1/Id2/Gli3/Wnt5a/Tsc22d1/Bcl6/Vegfa/Anxa1/Tjp2/Pitx3/Actr3/Lrp4/Ppp3ca/Sema3c/Draxin/Ski/Ulk1/Ptn/Clec2d/Sema4b/Il4ra/Fgf13/Jak3/Thy1/Ubash3b/Gorasp1/Tmem131l/Socs5/Ctnna1/Inpp4b/Sema7a/Dusp10/Sema3d/Zc3h12a/Trim46/Shb/Kctd11/Bdnf/Tob2/Sema3b/B2m/Cav3/Cdkn2b	47
GO:0043254	regulation of protein-containing complex assembly	61/1279	414/16782	4.64689e-07	2.38568e-05	1.85816e-05	Raf1/Sox9/Rhoc/Tgfb1/Cdkn1b/Ralb/Fblim1/Arpc2/Capza2/Eps8/H3f3b/Myo1c/Mapt/Mapk9/Cyrib/Dlg1/Vegfa/Eif2ak2/Mlst8/Svil/Ppp2r5b/Capn1/Add3/Baiap2/Actr3/Spta1/Abl1/Bcl2l11/Lmo4/Mapre3/Ulk1/Fscn1/Lmod2/Fkbp4/Vasp/Pak1/Pycard/Stx1b/Pak3/Eif4ebp1/Vps35/Tirap/Fbxl2/Myd88/Kank1/Ppp1r9a/Clasp2/Isg15/Mavs/Plekhg2/Arhgap18/Cdc42ep4/Isl1/Arf6/Rasip1/Ticam1/Lgals3/Capg/Ptk2b/Tubb4a/Cav3	61
GO:0071417	cellular response to organonitrogen compound	76/1279	558/16782	4.75097e-07	2.42443e-05	1.88834e-05	Raf1/Sox9/Insig2/Stat3/Cul3/Large1/Aqp1/Slc1a3/Arpc2/Myo1c/Atp2b1/Igf1/Eif4ebp2/Shmt1/Prkar1a/Stat5b/Tshr/Lgmn/Ly6e/App/Diaph1/Stambpl1/Gpam/Casp7/Igfbp5/Epha4/Vim/Snx5/Ptpn1/Pik3ca/Vcam1/Bcar3/Ppp3ca/Nfkb1/Rragd/Pde4b/Sgcb/Pdgfra/C2cd5/Itpr2/Nucb2/Pak1/Eif4ebp1/Ednra/Vps35/Jak3/Smpd3/Bcar1/Kank1/Ptprf/Myo5a/Cacna1a/Leprot/Klf16/Palm/Inhbb/Mgarp/Enpp1/Ctnna1/Il18/Timeless/Ptpre/Itpr3/Chrm3/Igf2/G…	76
GO:0042981	regulation of apoptotic process	162/1279	1466/16782	5.48912e-07	2.78433e-05	2.16866e-05	Raf1/Zfp385a/Itga5/Sox9/Tcf7/Col18a1/Akr1b1/Tmem161a/Axl/Tgfb1/Cdkn1b/Bcl2l12/Fam162a/Aqp1/Cd44/Por/Htra1/Crlf1/Eya4/Psen2/St3gal1/Tex261/Gata2/Dyrk3/Ada/Serinc3/Eya2/Ptgis/Trip10/Hey2/Dusp6/Kitl/Igf1/Phlda1/Prmt2/Mapk9/Igfbp3/Rffl/Stat5b/Prkch/Hif1a/Lgmn/Net1/Gli3/Sfrp4/Ripk1/Gadd45g/Plk2/Gata4/Wnt5a/Tsc22d1/Naa16/Trim35/Tnfrsf10b/Spry2/Bcl6/App/Cdkn1a/Tnfrsf12a/Vegfa/Eif2ak2/Mlst8/Pmaip1/Lox/An…	162
GO:0060284	regulation of cell development	108/1279	886/16782	5.94525e-07	2.99775e-05	2.33489e-05	Serpinf1/Tcf7/Rnd2/Axl/Tgfb1/Stat3/Cd44/Actn3/Hapln4/Zmiz1/Csf1/Gata2/Gdi1/Ada/Mapt/Trpv2/Hey2/Kitl/Igf1/Actr2/Mapk9/Id2/Kat2a/Stat5b/Prkch/Hif1a/Gli3/Nedd9/Ripk1/Vcl/Wnt5a/Tsc22d1/Mettl3/Bcl6/Tiam2/Tnfrsf12a/Vegfa/Lox/Anxa1/Tjp2/Pitx3/Baiap2/Adam8/Cd28/Casp8/Fn1/Epha4/Actr3/Vim/Abl1/Lrp4/Notch2/Ppp3ca/Wls/Ptprd/Sema3c/Smarcd3/Draxin/Ski/Ulk1/Ptn/Ret/Clec2d/Lrp6/Kras/Sema4b/Il4ra/Pak1/Fgf13/Pak3/…	108
GO:0048762	mesenchymal cell differentiation	41/1279	238/16782	6.58199e-07	3.29153e-05	2.5637e-05	Sox9/Tgfb1/Chrd/Lama5/Trip10/Hey2/Kitl/Hif1a/Wnt5a/Spry2/Has2/Vegfa/Cdh2/Adam8/Rdh10/Nrp2/Fn1/Epha4/Sfrp2/Sdcbp/Glipr2/Sema3c/Aplf/Ret/Lrp6/Sema4b/Fgfr2/Efnb1/Ednra/Tgfbr2/Clasp2/Loxl2/Sema7a/Vasn/Sema3d/Isl1/Spred2/Msx1/Gja1/Sema3b/Erbb4	41
GO:0010631	epithelial cell migration	49/1279	308/16782	6.60559e-07	3.29153e-05	2.5637e-05	Sox9/Serpinf1/Col18a1/Tgfb1/Aqp1/Epha2/Amotl1/Stc1/Gata2/Stard13/Adora2b/Map2k3/Kitl/Igf1/Tns3/Hif1a/Lgmn/Vash1/Plk2/Wnt5a/Has2/Myh9/Vegfa/Anxa1/Adam8/Abl1/Glipr2/Nr2f2/Bcar1/Bmper/Ctsh/Tgfbr2/Kank1/Ptprm/Clasp2/Jcad/Loxl2/Gadd45a/Scarb1/Dusp10/Amot/Zc3h12a/Arf6/Macir/Igf2/Prkca/Ptk2b/Prcp/Gpx1	49
GO:0090132	epithelium migration	49/1279	309/16782	7.28386e-07	3.60828e-05	2.81042e-05	Sox9/Serpinf1/Col18a1/Tgfb1/Aqp1/Epha2/Amotl1/Stc1/Gata2/Stard13/Adora2b/Map2k3/Kitl/Igf1/Tns3/Hif1a/Lgmn/Vash1/Plk2/Wnt5a/Has2/Myh9/Vegfa/Anxa1/Adam8/Abl1/Glipr2/Nr2f2/Bcar1/Bmper/Ctsh/Tgfbr2/Kank1/Ptprm/Clasp2/Jcad/Loxl2/Gadd45a/Scarb1/Dusp10/Amot/Zc3h12a/Arf6/Macir/Igf2/Prkca/Ptk2b/Prcp/Gpx1	49
GO:0051056	regulation of small GTPase mediated signal transduction	39/1279	222/16782	7.364e-07	3.62677e-05	2.82482e-05	Kctd10/Sipa1l2/Cul3/Rasa4/Csf1/Eps8/Stard13/Kitl/Igf1/Tns3/Net1/Arhgef3/Spry2/Cyrib/Bcl6/Rabl3/Cdh2/Abl2/Abl1/Notch2/Kras/Dlc1/Kank1/Syde1/Arhgap44/Dennd3/Trim67/Rap1gap2/Arhgap18/Iqsec3/Amot/Kbtbd7/Arf6/Rasip1/Prag1/Arhgap42/Arhgap24/Flot1/Akap13	39
GO:0007423	sensory organ development	74/1279	545/16782	7.58639e-07	3.69335e-05	2.87668e-05	Tbx2/Sox9/Tgfb1/Cdkn1b/Insig2/Stat3/Large1/Aqp1/Epha2/Eya4/Cdh23/Gata2/Kif3a/Hey2/Igf1/Tshr/Hif1a/Smoc1/Gli3/Slc4a7/Wnt5a/Spry2/Fzd6/Dlg1/Vegfa/Ptk7/Pitx3/Mip/Rdh10/Eya1/Epha4/Vim/Slc25a25/Gpd2/Lamc3/Bcl2l11/Notch2/Bcar3/Smarcd3/Ski/Pdgfra/Ptn/Lrp6/Fgfr2/Ednra/Bmper/Thy1/Tgfbr2/Ptprm/Six4/Prickle1/Rorb/Igfbp7/Dchs1/Inhbb/Clic4/Enpp1/H2-DMa/Pbx3/Lmx1b/Prrx2/Atp8b1/Hmgn1/Fzd5/Spred2/Msx1/Bdnf/Fkrp/…	74
GO:0051960	regulation of nervous system development	74/1279	545/16782	7.58639e-07	3.69335e-05	2.87668e-05	Serpinf1/Rnd2/Tgfb1/Hapln4/Adgrl1/Gata2/Gdi1/Mapt/Trpv2/Hey2/Igf1/Actr2/Id2/Prkch/Hif1a/Gli3/Wnt5a/Dlg1/Tiam2/Thbs2/Tnfrsf12a/Tnfrsf21/Vegfa/Cdh2/Pitx3/Baiap2/Fn1/Epha4/Actr3/Vim/Lrp4/Notch2/Ppp3ca/Wls/Adgrl2/Ptprd/Sema3c/Smarcd3/Draxin/Ski/Ulk1/Wasf3/Ptn/Lrp6/Kras/Sema4b/Ctsc/Pak1/Fgf13/Pak3/Cx3cl1/Thy1/Anxa2/Gorasp1/Ptprf/Lrrn1/Ctnna1/Sema7a/Smurf1/Dusp10/Sema3d/Agrn/S100a10/Trim46/Lrtm1/Kctd11…	74
GO:1901888	regulation of cell junction assembly	40/1279	231/16782	7.83192e-07	3.75778e-05	2.92686e-05	Dusp3/Epha2/Adgrl1/Myo1c/Prkch/Vcl/Wnt5a/Myh9/App/Thbs2/Vegfa/Slk/Actr3/Abl1/Adgrl2/Pdlim5/Ptprd/Iqgap1/Dlc1/Vps35/Thy1/Ppp1r9a/Clasp2/Six4/Lrrn1/Agrn/S100a10/Arf6/Fzd1/Fzd5/Lrtm1/Flrt2/Bdnf/Gja1/Prkca/Flrt3/Hopx/Ptk2b/Flot1/Peak1	40
GO:0072073	kidney epithelium development	28/1279	134/16782	7.9258e-07	3.75778e-05	2.92686e-05	Sox9/Tgfb1/Aqp1/Pgf/Cd44/Crlf1/Lama5/Sim1/Gli3/Dlg1/Vegfa/Eya1/Epha4/Notch2/Ret/Fgfr2/Ednra/Bmper/Six4/Tmem59l/Dchs1/Hoxa11/Timeless/Basp1/Hs3st3a1/Bdnf/Lgr4/Gdf6	28
GO:0006810	transport	377/1279	3998/16782	7.93195e-07	3.75778e-05	2.92686e-05	Raf1/Rab5b/Cldn15/Ipo4/Axl/Tgfb1/Cdkn1b/Bicd1/Stat3/Cavin1/Cul3/Large1/Tmed4/Ralb/Aqp1/Cnn2/Cd44/Slc1a3/Pard6a/Atp6v1b2/Arpc2/Steep1/Ptbp1/Chrd/Clic1/Trappc2b/Tmem184b/Tnpo1/Snap47/Psen2/Vac14/Sptbn4/Cdh23/Tmem175/Tex261/Stc1/Gata2/Ptgds/Cnksr3/Gdi1/Steap1/Steap2/Stac2/Ada/Slc12a7/Myo1c/Eya2/Vmp1/Kif3a/Mapt/Adora2b/Trpv2/Scrn1/Scn1b/Tmem129/Ddx39b/Trip10/Lrp11/Atp2b1/Igf1/Slc5a8/Actr2/Rhbdf1/Acsl…	377
GO:0051049	regulation of transport	185/1279	1732/16782	7.96137e-07	3.75778e-05	2.92686e-05	Rab5b/Axl/Tgfb1/Bicd1/Aqp1/Cnn2/Pard6a/Arpc2/Ptbp1/Clic1/Psen2/Vac14/Sptbn4/Stc1/Gata2/Cnksr3/Gdi1/Stac2/Ada/Myo1c/Vmp1/Kif3a/Mapt/Adora2b/Trpv2/Scrn1/Scn1b/Atp2b1/Igf1/Rhbdf1/Acsl6/Mapk9/Igfbp3/Sdc1/Prkar1a/Doc2b/Tac4/Hif1a/Gli3/Sfrp4/Ripk1/Plk2/Wnt5a/Jph4/Myh9/Arc/Dlg1/App/Slc38a1/Vegfa/Abcg8/Cdh2/C2/Diaph1/Rab27b/Pmaip1/Anxa1/Tmem132a/Ehd1/Gsto1/Cd151/Ecrg4/Rhbdd1/Actr3/Tnnt2/Atp1b1/Ptpn14/Frm…	185
GO:0045321	leukocyte activation	113/1279	944/16782	8.01695e-07	3.75778e-05	2.92686e-05	Tcf7/Axl/Tgfb1/Relb/Dusp3/Stat3/Cd44/Zmiz1/Psen2/St3gal1/Gata2/Ptgds/Ada/Adora2b/Kitl/Igf1/Prkar1a/Id2/Tac4/Kat2a/Stat5b/Tshr/Gli3/Nedd9/Gadd45g/Wnt5a/Mettl3/Cyrib/Myh9/Bcl6/Dlg1/Rabl3/App/Cdkn1a/Tnfrsf21/Satb1/Anxa1/Lipa/Gpam/Itgb8/Adam8/Cd151/Cd28/Fn1/Rassf5/Mr1/Spta1/Abl2/Apbb1ip/Abl1/Stard7/Pag1/Notch2/Vcam1/Ppp3ca/Smarcd3/Lfng/Aplf/Ctsc/Il4ra/Pycard/Elf4/Efnb1/Cx3cl1/Jak3/Thy1/Crtam/Tirap/Mp…	113
GO:0090130	tissue migration	49/1279	310/16782	8.0269e-07	3.75778e-05	2.92686e-05	Sox9/Serpinf1/Col18a1/Tgfb1/Aqp1/Epha2/Amotl1/Stc1/Gata2/Stard13/Adora2b/Map2k3/Kitl/Igf1/Tns3/Hif1a/Lgmn/Vash1/Plk2/Wnt5a/Has2/Myh9/Vegfa/Anxa1/Adam8/Abl1/Glipr2/Nr2f2/Bcar1/Bmper/Ctsh/Tgfbr2/Kank1/Ptprm/Clasp2/Jcad/Loxl2/Gadd45a/Scarb1/Dusp10/Amot/Zc3h12a/Arf6/Macir/Igf2/Prkca/Ptk2b/Prcp/Gpx1	49
GO:1901653	cellular response to peptide	50/1279	319/16782	8.02926e-07	3.75778e-05	2.92686e-05	Raf1/Insig2/Stat3/Myo1c/Atp2b1/Igf1/Eif4ebp2/Prkar1a/Stat5b/Tshr/Lgmn/App/Gpam/Epha4/Vim/Snx5/Ptpn1/Pik3ca/Vcam1/Bcar3/Ppp3ca/Nfkb1/Sgcb/C2cd5/Nucb2/Pak1/Eif4ebp1/Ednra/Jak3/Smpd3/Bcar1/Kank1/Ptprf/Myo5a/Cacna1a/Leprot/Inhbb/Mgarp/Enpp1/Il18/Timeless/Ptpre/Igf2/Gja1/Prkca/Ghr/Nod2/Rab31/Ide/Rbm4	50
GO:0030278	regulation of ossification	28/1279	135/16782	9.28406e-07	4.32117e-05	3.36567e-05	Sox9/Tgfb1/Actn3/Csf1/Atp2b1/Hif1a/Wnt5a/Creb3l1/Lrp4/Ccn1/Ptn/Lrp6/Mgp/Tent5a/Chsy1/P2ry2/Isg15/Cd276/Enpp1/Slc20a2/Smurf1/S1pr1/Tob2/Sgms2/Gja1/Ptk2b/Mkx/Ano6	28
GO:0051493	regulation of cytoskeleton organization	70/1279	509/16782	9.45063e-07	4.37466e-05	3.40734e-05	Rhoc/Tgfb1/Cdkn1b/Bicd1/Wdr1/Arpc2/Capza2/Eps8/Myo1c/Mapt/Kat2a/Nedd9/Washc5/Cyrib/Dlg1/Mlst8/Svil/Diaph1/Capn1/Add3/Baiap2/Tmeff2/Actr3/Spta1/Abl1/Neb/Pik3ca/Mapre3/Fscn1/Wasf3/Lmod2/Fkbp4/Vasp/Pak1/Pycard/Fgf13/Pak3/Dlc1/Cx3cl1/Ccsap/Kank1/Syde1/Ppp1r9a/Arhgap44/Clasp2/Trim36/Chmp7/Mid1/Plekhg2/Bicd2/Arhgap18/Plekhh2/Arhgef10l/Cdc42ep4/Agrn/S100a10/Synpo/Arf6/S1pr1/Bst2/Gja1/Cd47/Capg/Ptk2b/Tub…	70
GO:0036211	protein modification process	289/1279	2944/16782	9.54057e-07	4.39229e-05	3.42107e-05	Brat1/Raf1/Itga5/Sox9/Kctd10/Axl/Tgfb1/Prkar2b/Cdkn1b/Keap1/Dusp3/Cul3/Large1/Ralb/Pgf/Cd44/Mprip/Por/Pard6a/Epha2/Ptbp1/Zmiz1/Crlf1/Gprc5b/Tsacc/Psen2/Sptbn4/Cad/St3gal1/Csf1/Gata2/Lrrk1/Cnksr3/Dyrk3/Myo1c/Eya2/Ksr1/Kif3a/Mapt/Dusp14/Map2k3/Tmem129/Krt10/Ptprk/P4ha1/Dusp6/Kitl/Igf1/Prmt2/Mapk9/Igfbp3/Efemp1/Tom1l1/Prkar1a/Rffl/Trim47/Camkk1/Kat2a/Prkch/Hif1a/Rps6ka5/Mtr/Nedd9/Ripk1/Gadd45g/Plk2/…	289
GO:0045596	negative regulation of cell differentiation	85/1279	658/16782	9.62838e-07	4.40876e-05	3.43389e-05	Sox9/Tgfb1/Stat3/Cd44/Ptbp1/Chrd/Gata2/Gdi1/Igf1/Efemp1/Id2/Stat5b/Gli3/Wnt5a/Tsc22d1/Spry2/Zfpm2/Bcl6/App/Vegfa/Lbh/Anxa1/Tjp2/Pitx3/Igfbp5/Epha4/Actr3/Lrp4/Sfrp2/Ppp3ca/Sema3c/Draxin/Ski/Bcl7a/Ulk1/Ptn/Clec2d/Lrp6/Kras/Sema4b/Nucb2/Il4ra/Pak1/Rbm10/Fgf13/Jak3/Thy1/Ubash3b/Adamts7/Rbpms2/Gorasp1/Tmem131l/Six4/Prickle1/Rorb/Socs5/Enpp1/Tob1/Ctnna1/Inpp4b/Sema7a/Il18/Dusp10/Vasn/Sema3d/Isl1/Zc3h12…	85
GO:0007264	small GTPase mediated signal transduction	60/1279	414/16782	1.01131e-06	4.6058e-05	3.58737e-05	Kctd10/Rnd2/Sipa1l2/Rhoc/Cul3/Ralb/Rasa4/Csf1/Gdi1/Eps8/Stard13/Rnd3/Ksr1/Kitl/Igf1/Tns3/Net1/Plk2/Arhgef3/Spry2/Cyrib/Bcl6/Rabl3/Tiam2/Cdh2/Lipa/Baiap2/Ralgps2/Abl2/Abl1/Notch2/Bcar3/Sdcbp/Ulk1/Kras/Nucb2/Dlc1/Ednra/Kank1/Syde1/Arhgap44/Dennd3/Trim67/Dock10/Rap1gap2/Arhgap18/Rhou/Iqsec3/Cdc42ep4/Amot/Kbtbd7/Arf6/Rasip1/Prag1/Arhgap42/Rnd1/Arhgap24/Flot1/Ksr2/Akap13	60
GO:0001657	ureteric bud development	22/1279	92/16782	1.10498e-06	4.95254e-05	3.85743e-05	Sox9/Tgfb1/Pgf/Cd44/Crlf1/Lama5/Sim1/Gli3/Dlg1/Vegfa/Eya1/Ret/Fgfr2/Bmper/Six4/Tmem59l/Dchs1/Hoxa11/Timeless/Hs3st3a1/Bdnf/Lgr4	22
GO:0072163	mesonephric epithelium development	22/1279	92/16782	1.10498e-06	4.95254e-05	3.85743e-05	Sox9/Tgfb1/Pgf/Cd44/Crlf1/Lama5/Sim1/Gli3/Dlg1/Vegfa/Eya1/Ret/Fgfr2/Bmper/Six4/Tmem59l/Dchs1/Hoxa11/Timeless/Hs3st3a1/Bdnf/Lgr4	22
GO:0072164	mesonephric tubule development	22/1279	92/16782	1.10498e-06	4.95254e-05	3.85743e-05	Sox9/Tgfb1/Pgf/Cd44/Crlf1/Lama5/Sim1/Gli3/Dlg1/Vegfa/Eya1/Ret/Fgfr2/Bmper/Six4/Tmem59l/Dchs1/Hoxa11/Timeless/Hs3st3a1/Bdnf/Lgr4	22
GO:0001658	branching involved in ureteric bud morphogenesis	16/1279	53/16782	1.17408e-06	5.23453e-05	4.07707e-05	Sox9/Tgfb1/Pgf/Cd44/Lama5/Gli3/Dlg1/Vegfa/Eya1/Six4/Tmem59l/Dchs1/Hoxa11/Timeless/Hs3st3a1/Lgr4	16
GO:1901701	cellular response to oxygen-containing compound	130/1279	1137/16782	1.40576e-06	6.23467e-05	4.85606e-05	Raf1/Sox9/Akr1b1/Axl/Tgfb1/Cdkn1b/Keap1/Insig2/Stat3/Cul3/Large1/Aqp1/Rasa4/Slc1a3/Arpc2/Slc12a7/Myo1c/Map2k3/Krt10/Ptprk/Atp2b1/Igf1/Eif4ebp2/Mapk9/Shmt1/Prkar1a/Id2/Stat5b/Tshr/Hif1a/Lgmn/Net1/Mtr/Ripk1/Myh9/Litaf/Plec/Ly6e/App/Ptk7/Anxa1/Stambpl1/Capn1/Gpam/Casp7/Igfbp5/Epha4/Abl2/Vim/Abl1/Snx5/Ptpn1/Pik3ca/Vcam1/Bcar3/Ppp3ca/Nfkb1/Rragd/Pde4b/Nadk/Sgcb/Tbc1d1/Pdgfra/Aldh2/Ret/Lrp6/C2cd5/Itpr2…	130
GO:0043067	regulation of programmed cell death	164/1279	1512/16782	1.47253e-06	6.48692e-05	5.05253e-05	Raf1/Zfp385a/Itga5/Sox9/Tcf7/Col18a1/Akr1b1/Tmem161a/Axl/Tgfb1/Cdkn1b/Bcl2l12/Fam162a/Aqp1/Cd44/Por/Htra1/Crlf1/Eya4/Psen2/St3gal1/Tex261/Gata2/Dyrk3/Ada/Serinc3/Eya2/Ptgis/Trip10/Hey2/Dusp6/Kitl/Igf1/Phlda1/Prmt2/Mapk9/Igfbp3/Rffl/Stat5b/Prkch/Hif1a/Lgmn/Net1/Gli3/Sfrp4/Ripk1/Gadd45g/Plk2/Gata4/Wnt5a/Tsc22d1/Naa16/Trim35/Tnfrsf10b/Spry2/Bcl6/App/Cdkn1a/Tnfrsf12a/Vegfa/Eif2ak2/Mlst8/Pmaip1/Lox/An…	164
GO:1902903	regulation of supramolecular fiber organization	56/1279	381/16782	1.47795e-06	6.48692e-05	5.05253e-05	Rhoc/Cdkn1b/Wdr1/Arpc2/Capza2/Eps8/Myo1c/Mapt/Washc5/Cyrib/Dlg1/App/Mlst8/Svil/Capn1/Add3/Baiap2/Tmeff2/Actr3/Spta1/Abl1/Pik3ca/Mapre3/Wasf3/Lmod2/Fkbp4/Vasp/Pak1/Pycard/Fgf13/Pak3/Dlc1/Cx3cl1/Kank1/Ppp1r9a/Clasp2/Mid1/Plekhg2/Arhgap18/Plekhh2/Arhgef10l/Cdc42ep4/S100a10/Synpo/Arf6/S1pr1/Gja1/Cd47/Capg/Ptk2b/Tubb4a/Cav3/Akap13/Arhgef10/Naa80/Pdxp	56
GO:0051050	positive regulation of transport	113/1279	956/16782	1.49149e-06	6.51256e-05	5.07251e-05	Axl/Tgfb1/Bicd1/Aqp1/Pard6a/Arpc2/Ptbp1/Stc1/Gata2/Cnksr3/Stac2/Myo1c/Vmp1/Kif3a/Adora2b/Trpv2/Scn1b/Atp2b1/Igf1/Acsl6/Mapk9/Sdc1/Prkar1a/Doc2b/Tac4/Hif1a/Gli3/Sfrp4/Plk2/Wnt5a/Myh9/Arc/Dlg1/App/Slc38a1/Vegfa/Cdh2/C2/Rab27b/Pmaip1/Anxa1/Tmem132a/Ehd1/Gsto1/Cd151/Ecrg4/Rhbdd1/Actr3/Atp1b1/Frmd4a/Ak1/Abl1/Ppp3ca/Wls/Sdcbp/Lrrc38/Nadk/Tcaf2/C2cd5/Mef2a/Nucb2/Il4ra/Pak1/Pycard/Stx1b/Fgf13/Ednra/Vps35…	113
GO:1902532	negative regulation of intracellular signal transduction	73/1279	545/16782	1.50612e-06	6.54273e-05	5.096e-05	Zfp385a/Kctd10/Tmem161a/Bcl2l12/Dusp3/Cul3/Rasa4/Cd44/Kptn/Epha2/Actn3/Cnksr3/Dyrk3/Map2k3/Ddx39b/Dusp6/Igf1/Tns3/Rffl/Hif1a/Sfrp4/Ripk1/Dusp13b/Gata4/Spry2/Cyrib/Litaf/Bcl6/Dlg1/Dgkg/Pcbp4/Pde10a/Capn1/Pycr1/Casp8/Epha4/Abl2/Abl1/Hipk3/Creb3l1/Ptpn1/Sfrp2/Fktn/Dusp16/Vgll4/Nucb2/Pycard/Dlc1/Kank1/Arhgap44/Uaca/Dusp5/Trim67/Dusp8/Phb1/Dusp10/Phlda3/Cilp/Zc3h12a/Ackr3/Rasip1/Fzd1/Spred2/Eid2/Rnf14…	73
GO:0055013	cardiac muscle cell development	23/1279	101/16782	1.58503e-06	6.85038e-05	5.33563e-05	Large1/Ddx39b/Trip10/Hey2/Igf1/Gata4/Col14a1/Plec/Vegfa/Neb/Pdlim5/Sgcb/Pdgfra/Mef2a/Pak1/Rbm10/Prickle1/Alpk3/Isl1/Ttn/Akap6/Cav3/Akap13	23
GO:0035265	organ growth	35/1279	195/16782	1.6147e-06	6.94067e-05	5.40595e-05	Tbx2/Sox9/Por/Stc1/Ddx39b/Trip10/Hey2/Dusp6/Igf1/Prkar1a/Gata4/Spry2/Zfpm2/Col14a1/Ly6e/Bcl2l11/Pdlim5/Pdgfra/Vgll4/Pak1/Fgfr2/Rbm10/Smpd3/Tgfbr2/Enpp1/Lmx1b/S1pr1/Igf2/Gja1/Ttn/Mapk11/Akap6/Erbb4/Cav3/Akap13	35
GO:0045785	positive regulation of cell adhesion	68/1279	497/16782	1.62405e-06	6.94067e-05	5.40595e-05	Itga5/Tgfb1/Lamb1/Cd44/Arpc2/Chrd/Zmiz1/Adam19/Csf1/Ada/Kitl/Igf1/Stat5b/Smoc1/Gli3/Nedd9/Wnt5a/Has2/Cyrib/Myh9/Bcl6/Vegfa/Anxa1/Capn1/Gpam/Mip/Adam8/Podxl/Cd28/Fn1/Epha4/Spta1/Abl2/Apbb1ip/Abl1/Hsd17b12/Vcam1/Ppp3ca/Ccn1/Smarcd3/Ptn/Ret/Iqgap1/Il4ra/Pycard/Efnb1/Cx3cl1/Jak3/Thy1/Tgfbr2/Ccl2/Cd276/Socs5/H2-DMa/Gcnt1/Il18/Dusp10/S100a10/Shb/Igf2/Fut4/Prkca/Cd47/Ptk2b/Flot1/B2m/Cd59b/Ank3	68
GO:0001823	mesonephros development	22/1279	94/16782	1.6305e-06	6.94067e-05	5.40595e-05	Sox9/Tgfb1/Pgf/Cd44/Crlf1/Lama5/Sim1/Gli3/Dlg1/Vegfa/Eya1/Ret/Fgfr2/Bmper/Six4/Tmem59l/Dchs1/Hoxa11/Timeless/Hs3st3a1/Bdnf/Lgr4	22
GO:0009611	response to wounding	65/1279	468/16782	1.64023e-06	6.9472e-05	5.41103e-05	Axl/Stat3/Aqp1/Cnn2/Cd44/Slc1a3/Elk3/Gata2/Igf1/Mapk9/Hif1a/Vash1/Mtr/Gata4/Wnt5a/Fzd6/Matn2/Myh9/Plec/Cdkn1a/Tnfrsf12a/Vegfa/Ptk7/Anxa1/Papss2/Casp7/Cd151/Pdgfa/Ecrg4/Tmeff2/Fn1/Epha4/Notch2/Ccn1/B4galt1/Pdgfra/Tfpi2/Ptn/Pak1/Plat/Ednra/Cx3cl1/Ubash3b/Anxa2/Neo1/Kank1/Ptprf/Clasp2/Chmp7/Dcbld2/Ccl2/Enpp1/Abhd2/S100a10/Entpd1/Prkca/Flrt3/Tafa5/Arhgap24/Grin2a/Prcp/Cav3/Gpx1/Ano6/Thbd	65
GO:0042327	positive regulation of phosphorylation	88/1279	698/16782	1.72941e-06	7.28849e-05	5.67686e-05	Brat1/Raf1/Itga5/Sox9/Axl/Tgfb1/Cdkn1b/Ralb/Pgf/Cd44/Mprip/Epha2/Crlf1/Gprc5b/Tsacc/Csf1/Lrrk1/Map2k3/Kitl/Igf1/Mapk9/Tom1l1/Camkk1/Nedd9/Ripk1/Gata4/Wnt5a/Spry2/Dlg1/App/Cdkn1a/Vegfa/Mlst8/Telo2/Gfra1/Adam8/Pdgfa/Epha4/Abl1/Lrp4/Ehd4/Ptpn1/Pik3ca/Notch2/Sfrp2/Bcar3/Ccn1/Sdcbp/Lmo4/Eif4g3/Mapre3/Pdgfra/Camkk2/Ret/Kras/Iqgap1/Pak1/Fgfr2/Ednra/Cx3cl1/Tirap/Anxa2/Ppp1r9a/Mavs/Sema7a/Phb1/Il18/Ramp3/…	88
GO:0043065	positive regulation of apoptotic process	77/1279	587/16782	1.75309e-06	7.35169e-05	5.72609e-05	Col18a1/Tgfb1/Fam162a/Cd44/Htra1/Psen2/Tex261/Serinc3/Ptgis/Dusp6/Phlda1/Prmt2/Mapk9/Igfbp3/Hif1a/Net1/Sfrp4/Ripk1/Gadd45g/Wnt5a/Trim35/Tnfrsf10b/Bcl6/App/Tnfrsf12a/Eif2ak2/Pmaip1/Anxa1/Capn1/Slk/Pitx3/Adam8/Casp8/Stk17b/Abl1/Cers6/Bcl2l11/Zmat3/Notch2/Sfrp2/Ccn1/B4galt1/Ptn/Ret/Lrp6/Ctsc/Nupr1/Pycard/Rbm10/Pak3/Dlc1/Jak3/Ctsh/Plscr1/Calhm2/Ptprf/Uaca/Gadd45a/Inhbb/Ctnna1/Phb1/Camk1d/Il18/Phlda3/…	77
GO:0050730	regulation of peptidyl-tyrosine phosphorylation	40/1279	239/16782	1.90997e-06	7.97011e-05	6.20777e-05	Itga5/Tgfb1/Cd44/Crlf1/Gprc5b/Psen2/Lrrk1/Kitl/Igf1/Prmt2/Nedd9/App/Vegfa/Mlst8/Ppp2r5b/Gfra1/Pdgfa/Epha4/Abl1/Lrp4/Ehd4/Ptpn1/Sfrp2/Pdgfra/Iqgap1/Mvp/Thy1/Socs5/Il18/Agrn/Isl1/Adora1/Dok7/Gprc5a/Igf2/Prkca/Ghr/Nod2/Ptk2b/Erbb4	40
GO:0007267	cell-cell signaling	159/1279	1463/16782	1.9344e-06	8.03251e-05	6.25636e-05	Raf1/Sox9/Tcf7/Tgfb1/Prkar2b/Stat3/Cul3/Large1/Aqp1/Cd44/Slc1a3/Ptbp1/Chrd/Hapln4/Gprc5b/Snap47/Psen2/Amotl1/Lrrk1/Slc12a7/Mapt/Adora2b/Scn1b/Igf1/Eif4ebp2/Mapk9/Igfbp3/Sdc1/Prkar1a/Doc2b/Kat2a/Hif1a/Lgmn/Gli3/Sfrp4/Spin1/Plk2/Gata4/Amer2/Wnt5a/Jph4/Fzd6/Myh9/Ly6e/Arc/Dlg1/App/Slc38a1/Gabrr2/Ptk7/Dtna/Cdh2/Tle4/Anxa1/Tmem132a/Frmd8/Abhd6/Itgb8/Baiap2/Adam8/Pdgfa/Ecrg4/Epha4/Sctr/Abl2/Abl1/Lrp4/Fa…	159
GO:0055001	muscle cell development	38/1279	222/16782	1.96167e-06	8.10599e-05	6.3136e-05	Large1/Wdr1/Actn3/Actn1/Ddx39b/Trip10/Hey2/Igf1/Csrp2/Prkar1a/Gata4/Col14a1/Plec/Vegfa/Lox/Tnnt2/Neb/Ppp3ca/Pdlim5/Ski/Sgcb/Pdgfra/Lmod2/Mef2a/Pak1/Rbm10/Ednra/Six4/Prickle1/Alpk3/Chrnb1/Isl1/Ttn/Akap6/Cav3/Gpx1/Tnnt1/Akap13	38
GO:0001775	cell activation	122/1279	1058/16782	1.98539e-06	8.16421e-05	6.35894e-05	Tcf7/Axl/Tgfb1/Relb/Dusp3/Stat3/Cd44/Zmiz1/Psen2/St3gal1/Gata2/Ptgds/Ada/Adora2b/Kitl/Igf1/Prkar1a/Id2/Tac4/Kat2a/Stat5b/Tshr/Gli3/Nedd9/Gadd45g/Wnt5a/Mettl3/Fzd6/Cyrib/Myh9/Bcl6/Dlg1/Rabl3/App/Cdkn1a/Tnfrsf21/Satb1/Anxa1/Lipa/Gpam/Itgb8/Adam8/Cd151/Pdgfa/Cd28/Fn1/Rassf5/Mr1/Spta1/Abl2/Apbb1ip/Abl1/Stard7/Pag1/Notch2/Vcam1/Ppp3ca/Lmo4/Smarcd3/Pdgfra/Lfng/Aplf/Ctsc/Il4ra/Pycard/Elf4/Efnb1/Plat/Cx3…	122
GO:0030832	regulation of actin filament length	31/1279	164/16782	2.03883e-06	8.30173e-05	6.46606e-05	Wdr1/Arpc2/Capza2/Eps8/Myo1c/Cyrib/Dlg1/Mlst8/Svil/Capn1/Add3/Baiap2/Actr3/Spta1/Neb/Pik3ca/Lmod2/Vasp/Pycard/Pak3/Kank1/Ppp1r9a/Plekhg2/Arhgap18/Plekhh2/Cdc42ep4/Arf6/Capg/Ptk2b/Naa80/Pdxp	31
GO:0035107	appendage morphogenesis	30/1279	156/16782	2.04824e-06	8.30173e-05	6.46606e-05	Tbx2/Sox9/Hoxa10/Hoxc11/Large1/Psen2/Gli3/Wnt5a/Fzd6/Hoxc10/Rdh10/Lrp4/Bcl2l11/Notch2/Sfrp2/Sema3c/Ski/Lrp6/Fgfr2/Fras1/Prickle1/Enpp1/Hoxa11/Lmx1b/Prrx2/Alx4/Msx1/Gja1/Gas1/Bpnt2	30
GO:0035108	limb morphogenesis	30/1279	156/16782	2.04824e-06	8.30173e-05	6.46606e-05	Tbx2/Sox9/Hoxa10/Hoxc11/Large1/Psen2/Gli3/Wnt5a/Fzd6/Hoxc10/Rdh10/Lrp4/Bcl2l11/Notch2/Sfrp2/Sema3c/Ski/Lrp6/Fgfr2/Fras1/Prickle1/Enpp1/Hoxa11/Lmx1b/Prrx2/Alx4/Msx1/Gja1/Gas1/Bpnt2	30
GO:0051179	localization	438/1279	4788/16782	2.06991e-06	8.34964e-05	6.50337e-05	Brat1/Raf1/Zfp385a/Sox9/Rab5b/Cldn15/Ipo4/Axl/Tgfb1/Cdkn1b/Keap1/Bicd1/Insig2/Stat3/Cavin1/Cul3/Large1/Tmed4/Ralb/Aqp1/Cnn2/Cd44/Slc1a3/Mprip/Pard6a/Kptn/Atp6v1b2/Arpc2/Tmem147/Steep1/Epha2/Ptbp1/Cdt1/Chrd/Clic1/Trappc2b/Tmem184b/Tnpo1/Snap47/Zmynd10/Psen2/Vac14/Sptbn4/Cdh23/Tmem175/Tex261/Stc1/Gata2/Ptgds/Cnksr3/Gdi1/Lama5/Steap1/Steap2/Stac2/Ada/Slc12a7/Myo1c/Eya2/Vmp1/Kif3a/Mapt/Adora2b/Trpv2/…	438
GO:0043068	positive regulation of programmed cell death	79/1279	610/16782	2.11966e-06	8.50978e-05	6.6281e-05	Col18a1/Tgfb1/Fam162a/Cd44/Htra1/Psen2/Tex261/Serinc3/Ptgis/Dusp6/Phlda1/Prmt2/Mapk9/Igfbp3/Hif1a/Net1/Sfrp4/Ripk1/Gadd45g/Wnt5a/Tsc22d1/Trim35/Tnfrsf10b/Bcl6/App/Cdkn1a/Tnfrsf12a/Eif2ak2/Pmaip1/Anxa1/Capn1/Slk/Pitx3/Adam8/Casp8/Stk17b/Abl1/Cers6/Bcl2l11/Zmat3/Notch2/Sfrp2/Ccn1/B4galt1/Ptn/Ret/Lrp6/Ctsc/Nupr1/Pycard/Rbm10/Pak3/Dlc1/Jak3/Ctsh/Plscr1/Calhm2/Ptprf/Uaca/Gadd45a/Inhbb/Ctnna1/Phb1/Camk…	79
GO:0033002	muscle cell proliferation	42/1279	258/16782	2.23702e-06	8.93112e-05	6.95627e-05	Tbx2/Akr1b1/Tgfb1/Cdkn1b/Stat3/Ddx39b/Hey2/Igf1/Igfbp3/Prkar1a/Id2/Stat5b/Hif1a/Gata4/Npr3/Zfpm2/Cdkn1a/Vegfa/Igfbp5/Rgs5/Pik3ca/Vgll4/Pak1/Fgfr2/Rbm10/Ednra/Cx3cl1/Smpd3/Tgfbr2/Myd88/Enpp1/Phb1/Il18/S1pr1/Gja1/Prkca/Mapk11/Tafa5/Pde1a/Calcrl/Irak4/Erbb4	42
GO:0043410	positive regulation of MAPK cascade	66/1279	482/16782	2.2457e-06	8.93112e-05	6.95627e-05	Raf1/Tgfb1/Cd44/Ksr1/Map2k3/Kitl/Igf1/Igfbp3/Ripk1/Gadd45g/Gata4/Wnt5a/Spry2/Myh9/App/Igfbp6/Vegfa/Eif2ak2/Cdh2/Adam8/Pdgfa/Epha4/Abl2/Abl1/Ptpn1/Notch2/Bcar3/Glipr2/Pdgfra/Ret/Kras/Iqgap1/Pak1/Pycard/Fgfr2/Ednra/Cx3cl1/Bmper/Tirap/Myd88/Jcad/Tmem106a/Mid1/Ccl2/Gadd45a/Sema7a/Phb1/Ankrd6/Ramp3/Inava/Adora1/Zc3h12a/Ackr3/Fzd5/Igf2/Prkca/Gdf6/Magi3/Ghr/Nod2/Ptk2b/Taok3/Ksr2/Erbb4/Akap13/Mfhas1	66
GO:0048639	positive regulation of developmental growth	35/1279	198/16782	2.32166e-06	9.1901e-05	7.15799e-05	Tbx2/Rnd2/Actn3/Sptbn4/Csf1/Gdi1/Mapt/Trpv2/Ddx39b/Trip10/Hey2/Igf1/Stat5b/Tshr/Gata4/Wnt5a/Zfpm2/Dlg1/Tnfrsf12a/Vegfa/Gpam/Fn1/Pak1/Fgfr2/Sema7a/Smurf1/Agrn/Bdnf/Igf2/Ezr/Ghr/Hopx/Akap6/Erbb4/Cacng7	35
GO:1902533	positive regulation of intracellular signal transduction	114/1279	976/16782	2.38252e-06	9.38712e-05	7.31144e-05	Raf1/Zfp385a/Sox9/Axl/Tgfb1/Cul3/Cd44/Ptbp1/Gprc5b/Csf1/Lrrk1/Ada/Serinc3/Ksr1/Adora2b/Map2k3/Kitl/Igf1/Tns3/Igfbp3/Net1/Ripk1/Gadd45g/Arhgef3/Gata4/Wnt5a/Spry2/Myh9/App/Igfbp6/Vegfa/Eif2ak2/Mlst8/Telo2/Cdh2/Pmaip1/Stambpl1/Adam8/Jmjd8/Pdgfa/Cd28/Casp8/Igfbp5/Fn1/Epha4/Sctr/Abl2/Abl1/Bcl2l11/Ptpn1/Pik3ca/Schip1/Notch2/Bcar3/Ppp3ca/Rragd/Glipr2/Pdgfra/Ret/Kras/Iqgap1/Nupr1/Pak1/Pycard/Fgfr2/Ednra/…	114
GO:0048008	platelet-derived growth factor receptor signaling pathway	17/1279	62/16782	2.43343e-06	9.54332e-05	7.4331e-05	Arid5b/Sgpl1/Vegfa/Lox/Zfand5/Pdgfa/Abl2/Abl1/Ptpn1/Schip1/Pdgfra/Iqgap1/Plat/Smpd3/Bcar1/Clasp2/Tiparp	17
GO:0060419	heart growth	24/1279	111/16782	2.53319e-06	9.88878e-05	7.70218e-05	Tbx2/Ddx39b/Trip10/Hey2/Dusp6/Igf1/Prkar1a/Gata4/Zfpm2/Col14a1/Pdlim5/Vgll4/Pak1/Fgfr2/Rbm10/Tgfbr2/S1pr1/Gja1/Ttn/Mapk11/Akap6/Erbb4/Cav3/Akap13	24
GO:0048705	skeletal system morphogenesis	40/1279	242/16782	2.63115e-06	0.000102241	7.96331e-05	Sox9/Hoxc11/Insig2/Por/Actn3/Stc1/Lama5/Arid5b/Sgpl1/Gli3/Sfrp4/Has2/Dlg1/Vegfa/Zfand5/Rdh10/Eya1/Schip1/Ski/Pdgfra/Lrp6/Fgfr2/Smpd3/Tgfbr2/Chsy1/Mdfi/Scx/Six4/Tiparp/Hoxc9/Enpp1/Hoxa11/Satb2/Prrx2/Alx4/Msx1/Slc39a1/Gas1/Hhip/Bpnt2	40
GO:0010594	regulation of endothelial cell migration	31/1279	166/16782	2.66027e-06	0.0001029	8.01469e-05	Serpinf1/Col18a1/Tgfb1/Epha2/Amotl1/Stc1/Gata2/Stard13/Adora2b/Map2k3/Igf1/Hif1a/Lgmn/Vash1/Plk2/Wnt5a/Vegfa/Anxa1/Abl1/Nr2f2/Bcar1/Bmper/Ptprm/Jcad/Gadd45a/Amot/Zc3h12a/Igf2/Prkca/Ptk2b/Prcp	31
GO:0043534	blood vessel endothelial cell migration	25/1279	119/16782	2.74479e-06	0.000105687	8.23176e-05	Col18a1/Tgfb1/Epha2/Amotl1/Gata2/Stard13/Map2k3/Igf1/Hif1a/Vash1/Plk2/Myh9/Vegfa/Anxa1/Adam8/Abl1/Jcad/Gadd45a/Scarb1/Amot/Igf2/Prkca/Ptk2b/Prcp/Gpx1	25
GO:0031098	stress-activated protein kinase signaling cascade	40/1279	243/16782	2.92287e-06	0.000112035	8.72615e-05	Akr1b1/Dusp3/Map2k3/Mapk9/Sfrp4/Ripk1/Gadd45g/Wnt5a/Dlg1/App/Igfbp6/Vegfa/Eif2ak2/Hipk3/Sfrp2/Nfkb1/Fktn/Dusp16/Pycard/Stk26/Tirap/Myd88/Mdfi/Mid1/Gadd45a/Tnfrsf23/Dusp10/Ankrd6/Inava/Zc3h12a/Mapk10/Gdf6/Ezr/Mapk11/Nod2/Ptk2b/Irak4/Taok3/Cav3/Mfhas1	40
GO:0071900	regulation of protein serine/threonine kinase activity	49/1279	324/16782	2.94134e-06	0.000112235	8.74174e-05	Tgfb1/Prkar2b/Cdkn1b/Ralb/Ksr1/Kitl/Igf1/Prkar1a/Prkch/Wnt5a/Spry2/App/Cdkn1a/Vegfa/Telo2/Adam8/Pdgfa/Epha4/Abl1/Hipk3/Ptpn1/Sfrp2/Cdkn2c/Mapre3/Ccng2/Lrp6/Dusp16/Kras/Iqgap1/Nr2f2/Pak1/Pycard/Thy1/Tirap/Pkig/Gadd45a/Dusp10/Rasip1/Fzd5/Hexim1/Magi3/Ghr/Nod2/Ptk2b/Taok3/Akap6/Cav3/Akap13/Cdkn2b	49
GO:0046649	lymphocyte activation	95/1279	780/16782	3.01679e-06	0.000114598	8.92578e-05	Tcf7/Axl/Tgfb1/Relb/Dusp3/Stat3/Cd44/Zmiz1/Psen2/St3gal1/Ada/Kitl/Igf1/Prkar1a/Id2/Kat2a/Stat5b/Tshr/Gli3/Nedd9/Gadd45g/Mettl3/Cyrib/Myh9/Bcl6/Dlg1/Rabl3/Cdkn1a/Tnfrsf21/Satb1/Anxa1/Lipa/Gpam/Adam8/Cd151/Cd28/Rassf5/Mr1/Spta1/Abl2/Apbb1ip/Abl1/Pag1/Notch2/Vcam1/Ppp3ca/Smarcd3/Lfng/Aplf/Il4ra/Pycard/Elf4/Efnb1/Jak3/Thy1/Crtam/Tirap/Mpzl2/Nedd4/Tgfbr2/Myd88/Tmem131l/Ccl2/Cd276/Socs5/Enpp1/H2-DMa/Do…	95
GO:0046578	regulation of Ras protein signal transduction	34/1279	192/16782	3.09304e-06	0.00011697	9.11053e-05	Kctd10/Cul3/Rasa4/Csf1/Eps8/Stard13/Kitl/Igf1/Tns3/Net1/Arhgef3/Spry2/Bcl6/Rabl3/Cdh2/Abl2/Abl1/Notch2/Kras/Dlc1/Kank1/Syde1/Arhgap44/Dennd3/Trim67/Iqsec3/Kbtbd7/Arf6/Rasip1/Prag1/Arhgap42/Arhgap24/Flot1/Akap13	34
GO:0001934	positive regulation of protein phosphorylation	82/1279	647/16782	3.195e-06	0.000120288	9.369e-05	Brat1/Raf1/Itga5/Sox9/Tgfb1/Cdkn1b/Ralb/Pgf/Cd44/Mprip/Crlf1/Gprc5b/Tsacc/Csf1/Lrrk1/Map2k3/Kitl/Igf1/Mapk9/Tom1l1/Camkk1/Nedd9/Ripk1/Gata4/Wnt5a/Spry2/Dlg1/App/Cdkn1a/Vegfa/Mlst8/Telo2/Gfra1/Adam8/Pdgfa/Epha4/Abl1/Lrp4/Ehd4/Ptpn1/Pik3ca/Notch2/Sfrp2/Bcar3/Ccn1/Eif4g3/Mapre3/Pdgfra/Camkk2/Ret/Kras/Iqgap1/Pak1/Ednra/Cx3cl1/Tirap/Anxa2/Ppp1r9a/Mavs/Sema7a/Phb1/Il18/Ramp3/Agrn/Isl1/Adora1/Pla2g6/Fzd…	82
GO:0043542	endothelial cell migration	37/1279	218/16782	3.27455e-06	0.000122738	9.55979e-05	Serpinf1/Col18a1/Tgfb1/Epha2/Amotl1/Stc1/Gata2/Stard13/Adora2b/Map2k3/Igf1/Tns3/Hif1a/Lgmn/Vash1/Plk2/Wnt5a/Myh9/Vegfa/Anxa1/Adam8/Abl1/Nr2f2/Bcar1/Bmper/Ptprm/Jcad/Loxl2/Gadd45a/Scarb1/Amot/Zc3h12a/Igf2/Prkca/Ptk2b/Prcp/Gpx1	37
GO:0010562	positive regulation of phosphorus metabolic process	94/1279	772/16782	3.44482e-06	0.000127987	9.96867e-05	Brat1/Raf1/Itga5/Sox9/Axl/Tgfb1/Cdkn1b/Stat3/Ralb/Pgf/Cd44/Mprip/Epha2/Ptbp1/Crlf1/Gprc5b/Tsacc/Csf1/Lrrk1/Adora2b/Map2k3/Kitl/Igf1/Mapk9/Tom1l1/Camkk1/Nedd9/Ripk1/Gata4/Wnt5a/Spry2/Myh9/Dlg1/App/Cdkn1a/Vegfa/Mlst8/Telo2/Gfra1/Adam8/Pdgfa/Epha4/Abl1/Lrp4/Ehd4/Ptpn1/Pik3ca/Notch2/Sfrp2/Bcar3/Ccn1/Sdcbp/Lmo4/Eif4g3/Mapre3/Pdgfra/Camkk2/Ret/Kras/Iqgap1/Pak1/Fgfr2/Dlc1/Ednra/Cx3cl1/Tirap/Anxa2/Ppp1r9…	94
GO:0045937	positive regulation of phosphate metabolic process	94/1279	772/16782	3.44482e-06	0.000127987	9.96867e-05	Brat1/Raf1/Itga5/Sox9/Axl/Tgfb1/Cdkn1b/Stat3/Ralb/Pgf/Cd44/Mprip/Epha2/Ptbp1/Crlf1/Gprc5b/Tsacc/Csf1/Lrrk1/Adora2b/Map2k3/Kitl/Igf1/Mapk9/Tom1l1/Camkk1/Nedd9/Ripk1/Gata4/Wnt5a/Spry2/Myh9/Dlg1/App/Cdkn1a/Vegfa/Mlst8/Telo2/Gfra1/Adam8/Pdgfa/Epha4/Abl1/Lrp4/Ehd4/Ptpn1/Pik3ca/Notch2/Sfrp2/Bcar3/Ccn1/Sdcbp/Lmo4/Eif4g3/Mapre3/Pdgfra/Camkk2/Ret/Kras/Iqgap1/Pak1/Fgfr2/Dlc1/Ednra/Cx3cl1/Tirap/Anxa2/Ppp1r9…	94
GO:0003013	circulatory system process	67/1279	500/16782	3.99748e-06	0.000147872	0.000115175	Tgfb1/Irag1/Psen2/Sptbn4/Stc1/Ada/Adora2b/Map2k3/Scn1b/Hey2/Atp2b1/Id2/Tac4/Hif1a/Gata4/Npr3/Plec/Dlg1/App/Vegfa/Tjp2/Capn1/Add3/Tnnt2/Atp1b1/Abl1/Snx5/Pik3ca/Svep1/Pde4b/Slc2a1/Abcg2/Tbxas1/Nr2f2/Mef2a/Fgf13/Ednra/Cx3cl1/Smpd3/Trpa1/P2ry2/Atp1a1/Ptprm/Dusp5/Gch1/Il18/Ramp3/Amot/Agrn/Isl1/Adora1/Pla2g6/Zc3h12a/Cnr1/Chrm3/Kcne4/Arhgap42/Gja1/Prkca/Ttn/Hopx/Prcp/Akap6/Cav3/Kcnma1/Gpx1/Akap13	67
GO:0008064	regulation of actin polymerization or depolymerization	30/1279	161/16782	4.01866e-06	0.000148009	0.000115281	Wdr1/Arpc2/Capza2/Eps8/Myo1c/Cyrib/Dlg1/Mlst8/Svil/Capn1/Add3/Baiap2/Actr3/Spta1/Pik3ca/Lmod2/Vasp/Pycard/Pak3/Kank1/Ppp1r9a/Plekhg2/Arhgap18/Plekhh2/Cdc42ep4/Arf6/Capg/Ptk2b/Naa80/Pdxp	30
GO:0050807	regulation of synapse organization	45/1279	291/16782	4.07092e-06	0.000149285	0.000116275	Psen2/Adgrl1/Actr2/Nrcam/Rps6ka5/Nedd9/Wnt5a/Arc/App/Thbs2/Cdh2/Baiap2/Nrp2/Epha4/Actr3/Abl1/Lrp4/Adgrl2/Pdlim5/Ptprd/Ptn/Pak3/Vps35/Cntnap4/Nedd4/Ppp1r9a/Ptprf/Arhgap44/Zdhhc15/Six4/Lrrn1/Tanc1/Grid1/Agrn/Arf6/Fzd1/C1ql1/Lrtm1/Abhd17b/Flrt2/Bdnf/Prkca/Flrt3/Septin11/Ptk2b	45
GO:0099173	postsynapse organization	39/1279	238/16782	4.33234e-06	0.000158186	0.000123208	Psen2/Lama5/Actr2/Nrcam/Rps6ka5/Lgmn/Nedd9/Wnt5a/Arc/App/Cdh2/Baiap2/Nrp2/Epha4/Actr3/Abl2/Lrp4/Pdlim5/Ptprd/Ptn/Pak3/Vps35/Ppp1r9a/Ptprf/Arhgap44/Zdhhc15/Tanc1/Dock10/Iqsec3/Grid1/Chrnb1/Agrn/Tmem108/Arf6/Abhd17b/Gphn/Ezr/Grin2a/Ptk2b	39
GO:0033673	negative regulation of kinase activity	36/1279	212/16782	4.37196e-06	0.000158948	0.000123801	Prkar2b/Cdkn1b/Dusp3/Psen2/Mapt/Prkar1a/Prkch/Gadd45g/Spry2/Plec/Cdkn1a/Abl1/Hipk3/Ptpn1/Sfrp2/Cdkn2c/Lrp6/Dusp16/Nr2f2/Mvp/Pycard/Thy1/Ubash3b/Pkig/Midn/Gadd45a/Socs5/Dusp10/Rasip1/Shb/Gprc5a/Hexim1/Smcr8/Prkca/Gckr/Cav3	36
GO:0048736	appendage development	33/1279	187/16782	4.64445e-06	0.000167142	0.000130183	Tbx2/Sox9/Hoxa10/Hoxc11/Large1/Psen2/Smoc1/Gli3/Wnt5a/Fzd6/Hoxc10/Rdh10/Lrp4/Bcl2l11/Notch2/Sfrp2/Sema3c/Ski/Lrp6/Fgfr2/Scx/Fras1/Prickle1/Enpp1/Hoxa11/Lmx1b/Prrx2/Alx4/Msx1/Gja1/Slc39a1/Gas1/Bpnt2	33
GO:0060173	limb development	33/1279	187/16782	4.64445e-06	0.000167142	0.000130183	Tbx2/Sox9/Hoxa10/Hoxc11/Large1/Psen2/Smoc1/Gli3/Wnt5a/Fzd6/Hoxc10/Rdh10/Lrp4/Bcl2l11/Notch2/Sfrp2/Sema3c/Ski/Lrp6/Fgfr2/Scx/Fras1/Prickle1/Enpp1/Hoxa11/Lmx1b/Prrx2/Alx4/Msx1/Gja1/Slc39a1/Gas1/Bpnt2	33
GO:0043269	regulation of monoatomic ion transport	72/1279	552/16782	4.65653e-06	0.000167142	0.000130183	Tgfb1/Clic1/Psen2/Sptbn4/Stc1/Cnksr3/Stac2/Vmp1/Trpv2/Scn1b/Atp2b1/Igf1/Ripk1/Jph4/Arc/Dlg1/App/Diaph1/Gsto1/Atp1b1/Kcnj3/Abl1/Ppp3ca/Pde4b/Lrrc38/Tcaf2/Fgf13/Ednra/Cx3cl1/Jak3/Usp2/Thy1/Ubash3b/Nedd4/Trpa1/Atp1a1/Scn11a/Myo5a/Cacna1a/Tmem109/Ccl2/Tcaf1/Clic4/Stim2/Atp8b1/Ramp3/Cacna2d4/Agrn/Sln/Isl1/Adora1/Pla2g6/Fgf11/Cnr1/Kcnk13/Kcne4/Lgals3/Gja1/Prkca/Kcnj14/Grin2a/Ptk2b/Kcnh7/B2m/Akap6/Cav3/…	72
GO:0009790	embryo development	132/1279	1186/16782	4.76627e-06	0.000170359	0.000132689	Tbx2/Itga5/Sox9/Tcf7/Hoxa10/Col18a1/Hoxc11/Tead3/Tgfb1/Keap1/Dusp3/Insig2/Cul3/Epha2/Chrd/Zmiz1/AI597479/Eya4/Psen2/Cdh23/Gata2/Lama5/Ada/Kif3a/Hey2/Kitl/Igf1/Prkar1a/Id2/Rrm2/Kat2a/Tshr/Hif1a/Vash1/Gli3/Gata4/Wnt5a/Spry2/Fzd6/Zfpm2/Myh9/Hoxc10/Ly6e/Dlg1/Tpi1/Vegfa/Ptk7/Zfand5/Pdgfa/Rdh10/Eya1/Nrp2/Casp8/Fn1/Atp1b1/Abl2/Abl1/Hspa5/Lrp4/Bcl2l11/Tm4sf1/Notch2/Vcam1/Sfrp2/Wls/Ccn1/Lmo4/Sema3c/Ski/Ug…	132
GO:0051403	stress-activated MAPK cascade	38/1279	231/16782	5.21259e-06	0.000185529	0.000144505	Dusp3/Map2k3/Mapk9/Sfrp4/Ripk1/Gadd45g/Wnt5a/Dlg1/App/Igfbp6/Vegfa/Eif2ak2/Hipk3/Sfrp2/Nfkb1/Fktn/Dusp16/Pycard/Tirap/Myd88/Mdfi/Mid1/Gadd45a/Tnfrsf23/Dusp10/Ankrd6/Inava/Zc3h12a/Mapk10/Gdf6/Ezr/Mapk11/Nod2/Ptk2b/Irak4/Taok3/Cav3/Mfhas1	38
GO:0001558	regulation of cell growth	58/1279	416/16782	5.25223e-06	0.000186158	0.000144994	Brat1/Rnd2/Tgfb1/Cdkn1b/Cd44/Gdi1/Mapt/Trpv2/Ddx39b/Trip10/Igf1/Igfbp3/Wnt5a/Col14a1/Bcl6/Cdkn1a/Tnfrsf12a/Vegfa/Mlst8/Igfbp5/Fn1/Actr3/Abl1/Ccn5/Zmat3/Sfrp2/Sdcbp/Cdkn2c/Sema3c/Draxin/Ulk1/Vgll4/Sema4b/Pak1/Rbm10/Fgf13/Clasp2/Dcbld2/Prdm4/Igfbp7/Enpp1/Sema7a/Smurf1/Phb1/Sema3d/Trim46/Bst2/Msx1/Bdnf/Sertad2/Gja1/Gas1/Sertad3/Sema3b/Ptk2b/Akap6/Cav3/Cacng7	58
GO:1905477	positive regulation of protein localization to membrane	23/1279	108/16782	5.34174e-06	0.000188541	0.000146851	Arpc2/Epha2/Stac2/Myo1c/Dlg1/Pmaip1/Actr3/Lrp4/Pik3ca/Ptn/Tcaf2/C2cd5/Pak1/Acsl3/Clasp2/Myo5a/Ccl2/Tcaf1/Ramp3/Arf6/Lgals3/Ezr/Ank3	23
GO:0060420	regulation of heart growth	19/1279	79/16782	5.37356e-06	0.000188877	0.000147113	Tbx2/Ddx39b/Trip10/Hey2/Dusp6/Igf1/Gata4/Zfpm2/Col14a1/Vgll4/Pak1/Fgfr2/Rbm10/Tgfbr2/Gja1/Mapk11/Akap6/Erbb4/Cav3	19
GO:0031032	actomyosin structure organization	36/1279	214/16782	5.44899e-06	0.000190737	0.000148561	Rhoc/Cul3/Cnn2/Wdr1/Epb41l2/Csrp2/Prkar1a/Myh9/Plec/Itgb5/Epb41l3/Tmeff2/Tnnt2/Abl1/Neb/Pdgfra/Lmod2/Iqgap1/Mef2a/Pak1/Dlc1/Ppp1r9a/Clasp2/Six4/Arhgef10l/S100a10/Synpo/S1pr1/Ttn/Pdlim1/Cd47/Ptk2b/Cav3/Tnnt1/Akap13/Arhgef10	36
GO:0032092	positive regulation of protein binding	22/1279	101/16782	5.77598e-06	0.000201351	0.000156828	Ralb/Plk2/Wnt5a/App/Sting1/Tmem132a/Actr3/Spta1/Abl2/Abl1/Mapre3/Lfng/Cald1/Anxa2/Mavs/Plcl2/Agrn/Ticam1/Bdnf/Ide/Flot1/B2m	22
GO:0018108	peptidyl-tyrosine phosphorylation	45/1279	295/16782	5.87332e-06	0.000203905	0.000158818	Itga5/Tgfb1/Cd44/Crlf1/Gprc5b/Psen2/Lrrk1/Dyrk3/Kitl/Igf1/Prmt2/Efemp1/Nedd9/App/Vegfa/Mlst8/Ppp2r5b/Gfra1/Pdgfa/Epha4/Abl2/Abl1/Lrp4/Ehd4/Ptpn1/Sfrp2/Pdgfra/Iqgap1/Mvp/Fgfr2/Jak3/Thy1/Socs5/Il18/Agrn/Isl1/Adora1/Dok7/Gprc5a/Igf2/Prkca/Ghr/Nod2/Ptk2b/Erbb4	45
GO:0032879	regulation of localization	211/1279	2087/16782	6.05921e-06	0.000209052	0.000162827	Rab5b/Axl/Tgfb1/Bicd1/Ralb/Aqp1/Cnn2/Pard6a/Arpc2/Epha2/Ptbp1/Clic1/Psen2/Vac14/Sptbn4/Stc1/Gata2/Cnksr3/Gdi1/Stac2/Ada/Myo1c/Vmp1/Kif3a/Mapt/Adora2b/Trpv2/Scrn1/Scn1b/Atp2b1/Epb41l2/Igf1/Rhbdf1/Acsl6/Mapk9/Igfbp3/Sdc1/Prkar1a/Doc2b/Tac4/Hif1a/Gli3/Sfrp4/Nedd9/Ripk1/Plk2/Vcl/Wnt5a/Jph4/Myh9/Arc/Dlg1/App/Slc38a1/Vegfa/Plin3/Abcg8/Cdh2/C2/Diaph1/Rab27b/Pmaip1/Anxa1/Tmem132a/Ehd1/Gsto1/Cd151/Ecrg4/R…	211
GO:0010634	positive regulation of epithelial cell migration	29/1279	156/16782	6.07094e-06	0.000209052	0.000162827	Sox9/Col18a1/Tgfb1/Aqp1/Amotl1/Gata2/Adora2b/Map2k3/Igf1/Hif1a/Lgmn/Plk2/Wnt5a/Has2/Vegfa/Anxa1/Abl1/Glipr2/Bcar1/Ctsh/Tgfbr2/Clasp2/Jcad/Amot/Zc3h12a/Arf6/Igf2/Prkca/Ptk2b	29
GO:0031346	positive regulation of cell projection organization	60/1279	438/16782	6.36873e-06	0.000218419	0.000170122	Serpinf1/Rnd2/Aqp1/Arpc2/Ptbp1/Gprc5b/Zmynd10/Gdi1/Eps8/Retreg3/Mapt/Trpv2/Scn1b/Actr2/Acsl6/Efemp1/Kat2a/Nedd9/Wnt5a/Washc5/Tiam2/Tnfrsf12a/Vegfa/Ptk7/Ehd1/Ppp2r5b/Baiap2/Fn1/Epha4/Actr3/Abl2/Abl1/Hspa5/Wls/Ptprd/Fscn1/Ptn/Ret/Lrp6/Iqgap1/Pak1/Pak3/Cx3cl1/Ppp1r9a/P2ry2/Ptprf/Zdhhc15/Palm/Trim67/Sema7a/Smurf1/Camk1d/Cdc42ep4/Enc1/Agrn/Cnr1/Fzd1/Bdnf/Septin9/Ptk2b	60
GO:0032872	regulation of stress-activated MAPK cascade	33/1279	190/16782	6.60661e-06	0.000225664	0.000175765	Dusp3/Mapk9/Sfrp4/Ripk1/Gadd45g/Wnt5a/Dlg1/App/Igfbp6/Vegfa/Eif2ak2/Hipk3/Sfrp2/Fktn/Dusp16/Pycard/Tirap/Myd88/Mdfi/Mid1/Gadd45a/Tnfrsf23/Dusp10/Ankrd6/Inava/Zc3h12a/Gdf6/Ezr/Nod2/Ptk2b/Taok3/Cav3/Mfhas1	33
GO:0022409	positive regulation of cell-cell adhesion	47/1279	315/16782	6.74872e-06	0.000229592	0.000178825	Tgfb1/Cd44/Zmiz1/Adam19/Ada/Kitl/Igf1/Stat5b/Gli3/Wnt5a/Has2/Cyrib/Bcl6/Anxa1/Capn1/Gpam/Adam8/Podxl/Cd28/Spta1/Abl2/Abl1/Vcam1/Ppp3ca/Smarcd3/Il4ra/Pycard/Efnb1/Cx3cl1/Jak3/Thy1/Tgfbr2/Ccl2/Cd276/Socs5/H2-DMa/Gcnt1/Il18/Dusp10/Shb/Igf2/Fut4/Cd47/Flot1/B2m/Cd59b/Ank3	47
GO:0006811	monoatomic ion transport	120/1279	1063/16782	6.80528e-06	0.00023059	0.000179602	Cldn15/Tgfb1/Cdkn1b/Large1/Aqp1/Slc1a3/Atp6v1b2/Clic1/Psen2/Sptbn4/Cdh23/Tmem175/Stc1/Cnksr3/Steap1/Steap2/Stac2/Slc12a7/Vmp1/Trpv2/Scn1b/Atp2b1/Igf1/Slc5a8/Atp2a3/Ripk1/Slc4a7/Jph4/Arc/Dlg1/App/Slc38a1/Gabrr2/Slc22a3/Diaph1/Gsto1/Sfxn3/Atp1b1/Slc25a25/Kcnj3/Abl1/Ppp3ca/Bspry/Pde4b/Lrrc38/Tcaf2/Pcyox1/Slc6a6/Itpr2/Fkbp4/Ttyh1/Nipa2/Fgf13/Atp2b3/Ednra/Cx3cl1/Jak3/Panx1/Usp2/Thy1/Grik4/Ubash3b/Nedd…	120
GO:0007155	cell adhesion	146/1279	1350/16782	6.94998e-06	0.000234288	0.000182482	Itga5/Sox9/Col18a1/Cldn15/Axl/Tgfb1/Lamb1/Dusp3/Cd44/Fblim1/Arpc2/Epha2/Actn3/Chrd/Hapln4/Zmiz1/Adam19/Cdh23/Adgrl1/Csf1/Actn1/Lama5/Ada/Vmp1/Ptprk/Kitl/Igf1/Nrcam/Prkar1a/Stat5b/Smoc1/Gli3/Nedd9/Vcl/Wnt5a/Has2/Col14a1/Cyrib/Myh9/Bcl6/Dlg1/Itgb5/App/Thbs2/Tnfrsf12a/Tnfrsf21/Vegfa/Ptk7/Cdh2/Anxa1/Tjp2/Capn1/Gpam/Slk/Itgb8/Itga7/Mip/Adam8/Podxl/Cd28/Fn1/Epha4/Spta1/Atp1b1/Abl2/Lamb3/Apbb1ip/Lamc3/A…	146
GO:0032271	regulation of protein polymerization	34/1279	199/16782	6.96973e-06	0.000234288	0.000182482	Cdkn1b/Arpc2/Capza2/Eps8/Myo1c/Mapt/Cyrib/Dlg1/Mlst8/Svil/Capn1/Add3/Baiap2/Actr3/Spta1/Abl1/Mapre3/Lmod2/Fkbp4/Vasp/Pak1/Pycard/Pak3/Kank1/Ppp1r9a/Clasp2/Plekhg2/Arhgap18/Cdc42ep4/Arf6/Capg/Ptk2b/Tubb4a/Cav3	34
GO:0018212	peptidyl-tyrosine modification	45/1279	297/16782	7.02904e-06	0.000235348	0.000183308	Itga5/Tgfb1/Cd44/Crlf1/Gprc5b/Psen2/Lrrk1/Dyrk3/Kitl/Igf1/Prmt2/Efemp1/Nedd9/App/Vegfa/Mlst8/Ppp2r5b/Gfra1/Pdgfa/Epha4/Abl2/Abl1/Lrp4/Ehd4/Ptpn1/Sfrp2/Pdgfra/Iqgap1/Mvp/Fgfr2/Jak3/Thy1/Socs5/Il18/Agrn/Isl1/Adora1/Dok7/Gprc5a/Igf2/Prkca/Ghr/Nod2/Ptk2b/Erbb4	45
GO:0060675	ureteric bud morphogenesis	16/1279	60/16782	7.11031e-06	0.000236202	0.000183973	Sox9/Tgfb1/Pgf/Cd44/Lama5/Gli3/Dlg1/Vegfa/Eya1/Six4/Tmem59l/Dchs1/Hoxa11/Timeless/Hs3st3a1/Lgr4	16
GO:0090497	mesenchymal cell migration	16/1279	60/16782	7.11031e-06	0.000236202	0.000183973	Lama5/Kitl/Hif1a/Cdh2/Nrp2/Fn1/Sema3c/Ret/Sema4b/Efnb1/Ednra/Sema7a/Sema3d/Isl1/Sema3b/Erbb4	16
GO:0055006	cardiac cell development	23/1279	110/16782	7.38653e-06	0.000244419	0.000190373	Large1/Ddx39b/Trip10/Hey2/Igf1/Gata4/Col14a1/Plec/Vegfa/Neb/Pdlim5/Sgcb/Pdgfra/Mef2a/Pak1/Rbm10/Prickle1/Alpk3/Isl1/Ttn/Akap6/Cav3/Akap13	23
GO:0050803	regulation of synapse structure or activity	45/1279	298/16782	7.68268e-06	0.000252697	0.000196821	Psen2/Adgrl1/Actr2/Nrcam/Rps6ka5/Nedd9/Wnt5a/Arc/App/Thbs2/Cdh2/Baiap2/Nrp2/Epha4/Actr3/Abl1/Lrp4/Adgrl2/Pdlim5/Ptprd/Ptn/Pak3/Vps35/Cntnap4/Nedd4/Ppp1r9a/Ptprf/Arhgap44/Zdhhc15/Six4/Lrrn1/Tanc1/Grid1/Agrn/Arf6/Fzd1/C1ql1/Lrtm1/Abhd17b/Flrt2/Bdnf/Prkca/Flrt3/Septin11/Ptk2b	45
GO:0060993	kidney morphogenesis	20/1279	88/16782	7.72179e-06	0.000252697	0.000196821	Sox9/Tgfb1/Pgf/Cd44/Lama5/Gli3/Dlg1/Vegfa/Eya1/Ppp3ca/Six4/Fras1/Tmem59l/Dchs1/Hoxa11/Gcnt1/Timeless/Hs3st3a1/Lgr4/Erbb4	20
GO:0007163	establishment or maintenance of cell polarity	37/1279	226/16782	7.7262e-06	0.000252697	0.000196821	Aqp1/Wdr1/Pard6a/Amotl1/Kif3a/Igf1/Actr2/Wnt5a/Spry2/Cyrib/Myh9/Dlg1/Ptk7/Eya1/Actr3/Abl2/Frmd4a/Abl1/Fscn1/Pak1/Fgf13/Crtam/Kank1/Clasp2/BC034090/Prickle1/Ctnna1/Rhou/Amot/Arf6/Ust/Gja1/Ezr/Plekhg3/Pdlim1/Ptk2b/Ank3	37
GO:0038127	ERBB signaling pathway	24/1279	118/16782	7.78051e-06	0.000253495	0.000197442	Raf1/Sox9/Tgfb1/Dusp3/Ralb/Psen2/Rhbdf1/Efemp1/Lgmn/Spry2/Abl2/Abl1/Snx5/Bcar3/Iqgap1/Mvp/Bcar1/Ptprf/Prickle1/Socs5/Gprc5a/Ptk2b/Erbb4/Btc	24
GO:0060541	respiratory system development	38/1279	235/16782	7.87062e-06	0.000255448	0.000198964	Tbx2/Sox9/Tgfb1/Psen2/Lama5/Ada/Igf1/Tns3/Gli3/Gata4/Wnt5a/Spry2/Zfpm2/Vegfa/Ptk7/Lox/Lipa/Pdgfa/Rdh10/Eya1/Igfbp5/Ski/Pdgfra/Lrp6/Mgp/Kras/Disp1/Fgfr2/Smpd3/Ctsh/Tgfbr2/Six4/Timeless/Hs6st1/Msx1/Fkrp/Hopx/Hhip	38
GO:0010463	mesenchymal cell proliferation	15/1279	54/16782	7.94052e-06	0.000255624	0.0001991	Tbx2/Sox9/Chrd/Prkar1a/Wnt5a/Pdgfa/Ptn/Lrp6/Fgfr2/Tgfbr2/Dchs1/Prrx2/Isl1/Msx1/Gas1	15
GO:0003151	outflow tract morphogenesis	19/1279	81/16782	7.9526e-06	0.000255624	0.0001991	Tbx2/Hey2/Hif1a/Gata4/Wnt5a/Zfpm2/Vegfa/Eya1/Nrp2/Sfrp2/Sema3c/Lrp6/Fgfr2/Ednra/Nedd4/Tgfbr2/Prickle1/Isl1/Fzd1	19
GO:0055021	regulation of cardiac muscle tissue growth	18/1279	74/16782	7.96655e-06	0.000255624	0.0001991	Tbx2/Ddx39b/Trip10/Hey2/Igf1/Gata4/Zfpm2/Col14a1/Vgll4/Pak1/Fgfr2/Rbm10/Tgfbr2/Gja1/Mapk11/Akap6/Erbb4/Cav3	18
GO:0002683	negative regulation of immune system process	65/1279	491/16782	8.30695e-06	0.000264654	0.000206134	Sox9/Axl/Tgfb1/Dusp3/Cnn2/Cd44/Gata2/Ada/Kitl/Igf1/Prkar1a/Id2/Sec14l1/Gli3/Erbin/Tsc22d1/Mettl3/Bcl6/Dlg1/Tnfrsf21/Anxa1/Tjp2/Gpam/Fn1/Rassf5/Pag1/Samhd1/Svep1/Clec2d/Il4ra/Cx3cl1/Jak3/Thy1/Ubash3b/Crtam/Fbxl2/Rnf125/Tmem131l/Isg15/Cd276/Socs5/Tap1/Zdhhc18/Inpp4b/Plcl2/Dusp10/Stat2/Milr1/Adora1/Zc3h12a/Cnr1/Rin3/Bst2/Tob2/Igf2/Smcr8/Lgr4/Lgals3/Ezr/Cd47/Nod2/Socs6/Gpx1/Cd59b/Mfhas1	65
GO:0006469	negative regulation of protein kinase activity	33/1279	192/16782	8.31048e-06	0.000264654	0.000206134	Prkar2b/Cdkn1b/Dusp3/Psen2/Prkar1a/Prkch/Gadd45g/Spry2/Plec/Cdkn1a/Abl1/Hipk3/Ptpn1/Sfrp2/Cdkn2c/Lrp6/Dusp16/Nr2f2/Mvp/Pycard/Thy1/Ubash3b/Pkig/Gadd45a/Socs5/Dusp10/Rasip1/Shb/Gprc5a/Hexim1/Smcr8/Prkca/Cav3	33
GO:0048732	gland development	56/1279	403/16782	8.40922e-06	0.000266796	0.000207802	Tbx2/Raf1/Sox9/Serpinf1/Tgfb1/Cdkn1b/Cul3/Cd44/Epha2/Psen2/Csf1/Gata2/Lama5/Ada/Arid5b/Igf1/Id2/Stat5b/Hif1a/Gli3/Wnt5a/Ly6e/Vegfa/Lbh/Anxa1/Lipa/Capn1/Pdgfa/Igfbp5/Abl1/Bcl2l11/Pik3ca/Notch2/Nfkb1/Wls/Lmo4/Sema3c/Pdgfra/Ptn/Lrp6/Fkbp4/Fgfr2/Ednra/Tgfbr2/Six4/Il18/Igsf3/Isl1/Arf6/Onecut2/Msx1/Igf2/Gja1/Erbb4/Cav3/Gpx1	56
GO:0072171	mesonephric tubule morphogenesis	16/1279	61/16782	8.96289e-06	0.000283301	0.000220657	Sox9/Tgfb1/Pgf/Cd44/Lama5/Gli3/Dlg1/Vegfa/Eya1/Six4/Tmem59l/Dchs1/Hoxa11/Timeless/Hs3st3a1/Lgr4	16
GO:0033674	positive regulation of kinase activity	54/1279	385/16782	9.2471e-06	0.000289569	0.00022554	Axl/Tgfb1/Cdkn1b/Ralb/Epha2/Gprc5b/Tsacc/Csf1/Map2k3/Kitl/Igf1/Tom1l1/Camkk1/Nedd9/Wnt5a/Dlg1/App/Cdkn1a/Vegfa/Telo2/Adam8/Pdgfa/Epha4/Abl1/Ptpn1/Pik3ca/Notch2/Ccn1/Lmo4/Mapre3/Pdgfra/Camkk2/Ret/Kras/Iqgap1/Pak1/Fgfr2/Tirap/Ppp1r9a/Phb1/Il18/Agrn/Adora1/Dok7/Fzd5/Magi3/Ghr/Nod2/Gckr/Ptk2b/Taok3/Akap6/Erbb4/Akap13	54
GO:0030326	embryonic limb morphogenesis	25/1279	127/16782	9.28582e-06	0.000289569	0.00022554	Tbx2/Hoxa10/Hoxc11/Psen2/Gli3/Wnt5a/Fzd6/Hoxc10/Rdh10/Lrp4/Bcl2l11/Notch2/Sfrp2/Ski/Lrp6/Fras1/Prickle1/Hoxa11/Lmx1b/Prrx2/Alx4/Msx1/Gja1/Gas1/Bpnt2	25
GO:0035113	embryonic appendage morphogenesis	25/1279	127/16782	9.28582e-06	0.000289569	0.00022554	Tbx2/Hoxa10/Hoxc11/Psen2/Gli3/Wnt5a/Fzd6/Hoxc10/Rdh10/Lrp4/Bcl2l11/Notch2/Sfrp2/Ski/Lrp6/Fras1/Prickle1/Hoxa11/Lmx1b/Prrx2/Alx4/Msx1/Gja1/Gas1/Bpnt2	25
GO:0043583	ear development	36/1279	219/16782	9.29793e-06	0.000289569	0.00022554	Tbx2/Sox9/Cdkn1b/Insig2/Eya4/Cdh23/Gata2/Kif3a/Hey2/Igf1/Tshr/Gli3/Slc4a7/Wnt5a/Spry2/Fzd6/Ptk7/Rdh10/Eya1/Epha4/Bcl2l11/Fgfr2/Ednra/Bmper/Six4/Igfbp7/Dchs1/Enpp1/H2-DMa/Prrx2/Atp8b1/Msx1/Bdnf/Pcdh15/Gas1/Kcnma1	36
GO:0002252	immune effector process	77/1279	614/16782	9.37684e-06	0.000290957	0.000226621	Axl/Tgfb1/Relb/Stat3/Wdr1/Gprc5b/Psen2/St3gal1/Gata2/Ptgds/Ada/Adora2b/Tac4/Stat5b/Gadd45g/Wnt5a/Cyrib/Litaf/Bcl6/Plec/Dlg1/App/C2/Anxa1/Lipa/Cd28/Mr1/Apbb1ip/Abl1/Stard7/Notch2/Svep1/Rnf19b/Lfng/Aplf/Clec2d/Ctsc/Il4ra/Pycard/Jak3/Panx1/Crtam/Tirap/Ctsh/Myd88/Scn11a/Ccl2/Socs5/Tap1/Enpp1/Mavs/H2-DMa/Sema7a/Dock10/Phb1/Plcl2/Il18/Stx11/Dusp10/Milr1/Lat2/Inava/Zc3h12a/Shb/Fzd5/Bst2/Ticam1/Igf2/Lgal…	77
GO:0150115	cell-substrate junction organization	22/1279	104/16782	9.52359e-06	0.000294432	0.000229327	Itga5/Dusp3/Actn3/Actn1/Ptprk/Vcl/Myh9/Plec/Vegfa/Slk/Fn1/Abl1/Iqgap1/Dlc1/Thy1/Clasp2/Prickle1/S100a10/Arf6/Tns1/Ptk2b/Peak1	22
GO:0007405	neuroblast proliferation	19/1279	82/16782	9.62037e-06	0.000296342	0.000230815	Tead3/Tgfb1/Hapln4/Gata2/Acsl6/Hif1a/Gli3/Vegfa/Notch2/Smarcd3/Ptn/Lrp6/Fgfr2/Fgf13/Cx3cl1/Ctnna1/Kctd11/Bdnf/Hhip	19
GO:0007517	muscle organ development	49/1279	338/16782	9.68359e-06	0.000297209	0.00023149	Tgfb1/Large1/Actn3/Lama5/Hey2/Plagl1/Popdc3/Arid5b/Gata4/Wnt5a/Zfpm2/Plec/Ly6e/Svil/Lox/Tnnt2/Ppp3ca/Fktn/Ski/Sgcb/Lrp6/Kras/Nr2f2/Nupr1/Disp1/Fgfr2/Ednra/Usp2/Scn11a/Scx/Gpc1/Six4/Alx4/Mettl8/Isl1/Fzd1/S1pr1/Eid2/Msx1/Bdnf/Igf2/Fkrp/Gja1/Ttn/Bmal1/Flot1/Mkx/Gpx1/Med20	49
GO:0050731	positive regulation of peptidyl-tyrosine phosphorylation	30/1279	168/16782	9.73781e-06	0.000297794	0.000231946	Itga5/Tgfb1/Cd44/Crlf1/Gprc5b/Lrrk1/Kitl/Igf1/Nedd9/App/Vegfa/Mlst8/Gfra1/Epha4/Abl1/Lrp4/Ehd4/Ptpn1/Pdgfra/Iqgap1/Il18/Agrn/Isl1/Adora1/Dok7/Igf2/Ghr/Nod2/Ptk2b/Erbb4	30
GO:0070302	regulation of stress-activated protein kinase signaling cascade	33/1279	194/16782	1.04092e-05	0.000317182	0.000247047	Dusp3/Mapk9/Sfrp4/Ripk1/Gadd45g/Wnt5a/Dlg1/App/Igfbp6/Vegfa/Eif2ak2/Hipk3/Sfrp2/Fktn/Dusp16/Pycard/Tirap/Myd88/Mdfi/Mid1/Gadd45a/Tnfrsf23/Dusp10/Ankrd6/Inava/Zc3h12a/Gdf6/Ezr/Nod2/Ptk2b/Taok3/Cav3/Mfhas1	33
GO:0003012	muscle system process	57/1279	416/16782	1.07155e-05	0.000325345	0.000253405	Tbx2/Large1/Irag1/Actn3/Psen2/Stc1/Stac2/Ada/Adora2b/Map2k3/Scn1b/Ddx39b/Trip10/Hey2/Atp2b1/Igf1/Gata4/Col14a1/Dlg1/Igfbp5/Tnnt2/Atp1b1/Gatm/Pik3ca/Ppp3ca/Pdlim5/Tpm2/Pde4b/Lmod2/Cald1/Mef2a/Pak1/Rbm10/Fgf13/Ednra/Smpd3/Trpa1/Atp1a1/Scn11a/Chrnb1/Agrn/Sln/Adora1/Pla2g6/Zc3h12a/Chrm3/Kcne4/Fkrp/Arhgap42/Prkca/Ttn/Calcrl/Akap6/Cav3/Kcnma1/Tnnt1/Akap13	57
GO:0050865	regulation of cell activation	79/1279	637/16782	1.08169e-05	0.000327249	0.000254887	Tcf7/Axl/Tgfb1/Dusp3/Cd44/Zmiz1/Gata2/Ada/Adora2b/Kitl/Igf1/Prkar1a/Id2/Kat2a/Stat5b/Gli3/Nedd9/Wnt5a/Mettl3/Cyrib/Bcl6/Dlg1/Cdkn1a/Tnfrsf21/Anxa1/Gpam/Adam8/Pdgfa/Cd28/Fn1/Rassf5/Spta1/Abl2/Abl1/Pag1/Vcam1/Ppp3ca/Lmo4/Smarcd3/Pdgfra/Aplf/Ctsc/Il4ra/Pycard/Efnb1/Cx3cl1/Jak3/Thy1/Ubash3b/Crtam/Tirap/Plscr1/Tgfbr2/Myd88/Tmem131l/Ccl2/Cd276/Socs5/H2-DMa/Il18/Dusp10/Milr1/Sh3kbp1/Ptpre/Zc3h12a/Ctla2a…	79
GO:0060021	roof of mouth development	20/1279	90/16782	1.10586e-05	0.000333371	0.000259656	Tbx2/Insig2/Arid5b/Sgpl1/Gli3/Wnt5a/Dlg1/Itgb8/Schip1/Ski/Pdgfra/Lrp6/Tgfbr2/Tiparp/Fras1/Satb2/Alx4/Fzd1/Msx1/Gas1	20
GO:0043412	macromolecule modification	297/1279	3127/16782	1.11165e-05	0.00033393	0.000260092	Brat1/Raf1/Itga5/Sox9/Kctd10/Axl/Tgfb1/Prkar2b/Cdkn1b/Keap1/Dusp3/Cul3/Large1/Ralb/Pgf/Cd44/Mprip/Por/Pard6a/Epha2/Ptbp1/Mettl1/Zmiz1/Crlf1/Gprc5b/Apobec3/Tsacc/Psen2/Sptbn4/Cad/St3gal1/Csf1/Gata2/Lrrk1/Cnksr3/Dyrk3/Myo1c/Eya2/Ksr1/Kif3a/Mapt/Dusp14/Map2k3/Tmem129/Krt10/Ptprk/P4ha1/Dusp6/Kitl/Igf1/Prmt2/Mapk9/Igfbp3/Efemp1/Tom1l1/Prkar1a/Rffl/Trim47/Camkk1/Kat2a/Prkch/Hif1a/Rps6ka5/Mtr/Nedd9/Ripk…	297
GO:0055017	cardiac muscle tissue growth	22/1279	105/16782	1.11932e-05	0.000335046	0.000260961	Tbx2/Ddx39b/Trip10/Hey2/Igf1/Prkar1a/Gata4/Zfpm2/Col14a1/Pdlim5/Vgll4/Pak1/Fgfr2/Rbm10/Tgfbr2/S1pr1/Gja1/Mapk11/Akap6/Erbb4/Cav3/Akap13	22
GO:0048568	embryonic organ development	62/1279	466/16782	1.14231e-05	0.000340721	0.000265381	Tbx2/Sox9/Tcf7/Col18a1/Hoxc11/Tead3/Tgfb1/Insig2/Epha2/Chrd/Eya4/Cdh23/Gata2/Ada/Kif3a/Hey2/Kitl/Id2/Tshr/Hif1a/Vash1/Gli3/Gata4/Wnt5a/Spry2/Fzd6/Zfpm2/Dlg1/Vegfa/Ptk7/Pdgfa/Rdh10/Eya1/Notch2/Vcam1/Ccn1/Pdgfra/Lrp6/Nr2f2/Fgfr2/Ednra/Tgfbr2/Syde1/Mdfi/Six4/Hoxc9/Prickle1/Enpp1/Vash2/Hoxa11/Satb2/Pbx3/Prrx2/Alx4/Fzd5/Hs6st1/Msx1/Igf2/Gja1/Slc39a1/Pcdh15/Gas1	62
GO:0035051	cardiocyte differentiation	31/1279	178/16782	1.17613e-05	0.000349578	0.000272279	Tbx2/Tgfb1/Large1/Ddx39b/Trip10/Hey2/Igf1/Kat2a/Gata4/Col14a1/Plec/Vegfa/Neb/Vcam1/Pdlim5/Sema3c/Sgcb/Pdgfra/Lrp6/Mef2a/Pak1/Rbm10/Ednra/Prickle1/AW551984/Alpk3/Isl1/Ttn/Akap6/Cav3/Akap13	31
GO:0051234	establishment of localization	383/1279	4180/16782	1.1925e-05	0.000353205	0.000275105	Raf1/Rab5b/Cldn15/Ipo4/Axl/Tgfb1/Cdkn1b/Bicd1/Stat3/Cavin1/Cul3/Large1/Tmed4/Ralb/Aqp1/Cnn2/Cd44/Slc1a3/Pard6a/Atp6v1b2/Arpc2/Tmem147/Steep1/Ptbp1/Cdt1/Chrd/Clic1/Trappc2b/Tmem184b/Tnpo1/Snap47/Psen2/Vac14/Sptbn4/Cdh23/Tmem175/Tex261/Stc1/Gata2/Ptgds/Cnksr3/Gdi1/Steap1/Steap2/Stac2/Ada/Slc12a7/Myo1c/Eya2/Vmp1/Kif3a/Mapt/Adora2b/Trpv2/Scrn1/Scn1b/Tmem129/Ddx39b/Trip10/Lrp11/Atp2b1/Igf1/Slc5a8/Actr…	383
GO:0030155	regulation of cell adhesion	92/1279	775/16782	1.22807e-05	0.000362381	0.000282251	Itga5/Sox9/Tgfb1/Lamb1/Dusp3/Cd44/Arpc2/Epha2/Chrd/Zmiz1/Adam19/Csf1/Lama5/Ada/Kitl/Igf1/Prkar1a/Stat5b/Smoc1/Gli3/Nedd9/Vcl/Wnt5a/Has2/Cyrib/Myh9/Bcl6/Dlg1/Tnfrsf21/Vegfa/Anxa1/Capn1/Gpam/Slk/Mip/Adam8/Podxl/Cd28/Fn1/Epha4/Spta1/Abl2/Apbb1ip/Abl1/Hsd17b12/Pag1/Vcam1/Ppp3ca/Ccn1/Smarcd3/Ptn/Ret/Iqgap1/Il4ra/Pycard/Efnb1/Dlc1/Cx3cl1/Jak3/Bcar1/Thy1/Ubash3b/Crtam/Tgfbr2/Kank1/Clasp2/Tmem131l/Ccl2/C…	92
GO:0042060	wound healing	49/1279	341/16782	1.23391e-05	0.000362381	0.000282251	Axl/Aqp1/Cnn2/Cd44/Elk3/Gata2/Igf1/Hif1a/Gata4/Wnt5a/Fzd6/Myh9/Plec/Cdkn1a/Tnfrsf12a/Vegfa/Ptk7/Anxa1/Papss2/Casp7/Cd151/Pdgfa/Tmeff2/Fn1/Notch2/Ccn1/B4galt1/Pdgfra/Tfpi2/Pak1/Plat/Cx3cl1/Ubash3b/Anxa2/Kank1/Clasp2/Chmp7/Dcbld2/Ccl2/S100a10/Entpd1/Prkca/Tafa5/Arhgap24/Prcp/Cav3/Gpx1/Ano6/Thbd	49
GO:0002694	regulation of leukocyte activation	74/1279	588/16782	1.23631e-05	0.000362381	0.000282251	Tcf7/Axl/Tgfb1/Dusp3/Cd44/Zmiz1/Gata2/Ada/Adora2b/Kitl/Igf1/Prkar1a/Id2/Kat2a/Stat5b/Gli3/Nedd9/Wnt5a/Mettl3/Cyrib/Bcl6/Dlg1/Cdkn1a/Tnfrsf21/Anxa1/Gpam/Adam8/Cd28/Fn1/Rassf5/Spta1/Abl2/Abl1/Pag1/Vcam1/Ppp3ca/Smarcd3/Aplf/Ctsc/Il4ra/Pycard/Efnb1/Cx3cl1/Jak3/Thy1/Crtam/Tirap/Plscr1/Tgfbr2/Myd88/Tmem131l/Ccl2/Cd276/Socs5/H2-DMa/Il18/Dusp10/Milr1/Sh3kbp1/Ptpre/Zc3h12a/Ctla2a/Cnr1/Shb/Ticam1/Igf2/Lgal…	74
GO:0061448	connective tissue development	43/1279	285/16782	1.24154e-05	0.000362658	0.000282467	Sox9/Tgfb1/Large1/Por/Csf1/Stc1/Arid5b/Igf1/Efemp1/Id2/Kat2a/Sptlc2/Hif1a/Gli3/Wnt5a/Lox/Lipa/Itgb8/Slc25a25/Pik3ca/Sfrp2/Ccn1/Lrp6/Mgp/Bgn/Smpd3/Adamts7/Tgfbr2/Chsy1/Scx/Loxl2/Slc26a2/Enpp1/Hoxa11/Satb2/Prrx2/Msx1/Fkrp/Prkca/Gdf6/Mkx/Bpnt2/Rasal2	43
GO:0060348	bone development	36/1279	222/16782	1.26756e-05	0.000368988	0.000287397	Sox9/Insig2/Large1/Por/Actn3/Stc1/Lrrk1/Igf1/Kat2a/Gli3/Sfrp4/Has2/Lox/Lipa/Tjp2/Papss2/Pdgfa/Notch2/Ski/Lrp6/Fgfr2/Bgn/Smpd3/Adamts7/Tgfbr2/Chsy1/Scx/Dchs1/Enpp1/Hoxa11/Msx1/Gja1/Mapk11/Ano6/Bpnt2/Akap13	36
GO:0043536	positive regulation of blood vessel endothelial cell migration	15/1279	56/16782	1.29022e-05	0.000374073	0.000291358	Col18a1/Tgfb1/Amotl1/Gata2/Map2k3/Igf1/Hif1a/Plk2/Vegfa/Anxa1/Abl1/Jcad/Amot/Igf2/Prkca	15
GO:0090287	regulation of cellular response to growth factor stimulus	45/1279	304/16782	1.29387e-05	0.000374073	0.000291358	Tgfb1/Htra1/Chrd/Myo1c/Hif1a/Sfrp4/Gata4/Wnt5a/Spry2/Vegfa/Lox/Ppp2r5b/Got1/Abl1/Hspa5/Creb3l1/Ptpn1/Notch2/Sfrp2/Ccn1/Sdcbp/Ski/Ulk1/Furin/Bmper/Nedd4/Neo1/Ptprf/Jcad/Gpc1/Tob1/Hjv/Smurf1/Vasn/Cilp/Tmem108/Fzd1/Spred2/Onecut2/Eid2/Msx1/Elapor2/Cav3/Hhip/Cdkn2b	45
GO:0043535	regulation of blood vessel endothelial cell migration	20/1279	91/16782	1.31717e-05	0.000379516	0.000295598	Col18a1/Tgfb1/Epha2/Amotl1/Gata2/Stard13/Map2k3/Igf1/Hif1a/Vash1/Plk2/Vegfa/Anxa1/Abl1/Jcad/Gadd45a/Amot/Igf2/Prkca/Prcp	20
GO:0003401	axis elongation	11/1279	32/16782	1.39318e-05	0.000399711	0.000311327	Sox9/Tgfb1/Wnt5a/Spry2/Ptk7/Rdh10/Sfrp2/Lrp6/Fgfr2/Six4/Prickle1	11
GO:0008015	blood circulation	62/1279	469/16782	1.39718e-05	0.000399711	0.000311327	Tgfb1/Irag1/Psen2/Sptbn4/Stc1/Ada/Adora2b/Map2k3/Scn1b/Hey2/Atp2b1/Id2/Tac4/Hif1a/Gata4/Npr3/Plec/Dlg1/App/Vegfa/Tjp2/Capn1/Add3/Tnnt2/Atp1b1/Abl1/Snx5/Pik3ca/Pde4b/Tbxas1/Nr2f2/Mef2a/Fgf13/Ednra/Cx3cl1/Smpd3/Trpa1/P2ry2/Atp1a1/Ptprm/Dusp5/Gch1/Il18/Amot/Agrn/Isl1/Adora1/Pla2g6/Zc3h12a/Cnr1/Chrm3/Kcne4/Arhgap42/Gja1/Prkca/Ttn/Hopx/Prcp/Akap6/Cav3/Kcnma1/Gpx1	62
GO:1903039	positive regulation of leukocyte cell-cell adhesion	41/1279	268/16782	1.40142e-05	0.000399711	0.000311327	Tgfb1/Cd44/Zmiz1/Ada/Kitl/Igf1/Stat5b/Gli3/Has2/Cyrib/Bcl6/Anxa1/Capn1/Gpam/Adam8/Cd28/Spta1/Abl2/Abl1/Vcam1/Ppp3ca/Smarcd3/Il4ra/Pycard/Efnb1/Jak3/Thy1/Tgfbr2/Ccl2/Cd276/Socs5/H2-DMa/Gcnt1/Il18/Dusp10/Shb/Igf2/Fut4/Cd47/B2m/Cd59b	41
GO:0043069	negative regulation of programmed cell death	105/1279	917/16782	1.4404e-05	0.000408724	0.000318347	Raf1/Zfp385a/Itga5/Sox9/Tcf7/Akr1b1/Tmem161a/Axl/Cdkn1b/Bcl2l12/Aqp1/Cd44/Por/Crlf1/Eya4/Psen2/St3gal1/Gata2/Dyrk3/Ada/Eya2/Trip10/Hey2/Kitl/Igf1/Rffl/Stat5b/Prkch/Hif1a/Lgmn/Gli3/Ripk1/Plk2/Gata4/Wnt5a/Tsc22d1/Naa16/Spry2/Bcl6/Cdkn1a/Vegfa/Eif2ak2/Mlst8/Tmem132a/Gpam/Pycr1/Adam8/Eya1/Casp8/Rhbdd1/Fn1/Abl2/Abl1/Hspa5/Hipk3/Creb3l1/Ptpn1/Pik3ca/Sfrp2/Nfkb1/Ccn1/Draxin/Aldh2/Asns/Lrp6/Kras/Nupr1/Fg…	105
GO:0042110	T cell activation	71/1279	560/16782	1.44267e-05	0.000408724	0.000318347	Tcf7/Tgfb1/Relb/Dusp3/Stat3/Cd44/Zmiz1/Psen2/Ada/Kitl/Igf1/Prkar1a/Kat2a/Stat5b/Gli3/Gadd45g/Mettl3/Cyrib/Myh9/Bcl6/Dlg1/Rabl3/Tnfrsf21/Satb1/Anxa1/Lipa/Gpam/Adam8/Cd151/Cd28/Mr1/Spta1/Abl2/Apbb1ip/Abl1/Pag1/Vcam1/Ppp3ca/Smarcd3/Lfng/Il4ra/Pycard/Elf4/Efnb1/Jak3/Thy1/Crtam/Mpzl2/Nedd4/Tgfbr2/Tmem131l/Ccl2/Cd276/Socs5/Enpp1/H2-DMa/Il18/Stx11/Dusp10/Zc3h12a/Ctla2a/Shb/Fzd5/Igf2/Lgals3/Gja1/Bcl3/Cd4…	71
GO:1903037	regulation of leukocyte cell-cell adhesion	51/1279	363/16782	1.55181e-05	0.000438179	0.000341289	Tgfb1/Dusp3/Cd44/Zmiz1/Ada/Kitl/Igf1/Prkar1a/Stat5b/Gli3/Has2/Cyrib/Bcl6/Dlg1/Tnfrsf21/Anxa1/Capn1/Gpam/Adam8/Cd28/Spta1/Abl2/Abl1/Pag1/Vcam1/Ppp3ca/Smarcd3/Il4ra/Pycard/Efnb1/Jak3/Thy1/Crtam/Tgfbr2/Tmem131l/Ccl2/Cd276/Socs5/H2-DMa/Gcnt1/Il18/Dusp10/Zc3h12a/Shb/Igf2/Fut4/Lgals3/Cd47/Socs6/B2m/Cd59b	51
GO:0099175	regulation of postsynapse organization	25/1279	131/16782	1.62988e-05	0.000458694	0.000357268	Psen2/Actr2/Nrcam/Rps6ka5/Nedd9/Wnt5a/Arc/App/Cdh2/Baiap2/Nrp2/Epha4/Actr3/Pdlim5/Ptprd/Pak3/Vps35/Ppp1r9a/Ptprf/Arhgap44/Zdhhc15/Tanc1/Grid1/Abhd17b/Ptk2b	25
GO:0050770	regulation of axonogenesis	31/1279	181/16782	1.65942e-05	0.000465462	0.000362539	Rnd2/Gdi1/Mapt/Trpv2/Wnt5a/Tiam2/Tnfrsf12a/Vegfa/Cdh2/Fn1/Epha4/Actr3/Vim/Lrp4/Sema3c/Draxin/Ulk1/Ret/Sema4b/Pak1/Fgf13/Pak3/Thy1/Cacna1a/Sema7a/Smurf1/Sema3d/Trim46/Ust/Bdnf/Sema3b	31
GO:0050863	regulation of T cell activation	51/1279	364/16782	1.6745e-05	0.000467874	0.000364418	Tcf7/Tgfb1/Dusp3/Cd44/Zmiz1/Ada/Kitl/Igf1/Prkar1a/Kat2a/Stat5b/Gli3/Mettl3/Cyrib/Bcl6/Dlg1/Tnfrsf21/Anxa1/Gpam/Adam8/Cd28/Spta1/Abl2/Abl1/Pag1/Vcam1/Ppp3ca/Smarcd3/Il4ra/Pycard/Efnb1/Jak3/Thy1/Crtam/Tgfbr2/Tmem131l/Ccl2/Cd276/Socs5/H2-DMa/Il18/Dusp10/Zc3h12a/Ctla2a/Shb/Igf2/Lgals3/Cd47/Socs6/B2m/Cd59b	51
GO:0090596	sensory organ morphogenesis	41/1279	270/16782	1.67907e-05	0.000467874	0.000364418	Tbx2/Sox9/Insig2/Stat3/Large1/Aqp1/Epha2/Eya4/Cdh23/Gata2/Tshr/Hif1a/Gli3/Slc4a7/Wnt5a/Spry2/Fzd6/Vegfa/Ptk7/Pitx3/Eya1/Notch2/Bcar3/Ski/Ptn/Lrp6/Fgfr2/Ednra/Thy1/Ptprm/Six4/Rorb/Enpp1/Prrx2/Hmgn1/Fzd5/Msx1/Bdnf/Pcdh15/Gas1/Fjx1	41
GO:0050673	epithelial cell proliferation	60/1279	452/16782	1.68984e-05	0.000469333	0.000365554	Tbx2/Raf1/Sox9/Serpinf1/Col18a1/Tgfb1/Cdkn1b/Stat3/Pgf/Htra1/Epha2/Gata2/Lama5/Kif3a/Adora2b/Ptprk/Igf1/Igfbp3/Id2/Vash1/Wnt5a/Has2/Dlg1/Cdkn1a/Vegfa/Lipa/Eya1/Igfbp5/Notch2/Sfrp2/B4galt1/Ptn/Lrp6/Nr2f2/Nupr1/Fgfr2/Ednra/Bmper/Ptprm/Jcad/Loxl2/Six4/Ccl2/Vash2/Scarb1/Il18/Dusp10/Hmgn1/Isl1/Pura/Igf2/Lgr4/Gja1/Prkca/Gas1/Nod2/B2m/Erbb4/Gpx1/Cdkn2b	60
GO:0032102	negative regulation of response to external stimulus	55/1279	403/16782	1.70854e-05	0.000472976	0.000368391	Tgfb1/Dusp3/Stat3/Cd44/Htra1/Ada/Ptgis/Igf1/Sec14l1/Erbin/Wnt5a/Mettl3/Nt5c2/Pdgfa/Epha4/Samhd1/Nfkb1/Sema3c/Pdgfra/Clec2d/Sema4b/Nucb2/Elf4/Plat/Vps35/Cx3cl1/Ubash3b/Anxa2/Neo1/Nt5e/Fbxl2/Rnf125/Clasp2/Uaca/Isg15/Cd276/Socs5/Tap1/Zdhhc18/Sema7a/Metrnl/Dusp10/Stat2/Sema3d/Isl1/Adora1/Ctla2a/Rin3/Macir/Igf2/Tafa5/Nod2/Sema3b/Gpx1/Mfhas1	55
GO:0048659	smooth muscle cell proliferation	32/1279	190/16782	1.73458e-05	0.00047862	0.000372787	Akr1b1/Tgfb1/Cdkn1b/Ddx39b/Igf1/Igfbp3/Id2/Stat5b/Hif1a/Npr3/Cdkn1a/Vegfa/Igfbp5/Rgs5/Pik3ca/Pak1/Fgfr2/Rbm10/Ednra/Cx3cl1/Smpd3/Tgfbr2/Myd88/Enpp1/Phb1/Il18/S1pr1/Prkca/Tafa5/Pde1a/Calcrl/Irak4	32
GO:0044057	regulation of system process	71/1279	564/16782	1.83334e-05	0.000504227	0.000392732	Aqp1/Irag1/Actn3/Sptbn4/Stc1/Ada/Adora2b/Scn1b/Ddx39b/Trip10/Hey2/Atp2b1/Igf1/Tac4/Hif1a/Plk2/Gata4/Dlg1/App/Tnfrsf21/Abcg8/Add3/Baiap2/Ecrg4/Igfbp5/Tnnt2/Atp1b1/Abl1/Fabp5/Ppp3ca/Pde4b/Wasf3/Cald1/Abcg2/Tbxas1/Mef2a/Ctsc/Pak1/Stx1b/Rbm10/Fgf13/Ednra/Cx3cl1/Trpa1/Atp1a1/Igsf9b/Dusp5/Inhbb/Gch1/Pbx3/Zfhx2/Agrn/Sln/Isl1/Adora1/Zc3h12a/Tmem108/Chrm3/Kcne4/Arhgap42/Gja1/Prkca/Ttn/Grin2a/Hopx/Ptk2b/Ca…	71
GO:0043066	negative regulation of apoptotic process	102/1279	890/16782	1.84553e-05	0.000505938	0.000394065	Raf1/Zfp385a/Itga5/Sox9/Tcf7/Akr1b1/Tmem161a/Axl/Cdkn1b/Bcl2l12/Aqp1/Cd44/Por/Crlf1/Eya4/Psen2/St3gal1/Gata2/Dyrk3/Ada/Eya2/Trip10/Hey2/Kitl/Igf1/Rffl/Stat5b/Prkch/Hif1a/Lgmn/Gli3/Ripk1/Plk2/Gata4/Wnt5a/Tsc22d1/Naa16/Spry2/Bcl6/Cdkn1a/Vegfa/Eif2ak2/Mlst8/Gpam/Pycr1/Adam8/Eya1/Rhbdd1/Fn1/Abl2/Abl1/Hspa5/Hipk3/Creb3l1/Ptpn1/Pik3ca/Sfrp2/Nfkb1/Ccn1/Draxin/Aldh2/Asns/Lrp6/Kras/Nupr1/Fgfr2/Ednra/Cx3cl…	102
GO:0030041	actin filament polymerization	29/1279	165/16782	1.86149e-05	0.000508669	0.000396192	Arpc2/Capza2/Eps8/Myo1c/Washc5/Cyrib/Dlg1/Mlst8/Svil/Diaph1/Capn1/Add3/Baiap2/Actr3/Spta1/Abl1/Lmod2/Vasp/Pycard/Pak3/Kank1/Ppp1r9a/Micall2/Plekhg2/Arhgap18/Cdc42ep4/Arf6/Capg/Ptk2b	29
GO:0033554	cellular response to stress	187/1279	1844/16782	1.88576e-05	0.000513643	0.000400066	Tbx2/Brat1/Mcts1/Zfp385a/Akr1b1/Tmem161a/Axl/Tgfb1/Top3a/Relb/Bcl2l12/Keap1/Dusp3/Insig2/Rad23a/Fam162a/Stat3/Cul3/Ralb/Aqp1/Cd44/Kptn/Crip1/Epha2/Gtf2h1/Zmiz1/Eya4/Rpa3/Dyrk3/Foxred2/Serinc3/Eya2/Ptgis/Mapt/Map2k3/Tmem129/Ddx39b/Ptprk/Actr2/Mapk9/Ccdc117/Id2/Atp2a3/Kat2a/Prkch/Hif1a/Susd6/Net1/Vash1/Mtr/Sfrp4/Ripk1/Gadd45g/Plk2/Parp8/Rnase4/Wnt5a/Mettl3/Matn2/Bcl6/Plec/Dlg1/App/Igfbp6/Cdkn1a/Pcb…	187
GO:0072657	protein localization to membrane	75/1279	606/16782	1.93898e-05	0.000526445	0.000410038	Tgfb1/Large1/Arpc2/Tmem147/Epha2/Snap47/Sptbn4/Gdi1/Lama5/Stac2/Myo1c/Zdhhc20/Dlg1/Epb41l3/Myl12a/Cdh2/Pmaip1/Ehd1/Frmd8/Actr3/Atp1b1/Hspa5/Lrp4/Ehd4/Pik3ca/Ptn/Tcaf2/Lrp6/C2cd5/Pak1/Stx1b/Gga2/Fgf13/Vps35/Thy1/Anxa2/Gorasp1/Acsl3/Rtp4/Arhgap44/Clasp2/Zdhhc15/Gpc1/Myo5a/Cacna1a/Ccl2/Palm/Tcaf1/Dchs1/Zdhhc18/Tspan14/Cpe/Smurf1/Ramp3/Agrn/S100a10/Adora1/Arf6/Dok7/Tmem88/Mapk10/Gphn/Lgals3/Ezr/Reep1…	75
GO:0010563	negative regulation of phosphorus metabolic process	55/1279	405/16782	1.97017e-05	0.000531507	0.000413981	Tgfb1/Prkar2b/Cdkn1b/Dusp3/Mprip/Pard6a/Psen2/Lrrk1/Cnksr3/Mapt/Dusp6/Igf1/Igfbp3/Prkar1a/Prkch/Gadd45g/Spry2/Plec/Cdkn1a/Pdgfa/Abl1/Dnajc10/Hipk3/Ptpn1/Sfrp2/Cdkn2c/Lrp6/Dusp16/Iqgap1/Nr2f2/Mvp/Pycard/Thy1/Ubash3b/Pkig/Midn/Mgat5/Gadd45a/Socs5/Enpp1/Il18/Dusp10/Zc3h12a/Rasip1/Shb/Spred2/Gprc5a/Entpd1/Hexim1/Smcr8/Prkca/Gckr/Cav3/Mfhas1/Cdkn2b	55
GO:0045936	negative regulation of phosphate metabolic process	55/1279	405/16782	1.97017e-05	0.000531507	0.000413981	Tgfb1/Prkar2b/Cdkn1b/Dusp3/Mprip/Pard6a/Psen2/Lrrk1/Cnksr3/Mapt/Dusp6/Igf1/Igfbp3/Prkar1a/Prkch/Gadd45g/Spry2/Plec/Cdkn1a/Pdgfa/Abl1/Dnajc10/Hipk3/Ptpn1/Sfrp2/Cdkn2c/Lrp6/Dusp16/Iqgap1/Nr2f2/Mvp/Pycard/Thy1/Ubash3b/Pkig/Midn/Mgat5/Gadd45a/Socs5/Enpp1/Il18/Dusp10/Zc3h12a/Rasip1/Shb/Spred2/Gprc5a/Entpd1/Hexim1/Smcr8/Prkca/Gckr/Cav3/Mfhas1/Cdkn2b	55
GO:0007173	epidermal growth factor receptor signaling pathway	21/1279	101/16782	1.99066e-05	0.00053533	0.000416958	Sox9/Tgfb1/Dusp3/Ralb/Psen2/Rhbdf1/Efemp1/Spry2/Abl2/Abl1/Snx5/Bcar3/Iqgap1/Mvp/Bcar1/Ptprf/Prickle1/Socs5/Gprc5a/Ptk2b/Btc	21
GO:0001755	neural crest cell migration	15/1279	58/16782	2.04364e-05	0.000547837	0.000426699	Lama5/Kitl/Hif1a/Nrp2/Fn1/Sema3c/Ret/Sema4b/Efnb1/Ednra/Sema7a/Sema3d/Isl1/Sema3b/Erbb4	15
GO:0045926	negative regulation of growth	38/1279	245/16782	2.0853e-05	0.000557242	0.000434025	Tgfb1/Cdkn1b/Hif1a/Lgmn/Wnt5a/Bcl6/Cdkn1a/Igfbp5/Actr3/Zmat3/Sfrp2/Cdkn2c/Sema3c/Draxin/Ulk1/Vgll4/Sema4b/Pak1/Rbm10/Fgf13/Tgfbr2/Dcbld2/Prdm4/Enpp1/Sema7a/Phb1/Dusp10/Sema3d/Trim46/Bst2/Msx1/Sertad2/Gja1/Gas1/Mapk11/Sertad3/Sema3b/Cav3	38
GO:0048675	axon extension	25/1279	133/16782	2.13623e-05	0.000569057	0.000443227	Gdi1/Mapt/Trpv2/Vcl/Wnt5a/Tnfrsf12a/Vegfa/Nrp2/Raph1/Fn1/Actr3/Abl1/Sema3c/Draxin/Ulk1/Sema4b/Pak1/Ednra/Clasp2/Sema7a/Smurf1/Sema3d/Trim46/Bdnf/Sema3b	25
GO:0043085	positive regulation of catalytic activity	110/1279	980/16782	2.14677e-05	0.000569847	0.000443842	Raf1/Sipa1l2/Rhoc/Axl/Tgfb1/Cdkn1b/Tbc1d8/Fam162a/Stat3/Ralb/Por/Epha2/Gprc5b/Tsacc/Psen2/Csf1/Adora2b/Map2k3/Kitl/Igf1/Mapk9/Tom1l1/Camkk1/Atp2a3/Tshr/Lgmn/Net1/Nedd9/Ripk1/Dcp1a/Wnt5a/Npr3/Adcy4/Dlg1/App/Cdkn1a/Tiam2/Vegfa/Telo2/Pmaip1/Adam8/Pdgfa/Casp8/Epha4/Srgap2/Ralgps2/Abl2/Abl1/Bcl2l11/Ptpn1/Pik3ca/Notch2/Sfrp2/Bcar3/Ccn1/Lmo4/Mapre3/Tbc1d1/Pdgfra/Camkk2/Ret/Kras/Iqgap1/Pak1/Pycard/Fgfr2/…	110
GO:0072028	nephron morphogenesis	17/1279	72/16782	2.15265e-05	0.000569847	0.000443842	Sox9/Tgfb1/Pgf/Cd44/Lama5/Gli3/Dlg1/Vegfa/Eya1/Six4/Tmem59l/Dchs1/Hoxa11/Timeless/Hs3st3a1/Lgr4/Erbb4	17
GO:0003007	heart morphogenesis	40/1279	264/16782	2.23254e-05	0.000589153	0.00045888	Tbx2/Sox9/Tgfb1/Zmiz1/Kif3a/Hey2/Id2/Hif1a/Gata4/Wnt5a/Zfpm2/Has2/Ly6e/Vegfa/Eya1/Nrp2/Tnnt2/Notch2/Sfrp2/Ccn1/Sema3c/Smarcd3/Lrp6/Fgfr2/Dlc1/Ednra/Nedd4/Tgfbr2/Prickle1/Dchs1/Cpe/Isl1/Fzd1/S1pr1/Flrt2/Msx1/Fkrp/Gja1/Ttn/Cav3	40
GO:0043393	regulation of protein binding	35/1279	219/16782	2.28897e-05	0.00060217	0.000469018	Large1/Ralb/Psen2/Pcbd1/Atp2a3/Plk2/Wnt5a/App/Cdkn1a/Sting1/Lox/Tmem132a/Actr3/Spta1/Abl2/Abl1/Fktn/Smarcd3/Mapre3/Lfng/Cald1/Ubash3b/Anxa2/Plscr1/Ptprf/Mavs/Plcl2/Agrn/Ticam1/Ppp1r2/Bdnf/Ide/Hopx/Flot1/B2m	35
GO:0003008	system process	191/1279	1897/16782	2.33409e-05	0.000612137	0.000476782	Tbx2/Zfp385a/Itga5/Sox9/Serpinf1/Akr1b1/Tgfb1/Lamb1/Prkar2b/Cdkn1b/Large1/Aqp1/Wdr1/Slc1a3/Irag1/Actn3/Chrd/Eya4/Psen2/Sptbn4/Cdh23/Stc1/Stac2/Ada/Mapt/Adora2b/Map2k3/Scn1b/Ddx39b/Trip10/Hey2/Atp2b1/Igf1/Eif4ebp2/Nrcam/Id2/Tac4/Kat2a/Hif1a/Lgmn/Nedd9/Plk2/Slc4a7/Gata4/Spry2/Npr3/Jph4/Col14a1/Hoxc10/Plec/Arc/Dlg1/App/Cbr3/Gabrr2/Tnfrsf21/Vegfa/Abcg8/Diaph1/Zfand5/Lipa/Tjp2/Capn1/Add3/Rdh5/Baiap2/M…	191
GO:0043434	response to peptide hormone	50/1279	359/16782	2.37293e-05	0.000620405	0.000483221	Raf1/Insig2/Stat3/Cad/Myo1c/Adora2b/Atp2b1/Igf1/Eif4ebp2/Prkar1a/Stat5b/Tshr/Anxa1/Capn1/Gpam/Gatm/Snx5/Ptpn1/Pik3ca/Bcar3/Ppp3ca/Nfkb1/Slc2a1/Sgcb/C2cd5/Nucb2/Pak1/Eif4ebp1/Ednra/Jak3/Bcar1/Tcf12/Kank1/Ptprf/Myo5a/Leprot/Inhbb/Mgarp/Enpp1/Il18/Stat2/Ptpre/Epm2aip1/Igf2/Prkca/Ghr/Rab31/Ide/Sort1/Rbm4	50
GO:0030308	negative regulation of cell growth	32/1279	193/16782	2.39855e-05	0.000625173	0.000486935	Tgfb1/Cdkn1b/Wnt5a/Bcl6/Cdkn1a/Actr3/Zmat3/Sfrp2/Cdkn2c/Sema3c/Draxin/Ulk1/Vgll4/Sema4b/Pak1/Rbm10/Fgf13/Dcbld2/Prdm4/Enpp1/Sema7a/Phb1/Sema3d/Trim46/Bst2/Msx1/Sertad2/Gja1/Gas1/Sertad3/Sema3b/Cav3	32
GO:0099177	regulation of trans-synaptic signaling	68/1279	538/16782	2.41118e-05	0.000626538	0.000487998	Prkar2b/Stat3/Large1/Slc1a3/Chrd/Snap47/Psen2/Mapt/Adora2b/Igf1/Eif4ebp2/Mapk9/Kat2a/Lgmn/Plk2/Wnt5a/Jph4/Arc/App/Slc38a1/Cdh2/Abhd6/Baiap2/Epha4/Sctr/Abl1/Fabp5/Ppp3ca/Ptprd/Sorcs2/Ptn/Slc6a6/Kras/Pak1/Stx1b/Plat/Vps35/Cntnap4/Grik4/Pde4a/Nedd4/Snx14/Syde1/Ppp1r9a/P2ry2/Arhgap44/Myo5a/Cacna1a/Ccl2/Enpp1/Plcl2/Grid1/Agrn/Adora1/Pla2g6/Itpr3/Tmem108/Synpo/Cnr1/Bdnf/Prkca/Grin2a/Ptk2b/Flot1/Erbb4/N…	68
GO:0030879	mammary gland development	25/1279	134/16782	2.43934e-05	0.000631916	0.000492187	Tbx2/Sox9/Tgfb1/Epha2/Csf1/Igf1/Id2/Stat5b/Hif1a/Gli3/Wnt5a/Vegfa/Lbh/Capn1/Igfbp5/Bcl2l11/Nfkb1/Lrp6/Fgfr2/Tgfbr2/Msx1/Gja1/Erbb4/Cav3/Gpx1	25
GO:0042326	negative regulation of phosphorylation	49/1279	350/16782	2.48736e-05	0.000642391	0.000500346	Tgfb1/Prkar2b/Cdkn1b/Dusp3/Pard6a/Psen2/Lrrk1/Cnksr3/Mapt/Dusp6/Igf1/Igfbp3/Prkar1a/Prkch/Gadd45g/Spry2/Plec/Cdkn1a/Abl1/Dnajc10/Hipk3/Ptpn1/Sfrp2/Cdkn2c/Lrp6/Dusp16/Nr2f2/Mvp/Pycard/Thy1/Ubash3b/Pkig/Midn/Gadd45a/Socs5/Enpp1/Il18/Dusp10/Zc3h12a/Rasip1/Shb/Spred2/Gprc5a/Hexim1/Smcr8/Prkca/Gckr/Cav3/Cdkn2b	49
GO:0051249	regulation of lymphocyte activation	63/1279	488/16782	2.50502e-05	0.000644986	0.000502367	Tcf7/Axl/Tgfb1/Dusp3/Cd44/Zmiz1/Ada/Kitl/Igf1/Prkar1a/Id2/Kat2a/Stat5b/Gli3/Nedd9/Mettl3/Cyrib/Bcl6/Dlg1/Cdkn1a/Tnfrsf21/Anxa1/Gpam/Adam8/Cd28/Rassf5/Spta1/Abl2/Abl1/Pag1/Vcam1/Ppp3ca/Smarcd3/Aplf/Il4ra/Pycard/Efnb1/Jak3/Thy1/Crtam/Tirap/Tgfbr2/Myd88/Tmem131l/Ccl2/Cd276/Socs5/H2-DMa/Il18/Dusp10/Sh3kbp1/Zc3h12a/Ctla2a/Shb/Ticam1/Igf2/Lgals3/Cd47/Nod2/Socs6/B2m/Cd59b/Ulbp1	63
GO:0051099	positive regulation of binding	31/1279	185/16782	2.58507e-05	0.000663579	0.000516848	Tgfb1/Ralb/Cdt1/Igf1/Tns3/Plk2/Wnt5a/App/Sting1/Tmem132a/Epha4/Actr3/Spta1/Abl2/Abl1/Hipk3/Ski/Mapre3/Lfng/Cald1/Anxa2/Mavs/Plcl2/Agrn/S100a10/Isl1/Ticam1/Bdnf/Ide/Flot1/B2m	31
GO:0042733	embryonic digit morphogenesis	16/1279	66/16782	2.62983e-05	0.000673029	0.000524209	Tbx2/Hoxc11/Gli3/Wnt5a/Fzd6/Lrp4/Bcl2l11/Sfrp2/Lrp6/Prickle1/Hoxa11/Alx4/Msx1/Gja1/Gas1/Bpnt2	16
GO:0050767	regulation of neurogenesis	59/1279	449/16782	2.68047e-05	0.000683923	0.000532694	Serpinf1/Rnd2/Tgfb1/Hapln4/Gata2/Gdi1/Mapt/Trpv2/Hey2/Igf1/Actr2/Id2/Prkch/Hif1a/Gli3/Wnt5a/Tiam2/Tnfrsf12a/Vegfa/Pitx3/Baiap2/Fn1/Epha4/Actr3/Vim/Lrp4/Notch2/Ppp3ca/Wls/Ptprd/Sema3c/Smarcd3/Draxin/Ski/Ulk1/Ptn/Kras/Sema4b/Pak1/Fgf13/Pak3/Cx3cl1/Thy1/Anxa2/Gorasp1/Ptprf/Ctnna1/Sema7a/Smurf1/Dusp10/Sema3d/S100a10/Trim46/Kctd11/Bdnf/Bmal1/Sema3b/B2m/Cdkn2b	59
GO:0055007	cardiac muscle cell differentiation	26/1279	143/16782	2.70265e-05	0.000687513	0.00053549	Tgfb1/Large1/Ddx39b/Trip10/Hey2/Igf1/Kat2a/Gata4/Col14a1/Plec/Vegfa/Neb/Pdlim5/Sgcb/Pdgfra/Mef2a/Pak1/Rbm10/Prickle1/AW551984/Alpk3/Isl1/Ttn/Akap6/Cav3/Akap13	26
GO:0007416	synapse assembly	33/1279	203/16782	2.7267e-05	0.000691554	0.000538638	Large1/Hapln4/Adgrl1/Mapt/Wnt5a/App/Thbs2/Cdh2/Actr3/Srgap2/Lrp4/Adgrl2/Sdcbp/Pdlim5/Ptprd/Fgf13/Efnb1/Vps35/Ppp1r9a/Six4/Lrrn1/Cacna1a/Agrn/Arf6/Fzd1/Fzd5/Lrtm1/Flrt2/Bdnf/Prkca/Flrt3/Ptk2b/Erbb4	33
GO:0045765	regulation of angiogenesis	42/1279	285/16782	2.76851e-05	0.000698795	0.000544278	Itga5/Serpinf1/Stat3/Aqp1/Pgf/Epha2/Gata2/Stard13/Ptgis/Hif1a/Vash1/Plk2/Gata4/Wnt5a/Spry2/Thbs2/Tnfrsf12a/Vegfa/Itgb8/Jmjd8/Abl1/Creb3l1/Sfrp2/Ptn/Bmper/Ctsh/Tgfbr2/Ptprm/Jcad/Ccl2/Gadd45a/Vash2/Amot/Isl1/Zc3h12a/Igf2/Lgals3/Prkca/Adam12/Tafa5/Ptk2b/Hhip	42
GO:0006954	inflammatory response	85/1279	717/16782	2.77175e-05	0.000698795	0.000544278	Axl/Tgfb1/Relb/Stat3/Cul3/Large1/Cd44/Epha2/Gprc5b/Psen2/Csf1/Ada/Ptgis/Adora2b/Map2k3/Igf1/Mapk9/Tac4/Stat5b/Hif1a/Rps6ka5/Ripk1/Wnt5a/Bcl6/App/Eif2ak2/Sting1/Anxa1/Lipa/Adam8/Cd28/Fn1/Cers6/Stard7/Ahcy/Notch2/Vcam1/Nfkb1/B4galt1/Ptn/Ctsc/Nupr1/Il4ra/Pycard/Elf4/Adcy7/Vps35/Cx3cl1/Tirap/Plscr1/Nt5e/Fbxl2/Myd88/Scn11a/Uaca/Myo5a/Ccl2/Cd276/Socs5/Enpp1/Mavs/Sema7a/Camk1d/Metrnl/Il18/Dusp10/Isl1/Ad…	85
GO:0001816	cytokine production	95/1279	824/16782	2.84854e-05	0.000716022	0.000557696	Polr3d/Axl/Tgfb1/Relb/Stat3/Cul3/Epha2/Gprc5b/Psen2/Adora2b/Map2k3/Atp2b1/Igf1/Mapk9/Kat2a/Stat5b/Hif1a/Ripk1/Gadd45g/Erbin/Gata4/Wnt5a/Jph4/Cyrib/Litaf/Bcl6/Dlg1/App/Tnfrsf21/Eif2ak2/Sting1/Anxa1/Lipa/Frmd8/Gpam/Itgb8/Adam8/Cd28/Casp8/Fn1/Mr1/Abl2/Abl1/Stard7/Notch2/Nfkb1/Ccn1/Pde4b/Rnf19b/Furin/Iqgap1/Il4ra/Pycard/Elf4/Rnf128/Adcy7/Cx3cl1/Jak3/Panx1/Crtam/Tirap/Myd88/P2ry2/Rnf125/Tmem106a/Ccl2/…	95
GO:0048562	embryonic organ morphogenesis	42/1279	286/16782	3.01164e-05	0.000754782	0.000587885	Tbx2/Sox9/Tcf7/Hoxc11/Insig2/Epha2/Eya4/Cdh23/Gata2/Kif3a/Id2/Tshr/Hif1a/Gli3/Gata4/Wnt5a/Spry2/Fzd6/Dlg1/Ptk7/Rdh10/Eya1/Notch2/Pdgfra/Lrp6/Fgfr2/Ednra/Tgfbr2/Mdfi/Six4/Hoxc9/Enpp1/Hoxa11/Satb2/Prrx2/Alx4/Fzd5/Msx1/Gja1/Slc39a1/Pcdh15/Gas1	42
GO:0050900	leukocyte migration	49/1279	353/16782	3.11586e-05	0.000776728	0.000604978	Tgfb1/Cnn2/Pgf/Wdr1/Csf1/Eps8/Ada/Kitl/Stat5b/Lgmn/Nedd9/Wnt5a/Plec/App/Vegfa/Anxa1/Capn1/Itga7/Adam8/Podxl/Abl2/Abl1/Vcam1/B4galt1/Pde4b/Ptn/Pycard/Ednra/Cx3cl1/Smpd3/Thy1/Crtam/Tirap/Myd88/Ccl2/Enpp1/Gcnt1/Camk1d/Adora1/Rin3/S1pr1/Fut4/Lgals3/Prkca/Cd47/Nod2/Ptk2b/Irak4/Ano6	49
GO:0009628	response to abiotic stimulus	106/1279	945/16782	3.13003e-05	0.000776728	0.000604978	Brat1/Raf1/Sox9/Akr1b1/Tmem161a/Tgfb1/Relb/Fam162a/Stat3/Large1/Aqp1/Cnn2/Pgf/Slc1a3/Crip1/Chrd/Vac14/Ada/Ptgis/Mapt/Trpv2/Lrp11/Ptprk/Igf1/Prmt2/Mapk9/Id2/Tac4/Hif1a/Lgmn/Net1/Gata4/Mettl3/Plec/App/Cdkn1a/Vegfa/Mlst8/Pmaip1/Anxa1/Lipa/Aldh18a1/Casp7/Got1/Adam8/Eya1/Rhbdd1/Epha4/Atp1b1/Abl2/Pik3ca/Sfrp2/Nfkb1/Ptn/Kras/Itpr2/Pak1/Pycard/Rbm3/Eif4ebp1/Plat/Ednra/Usp2/Nedd4/Pygm/Trpa1/Atp1a1/Scn11a/…	106
GO:0044089	positive regulation of cellular component biogenesis	66/1279	522/16782	3.13305e-05	0.000776728	0.000604978	Sox9/Rhoc/Tgfb1/Cdkn1b/Ralb/Aqp1/Arpc2/Epha2/Zmynd10/Adgrl1/Eps8/Myo1c/Mapt/Actr2/Mapk9/Sdc1/Myh9/Dlg1/Thbs2/Vegfa/Mlst8/Ppp2r5b/Baiap2/Actr3/Abl1/Bcl2l11/Adgrl2/Sdcbp/Ptprd/Ulk1/Fscn1/Lmod2/Vasp/Iqgap1/Pak1/Pycard/Cx3cl1/Smpd3/Thy1/Tirap/Myd88/Clasp2/Lrrn1/Isg15/Palm/Mavs/Arhgef10l/Cdc42ep4/Agrn/S100a10/Synpo/Arf6/Rasip1/Lrtm1/Flrt2/Bdnf/Lgals3/Prkca/Flrt3/Cd47/Septin9/Hopx/Ptk2b/Flot1/Cav3/Arhg…	66
GO:0050768	negative regulation of neurogenesis	28/1279	161/16782	3.14236e-05	0.000776728	0.000604978	Tgfb1/Gata2/Gdi1/Id2/Wnt5a/Pitx3/Actr3/Lrp4/Ppp3ca/Sema3c/Draxin/Ski/Ulk1/Ptn/Sema4b/Fgf13/Thy1/Gorasp1/Ctnna1/Sema7a/Dusp10/Sema3d/Trim46/Kctd11/Bdnf/Sema3b/B2m/Cdkn2b	28
GO:0060324	face development	15/1279	60/16782	3.16188e-05	0.000776728	0.000604978	Raf1/Tgfb1/Arid5b/Sgpl1/Wnt5a/Zfand5/Schip1/Ski/Pdgfra/Lrp6/Ednra/Scx/Tiparp/Prickle1/Msx1	15
GO:0071901	negative regulation of protein serine/threonine kinase activity	21/1279	104/16782	3.16591e-05	0.000776728	0.000604978	Prkar2b/Cdkn1b/Prkar1a/Prkch/Spry2/Cdkn1a/Abl1/Hipk3/Ptpn1/Sfrp2/Cdkn2c/Lrp6/Dusp16/Nr2f2/Pycard/Pkig/Gadd45a/Dusp10/Rasip1/Hexim1/Cav3	21
GO:0051668	localization within membrane	82/1279	688/16782	3.17225e-05	0.000776728	0.000604978	Tgfb1/Large1/Arpc2/Tmem147/Epha2/Snap47/Sptbn4/Gdi1/Lama5/Steap2/Stac2/Myo1c/Zdhhc20/Dlg1/Epb41l3/Myl12a/Cdh2/Pmaip1/Ehd1/Frmd8/Ccdc93/Actr3/Atp1b1/Hspa5/Lrp4/Ehd4/Pik3ca/Ndc1/Ptn/Tcaf2/Lrp6/C2cd5/Pak1/Stx1b/Gga2/Fgf13/Vps35/Thy1/Anxa2/Gorasp1/Acsl3/Rtp4/Arhgap44/Clasp2/Zdhhc15/Gpc1/Myo5a/Cacna1a/Ccl2/Palm/Exoc1/Tcaf1/Micall2/Dchs1/Rab11fip3/Zdhhc18/Tspan14/Cpe/Smurf1/Ramp3/Agrn/S100a10/Adora1/Ar…	82
GO:0040013	negative regulation of locomotion	47/1279	334/16782	3.17256e-05	0.000776728	0.000604978	Serpinf1/Tgfb1/Dusp3/Stat3/Cnn2/Chrd/Stc1/Stard13/Ada/Ptprk/Igfbp3/Vash1/Nedd9/Wnt5a/Myh9/Abhd6/Tmeff2/Igfbp5/Epha4/Srgap2/Sfrp2/Sema3c/Ptn/Srgap3/Sema4b/Nr2f2/Stk26/Dlc1/Cx3cl1/Thy1/Kank1/Ptprm/Clasp2/Gadd45a/Tcaf1/Clic4/Ctnna1/Sema7a/Abhd2/Dusp10/Sema3d/Adora1/Rin3/Macir/Bst2/Tafa5/Sema3b	47
GO:0030282	bone mineralization	24/1279	128/16782	3.23448e-05	0.000789605	0.000615008	Sox9/Actn3/Atp2b1/Igf1/Hif1a/Lox/Ccn1/Ptn/Mgp/Fgfr2/Smpd3/Tent5a/Isg15/Cd276/Prickle1/Enpp1/Slc20a2/S1pr1/Fkrp/Lgr4/Sgms2/Gja1/Ptk2b/Ano6	24
GO:0051247	positive regulation of protein metabolic process	136/1279	1279/16782	3.37156e-05	0.000820704	0.00063923	Brat1/Raf1/Itga5/Sox9/Tgfb1/Cdkn1b/Rad23a/Fam162a/Stat3/Cul3/Ralb/Pgf/Cd44/Mprip/Ptbp1/Crlf1/Gprc5b/Tsacc/Psen2/Csf1/Lrrk1/Myo1c/Map2k3/Ddx39b/Kitl/Igf1/Mapk9/Tom1l1/Camkk1/Atp2a3/Prkch/Lgmn/Nedd9/Ripk1/Plk2/Gata4/Wnt5a/Spry2/Mettl3/Myh9/Dlg1/App/Cdkn1a/Vegfa/Mlst8/Telo2/Pmaip1/Gfra1/Adam8/Pdgfa/Casp8/Rhbdd1/Epha4/Rassf5/Vim/Abl1/Hspa5/Lrp4/Ehd4/Bcl2l11/Ptpn1/Pik3ca/Notch2/Sfrp2/Sh3d19/Bcar3/Ccn1…	136
GO:0002685	regulation of leukocyte migration	35/1279	223/16782	3.38194e-05	0.000820871	0.00063936	Tgfb1/Cnn2/Pgf/Csf1/Ada/Kitl/Lgmn/Nedd9/Wnt5a/App/Vegfa/Anxa1/Capn1/Adam8/Abl2/Abl1/Ptn/Pycard/Ednra/Cx3cl1/Smpd3/Thy1/Tirap/Myd88/Ccl2/Gcnt1/Camk1d/Adora1/Rin3/Fut4/Lgals3/Cd47/Nod2/Ptk2b/Ano6	35
GO:0033043	regulation of organelle organization	124/1279	1146/16782	3.51929e-05	0.000851768	0.000663425	Rhoc/Tgfb1/Cdkn1b/Bicd1/Fam162a/Cul3/Ralb/Wdr1/Arpc2/Ptbp1/Zmynd10/Capza2/Eps8/H3f3b/Myo1c/Mapt/Igf1/Mapk9/Tom1l1/Sdc1/Doc2b/Kat2a/Hif1a/Nedd9/Plk2/Wnt5a/Washc5/Cyrib/Dlg1/Pisd/Mlst8/Svil/Cdh2/Diaph1/Pmaip1/Anxa1/Capn1/Add3/Anapc11/Baiap2/Cd28/Tmeff2/Actr3/Spta1/Nek6/Abl1/Neb/Bcl2l11/Pik3ca/Sdcbp/Ptprd/Eif4g3/Smarcd3/Mapre3/Bcl7a/Anapc5/Ulk1/Fscn1/Wasf3/Lmod2/C2cd5/Fkbp4/Vasp/Dpf1/Nupr1/Pak1/Pyca…	124
GO:0007044	cell-substrate junction assembly	20/1279	97/16782	3.53735e-05	0.000853701	0.000664931	Itga5/Dusp3/Actn3/Actn1/Ptprk/Vcl/Myh9/Plec/Vegfa/Slk/Fn1/Abl1/Iqgap1/Dlc1/Thy1/Clasp2/S100a10/Tns1/Ptk2b/Peak1	20
GO:0014032	neural crest cell development	18/1279	82/16782	3.57841e-05	0.000858718	0.000668838	Sox9/Lama5/Kitl/Hif1a/Cdh2/Rdh10/Nrp2/Fn1/Sema3c/Ret/Sema4b/Efnb1/Ednra/Sema7a/Sema3d/Isl1/Sema3b/Erbb4	18
GO:0035023	regulation of Rho protein signal transduction	18/1279	82/16782	3.57841e-05	0.000858718	0.000668838	Kctd10/Cul3/Eps8/Stard13/Tns3/Net1/Arhgef3/Bcl6/Cdh2/Abl2/Abl1/Dlc1/Kank1/Rasip1/Prag1/Arhgap42/Flot1/Akap13	18
GO:0046580	negative regulation of Ras protein signal transduction	14/1279	54/16782	3.72302e-05	0.000888386	0.000691947	Kctd10/Cul3/Rasa4/Tns3/Spry2/Bcl6/Abl2/Dlc1/Kank1/Arhgap44/Trim67/Rasip1/Arhgap42/Arhgap24	14
GO:0072523	purine-containing compound catabolic process	14/1279	54/16782	3.72302e-05	0.000888386	0.000691947	Ada/Nudt4/Nudt12/Nt5c2/Adal/Ahcy/Samhd1/Acat1/Pde4a/Nt5e/Enpp1/Entpd1/Pde1a/Nudt11	14
GO:0048661	positive regulation of smooth muscle cell proliferation	22/1279	113/16782	3.74309e-05	0.000890666	0.000693722	Akr1b1/Tgfb1/Ddx39b/Igf1/Id2/Stat5b/Hif1a/Vegfa/Igfbp5/Pik3ca/Pak1/Fgfr2/Cx3cl1/Smpd3/Tgfbr2/Myd88/Phb1/Il18/S1pr1/Prkca/Calcrl/Irak4	22
GO:0002376	immune system process	222/1279	2277/16782	3.84995e-05	0.000913528	0.000711529	Raf1/Sox9/Rab5b/Polr3d/Tcf7/Axl/Tgfb1/Relb/Dusp3/Stat3/Cnn2/Pgf/Cd44/Wdr1/Zmiz1/Gprc5b/Apobec3/Psen2/St3gal1/Csf1/Gata2/Ptgds/Eps8/Dyrk3/Ada/Serinc3/Myo1c/Adora2b/Kitl/Igf1/Actr2/Prkar1a/Id2/Sec14l1/Tac4/Kat2a/Stat5b/Tshr/Prkch/Hif1a/Lgmn/Gli3/Nedd9/Ripk1/Gadd45g/Erbin/Rnase4/Wnt5a/Tsc22d1/Trim35/Mettl3/Cyrib/Myh9/Litaf/Bcl6/Plec/Dlg1/Rabl3/App/Cdkn1a/Tnfrsf21/Satb1/Vegfa/Eif2ak2/Sting1/C2/Dhx16/…	222
GO:1901342	regulation of vasculature development	42/1279	289/16782	3.86308e-05	0.000914081	0.00071196	Itga5/Serpinf1/Stat3/Aqp1/Pgf/Epha2/Gata2/Stard13/Ptgis/Hif1a/Vash1/Plk2/Gata4/Wnt5a/Spry2/Thbs2/Tnfrsf12a/Vegfa/Itgb8/Jmjd8/Abl1/Creb3l1/Sfrp2/Ptn/Bmper/Ctsh/Tgfbr2/Ptprm/Jcad/Ccl2/Gadd45a/Vash2/Amot/Isl1/Zc3h12a/Igf2/Lgals3/Prkca/Adam12/Tafa5/Ptk2b/Hhip	42
GO:0051058	negative regulation of small GTPase mediated signal transduction	15/1279	61/16782	3.90067e-05	0.000919595	0.000716255	Kctd10/Cul3/Rasa4/Tns3/Spry2/Cyrib/Bcl6/Abl2/Dlc1/Kank1/Arhgap44/Trim67/Rasip1/Arhgap42/Arhgap24	15
GO:0072078	nephron tubule morphogenesis	16/1279	68/16782	3.90809e-05	0.000919595	0.000716255	Sox9/Tgfb1/Pgf/Cd44/Lama5/Gli3/Dlg1/Vegfa/Eya1/Six4/Tmem59l/Dchs1/Hoxa11/Timeless/Hs3st3a1/Lgr4	16
GO:0048771	tissue remodeling	31/1279	189/16782	3.95851e-05	0.000928878	0.000723485	Axl/Epha2/Lrrk1/Igf1/Tns3/Hif1a/Gata4/Npr3/Vegfa/Lipa/Capn1/Adam8/Igfbp5/Notch2/Ppp3ca/Nfkb1/Sema3c/Ptn/Lrp6/Ednra/Ubash3b/Enpp1/Inpp4b/Il18/Tmem64/S1pr1/Fkrp/Lgr4/Gja1/Prkca/Ptk2b	31
GO:0006897	endocytosis	79/1279	661/16782	4.0175e-05	0.000940117	0.000732239	Rab5b/Axl/Tgfb1/Bicd1/Ralb/Cnn2/Cd44/Vac14/Tmem175/Gata2/Steap2/Kif3a/Trip10/Lrp11/Sdc1/Mrc2/Sfrp4/Plk2/Wnt5a/Washc5/Myh9/Arc/App/Vegfa/C2/Diaph1/Rab27b/Anxa1/Ehd1/Lipa/Ifitm3/Cd151/Abl2/Abl1/Ly75/Lrp4/Ehd4/Snx5/Ptpn1/Pik3ca/Ppp3ca/Sdcbp/Ulk1/Lrp6/Pycard/Nedd4/Anxa2/Plscr1/Tgfbr2/Myd88/Marchf3/Snx33/Ccl2/Scarb1/Camk1d/Rhou/Sh3kbp1/Ramp3/Tmem108/Arf6/Ackr3/Rin3/Neurl3/Ldlrad3/Lgals3/Prkca/Ezr/Cd47…	79
GO:0010976	positive regulation of neuron projection development	35/1279	225/16782	4.09042e-05	0.000954544	0.000743476	Serpinf1/Ptbp1/Gprc5b/Retreg3/Mapt/Scn1b/Actr2/Acsl6/Wnt5a/Washc5/Vegfa/Ptk7/Ehd1/Ppp2r5b/Baiap2/Actr3/Abl2/Abl1/Hspa5/Ptn/Ret/Lrp6/Iqgap1/Pak3/Cx3cl1/Ppp1r9a/P2ry2/Zdhhc15/Trim67/Camk1d/Enc1/Cnr1/Fzd1/Bdnf/Ptk2b	35
GO:0050804	modulation of chemical synaptic transmission	67/1279	537/16782	4.15626e-05	0.000967244	0.000753367	Prkar2b/Stat3/Large1/Slc1a3/Chrd/Snap47/Psen2/Mapt/Adora2b/Igf1/Eif4ebp2/Mapk9/Kat2a/Lgmn/Plk2/Wnt5a/Jph4/Arc/App/Slc38a1/Cdh2/Abhd6/Baiap2/Epha4/Sctr/Abl1/Ppp3ca/Ptprd/Sorcs2/Ptn/Slc6a6/Kras/Pak1/Stx1b/Plat/Vps35/Cntnap4/Grik4/Pde4a/Nedd4/Snx14/Syde1/Ppp1r9a/P2ry2/Arhgap44/Myo5a/Cacna1a/Ccl2/Enpp1/Plcl2/Grid1/Agrn/Adora1/Pla2g6/Itpr3/Tmem108/Synpo/Cnr1/Bdnf/Prkca/Grin2a/Ptk2b/Flot1/Erbb4/Ncs1/Kc…	67
GO:0098657	import into cell	97/1279	854/16782	4.21868e-05	0.00097732	0.000761215	Rab5b/Axl/Tgfb1/Bicd1/Ralb/Cnn2/Cd44/Slc1a3/Vac14/Tmem175/Gata2/Steap2/Slc12a7/Kif3a/Trpv2/Trip10/Lrp11/Acsl6/Sdc1/Mrc2/Sfrp4/Plk2/Wnt5a/Washc5/Myh9/Arc/Dlg1/App/Slc38a1/Slc22a3/Vegfa/C2/Diaph1/Rab27b/Anxa1/Ehd1/Lipa/Slc29a2/Ifitm3/Cd151/Atp1b1/Abl2/Kcnj3/Abl1/Ly75/Lrp4/Ehd4/Snx5/Ptpn1/Pik3ca/Ppp3ca/Sdcbp/Slc2a1/Ulk1/Slc6a6/Lrp6/Pycard/Nedd4/Anxa2/Plscr1/Tgfbr2/Myd88/Marchf3/Snx33/Acsl3/Atp1a1/Ca…	97
GO:0010035	response to inorganic substance	57/1279	436/16782	4.22263e-05	0.00097732	0.000761215	Akr1b1/Axl/Cdkn1b/Aqp1/Rasa4/Slc1a3/Crip1/Gdi1/Ada/Mapt/Krt10/Lrp11/Mapk9/Id2/Lgmn/Net1/Mtr/Ripk1/Plec/App/Anxa1/Capn1/Fn1/Tnnt2/Abl1/Gatm/Pik3ca/Ppp3ca/Iqgap1/Mef2a/Stk26/Ednra/Adcy7/Smpd3/Bcar1/Plscr1/Nt5e/Trpa1/Scn11a/Loxl2/Clic4/Enpp1/Gch1/Timeless/Adora1/Itpr3/Zc3h12a/Gphn/Ttn/Pcdh15/Grin2a/Ptk2b/B2m/Kcnma1/Gpx1/Ank3/Bnip3	57
GO:0010595	positive regulation of endothelial cell migration	21/1279	106/16782	4.26191e-05	0.000983724	0.000766203	Col18a1/Tgfb1/Amotl1/Gata2/Adora2b/Map2k3/Igf1/Hif1a/Lgmn/Plk2/Wnt5a/Vegfa/Anxa1/Abl1/Bcar1/Jcad/Amot/Zc3h12a/Igf2/Prkca/Ptk2b	21
GO:0007159	leukocyte cell-cell adhesion	53/1279	397/16782	4.42971e-05	0.00101968	0.000794205	Itga5/Tgfb1/Dusp3/Cd44/Zmiz1/Ada/Kitl/Igf1/Prkar1a/Stat5b/Gli3/Has2/Cyrib/Bcl6/Dlg1/Tnfrsf21/Anxa1/Capn1/Gpam/Adam8/Cd28/Spta1/Abl2/Abl1/Pag1/Vcam1/Ppp3ca/Smarcd3/Il4ra/Pycard/Efnb1/Jak3/Thy1/Crtam/Nt5e/Tgfbr2/Tmem131l/Ccl2/Cd276/Socs5/H2-DMa/Gcnt1/Il18/Dusp10/Zc3h12a/Shb/Igf2/Fut4/Lgals3/Cd47/Socs6/B2m/Cd59b	53
GO:0098609	cell-cell adhesion	93/1279	812/16782	4.44711e-05	0.00102048	0.000794831	Itga5/Sox9/Tgfb1/Lamb1/Dusp3/Cd44/Fblim1/Zmiz1/Adam19/Cdh23/Adgrl1/Lama5/Ada/Vmp1/Kitl/Igf1/Nrcam/Prkar1a/Stat5b/Gli3/Vcl/Wnt5a/Has2/Cyrib/Myh9/Bcl6/Dlg1/Itgb5/Tnfrsf21/Vegfa/Cdh2/Anxa1/Tjp2/Capn1/Gpam/Itga7/Adam8/Podxl/Cd28/Spta1/Abl2/Abl1/Pag1/Vcam1/Ppp3ca/Ccn1/Svep1/Ptprd/Smarcd3/Pdgfra/Ret/Lrp6/Ttyh1/Il4ra/Pycard/Efnb1/Cx3cl1/Jak3/Thy1/Ubash3b/Crtam/Mpzl2/Neo1/Nt5e/Tgfbr2/Ptprm/Ptprf/Tmem131l…	93
GO:0014070	response to organic cyclic compound	79/1279	663/16782	4.45729e-05	0.00102048	0.000794831	Serpinf1/Tgfb1/Cdkn1b/Insig2/Stat3/Ralb/Aqp1/Slc1a3/Por/Arpc2/Zmiz1/Ada/Igf1/Prmt2/Stat5b/App/Lbh/Eif2ak2/Sting1/Diaph1/Pmaip1/Lox/Anxa1/Lipa/Casp7/Igfbp5/Esrrg/Nfkb1/Pde4b/Aldh2/Usp18/Lrp6/Itpr2/Fkbp4/Pak1/Pak3/Eif4ebp1/Vps35/Panx1/Nedd4/Acsbg1/Nt5e/Tgfbr2/Pygm/Trpa1/Alas1/Atp1a1/Tiparp/Klf16/Palm/Gramd1c/Inhbb/Mgarp/Enpp1/Mavs/Ctnna1/Ephx1/Phb1/Abhd2/Ramp3/Isl1/Adora1/Itpr3/Zc3h12a/Cnr1/Ticam1/…	79
GO:0045597	positive regulation of cell differentiation	101/1279	899/16782	4.53535e-05	0.00103555	0.000806571	Zfp385a/Sox9/Serpinf1/Rnd2/Axl/Tgfb1/Lamb1/Stat3/Por/Actn3/Clic1/Hapln4/Zmiz1/Gprc5b/Csf1/Gata2/Gdi1/Ada/Mapt/Trpv2/Ddx39b/Trip10/Kitl/Igf1/Actr2/Mapk9/Igfbp3/Id2/Kat2a/Stat5b/Prkch/Hif1a/Gli3/Sfrp4/Nedd9/Ripk1/Pdlim7/Wnt5a/Bcl6/App/Tiam2/Tnfrsf12a/Vegfa/Anxa1/Baiap2/Adam8/Casp8/Fn1/Epha4/Actr3/Vim/Notch2/Sfrp2/Ppp3ca/Wls/Ccn1/Sdcbp/Ptprd/Glipr2/Smarcd3/Ptn/Slc6a6/Ret/Kras/Dpf1/Il4ra/Pak1/Pak3/Cx…	101
GO:0061326	renal tubule development	19/1279	91/16782	4.58822e-05	0.00104481	0.00081378	Sox9/Tgfb1/Aqp1/Pgf/Cd44/Lama5/Gli3/Dlg1/Vegfa/Eya1/Notch2/Six4/Tmem59l/Prickle1/Dchs1/Hoxa11/Timeless/Hs3st3a1/Lgr4	19
GO:0080090	regulation of primary metabolic process	442/1279	4978/16782	4.66172e-05	0.0010587	0.000824598	Tbx2/Brat1/Raf1/Zfp385a/Itga5/Sox9/Serpinf1/Tcf7/Hoxa10/Hoxc11/Tead3/Tmem161a/Tgfb1/Relb/Prkar2b/Cdkn1b/Bcl2l12/Keap1/Dusp3/Insig2/Rad23a/Fam162a/Stat3/Cul3/Ralb/Aqp1/Pgf/Cstb/Cd44/Mprip/Por/Pard6a/Rfx5/Actn3/Ptbp1/Cdt1/Gtf2h1/Mettl1/Zmiz1/Crlf1/Phox2a/Elk3/Gprc5b/Apobec3/Eya4/Tsacc/Psen2/Sptbn4/Csf1/Gata2/Lrrk1/Cnksr3/Zfp334/Myo1c/Eya2/Ptgis/Ksr1/Mtmr4/Mapt/Adora2b/Map2k3/Ddx39b/Hey2/Plagl1/Ptpr…	442
GO:0010935	regulation of macrophage cytokine production	12/1279	42/16782	4.69358e-05	0.00106308	0.000828014	Axl/Tgfb1/Gprc5b/Wnt5a/Litaf/Pycard/Panx1/Tirap/Myd88/Sema7a/Ticam1/Nod2	12
GO:0048660	regulation of smooth muscle cell proliferation	30/1279	182/16782	4.76433e-05	0.00107623	0.000838255	Akr1b1/Tgfb1/Cdkn1b/Ddx39b/Igf1/Igfbp3/Id2/Stat5b/Hif1a/Npr3/Cdkn1a/Vegfa/Igfbp5/Rgs5/Pik3ca/Pak1/Fgfr2/Rbm10/Cx3cl1/Smpd3/Tgfbr2/Myd88/Phb1/Il18/S1pr1/Prkca/Tafa5/Pde1a/Calcrl/Irak4	30
GO:0072009	nephron epithelium development	20/1279	99/16782	4.81124e-05	0.00108394	0.000844257	Sox9/Tgfb1/Aqp1/Pgf/Cd44/Lama5/Gli3/Dlg1/Vegfa/Eya1/Notch2/Ednra/Six4/Tmem59l/Dchs1/Hoxa11/Timeless/Basp1/Hs3st3a1/Lgr4	20
GO:0045860	positive regulation of protein kinase activity	46/1279	330/16782	4.85548e-05	0.001091	0.000849761	Tgfb1/Cdkn1b/Ralb/Gprc5b/Tsacc/Csf1/Map2k3/Kitl/Igf1/Tom1l1/Camkk1/Nedd9/Wnt5a/Dlg1/App/Cdkn1a/Vegfa/Telo2/Adam8/Pdgfa/Epha4/Abl1/Ptpn1/Pik3ca/Notch2/Ccn1/Mapre3/Camkk2/Kras/Iqgap1/Pak1/Tirap/Ppp1r9a/Phb1/Il18/Agrn/Adora1/Dok7/Fzd5/Magi3/Ghr/Nod2/Ptk2b/Taok3/Akap6/Akap13	46
GO:0061387	regulation of extent of cell growth	23/1279	123/16782	4.89895e-05	0.00109786	0.0008551	Rnd2/Gdi1/Mapt/Trpv2/Wnt5a/Tnfrsf12a/Vegfa/Fn1/Actr3/Abl1/Sema3c/Draxin/Ulk1/Sema4b/Pak1/Fgf13/Clasp2/Sema7a/Smurf1/Sema3d/Trim46/Bdnf/Sema3b	23
GO:0072080	nephron tubule development	18/1279	84/16782	5.02699e-05	0.00112358	0.000875133	Sox9/Tgfb1/Aqp1/Pgf/Cd44/Lama5/Gli3/Dlg1/Vegfa/Eya1/Notch2/Six4/Tmem59l/Dchs1/Hoxa11/Timeless/Hs3st3a1/Lgr4	18
GO:0001933	negative regulation of protein phosphorylation	45/1279	321/16782	5.08709e-05	0.00113402	0.000883265	Tgfb1/Prkar2b/Cdkn1b/Dusp3/Pard6a/Psen2/Lrrk1/Cnksr3/Dusp6/Igf1/Igfbp3/Prkar1a/Prkch/Gadd45g/Spry2/Plec/Cdkn1a/Abl1/Dnajc10/Hipk3/Ptpn1/Sfrp2/Cdkn2c/Lrp6/Dusp16/Nr2f2/Mvp/Pycard/Thy1/Ubash3b/Pkig/Gadd45a/Socs5/Enpp1/Il18/Dusp10/Zc3h12a/Rasip1/Shb/Spred2/Gprc5a/Hexim1/Smcr8/Prkca/Cav3	45
GO:0051348	negative regulation of transferase activity	37/1279	246/16782	5.24337e-05	0.00116579	0.00090801	Prkar2b/Cdkn1b/Dusp3/Psen2/Mapt/Prkar1a/Prkch/Gadd45g/Spry2/Plec/Cdkn1a/Abl1/Hipk3/Ptpn1/Sfrp2/Cdkn2c/Lrp6/Dusp16/Nr2f2/Mvp/Pycard/Thy1/Ubash3b/Pkig/Midn/Gadd45a/Socs5/Setd7/Dusp10/Rasip1/Shb/Gprc5a/Hexim1/Smcr8/Prkca/Gckr/Cav3	37
GO:0001837	epithelial to mesenchymal transition	27/1279	157/16782	5.2866e-05	0.00117232	0.000913099	Sox9/Tgfb1/Chrd/Trip10/Hey2/Hif1a/Wnt5a/Spry2/Has2/Vegfa/Adam8/Epha4/Sfrp2/Sdcbp/Glipr2/Aplf/Lrp6/Fgfr2/Ednra/Tgfbr2/Clasp2/Loxl2/Vasn/Isl1/Spred2/Msx1/Gja1	27
GO:0014033	neural crest cell differentiation	19/1279	92/16782	5.37532e-05	0.00118889	0.000926	Sox9/Lama5/Kitl/Hif1a/Cdh2/Rdh10/Nrp2/Fn1/Sema3c/Ret/Lrp6/Sema4b/Efnb1/Ednra/Sema7a/Sema3d/Isl1/Sema3b/Erbb4	19
GO:0010934	macrophage cytokine production	13/1279	49/16782	5.40064e-05	0.00119137	0.000927938	Axl/Tgfb1/Gprc5b/Psen2/Wnt5a/Litaf/Pycard/Panx1/Tirap/Myd88/Sema7a/Ticam1/Nod2	13
GO:0003206	cardiac chamber morphogenesis	24/1279	132/16782	5.43173e-05	0.00119512	0.000930856	Tbx2/Tgfb1/Hey2/Id2/Hif1a/Gata4/Wnt5a/Zfpm2/Ly6e/Nrp2/Tnnt2/Notch2/Sfrp2/Ccn1/Sema3c/Smarcd3/Lrp6/Fgfr2/Ednra/Tgfbr2/Cpe/Isl1/Fzd1/Cav3	24
GO:0009612	response to mechanical stimulus	26/1279	149/16782	5.60496e-05	0.00122954	0.000957661	Raf1/Sox9/Large1/Aqp1/Cnn2/Slc1a3/Lrp11/Igf1/Gata4/Plec/Got1/Abl2/Pik3ca/Nfkb1/Ptn/Ednra/Trpa1/Atp1a1/Scn11a/Scx/Il18/Tmem120a/Ttn/Pcdh15/Mkx/Cav3	26
GO:0035024	negative regulation of Rho protein signal transduction	9/1279	25/16782	5.61717e-05	0.00122954	0.000957661	Kctd10/Cul3/Tns3/Bcl6/Abl2/Dlc1/Kank1/Rasip1/Arhgap42	9
GO:0080134	regulation of response to stress	145/1279	1395/16782	5.64948e-05	0.00123221	0.000959747	Zfp385a/Polr3d/Tmem161a/Tgfb1/Bcl2l12/Dusp3/Insig2/Stat3/Cd44/Htra1/Gprc5b/Apobec3/Eya4/Dyrk3/Ada/Serinc3/Eya2/Ptgis/Mapt/Adora2b/Ddx39b/Igf1/Actr2/Mapk9/Ccdc117/Sec14l1/Kat2a/Stat5b/Hif1a/Sfrp4/Ripk1/Gadd45g/Erbin/Wnt5a/Mettl3/Bcl6/Dlg1/App/Igfbp6/Pcbp4/Tnfrsf12a/Vegfa/Eif2ak2/Sting1/Pmaip1/Anxa1/Nt5c2/Adam8/Pdgfa/Eya1/Cd28/Casp8/Epha4/Tada1/Abl1/Hipk3/Creb3l1/Ptpn1/Samhd1/Sfrp2/Ppp3ca/Nfkb1/Fkt…	145
GO:0002682	regulation of immune system process	150/1279	1452/16782	5.6585e-05	0.00123221	0.000959747	Sox9/Polr3d/Tcf7/Axl/Tgfb1/Dusp3/Stat3/Cnn2/Pgf/Cd44/Zmiz1/Gprc5b/Psen2/Csf1/Gata2/Ada/Adora2b/Kitl/Igf1/Prkar1a/Id2/Sec14l1/Kat2a/Stat5b/Prkch/Hif1a/Lgmn/Gli3/Nedd9/Ripk1/Erbin/Wnt5a/Tsc22d1/Mettl3/Cyrib/Litaf/Bcl6/Dlg1/App/Cdkn1a/Tnfrsf21/Vegfa/Eif2ak2/Sting1/C2/Lox/Anxa1/Lipa/Tjp2/Capn1/Gpam/Adam8/Cd28/Casp8/Fn1/Rassf5/Mr1/Spta1/Abl2/Abl1/Pag1/Samhd1/Notch2/Vcam1/Ppp3ca/Nfkb1/Svep1/Ptprd/Pde4b…	150
GO:0046620	regulation of organ growth	21/1279	108/16782	5.68505e-05	0.001233	0.00096036	Tbx2/Ddx39b/Trip10/Hey2/Dusp6/Igf1/Gata4/Zfpm2/Col14a1/Bcl2l11/Vgll4/Pak1/Fgfr2/Rbm10/Tgfbr2/Igf2/Gja1/Mapk11/Akap6/Erbb4/Cav3	21
GO:0010761	fibroblast migration	16/1279	70/16782	5.70578e-05	0.001233	0.00096036	Tgfb1/Aqp1/Arid5b/Sgpl1/Rffl/Plec/Zfand5/Actr3/Schip1/Iqgap1/Pak1/Pak3/Clasp2/Macir/Pdlim1/Tns1	16
GO:0072088	nephron epithelium morphogenesis	16/1279	70/16782	5.70578e-05	0.001233	0.00096036	Sox9/Tgfb1/Pgf/Cd44/Lama5/Gli3/Dlg1/Vegfa/Eya1/Six4/Tmem59l/Dchs1/Hoxa11/Timeless/Hs3st3a1/Lgr4	16
GO:0071375	cellular response to peptide hormone stimulus	40/1279	275/16782	5.73661e-05	0.00123651	0.000963094	Raf1/Insig2/Stat3/Myo1c/Atp2b1/Igf1/Eif4ebp2/Prkar1a/Stat5b/Tshr/Gpam/Snx5/Ptpn1/Pik3ca/Bcar3/Ppp3ca/Nfkb1/Sgcb/C2cd5/Nucb2/Pak1/Eif4ebp1/Ednra/Jak3/Bcar1/Kank1/Ptprf/Myo5a/Leprot/Inhbb/Mgarp/Enpp1/Il18/Ptpre/Igf2/Prkca/Ghr/Rab31/Ide/Rbm4	40
GO:1903522	regulation of blood circulation	36/1279	238/16782	5.8374e-05	0.00125504	0.000977527	Sptbn4/Stc1/Ada/Scn1b/Hey2/Atp2b1/Hif1a/Gata4/Dlg1/App/Add3/Tnnt2/Atp1b1/Abl1/Pde4b/Tbxas1/Mef2a/Fgf13/Ednra/Cx3cl1/Trpa1/Atp1a1/Dusp5/Gch1/Agrn/Isl1/Adora1/Zc3h12a/Chrm3/Kcne4/Arhgap42/Gja1/Prkca/Hopx/Akap6/Cav3	36
GO:0030833	regulation of actin filament polymerization	25/1279	141/16782	5.89953e-05	0.00126519	0.00098543	Arpc2/Capza2/Eps8/Myo1c/Cyrib/Dlg1/Mlst8/Svil/Capn1/Add3/Baiap2/Actr3/Spta1/Lmod2/Vasp/Pycard/Pak3/Kank1/Ppp1r9a/Plekhg2/Arhgap18/Cdc42ep4/Arf6/Capg/Ptk2b	25
GO:0006936	muscle contraction	43/1279	304/16782	6.00213e-05	0.00128394	0.00100004	Tbx2/Large1/Irag1/Actn3/Psen2/Stc1/Stac2/Ada/Adora2b/Map2k3/Scn1b/Atp2b1/Gata4/Dlg1/Tnnt2/Atp1b1/Pik3ca/Tpm2/Pde4b/Lmod2/Cald1/Fgf13/Ednra/Smpd3/Trpa1/Atp1a1/Scn11a/Chrnb1/Agrn/Adora1/Pla2g6/Zc3h12a/Chrm3/Kcne4/Fkrp/Arhgap42/Prkca/Ttn/Calcrl/Akap6/Cav3/Kcnma1/Tnnt1	43
GO:0060322	head development	79/1279	669/16782	6.05765e-05	0.00129255	0.00100674	Raf1/Sox9/Axl/Tgfb1/Lamb1/Coq8b/Large1/Aqp1/Chrd/Zmiz1/Phox2a/Psen2/Gata2/Kif3a/Arid5b/Igf1/Sgpl1/Id2/Kat2a/Hif1a/Gli3/Slc4a7/Wnt5a/Mettl3/Fzd6/App/Psmg1/Cdh2/Diaph1/Zfand5/Pitx3/Nrp2/Srgap2/Abl2/Abl1/Hspa5/Schip1/Sfrp2/Wls/Fktn/Draxin/Ski/Pdgfra/Ulk1/Lrp6/Kras/Nr2f2/Pak1/Fgfr2/Fgf13/Dlc1/Ednra/Aars1/Tgfbr2/Zswim6/Scx/Tiparp/Cacna1a/Prdm8/Prickle1/Mgarp/Sema7a/Pbx3/Lmx1b/Isl1/Tmem108/S1pr1/Fut10/…	79
GO:0070372	regulation of ERK1 and ERK2 cascade	42/1279	295/16782	6.25792e-05	0.00133193	0.00103741	Tgfb1/Dusp3/Cd44/Epha2/Cnksr3/Dusp6/Igf1/Gata4/Spry2/Myh9/Dlg1/App/Vegfa/Pdgfa/Fn1/Epha4/Abl2/Abl1/Ptpn1/Notch2/Ccn1/Glipr2/Pdgfra/Pycard/Fgfr2/Ednra/Cx3cl1/Bmper/Tirap/Ccl2/Sema7a/Phb1/Dusp10/Ramp3/Ackr3/Spred2/Prkca/Ezr/Nod2/Ptk2b/Erbb4/Mfhas1	42
GO:0071887	leukocyte apoptotic process	23/1279	125/16782	6.36298e-05	0.0013509	0.00105219	Axl/Cd44/St3gal1/Ada/Kitl/Hif1a/Gli3/Ripk1/Wnt5a/Tnfrsf21/Anxa1/Lipa/Gpam/Casp7/Adam8/Casp8/Bcl2l11/Jak3/Tnfrsf23/Il18/Lgals3/Bcl3/Nod2	23
GO:0070371	ERK1 and ERK2 cascade	44/1279	315/16782	6.68865e-05	0.00141649	0.00110328	Sox9/Tgfb1/Dusp3/Cd44/Epha2/Cnksr3/Dusp6/Igf1/Gata4/Spry2/Myh9/Dlg1/App/Vegfa/Pdgfa/Fn1/Epha4/Abl2/Abl1/Ptpn1/Notch2/Ccn1/Glipr2/Pdgfra/Pycard/Fgfr2/Ednra/Cx3cl1/Bmper/Tirap/Ctsh/Ccl2/Sema7a/Phb1/Dusp10/Ramp3/Ackr3/Spred2/Prkca/Ezr/Nod2/Ptk2b/Erbb4/Mfhas1	44
GO:0032722	positive regulation of chemokine production	16/1279	71/16782	6.85117e-05	0.00144573	0.00112605	Tgfb1/Adora2b/Mapk9/Wnt5a/App/Eif2ak2/Ccn1/Il4ra/Pycard/Tirap/Myd88/P2ry2/Mavs/Il18/Ticam1/Nod2	16
GO:0022407	regulation of cell-cell adhesion	60/1279	474/16782	6.8651e-05	0.00144573	0.00112605	Tgfb1/Dusp3/Cd44/Zmiz1/Adam19/Ada/Kitl/Igf1/Prkar1a/Stat5b/Gli3/Wnt5a/Has2/Cyrib/Bcl6/Dlg1/Tnfrsf21/Vegfa/Anxa1/Capn1/Gpam/Adam8/Podxl/Cd28/Spta1/Abl2/Abl1/Pag1/Vcam1/Ppp3ca/Smarcd3/Il4ra/Pycard/Efnb1/Cx3cl1/Jak3/Thy1/Ubash3b/Crtam/Tgfbr2/Tmem131l/Ccl2/Cd276/Socs5/H2-DMa/Gcnt1/Il18/Dusp10/Zc3h12a/Shb/Igf2/Fut4/Lgals3/Prkca/Cd47/Socs6/Flot1/B2m/Cd59b/Ank3	60
GO:0048880	sensory system development	49/1279	364/16782	6.87791e-05	0.00144573	0.00112605	Tbx2/Sox9/Tgfb1/Cdkn1b/Stat3/Large1/Aqp1/Epha2/Hif1a/Smoc1/Gli3/Slc4a7/Spry2/Dlg1/Vegfa/Pitx3/Mip/Rdh10/Vim/Slc25a25/Gpd2/Lamc3/Notch2/Bcar3/Smarcd3/Ski/Pdgfra/Ptn/Lrp6/Fgfr2/Thy1/Tgfbr2/Ptprm/Prickle1/Rorb/Inhbb/Clic4/Pbx3/Lmx1b/Hmgn1/Isl1/Fzd5/Spred2/Bdnf/Fkrp/Sall2/Gja1/Gas1/Fjx1	49
GO:0070231	T cell apoptotic process	15/1279	64/16782	7.1032e-05	0.00148793	0.00115892	St3gal1/Ada/Hif1a/Gli3/Ripk1/Wnt5a/Lipa/Gpam/Adam8/Casp8/Bcl2l11/Jak3/Tnfrsf23/Lgals3/Bcl3	15
GO:0030042	actin filament depolymerization	14/1279	57/16782	7.11384e-05	0.00148793	0.00115892	Wdr1/Arpc2/Capza2/Eps8/Svil/Add3/Spta1/Pik3ca/Lmod2/Mical2/Plekhh2/Mical3/Capg/Pdxp	14
GO:0044092	negative regulation of molecular function	99/1279	888/16782	7.26106e-05	0.00150932	0.00117558	Serpinf1/Prkar2b/Cdkn1b/Bcl2l12/Keap1/Bicd1/Dusp3/Ralb/Aqp1/Cstb/Cd44/Mprip/Por/Psen2/Ptgis/Mapt/Hey2/Igf1/Prmt2/Prkar1a/Id2/Rffl/Atp2a3/Prkch/Sfrp4/Gadd45g/Plk2/Erbin/Spry2/Npr3/Fzd6/Plec/Fetub/App/Cdkn1a/Vegfa/Anxa1/Gsto1/Tnnt2/Abl1/Hipk3/Ptpn1/Sfrp2/Ppp3ca/Nfkb1/Spink4/Cdkn2c/Tfpi2/Tcaf2/Lrp6/Dusp16/Nr2f2/Mvp/Nupr1/Pycard/Thy1/Ubash3b/Nedd4/Neil1/Plscr1/Mdfi/Ptprf/Pkig/Midn/Palm/Mgat5/Gadd45a/…	99
GO:0007411	axon guidance	33/1279	213/16782	7.26956e-05	0.00150932	0.00117558	Lama5/Scn1b/Nrcam/Gli3/Wnt5a/Matn2/App/Vegfa/Ablim1/Nrp2/Epha4/Lmo4/Sema3c/Draxin/Vasp/Sema4b/Efnb1/Ednra/Neo1/Ptprm/Sema7a/Sema3d/Agrn/Isl1/Lrtm1/Flrt2/Bdnf/Lgr4/Flrt3/Gas1/Sema3b/Flot1/Ank3	33
GO:0097485	neuron projection guidance	33/1279	213/16782	7.26956e-05	0.00150932	0.00117558	Lama5/Scn1b/Nrcam/Gli3/Wnt5a/Matn2/App/Vegfa/Ablim1/Nrp2/Epha4/Lmo4/Sema3c/Draxin/Vasp/Sema4b/Efnb1/Ednra/Neo1/Ptprm/Sema7a/Sema3d/Agrn/Isl1/Lrtm1/Flrt2/Bdnf/Lgr4/Flrt3/Gas1/Sema3b/Flot1/Ank3	33
GO:0030198	extracellular matrix organization	42/1279	297/16782	7.31667e-05	0.0015117	0.00117743	Sox9/Col18a1/Tgfb1/Lamb1/Large1/P4ha1/Smoc1/Matn2/Has2/Col14a1/App/Lox/Fn1/Abl2/Lamb3/Abl1/Hsd17b12/Creb3l1/Sfrp2/Ccn1/B4galt1/Fktn/Pdgfra/Mmp17/Fscn1/Smpd3/Anxa2/Adamts7/Clasp2/Scx/Loxl2/Prickle1/Lmx1b/Vwa1/Zfp469/Adamts6/Flrt2/Fkrp/Lgals3/Bcl3/Flot1/Mkx	42
GO:0045229	external encapsulating structure organization	42/1279	297/16782	7.31667e-05	0.0015117	0.00117743	Sox9/Col18a1/Tgfb1/Lamb1/Large1/P4ha1/Smoc1/Matn2/Has2/Col14a1/App/Lox/Fn1/Abl2/Lamb3/Abl1/Hsd17b12/Creb3l1/Sfrp2/Ccn1/B4galt1/Fktn/Pdgfra/Mmp17/Fscn1/Smpd3/Anxa2/Adamts7/Clasp2/Scx/Loxl2/Prickle1/Lmx1b/Vwa1/Zfp469/Adamts6/Flrt2/Fkrp/Lgals3/Bcl3/Flot1/Mkx	42
GO:0031401	positive regulation of protein modification process	95/1279	845/16782	7.44519e-05	0.00153451	0.0011952	Brat1/Raf1/Itga5/Sox9/Tgfb1/Cdkn1b/Cul3/Ralb/Pgf/Cd44/Mprip/Ptbp1/Crlf1/Gprc5b/Tsacc/Csf1/Lrrk1/Myo1c/Map2k3/Kitl/Igf1/Mapk9/Tom1l1/Camkk1/Nedd9/Ripk1/Gata4/Wnt5a/Spry2/Dlg1/App/Cdkn1a/Vegfa/Mlst8/Telo2/Gfra1/Adam8/Pdgfa/Epha4/Rassf5/Abl1/Hspa5/Lrp4/Ehd4/Ptpn1/Pik3ca/Notch2/Sfrp2/Bcar3/Ccn1/Eif4g3/Mapre3/Pdgfra/Camkk2/Ret/Kras/Iqgap1/Nupr1/Pak1/Dlc1/Ednra/Cx3cl1/Tirap/Anxa2/Ppp1r9a/Prickle1/Mavs/…	95
GO:0051961	negative regulation of nervous system development	28/1279	169/16782	7.66254e-05	0.00157547	0.0012271	Tgfb1/Gata2/Gdi1/Id2/Wnt5a/Pitx3/Actr3/Lrp4/Ppp3ca/Sema3c/Draxin/Ski/Ulk1/Ptn/Sema4b/Fgf13/Thy1/Gorasp1/Ctnna1/Sema7a/Dusp10/Sema3d/Trim46/Kctd11/Bdnf/Sema3b/B2m/Cdkn2b	28
GO:0043062	extracellular structure organization	42/1279	298/16782	7.90493e-05	0.00162056	0.00126222	Sox9/Col18a1/Tgfb1/Lamb1/Large1/P4ha1/Smoc1/Matn2/Has2/Col14a1/App/Lox/Fn1/Abl2/Lamb3/Abl1/Hsd17b12/Creb3l1/Sfrp2/Ccn1/B4galt1/Fktn/Pdgfra/Mmp17/Fscn1/Smpd3/Anxa2/Adamts7/Clasp2/Scx/Loxl2/Prickle1/Lmx1b/Vwa1/Zfp469/Adamts6/Flrt2/Fkrp/Lgals3/Bcl3/Flot1/Mkx	42
GO:0002521	leukocyte differentiation	73/1279	611/16782	7.92009e-05	0.00162056	0.00126222	Tcf7/Axl/Tgfb1/Relb/Stat3/Large1/Cd44/Epha2/Zmiz1/Psen2/St3gal1/Csf1/Gata2/Lrrk1/Ada/Kitl/Id2/Kat2a/Stat5b/Tshr/Gli3/Nedd9/Ripk1/Gadd45g/Mettl3/Bcl6/Rabl3/App/Satb1/Vegfa/Anxa1/Lipa/Tjp2/Itgb8/Adam8/Cd28/Casp8/Mr1/Abl2/Abl1/Notch2/Ppp3ca/Smarcd3/Lfng/Clec2d/Il4ra/Jak3/Ubash3b/Crtam/Mpzl2/Tgfbr2/Myd88/Tmem131l/Socs5/Enpp1/H2-DMa/Inpp4b/Dock10/Plcl2/Il18/Dusp10/Zc3h12a/Tmem64/Ctla2a/Shb/Fzd5/Tob2/P…	73
GO:0032609	type II interferon production	22/1279	119/16782	8.4622e-05	0.00172316	0.00134213	Axl/Gadd45g/Wnt5a/Cyrib/App/Abl2/Abl1/Pde4b/Rnf19b/Pycard/Crtam/Isg15/Cd276/Enpp1/Il18/Isl1/Zc3h12a/Fzd5/Bcl3/Cd47/Nod2/Ulbp1	22
GO:2000027	regulation of animal organ morphogenesis	22/1279	119/16782	8.4622e-05	0.00172316	0.00134213	Sox9/Hoxc11/Tgfb1/Csf1/Wnt5a/Fzd6/Vegfa/Ptk7/Pdgfa/Abl2/Abl1/Sfrp2/Lrp6/Ednra/Six4/Prickle1/Hoxa11/Ankrd6/Fzd1/Msx1/Lgr4/Cav3	22
GO:0051017	actin filament bundle assembly	28/1279	170/16782	8.51984e-05	0.00173073	0.00134803	Rhoc/Cul3/Actn1/Eps8/Myh9/Itgb5/Baiap2/Tmeff2/Abl2/Abl1/Fscn1/Cald1/Pak1/Dlc1/Cx3cl1/Ppp1r9a/Clasp2/Arhgef10l/S100a10/Synpo/S1pr1/Espnl/Ezr/Pdlim1/Cd47/Ptk2b/Arhgef10/Pdxp	28
GO:0061082	myeloid leukocyte cytokine production	15/1279	65/16782	8.5915e-05	0.00174112	0.00135612	Axl/Tgfb1/Gprc5b/Psen2/Wnt5a/Litaf/Bcl6/Pycard/Panx1/Tirap/Myd88/Mavs/Sema7a/Ticam1/Nod2	15
GO:0019538	protein metabolic process	416/1279	4682/16782	8.62872e-05	0.00174448	0.00135874	Brat1/Mcts1/Raf1/Zfp385a/Itga5/Sox9/Serpinf1/Kctd10/Rmnd5a/Axl/Tgfb1/Prkar2b/Cdkn1b/Bcl2l12/Keap1/Dusp3/Rad23a/Fam162a/Stat3/Cul3/Large1/Ralb/Aqp1/Pgf/Cstb/Cd44/Mprip/Por/Pard6a/Htra1/Epha2/Ptbp1/Zmiz1/Crlf1/Scrn3/Gprc5b/Zmynd10/Tsacc/Psen2/Adam19/Sptbn4/Cad/St3gal1/Csf1/Gata2/Lrrk1/Cnksr3/Dyrk3/Foxred2/Myo1c/Eya2/Ksr1/Kif3a/Mapt/Gid4/Dusp14/Map2k3/Scrn1/Tmem129/Ddx39b/Krt10/Ptprk/P4ha1/Dusp6/Kit…	416
GO:0001654	eye development	48/1279	358/16782	8.97036e-05	0.00180924	0.00140918	Tbx2/Sox9/Tgfb1/Cdkn1b/Stat3/Large1/Aqp1/Epha2/Hif1a/Smoc1/Gli3/Slc4a7/Spry2/Dlg1/Vegfa/Pitx3/Mip/Rdh10/Vim/Slc25a25/Gpd2/Lamc3/Notch2/Bcar3/Smarcd3/Ski/Pdgfra/Ptn/Lrp6/Fgfr2/Thy1/Tgfbr2/Ptprm/Prickle1/Rorb/Inhbb/Clic4/Pbx3/Lmx1b/Hmgn1/Fzd5/Spred2/Bdnf/Fkrp/Sall2/Gja1/Gas1/Fjx1	48
GO:0050870	positive regulation of T cell activation	36/1279	243/16782	9.03743e-05	0.00181843	0.00141634	Tgfb1/Zmiz1/Ada/Kitl/Igf1/Stat5b/Gli3/Cyrib/Bcl6/Anxa1/Gpam/Adam8/Cd28/Spta1/Abl2/Abl1/Vcam1/Ppp3ca/Smarcd3/Il4ra/Pycard/Efnb1/Jak3/Thy1/Tgfbr2/Ccl2/Cd276/Socs5/H2-DMa/Il18/Dusp10/Shb/Igf2/Cd47/B2m/Cd59b	36
GO:1990778	protein localization to cell periphery	50/1279	378/16782	9.1174e-05	0.00183018	0.00142549	Tgfb1/Large1/Epha2/Snap47/Sptbn4/Lama5/Stac2/Epb41l2/Dlg1/Epb41l3/Myl12a/Cdh2/Ehd1/Frmd8/Actr3/Atp1b1/Ehd4/Lrp6/C2cd5/Stx1b/Gga2/Fgf13/Vps35/Anxa2/Gorasp1/Acsl3/Arhgap44/Clasp2/Myo5a/Palm/Dchs1/Tspan14/Smurf1/Ramp3/S100a10/Arf6/Tmem88/Mapk10/Gphn/Lgals3/Ezr/Tmem150a/Rab31/Gpc6/Grin2a/Flot1/Erbb4/Cav3/Ank3/Cacng7	50
GO:0045927	positive regulation of growth	40/1279	281/16782	9.30035e-05	0.00186249	0.00145066	Tbx2/Brat1/Rnd2/Actn3/Sptbn4/Csf1/Gdi1/Mapt/Trpv2/Ddx39b/Trip10/Hey2/Igf1/Stat5b/Tshr/Gata4/Wnt5a/Zfpm2/Dlg1/Tnfrsf12a/Vegfa/Mlst8/Gpam/Fn1/Sfrp2/Sdcbp/Pak1/Fgfr2/Sema7a/Smurf1/Agrn/Bdnf/Igf2/Ezr/Ghr/Hopx/Ptk2b/Akap6/Erbb4/Cacng7	40
GO:1902105	regulation of leukocyte differentiation	44/1279	320/16782	9.69745e-05	0.00193743	0.00150903	Tcf7/Axl/Tgfb1/Cd44/Zmiz1/Csf1/Gata2/Ada/Kitl/Id2/Kat2a/Stat5b/Gli3/Nedd9/Ripk1/Mettl3/Bcl6/Anxa1/Tjp2/Adam8/Cd28/Casp8/Abl1/Notch2/Ppp3ca/Smarcd3/Clec2d/Il4ra/Jak3/Ubash3b/Crtam/Tgfbr2/Tmem131l/Socs5/H2-DMa/Inpp4b/Il18/Dusp10/Zc3h12a/Tmem64/Ctla2a/Shb/Tob2/Prkca	44
GO:0007610	behavior	80/1279	690/16782	0.000101031	0.00201372	0.00156845	Zfp385a/Itga5/Serpinf1/Lamb1/Prkar2b/Stat3/Large1/Cstb/Slc1a3/Chrd/Gprc5b/Psen2/Sptbn4/Cdh23/Ptgds/Eps8/Ada/Mapt/Igf1/Eif4ebp2/Id2/Kat2a/Tshr/Hif1a/Lgmn/Gli3/Nedd9/Plk2/Slc4a7/Jph4/Arc/App/Pitx3/Epha4/Abl2/Abl1/Gatm/Ahcy/Mmp17/Aldh2/Ptn/Kras/Pak1/Fgf13/Vps35/Cntnap4/Usp2/Olfm2/P2ry2/Scn11a/Myo5a/Cacna1a/Tanc1/Enpp1/Pbx3/Lmx1b/Cfap69/Zfhx2/Grid1/Chrnb1/Vwa1/Adora1/Pla2g6/Itpr3/Synpo/Cnr1/C1ql1/Map…	80
GO:0032870	cellular response to hormone stimulus	61/1279	491/16782	0.000102364	0.0020355	0.00158541	Raf1/Tgfb1/Insig2/Stat3/Aqp1/Zmiz1/Myo1c/Atp2b1/Igf1/Eif4ebp2/Prmt2/Prkar1a/Stat5b/Tshr/Gata4/Lbh/Anxa1/Gpam/Esrrg/Snx5/Ptpn1/Pik3ca/Bcar3/Ppp3ca/Nfkb1/Ugcg/Sgcb/C2cd5/Fkbp4/Nucb2/Pak1/Eif4ebp1/Ednra/Jak3/Bcar1/Nedd4/Kank1/Atp1a1/Ptprf/Myo5a/Leprot/Inhbb/Mgarp/Enpp1/Phb1/Abhd2/Il18/Ramp3/Ptpre/Isl1/Bdnf/Igf2/Prkca/Bmal1/Ghr/Rab31/Ide/Prcp/Akap13/Safb/Rbm4	61
GO:0051251	positive regulation of lymphocyte activation	44/1279	321/16782	0.000104298	0.0020691	0.00161158	Axl/Tgfb1/Zmiz1/Ada/Kitl/Igf1/Stat5b/Gli3/Cyrib/Bcl6/Cdkn1a/Anxa1/Gpam/Adam8/Cd28/Spta1/Abl2/Abl1/Vcam1/Ppp3ca/Smarcd3/Il4ra/Pycard/Efnb1/Jak3/Thy1/Tirap/Tgfbr2/Myd88/Ccl2/Cd276/Socs5/H2-DMa/Il18/Dusp10/Sh3kbp1/Shb/Ticam1/Igf2/Cd47/Nod2/B2m/Cd59b/Ulbp1	44
GO:0002263	cell activation involved in immune response	39/1279	273/16782	0.000104769	0.0020736	0.00161508	Tgfb1/Relb/Stat3/Psen2/St3gal1/Gata2/Ptgds/Ada/Adora2b/Tac4/Gadd45g/Bcl6/App/Anxa1/Cd28/Apbb1ip/Abl1/Notch2/Lfng/Aplf/Il4ra/Pycard/Jak3/Myd88/Scn11a/Socs5/Enpp1/Dock10/Plcl2/Il18/Stx11/Milr1/Lat2/Zc3h12a/Shb/Ticam1/Lgals3/Bcl3/Ptk2b	39
GO:0007265	Ras protein signal transduction	45/1279	331/16782	0.000106242	0.00209517	0.00163189	Kctd10/Cul3/Ralb/Rasa4/Csf1/Eps8/Stard13/Ksr1/Kitl/Igf1/Tns3/Net1/Plk2/Arhgef3/Spry2/Bcl6/Rabl3/Cdh2/Baiap2/Ralgps2/Abl2/Abl1/Notch2/Sdcbp/Ulk1/Kras/Dlc1/Ednra/Kank1/Syde1/Arhgap44/Dennd3/Trim67/Rhou/Iqsec3/Cdc42ep4/Kbtbd7/Arf6/Rasip1/Prag1/Arhgap42/Arhgap24/Flot1/Ksr2/Akap13	45
GO:0030324	lung development	32/1279	208/16782	0.000106354	0.00209517	0.00163189	Tbx2/Sox9/Tgfb1/Psen2/Lama5/Ada/Igf1/Tns3/Gli3/Gata4/Wnt5a/Spry2/Zfpm2/Vegfa/Ptk7/Lox/Lipa/Pdgfa/Rdh10/Eya1/Igfbp5/Pdgfra/Mgp/Kras/Fgfr2/Smpd3/Ctsh/Tgfbr2/Timeless/Hs6st1/Hopx/Hhip	32
GO:0048839	inner ear development	30/1279	190/16782	0.000107176	0.00210647	0.00164069	Tbx2/Sox9/Cdkn1b/Insig2/Cdh23/Gata2/Kif3a/Hey2/Igf1/Tshr/Gli3/Slc4a7/Wnt5a/Spry2/Fzd6/Ptk7/Eya1/Epha4/Fgfr2/Bmper/Six4/Igfbp7/Dchs1/H2-DMa/Prrx2/Atp8b1/Msx1/Bdnf/Pcdh15/Kcnma1	30
GO:0048640	negative regulation of developmental growth	22/1279	121/16782	0.000109369	0.0021446	0.00167039	Cdkn1b/Lgmn/Wnt5a/Cdkn1a/Actr3/Sema3c/Draxin/Ulk1/Vgll4/Sema4b/Pak1/Rbm10/Fgf13/Tgfbr2/Sema7a/Dusp10/Sema3d/Trim46/Gja1/Mapk11/Sema3b/Cav3	22
GO:0034765	regulation of monoatomic ion transmembrane transport	55/1279	431/16782	0.000109802	0.00214812	0.00167313	Tgfb1/Clic1/Psen2/Cnksr3/Stac2/Vmp1/Scn1b/Ripk1/Arc/Dlg1/App/Diaph1/Gsto1/Atp1b1/Kcnj3/Abl1/Ppp3ca/Pde4b/Lrrc38/Tcaf2/Fgf13/Ednra/Cx3cl1/Thy1/Ubash3b/Nedd4/Scn11a/Myo5a/Cacna1a/Tmem109/Ccl2/Tcaf1/Clic4/Stim2/Ramp3/Cacna2d4/Agrn/Sln/Pla2g6/Fgf11/Kcnk13/Kcne4/Prkca/Kcnj14/Grin2a/Ptk2b/Kcnh7/Akap6/Cav3/Kcnc3/Kcnma1/Ano6/Ank3/Cacng7/Calhm1	55
GO:0150063	visual system development	48/1279	361/16782	0.00011013	0.00214957	0.00167425	Tbx2/Sox9/Tgfb1/Cdkn1b/Stat3/Large1/Aqp1/Epha2/Hif1a/Smoc1/Gli3/Slc4a7/Spry2/Dlg1/Vegfa/Pitx3/Mip/Rdh10/Vim/Slc25a25/Gpd2/Lamc3/Notch2/Bcar3/Smarcd3/Ski/Pdgfra/Ptn/Lrp6/Fgfr2/Thy1/Tgfbr2/Ptprm/Prickle1/Rorb/Inhbb/Clic4/Pbx3/Lmx1b/Hmgn1/Fzd5/Spred2/Bdnf/Fkrp/Sall2/Gja1/Gas1/Fjx1	48
GO:0010638	positive regulation of organelle organization	63/1279	513/16782	0.000110772	0.00215713	0.00168015	Rhoc/Cdkn1b/Fam162a/Cul3/Ralb/Wdr1/Arpc2/Ptbp1/Zmynd10/Myo1c/Mapt/Igf1/Mapk9/Sdc1/Doc2b/Hif1a/Wnt5a/Dlg1/Mlst8/Pmaip1/Anxa1/Add3/Anapc11/Baiap2/Cd28/Actr3/Abl1/Bcl2l11/Sdcbp/Eif4g3/Anapc5/Ulk1/Fscn1/Wasf3/Lmod2/C2cd5/Vasp/Pak1/Pycard/Vps35/Cx3cl1/Smpd3/Mgarp/Arhgef10l/Cdc42ep4/S100a10/Pla2g6/Synpo/Arf6/Ino80c/Msx1/Igf2/Smcr8/Gja1/Cd47/Nod2/Septin9/Ptk2b/Cav3/Arhgef10/Bnip3/Btc/Pdxp	63
GO:0070227	lymphocyte apoptotic process	18/1279	89/16782	0.000111377	0.00216392	0.00168544	Cd44/St3gal1/Ada/Hif1a/Gli3/Ripk1/Wnt5a/Tnfrsf21/Lipa/Gpam/Casp7/Adam8/Casp8/Bcl2l11/Jak3/Tnfrsf23/Lgals3/Bcl3	18
GO:0060907	positive regulation of macrophage cytokine production	9/1279	27/16782	0.000112103	0.00217305	0.00169255	Gprc5b/Wnt5a/Pycard/Panx1/Tirap/Myd88/Sema7a/Ticam1/Nod2	9
GO:0031324	negative regulation of cellular metabolic process	233/1279	2448/16782	0.00011345	0.00219414	0.00170897	Tbx2/Sox9/Serpinf1/Tcf7/Axl/Tgfb1/Relb/Prkar2b/Cdkn1b/Bcl2l12/Keap1/Dusp3/Insig2/Stat3/Cul3/Mprip/Pard6a/Rfx5/Epha2/Actn3/Ptbp1/Cdt1/Mettl1/Elk3/Apobec3/Psen2/Gata2/Lrrk1/Cnksr3/H3f3b/Ptgis/Mapt/Hey2/Ptprk/Atp2b1/Arid5b/Dusp6/Igf1/Eif4ebp2/Prmt2/Wdr82/Igfbp3/Shmt1/Prkar1a/Id2/Kat2a/Prkch/Hif1a/Rps6ka5/Lgmn/Gli3/Ripk1/Gadd45g/Plk2/Erbin/Gata4/Dcp1a/Wnt5a/Spry2/Mettl3/Zfpm2/Bcl6/Plec/Dlg1/Ncbp2/App…	233
GO:0031214	biomineral tissue development	27/1279	164/16782	0.000113982	0.00219941	0.00171307	Sox9/Tgfb1/Actn3/Hey2/Atp2b1/Igf1/Hif1a/Lox/Wls/Ccn1/Ptn/Mgp/Fgfr2/Smpd3/Tent5a/Isg15/Cd276/Prickle1/Enpp1/Slc20a2/S1pr1/Fkrp/Lgr4/Sgms2/Gja1/Ptk2b/Ano6	27
GO:0061333	renal tubule morphogenesis	16/1279	74/16782	0.000115849	0.00223037	0.00173719	Sox9/Tgfb1/Pgf/Cd44/Lama5/Gli3/Dlg1/Vegfa/Eya1/Six4/Tmem59l/Dchs1/Hoxa11/Timeless/Hs3st3a1/Lgr4	16
GO:0061572	actin filament bundle organization	28/1279	173/16782	0.000116322	0.00223438	0.00174031	Rhoc/Cul3/Actn1/Eps8/Myh9/Itgb5/Baiap2/Tmeff2/Abl2/Abl1/Fscn1/Cald1/Pak1/Dlc1/Cx3cl1/Ppp1r9a/Clasp2/Arhgef10l/S100a10/Synpo/S1pr1/Espnl/Ezr/Pdlim1/Cd47/Ptk2b/Arhgef10/Pdxp	28
GO:1900122	positive regulation of receptor binding	5/1279	8/16782	0.000117537	0.00225052	0.00175288	App/Anxa2/Plcl2/Bdnf/B2m	5
GO:0061351	neural precursor cell proliferation	31/1279	200/16782	0.000117693	0.00225052	0.00175288	Tead3/Tgfb1/Hapln4/Gata2/Kif3a/Igf1/Acsl6/Id2/Hif1a/Gli3/Wnt5a/Fzd6/Psmg1/Vegfa/Cdh2/Pitx3/Notch2/Smarcd3/Ptn/Lrp6/Fgfr2/Fgf13/Cntnap4/Cx3cl1/Prdm4/Ctnna1/Kctd11/Bdnf/Trnp1/Cend1/Hhip	31
GO:0051098	regulation of binding	50/1279	382/16782	0.000118779	0.00226617	0.00176508	Tgfb1/Large1/Ralb/Cdt1/Psen2/Hey2/Igf1/Pcbd1/Tns3/Id2/Atp2a3/Plk2/Wnt5a/App/Cdkn1a/Sting1/Lox/Tmem132a/Epha4/Actr3/Spta1/Abl2/Abl1/Hipk3/Ppp3ca/Fktn/Smarcd3/Ski/Mapre3/Lfng/Cald1/Ubash3b/Anxa2/Plscr1/Mdfi/Ptprf/Mavs/Plcl2/Agrn/S100a10/Sln/Isl1/Ticam1/Ppp1r2/Msx1/Bdnf/Ide/Hopx/Flot1/B2m	50
GO:0052646	alditol phosphate metabolic process	6/1279	12/16782	0.000119817	0.00228083	0.00177649	Gpam/Abhd6/Gpd2/Acp6/Gpat3/Slc37a2	6
GO:0061035	regulation of cartilage development	15/1279	67/16782	0.000124022	0.00235263	0.00183242	Sox9/Tgfb1/Por/Efemp1/Kat2a/Gli3/Wnt5a/Ccn1/Smpd3/Adamts7/Scx/Loxl2/Hoxa11/Gdf6/Mkx	15
GO:0050798	activated T cell proliferation	12/1279	46/16782	0.000124225	0.00235263	0.00183242	Igf1/Prkar1a/Stat5b/Satb1/Gpam/Abl1/Ppp3ca/Pycard/Jak3/Crtam/Il18/Igf2	12
GO:0030500	regulation of bone mineralization	17/1279	82/16782	0.000124422	0.00235263	0.00183242	Sox9/Actn3/Atp2b1/Hif1a/Ccn1/Ptn/Mgp/Tent5a/Isg15/Cd276/Enpp1/Slc20a2/S1pr1/Sgms2/Gja1/Ptk2b/Ano6	17
GO:0007178	transmembrane receptor protein serine/threonine kinase signaling pathway	47/1279	353/16782	0.000125149	0.00236111	0.00183902	Tgfb1/Stat3/Htra1/Chrd/Zmiz1/Ptprk/Sfrp4/Gata4/Dcp1a/Wnt5a/Spry2/Itgb5/Lox/Got1/Itgb8/Vim/Abl1/Hspa5/Notch2/Sfrp2/Ccn1/Sdcbp/Ski/Furin/Smpd3/Bmper/Neo1/Tgfbr2/Myd88/Nup93/Scx/Ccl2/Inhbb/Tob1/Hjv/Smurf1/Vasn/Cilp/Fzd1/Spred2/Onecut2/Eid2/Msx1/Gdf6/Elapor2/Cav3/Cdkn2b	47
GO:0072006	nephron development	24/1279	139/16782	0.000126383	0.00237908	0.00185302	Sox9/Tgfb1/Aqp1/Pgf/Cd44/Lama5/Gli3/Dlg1/Vegfa/Eya1/Notch2/Ppp3ca/Pdgfra/Ret/Ednra/Six4/Tmem59l/Dchs1/Hoxa11/Timeless/Basp1/Hs3st3a1/Lgr4/Erbb4	24
GO:0051347	positive regulation of transferase activity	58/1279	464/16782	0.000127326	0.00239153	0.00186272	Axl/Tgfb1/Cdkn1b/Ralb/Epha2/Gprc5b/Tsacc/Csf1/Map2k3/Kitl/Igf1/Tom1l1/Camkk1/Nedd9/Ripk1/Wnt5a/Dlg1/App/Cdkn1a/Vegfa/Telo2/Adam8/Pdgfa/Epha4/Abl1/Ptpn1/Pik3ca/Notch2/Ccn1/Lmo4/Mapre3/Pdgfra/Camkk2/Ret/Kras/Iqgap1/Pak1/Fgfr2/Tirap/Ppp1r9a/Phb1/Il18/Hmgn1/Agrn/Adora1/Dok7/Fzd5/Epm2aip1/Igf2/Magi3/Ghr/Nod2/Gckr/Ptk2b/Taok3/Akap6/Erbb4/Akap13	58
GO:0048864	stem cell development	18/1279	90/16782	0.000129458	0.00242618	0.00188971	Sox9/Lama5/Kitl/Hif1a/Cdh2/Rdh10/Nrp2/Fn1/Sema3c/Ret/Sema4b/Efnb1/Ednra/Sema7a/Sema3d/Isl1/Sema3b/Erbb4	18
GO:0070167	regulation of biomineral tissue development	19/1279	98/16782	0.000131417	0.00245747	0.00191408	Sox9/Tgfb1/Actn3/Hey2/Atp2b1/Hif1a/Ccn1/Ptn/Mgp/Tent5a/Isg15/Cd276/Enpp1/Slc20a2/S1pr1/Sgms2/Gja1/Ptk2b/Ano6	19
GO:0071702	organic substance transport	242/1279	2562/16782	0.000132309	0.0024687	0.00192283	Raf1/Rab5b/Ipo4/Tgfb1/Stat3/Cavin1/Large1/Tmed4/Aqp1/Slc1a3/Pard6a/Arpc2/Ptbp1/Chrd/Tnpo1/Snap47/Psen2/Cdh23/Stc1/Gdi1/Stac2/Ada/Myo1c/Vmp1/Kif3a/Mapt/Adora2b/Trpv2/Tmem129/Ddx39b/Atp2b1/Igf1/Slc5a8/Rhbdf1/Acsl6/Mapk9/Igfbp3/Tom1l1/Prkar1a/Bcap29/Rffl/Slc25a19/Atp2a3/Sec14l1/Doc2b/Hif1a/Abcd4/Slc25a29/Gli3/Ripk1/Erbin/Slc4a7/Zdhhc20/Jph4/Washc5/Myh9/Ly6e/Arc/Ncbp2/Rabl3/Slc49a4/App/Cdkn1a/Slc38a1…	242
GO:0051171	regulation of nitrogen compound metabolic process	424/1279	4805/16782	0.000134765	0.0025053	0.00195133	Tbx2/Brat1/Raf1/Zfp385a/Itga5/Sox9/Serpinf1/Tcf7/Hoxa10/Hoxc11/Tead3/Tmem161a/Tgfb1/Relb/Prkar2b/Cdkn1b/Bcl2l12/Keap1/Dusp3/Rad23a/Fam162a/Stat3/Cul3/Ralb/Aqp1/Pgf/Cstb/Cd44/Mprip/Por/Pard6a/Rfx5/Ptbp1/Cdt1/Gtf2h1/Mettl1/Zmiz1/Crlf1/Phox2a/Elk3/Gprc5b/Apobec3/Eya4/Tsacc/Psen2/Sptbn4/Csf1/Gata2/Lrrk1/Cnksr3/Zfp334/Myo1c/Eya2/Ptgis/Ksr1/Mapt/Adora2b/Map2k3/Ddx39b/Hey2/Plagl1/Ptprk/Sim1/Arid5b/Dusp6…	424
GO:0042104	positive regulation of activated T cell proliferation	8/1279	22/16782	0.000135158	0.0025053	0.00195133	Igf1/Stat5b/Gpam/Ppp3ca/Pycard/Jak3/Il18/Igf2	8
GO:1900120	regulation of receptor binding	8/1279	22/16782	0.000135158	0.0025053	0.00195133	Atp2a3/App/Lox/Anxa2/Ptprf/Plcl2/Bdnf/B2m	8
GO:0009725	response to hormone	78/1279	675/16782	0.000137067	0.00253515	0.00197458	Raf1/Tgfb1/Insig2/Stat3/Aqp1/Por/Zmiz1/Cad/Steap2/Myo1c/Adora2b/Atp2b1/Igf1/Eif4ebp2/Prmt2/Prkar1a/Stat5b/Tshr/Gata4/Lbh/Lox/Anxa1/Capn1/Gpam/Esrrg/Gatm/Snx5/Ptpn1/Pik3ca/Bcar3/Ppp3ca/Nfkb1/Ugcg/Slc2a1/Sgcb/C2cd5/Fkbp4/Nucb2/Pak1/Eif4ebp1/Ednra/Jak3/Bcar1/Nedd4/Tcf12/Acsbg1/Me1/Kank1/Atp1a1/Ptprf/Scn11a/Myo5a/Leprot/Inhbb/Mgarp/Enpp1/Phb1/Abhd2/Il18/Stat2/Ramp3/Ptpre/Isl1/Epm2aip1/Bdnf/Igf2/Fkrp/…	78
GO:0008361	regulation of cell size	32/1279	211/16782	0.000139821	0.00257483	0.00200549	Rnd2/Aqp1/Gdi1/Slc12a7/Mapt/Trpv2/Wnt5a/Gnb3/Tnfrsf12a/Vegfa/Fn1/Actr3/Sctr/Abl1/Sema3c/Draxin/Ulk1/Ret/Sema4b/Pak1/Fgf13/Clasp2/Sema7a/Smurf1/Rap1gap2/Sema3d/Trim46/Bdnf/Sema3b/Cav3/Kcnma1/Ano6	32
GO:0030323	respiratory tube development	32/1279	211/16782	0.000139821	0.00257483	0.00200549	Tbx2/Sox9/Tgfb1/Psen2/Lama5/Ada/Igf1/Tns3/Gli3/Gata4/Wnt5a/Spry2/Zfpm2/Vegfa/Ptk7/Lox/Lipa/Pdgfa/Rdh10/Eya1/Igfbp5/Pdgfra/Mgp/Kras/Fgfr2/Smpd3/Ctsh/Tgfbr2/Timeless/Hs6st1/Hopx/Hhip	32
GO:0034762	regulation of transmembrane transport	67/1279	559/16782	0.000140377	0.00257946	0.00200909	Tgfb1/Clic1/Psen2/Cnksr3/Stac2/Vmp1/Scn1b/Igf1/Acsl6/Ripk1/Arc/Dlg1/App/Slc38a1/Diaph1/Gsto1/Atp1b1/Ak1/Kcnj3/Abl1/Fabp5/Ppp3ca/Pde4b/Lrrc38/Tcaf2/C2cd5/Mef2a/Fgf13/Ednra/Cx3cl1/Thy1/Ubash3b/Nedd4/Scn11a/Myo5a/Cacna1a/Tmem109/Ccl2/Tcaf1/Clic4/Enpp1/Stim2/Ramp3/Cacna2d4/Agrn/Sln/Pla2g6/Fgf11/Kcnk13/Chrm3/Kcne4/Gja1/Prkca/Kcnj14/Grin2a/Ptk2b/Kcnh7/Akap6/Cttnbp2nl/Erbb4/Cav3/Kcnc3/Kcnma1/Ano6/Ank3/C…	67
GO:0099537	trans-synaptic signaling	80/1279	697/16782	0.000140828	0.00258215	0.00201119	Prkar2b/Stat3/Large1/Slc1a3/Chrd/Hapln4/Snap47/Psen2/Slc12a7/Mapt/Adora2b/Igf1/Eif4ebp2/Mapk9/Doc2b/Kat2a/Lgmn/Plk2/Wnt5a/Jph4/Arc/Dlg1/App/Slc38a1/Gabrr2/Cdh2/Abhd6/Baiap2/Epha4/Sctr/Abl1/Fabp5/Ppp3ca/Ptprd/Sorcs2/Ptn/Slc6a6/Lrp6/Kras/Pak1/Stx1b/Plat/Vps35/Cntnap4/Cx3cl1/Grik4/Pde4a/Nedd4/Snx14/Syde1/Ppp1r9a/P2ry2/Arhgap44/Igsf9b/Myo5a/Cacna1a/Ccl2/Enpp1/Plcl2/Stx11/Grid1/Chrnb1/Agrn/Adora1/Pla2…	80
GO:0030901	midbrain development	11/1279	40/16782	0.000141618	0.00258228	0.00201128	Phox2a/Kat2a/Wnt5a/Fzd6/Pitx3/Sfrp2/Wls/Lrp6/Fgfr2/Lmx1b/Msx1	11
GO:0060325	face morphogenesis	11/1279	40/16782	0.000141618	0.00258228	0.00201128	Tgfb1/Arid5b/Sgpl1/Schip1/Ski/Pdgfra/Lrp6/Scx/Tiparp/Prickle1/Msx1	11
GO:0051216	cartilage development	31/1279	202/16782	0.000141749	0.00258228	0.00201128	Sox9/Tgfb1/Por/Stc1/Efemp1/Kat2a/Hif1a/Gli3/Wnt5a/Itgb8/Sfrp2/Ccn1/Lrp6/Mgp/Bgn/Smpd3/Adamts7/Tgfbr2/Chsy1/Scx/Loxl2/Slc26a2/Enpp1/Hoxa11/Satb2/Prrx2/Msx1/Prkca/Gdf6/Mkx/Bpnt2	31
GO:0009893	positive regulation of metabolic process	314/1279	3441/16782	0.000145004	0.0026359	0.00205305	Tbx2/Brat1/Raf1/Itga5/Sox9/Polr3d/Hoxa10/Hoxc11/Tead3/Tmem161a/Axl/Tgfb1/Relb/Cdkn1b/Bcl2l12/Rad23a/Fam162a/Stat3/Cul3/Ralb/Cnn2/Pgf/Cd44/Mprip/Por/Rfx5/Epha2/Actn3/Ptbp1/Cdt1/Gtf2h1/Zmiz1/Crlf1/Phox2a/Elk3/Gprc5b/Eya4/Tsacc/Psen2/Adam19/Csf1/Gata2/Lrrk1/Myo1c/Eya2/Mapt/Adora2b/Trpv2/Map2k3/Ddx39b/Hey2/Plagl1/Kitl/Igf1/Pcbd1/Actr2/Prmt2/Mapk9/Igfbp3/Ccdc117/Tom1l1/Id2/Camkk1/Atp2a3/Kat2a/Stat5b/T…	314
GO:0055123	digestive system development	21/1279	115/16782	0.000145768	0.00264411	0.00205944	Tbx2/Sox9/Tcf7/Ada/Igf1/Id2/Hif1a/Gli3/Gata4/Wnt5a/Pdgfa/Sfrp2/Wls/Pdgfra/Fgfr2/Clmp/Dchs1/Alx4/Fzd5/Igf2/Lgr4	21
GO:0021700	developmental maturation	44/1279	326/16782	0.000149009	0.00269713	0.00210074	Akr1b1/Tgfb1/Atp6v1b2/Actn3/Psen2/Sptbn4/Adgrl1/Gata2/Igf1/Nrcam/Id2/Hif1a/Zdhhc20/Wnt5a/Washc5/App/Vegfa/Abl2/Ptbp3/Ret/Ednra/Vps35/Adamts7/Zdhhc15/Myo5a/Cacna1a/Palm/Dchs1/Enpp1/Abhd2/Atp6v0e2/Shb/Fzd5/S1pr1/C1ql1/Gja1/Rnd1/Ptk2b/Cend1/Erbb4/Kcnma1/Srrm4/Ano6/Ank3	44
GO:0030516	regulation of axon extension	20/1279	107/16782	0.000149569	0.00270149	0.00210414	Gdi1/Mapt/Trpv2/Wnt5a/Tnfrsf12a/Vegfa/Fn1/Actr3/Abl1/Sema3c/Draxin/Sema4b/Pak1/Clasp2/Sema7a/Smurf1/Sema3d/Trim46/Bdnf/Sema3b	20
GO:1903706	regulation of hemopoiesis	52/1279	406/16782	0.000152551	0.00274949	0.00214152	Tcf7/Axl/Tgfb1/Stat3/Cd44/Zmiz1/Csf1/Gata2/Ada/Kitl/Id2/Kat2a/Stat5b/Hif1a/Gli3/Nedd9/Ripk1/Tsc22d1/Mettl3/Bcl6/Lox/Anxa1/Tjp2/Adam8/Cd28/Casp8/Abl1/Notch2/Ppp3ca/Smarcd3/Ptn/Clec2d/Il4ra/Jak3/Ubash3b/Crtam/Tgfbr2/Tmem131l/Isg15/Socs5/H2-DMa/Inpp4b/Il18/Dusp10/Zc3h12a/Tmem64/Ctla2a/Shb/Tob2/Prkca/Ptk2b/B2m	52
GO:0090313	regulation of protein targeting to membrane	10/1279	34/16782	0.000153617	0.00276283	0.00215191	Arpc2/Gdi1/Myo1c/Actr3/Tcaf2/C2cd5/Pak1/Ccl2/Tcaf1/Ank3	10
GO:0090314	positive regulation of protein targeting to membrane	9/1279	28/16782	0.0001541	0.00276564	0.00215411	Arpc2/Myo1c/Actr3/Tcaf2/C2cd5/Pak1/Ccl2/Tcaf1/Ank3	9
GO:1902905	positive regulation of supramolecular fiber organization	28/1279	176/16782	0.000157254	0.00281317	0.00219112	Rhoc/Cdkn1b/Wdr1/Arpc2/Myo1c/Mapt/Dlg1/App/Mlst8/Baiap2/Actr3/Abl1/Wasf3/Lmod2/Vasp/Pak1/Pycard/Cx3cl1/Arhgef10l/Cdc42ep4/S100a10/Synpo/Arf6/Cd47/Ptk2b/Cav3/Arhgef10/Pdxp	28
GO:0043010	camera-type eye development	43/1279	317/16782	0.000157554	0.00281317	0.00219112	Tbx2/Sox9/Tgfb1/Cdkn1b/Stat3/Large1/Aqp1/Epha2/Hif1a/Gli3/Slc4a7/Spry2/Dlg1/Vegfa/Pitx3/Mip/Rdh10/Vim/Slc25a25/Gpd2/Lamc3/Notch2/Bcar3/Smarcd3/Ski/Pdgfra/Ptn/Lrp6/Fgfr2/Thy1/Tgfbr2/Ptprm/Prickle1/Rorb/Clic4/Lmx1b/Hmgn1/Fzd5/Spred2/Fkrp/Gja1/Gas1/Fjx1	43
GO:0061026	cardiac muscle tissue regeneration	4/1279	5/16782	0.000157745	0.00281317	0.00219112	Cdkn1b/Gata4/Cdkn1a/Erbb4	4
GO:0022612	gland morphogenesis	24/1279	141/16782	0.00015869	0.00282409	0.00219963	Tbx2/Sox9/Tgfb1/Cul3/Cd44/Epha2/Csf1/Lama5/Igf1/Gli3/Wnt5a/Lipa/Capn1/Pdgfa/Igfbp5/Notch2/Nfkb1/Sema3c/Ptn/Lrp6/Fgfr2/Tgfbr2/Il18/Cav3	24
GO:1902692	regulation of neuroblast proliferation	13/1279	54/16782	0.000159387	0.00283055	0.00220466	Tgfb1/Hapln4/Gata2/Hif1a/Gli3/Vegfa/Notch2/Smarcd3/Ptn/Cx3cl1/Ctnna1/Kctd11/Bdnf	13
GO:0001656	metanephros development	16/1279	76/16782	0.000161429	0.00285908	0.00222688	Sox9/Akr1b1/Hoxc11/Aqp1/Id2/Gli3/Pdgfa/Rdh10/Eya1/Pdgfra/Ret/Six4/Fras1/Hoxa11/Lgr4/Gdf6	16
GO:0002366	leukocyte activation involved in immune response	38/1279	269/16782	0.000161669	0.00285908	0.00222688	Tgfb1/Relb/Stat3/Psen2/St3gal1/Gata2/Ptgds/Ada/Adora2b/Tac4/Gadd45g/Bcl6/Anxa1/Cd28/Apbb1ip/Abl1/Notch2/Lfng/Aplf/Il4ra/Pycard/Jak3/Myd88/Scn11a/Socs5/Enpp1/Dock10/Plcl2/Il18/Stx11/Milr1/Lat2/Zc3h12a/Shb/Ticam1/Lgals3/Bcl3/Ptk2b	38
GO:0010720	positive regulation of cell development	62/1279	510/16782	0.000166419	0.00293694	0.00228753	Serpinf1/Rnd2/Axl/Tgfb1/Actn3/Hapln4/Zmiz1/Csf1/Gdi1/Ada/Mapt/Trpv2/Kitl/Igf1/Actr2/Mapk9/Id2/Stat5b/Prkch/Hif1a/Gli3/Nedd9/Ripk1/Wnt5a/Bcl6/Tiam2/Tnfrsf12a/Vegfa/Anxa1/Baiap2/Adam8/Casp8/Fn1/Epha4/Actr3/Vim/Notch2/Ppp3ca/Wls/Ptprd/Smarcd3/Ptn/Ret/Kras/Il4ra/Pak1/Pak3/Cx3cl1/Tgfbr2/Ptprf/Socs5/H2-DMa/Hoxa11/Sema7a/Smurf1/Il18/Dusp10/Tmem64/Shb/Bdnf/Gja1/Prkca	62
GO:0051641	cellular localization	303/1279	3313/16782	0.000168773	0.00297231	0.00231507	Raf1/Zfp385a/Sox9/Rab5b/Ipo4/Axl/Tgfb1/Cdkn1b/Keap1/Bicd1/Insig2/Stat3/Cavin1/Cul3/Large1/Tmed4/Aqp1/Cnn2/Mprip/Pard6a/Kptn/Atp6v1b2/Arpc2/Tmem147/Steep1/Epha2/Ptbp1/Cdt1/Chrd/Trappc2b/Tnpo1/Snap47/Zmynd10/Psen2/Vac14/Sptbn4/Tex261/Gata2/Ptgds/Gdi1/Lama5/Steap2/Stac2/Myo1c/Eya2/Vmp1/Kif3a/Mapt/Adora2b/Scrn1/Tmem129/Ddx39b/Ptprk/Epb41l2/Igf1/Actr2/Rhbdf1/Mapk9/Tom1l1/Sdc1/Nrcam/Prkar1a/Bcap29/Rffl…	303
GO:0032642	regulation of chemokine production	19/1279	100/16782	0.000173557	0.00305022	0.00237576	Tgfb1/Epha2/Adora2b/Mapk9/Erbin/Wnt5a/App/Eif2ak2/Ccn1/Il4ra/Pycard/Tirap/Myd88/P2ry2/Socs5/Mavs/Il18/Ticam1/Nod2	19
GO:0051258	protein polymerization	38/1279	270/16782	0.000174662	0.00306328	0.00238593	Cdkn1b/Arpc2/Capza2/Eps8/Myo1c/Mapt/Washc5/Cyrib/Dlg1/Mlst8/Svil/Diaph1/Capn1/Add3/Baiap2/Actr3/Spta1/Abl1/Mapre3/Lmod2/Fkbp4/Vasp/Pak1/Pycard/Fgf13/Pak3/Kank1/Ppp1r9a/Clasp2/Micall2/Plekhg2/Arhgap18/Cdc42ep4/Arf6/Capg/Ptk2b/Tubb4a/Cav3	38
GO:0007268	chemical synaptic transmission	79/1279	691/16782	0.00017562	0.00306737	0.00238912	Prkar2b/Stat3/Large1/Slc1a3/Chrd/Hapln4/Snap47/Psen2/Slc12a7/Mapt/Adora2b/Igf1/Eif4ebp2/Mapk9/Doc2b/Kat2a/Lgmn/Plk2/Wnt5a/Jph4/Arc/Dlg1/App/Slc38a1/Gabrr2/Cdh2/Abhd6/Baiap2/Epha4/Sctr/Abl1/Ppp3ca/Ptprd/Sorcs2/Ptn/Slc6a6/Lrp6/Kras/Pak1/Stx1b/Plat/Vps35/Cntnap4/Cx3cl1/Grik4/Pde4a/Nedd4/Snx14/Syde1/Ppp1r9a/P2ry2/Arhgap44/Igsf9b/Myo5a/Cacna1a/Ccl2/Enpp1/Plcl2/Stx11/Grid1/Chrnb1/Agrn/Adora1/Pla2g6/Itp…	79
GO:0098916	anterograde trans-synaptic signaling	79/1279	691/16782	0.00017562	0.00306737	0.00238912	Prkar2b/Stat3/Large1/Slc1a3/Chrd/Hapln4/Snap47/Psen2/Slc12a7/Mapt/Adora2b/Igf1/Eif4ebp2/Mapk9/Doc2b/Kat2a/Lgmn/Plk2/Wnt5a/Jph4/Arc/Dlg1/App/Slc38a1/Gabrr2/Cdh2/Abhd6/Baiap2/Epha4/Sctr/Abl1/Ppp3ca/Ptprd/Sorcs2/Ptn/Slc6a6/Lrp6/Kras/Pak1/Stx1b/Plat/Vps35/Cntnap4/Cx3cl1/Grik4/Pde4a/Nedd4/Snx14/Syde1/Ppp1r9a/P2ry2/Arhgap44/Igsf9b/Myo5a/Cacna1a/Ccl2/Enpp1/Plcl2/Stx11/Grid1/Chrnb1/Agrn/Adora1/Pla2g6/Itp…	79
GO:0071677	positive regulation of mononuclear cell migration	15/1279	69/16782	0.000176045	0.00306846	0.00238997	Tgfb1/Csf1/Lgmn/Nedd9/Wnt5a/App/Adam8/Abl2/Abl1/Pycard/Ccl2/Lgals3/Cd47/Ptk2b/Ano6	15
GO:0042592	homeostatic process	162/1279	1626/16782	0.000177882	0.00309412	0.00240995	Raf1/Sox9/Akr1b1/Axl/Tgfb1/Stat3/Large1/Aqp1/Cd44/Slc1a3/Atp6v1b2/Actn3/Gprc5b/Psen2/Cdh23/Tmem175/Csf1/Stc1/Gata2/Lrrk1/Steap2/Dyrk3/Ada/Slc12a7/Kif3a/Trpv2/Atp2b1/Kitl/Igf1/Tns3/Id2/Atp2a3/Stat5b/Tshr/Hif1a/Sfrp4/Gadd45g/Slc4a7/Wnt5a/Npr3/Washc5/Col14a1/Myh9/Hoxc10/Bcl6/Zfp251/App/Gnb3/Vegfa/Abcg8/Cdh2/Diaph1/Pmaip1/Lox/Anxa1/Ehd1/Lipa/Tjp2/Gpam/Gsto1/Got1/Abhd6/Adam8/Igfbp5/Sctr/Xpr1/Spta1/Atp…	162
GO:0034220	monoatomic ion transmembrane transport	87/1279	778/16782	0.000178939	0.00310613	0.0024193	Tgfb1/Large1/Slc1a3/Atp6v1b2/Clic1/Psen2/Tmem175/Cnksr3/Steap1/Steap2/Stac2/Slc12a7/Vmp1/Trpv2/Scn1b/Atp2b1/Atp2a3/Ripk1/Arc/Dlg1/App/Gabrr2/Diaph1/Gsto1/Atp1b1/Slc25a25/Kcnj3/Abl1/Ppp3ca/Pde4b/Lrrc38/Tcaf2/Pcyox1/Slc6a6/Itpr2/Fgf13/Atp2b3/Ednra/Cx3cl1/Panx1/Thy1/Ubash3b/Nedd4/Trpa1/Atp1a1/Scn11a/Myo5a/Cacna1a/Tmem109/Ccl2/Tcaf1/Clic4/Stim2/Atp6v0e2/Tmem120a/Ramp3/Chrnb1/Cacna2d4/Agrn/Sln/Pla2g6/…	87
GO:0010464	regulation of mesenchymal cell proliferation	11/1279	41/16782	0.000180343	0.0031241	0.0024333	Sox9/Chrd/Wnt5a/Pdgfa/Ptn/Lrp6/Fgfr2/Tgfbr2/Prrx2/Isl1/Gas1	11
GO:0140352	export from cell	98/1279	899/16782	0.000181536	0.00313834	0.00244439	Raf1/Axl/Tgfb1/Cavin1/Ralb/Aqp1/Pard6a/Ptbp1/Snap47/Gata2/Ptgds/Steap2/Adora2b/Scrn1/Atp2b1/Igf1/Rhbdf1/Mapk9/Igfbp3/Sdc1/Prkar1a/Doc2b/Tac4/Hif1a/Washc5/Myh9/Ly6e/Dlg1/Rab27b/Anxa1/Tmem132a/Tspan4/Ecrg4/Atp1b1/Frmd4a/Creb3l1/Ppp3ca/Wls/Sdcbp/Nadk/Tbc1d1/Abcg2/Furin/Nucb2/Il4ra/Pak1/Stx1b/Atp2b3/Vps35/Smpd3/Olfm2/Anxa2/Neo1/Syde1/Trpa1/Ppp1r9a/P2ry2/Atp1a1/Clasp2/Scn11a/Myo5a/Cacna1a/Midn/Prickle…	98
GO:0099536	synaptic signaling	83/1279	735/16782	0.000182398	0.00314682	0.002451	Prkar2b/Stat3/Large1/Slc1a3/Chrd/Hapln4/Snap47/Psen2/Slc12a7/Mapt/Adora2b/Igf1/Eif4ebp2/Mapk9/Doc2b/Kat2a/Lgmn/Plk2/Wnt5a/Jph4/Ly6e/Arc/Dlg1/App/Slc38a1/Gabrr2/Dtna/Cdh2/Abhd6/Baiap2/Epha4/Sctr/Abl1/Fabp5/Ppp3ca/Ptprd/Sorcs2/Ptn/Slc6a6/Lrp6/Kras/Pak1/Stx1b/Plat/Vps35/Cntnap4/Cx3cl1/Grik4/Pde4a/Nedd4/Snx14/Syde1/Ppp1r9a/P2ry2/Arhgap44/Igsf9b/Myo5a/Cacna1a/Ccl2/Enpp1/Plcl2/Stx11/Grid1/Chrnb1/Agrn/A…	83
GO:0016055	Wnt signaling pathway	52/1279	409/16782	0.0001835	0.0031594	0.0024608	Sox9/Tcf7/Tgfb1/Cul3/Cd44/Gprc5b/Amotl1/Lrrk1/Sdc1/Gli3/Sfrp4/Spin1/Amer2/Wnt5a/Fzd6/App/Ptk7/Cdh2/Tle4/Tmem132a/Frmd8/Abl2/Abl1/Lrp4/Sfrp2/Nfkb1/Wls/Draxin/Lrp6/Vgll4/Fgfr2/Zranb1/Ednra/Vps35/Kank1/Mdfi/Tmem131l/Prickle1/Enpp1/Cpe/Ankrd6/Isl1/Tmem64/Fzd1/Fzd5/Tmem88/Frat2/Zbtb33/Lgr4/Bmal1/Ccnyl1/Tmem88b	52
GO:0032101	regulation of response to external stimulus	109/1279	1022/16782	0.000186821	0.00321006	0.00250025	Polr3d/Tgfb1/Dusp3/Stat3/Pgf/Cd44/Htra1/Gprc5b/Apobec3/Csf1/Ada/Ptgis/Adora2b/Igf1/Sec14l1/Stat5b/Lgmn/Nedd9/Ripk1/Erbin/Wnt5a/Mettl3/Cyrib/Bcl6/App/Vegfa/Eif2ak2/Sting1/Anxa1/Nt5c2/Adam8/Pdgfa/Cd28/Casp8/Fn1/Epha4/Samhd1/Nfkb1/Sema3c/Pdgfra/Ptn/Clec2d/Sema4b/Ctsc/Nucb2/Nupr1/Pycard/Elf4/Plat/Ednra/Vps35/Cx3cl1/Ubash3b/Crtam/Tirap/Anxa2/Neo1/Plscr1/Nt5e/Fbxl2/Myd88/Rnf125/Ptprf/Clasp2/Uaca/Ccl2/I…	109
GO:0030111	regulation of Wnt signaling pathway	41/1279	300/16782	0.000188587	0.00323385	0.00251878	Sox9/Tgfb1/Gprc5b/Lrrk1/Gli3/Sfrp4/Spin1/Amer2/Wnt5a/Fzd6/App/Ptk7/Cdh2/Tle4/Tmem132a/Frmd8/Abl2/Abl1/Lrp4/Sfrp2/Nfkb1/Wls/Draxin/Lrp6/Vgll4/Fgfr2/Zranb1/Vps35/Kank1/Mdfi/Tmem131l/Prickle1/Ankrd6/Isl1/Tmem64/Fzd1/Tmem88/Lgr4/Bmal1/Ccnyl1/Tmem88b	41
GO:0006195	purine nucleotide catabolic process	12/1279	48/16782	0.000192949	0.00329531	0.00256665	Ada/Nudt4/Nudt12/Nt5c2/Samhd1/Acat1/Pde4a/Nt5e/Enpp1/Entpd1/Pde1a/Nudt11	12
GO:0032941	secretion by tissue	12/1279	48/16782	0.000192949	0.00329531	0.00256665	Aqp1/Ada/Tac4/Copa/Ppp3ca/P2ry2/Prickle1/Enpp1/Adora1/Chrm3/Gja1/Kcnma1	12
GO:0002070	epithelial cell maturation	8/1279	23/16782	0.000193464	0.00329745	0.00256832	Akr1b1/Tgfb1/Gata2/Hif1a/Vegfa/Fzd5/Gja1/Kcnma1	8
GO:0032602	chemokine production	20/1279	109/16782	0.000194282	0.00329905	0.00256956	Tgfb1/Epha2/Adora2b/Mapk9/Erbin/Wnt5a/App/Eif2ak2/Nfkb1/Ccn1/Il4ra/Pycard/Tirap/Myd88/P2ry2/Socs5/Mavs/Il18/Ticam1/Nod2	20
GO:0032731	positive regulation of interleukin-1 beta production	13/1279	55/16782	0.000194336	0.00329905	0.00256956	Stat3/Wnt5a/App/Casp8/Ccn1/Pycard/Panx1/Myd88/Tmem106a/Inava/Isl1/Fzd5/Nod2	13
GO:0198738	cell-cell signaling by wnt	52/1279	410/16782	0.000195016	0.00330395	0.00257338	Sox9/Tcf7/Tgfb1/Cul3/Cd44/Gprc5b/Amotl1/Lrrk1/Sdc1/Gli3/Sfrp4/Spin1/Amer2/Wnt5a/Fzd6/App/Ptk7/Cdh2/Tle4/Tmem132a/Frmd8/Abl2/Abl1/Lrp4/Sfrp2/Nfkb1/Wls/Draxin/Lrp6/Vgll4/Fgfr2/Zranb1/Ednra/Vps35/Kank1/Mdfi/Tmem131l/Prickle1/Enpp1/Cpe/Ankrd6/Isl1/Tmem64/Fzd1/Fzd5/Tmem88/Frat2/Zbtb33/Lgr4/Bmal1/Ccnyl1/Tmem88b	52
GO:0060349	bone morphogenesis	19/1279	101/16782	0.000198761	0.00336068	0.00261757	Sox9/Insig2/Por/Actn3/Stc1/Gli3/Sfrp4/Has2/Ski/Lrp6/Fgfr2/Smpd3/Tgfbr2/Chsy1/Scx/Enpp1/Hoxa11/Msx1/Bpnt2	19
GO:0009892	negative regulation of metabolic process	257/1279	2760/16782	0.0001997	0.00336983	0.0026247	Tbx2/Sox9/Serpinf1/Tcf7/Axl/Tgfb1/Relb/Prkar2b/Cdkn1b/Bcl2l12/Keap1/Dusp3/Insig2/Stat3/Cul3/Aqp1/Cstb/Cd44/Mprip/Por/Pard6a/Rfx5/Epha2/Actn3/Ptbp1/Cdt1/Mettl1/Elk3/Apobec3/Psen2/Gata2/Lrrk1/Cnksr3/H3f3b/Ptgis/Mapt/Adora2b/Hey2/Ptprk/Atp2b1/Arid5b/Dusp6/Igf1/Eif4ebp2/Prmt2/Wdr82/Igfbp3/Shmt1/Prkar1a/Id2/Rffl/Kat2a/Prkch/Hif1a/Rps6ka5/Lgmn/Gli3/Ripk1/Gadd45g/Plk2/Erbin/Gata4/Dcp1a/Wnt5a/Spry2/Mettl…	257
GO:0090075	relaxation of muscle	10/1279	35/16782	0.000200499	0.0033766	0.00262997	Irag1/Actn3/Adora2b/Atp1b1/Pik3ca/Pde4b/Sln/Ttn/Akap6/Kcnma1	10
GO:0014812	muscle cell migration	22/1279	126/16782	0.00020136	0.00338436	0.00263601	Arpc2/Plekho1/Igf1/Igfbp3/Stat5b/Net1/Has2/Myh9/Anxa1/Pdgfa/Igfbp5/S100a11/Iqgap1/Pak1/Plat/P2ry2/Six4/Myo5a/Enpp1/Abhd2/Il18/Tafa5	22
GO:0072659	protein localization to plasma membrane	41/1279	301/16782	0.000202656	0.00339941	0.00264773	Tgfb1/Large1/Epha2/Sptbn4/Lama5/Stac2/Dlg1/Epb41l3/Myl12a/Cdh2/Ehd1/Frmd8/Actr3/Atp1b1/Ehd4/Lrp6/C2cd5/Gga2/Fgf13/Vps35/Anxa2/Gorasp1/Acsl3/Arhgap44/Clasp2/Myo5a/Palm/Dchs1/Tspan14/Smurf1/Ramp3/S100a10/Arf6/Tmem88/Lgals3/Ezr/Tmem150a/Rab31/Flot1/Cav3/Ank3	41
GO:1990138	neuron projection extension	30/1279	197/16782	0.000206989	0.00345537	0.00269132	Gdi1/Mapt/Trpv2/Vcl/Wnt5a/Tnfrsf12a/Vegfa/Nrp2/Raph1/Fn1/Actr3/Abl1/Sema3c/Draxin/Ulk1/Iqgap1/Sema4b/Pak1/Ednra/Clasp2/Prickle1/Sema7a/Smurf1/Sema3d/Tmem108/Trim46/Bdnf/Flrt3/Sema3b/Cacng7	30
GO:0002069	columnar/cuboidal epithelial cell maturation	6/1279	13/16782	0.00020817	0.00345537	0.00269132	Tgfb1/Gata2/Hif1a/Fzd5/Gja1/Kcnma1	6
GO:0009163	nucleoside biosynthetic process	6/1279	13/16782	0.00020817	0.00345537	0.00269132	Ada/Dtymk/Ak1/Adal/Nt5e/Mtap	6
GO:0034404	nucleobase-containing small molecule biosynthetic process	6/1279	13/16782	0.00020817	0.00345537	0.00269132	Ada/Dtymk/Ak1/Adal/Nt5e/Mtap	6
GO:1900272	negative regulation of long-term synaptic potentiation	6/1279	13/16782	0.00020817	0.00345537	0.00269132	App/Epha4/Abl1/Ptn/Ppp1r9a/Adora1	6
GO:0061036	positive regulation of cartilage development	9/1279	29/16782	0.00020844	0.00345537	0.00269132	Sox9/Por/Gli3/Wnt5a/Ccn1/Scx/Loxl2/Hoxa11/Gdf6	9
GO:0045580	regulation of T cell differentiation	27/1279	170/16782	0.000210242	0.00347843	0.00270928	Tcf7/Tgfb1/Cd44/Zmiz1/Ada/Kat2a/Stat5b/Gli3/Mettl3/Bcl6/Anxa1/Adam8/Cd28/Abl1/Smarcd3/Il4ra/Jak3/Crtam/Tgfbr2/Tmem131l/Socs5/H2-DMa/Il18/Dusp10/Zc3h12a/Ctla2a/Shb	27
GO:1901890	positive regulation of cell junction assembly	21/1279	118/16782	0.000211915	0.00349928	0.00272552	Epha2/Adgrl1/Myh9/Thbs2/Vegfa/Actr3/Abl1/Adgrl2/Ptprd/Iqgap1/Thy1/Lrrn1/Agrn/S100a10/Lrtm1/Flrt2/Bdnf/Prkca/Flrt3/Hopx/Flot1	21
GO:0030336	negative regulation of cell migration	40/1279	292/16782	0.000213732	0.0035183	0.00274033	Serpinf1/Tgfb1/Dusp3/Stat3/Cnn2/Chrd/Stc1/Stard13/Ada/Ptprk/Igfbp3/Vash1/Nedd9/Myh9/Abhd6/Tmeff2/Igfbp5/Epha4/Srgap2/Sfrp2/Ptn/Srgap3/Nr2f2/Stk26/Dlc1/Cx3cl1/Thy1/Kank1/Ptprm/Clasp2/Gadd45a/Tcaf1/Clic4/Abhd2/Dusp10/Adora1/Rin3/Macir/Bst2/Tafa5	40
GO:0090257	regulation of muscle system process	35/1279	244/16782	0.000213897	0.0035183	0.00274033	Irag1/Actn3/Stc1/Ada/Adora2b/Ddx39b/Trip10/Atp2b1/Igf1/Gata4/Dlg1/Igfbp5/Tnnt2/Atp1b1/Ppp3ca/Pde4b/Cald1/Mef2a/Pak1/Rbm10/Fgf13/Atp1a1/Agrn/Sln/Adora1/Zc3h12a/Chrm3/Arhgap42/Prkca/Ttn/Calcrl/Akap6/Cav3/Kcnma1/Tnnt1	35
GO:0043086	negative regulation of catalytic activity	65/1279	547/16782	0.000224191	0.00368047	0.00286665	Serpinf1/Prkar2b/Cdkn1b/Bcl2l12/Bicd1/Dusp3/Aqp1/Cstb/Cd44/Mprip/Por/Psen2/Mapt/Igf1/Prkar1a/Rffl/Prkch/Gadd45g/Spry2/Npr3/Plec/Fetub/App/Cdkn1a/Vegfa/Anxa1/Abl1/Hipk3/Ptpn1/Sfrp2/Nfkb1/Spink4/Cdkn2c/Tfpi2/Lrp6/Dusp16/Nr2f2/Mvp/Pycard/Thy1/Ubash3b/Neil1/Pkig/Midn/Palm/Mgat5/Gadd45a/Socs5/Setd7/Dusp10/Amot/Serpinb6b/Cnr1/Rasip1/Shb/Gprc5a/Lxn/Hexim1/Smcr8/Prkca/Gckr/Akap6/Cav3/Gpx1/Sort1	65
GO:0042063	gliogenesis	47/1279	362/16782	0.000226854	0.00371405	0.0028928	Raf1/Sox9/Tgfb1/Lamb1/Stat3/Large1/Wdr1/Hapln4/Zmiz1/Csf1/Igf1/Efemp1/Id2/Prkch/Gli3/Mettl3/Matn2/Plec/App/Tnfrsf21/Cdh2/Anxa1/Pitx3/Fn1/Epha4/Actr3/Srgap2/Abl2/Vim/Lamc3/Abl1/Notch2/Ski/Wasf3/Ptn/Lrp6/Kras/Cx3cl1/Myd88/Gpc1/Ccl2/Prdm8/Enpp1/Dusp10/Fkrp/Arhgef10/Cdkn2b	47
GO:0097061	dendritic spine organization	19/1279	102/16782	0.000227113	0.00371405	0.0028928	Actr2/Lgmn/Nedd9/Arc/App/Baiap2/Epha4/Actr3/Abl2/Pdlim5/Pak3/Vps35/Ppp1r9a/Arhgap44/Zdhhc15/Tanc1/Dock10/Abhd17b/Grin2a	19
GO:0090092	regulation of transmembrane receptor protein serine/threonine kinase signaling pathway	35/1279	245/16782	0.000231696	0.00378169	0.00294548	Tgfb1/Htra1/Chrd/Sfrp4/Gata4/Wnt5a/Spry2/Lox/Got1/Abl1/Hspa5/Notch2/Sfrp2/Ccn1/Sdcbp/Ski/Furin/Bmper/Neo1/Tgfbr2/Nup93/Tob1/Hjv/Smurf1/Vasn/Cilp/Fzd1/Spred2/Onecut2/Eid2/Msx1/Gdf6/Elapor2/Cav3/Cdkn2b	35
GO:0030001	metal ion transport	89/1279	806/16782	0.000232615	0.00378939	0.00295148	Tgfb1/Cdkn1b/Large1/Aqp1/Slc1a3/Psen2/Sptbn4/Cdh23/Tmem175/Stc1/Cnksr3/Steap1/Steap2/Stac2/Slc12a7/Vmp1/Trpv2/Scn1b/Atp2b1/Igf1/Slc5a8/Atp2a3/Slc4a7/Jph4/Dlg1/Slc38a1/Diaph1/Gsto1/Atp1b1/Slc25a25/Kcnj3/Abl1/Ppp3ca/Bspry/Pde4b/Lrrc38/Slc6a6/Itpr2/Fkbp4/Nipa2/Fgf13/Atp2b3/Ednra/Cx3cl1/Jak3/Panx1/Usp2/Thy1/Ubash3b/Nedd4/Trpa1/Atp1a1/Scn11a/Myo5a/Cacna1a/Slc20a2/Stim2/Ramp3/Cacna2d4/Agrn/Sln/Isl1/Ado…	89
GO:0060443	mammary gland morphogenesis	13/1279	56/16782	0.000235655	0.00383155	0.00298432	Tbx2/Tgfb1/Epha2/Csf1/Gli3/Wnt5a/Capn1/Igfbp5/Nfkb1/Lrp6/Fgfr2/Tgfbr2/Cav3	13
GO:0051129	negative regulation of cellular component organization	83/1279	741/16782	0.00023777	0.00385506	0.00300263	Raf1/Sox9/Tgfb1/Cnn2/Arpc2/Gdi1/Capza2/Eps8/H3f3b/Mapt/Igf1/Efemp1/Tom1l1/Kat2a/Wnt5a/Spry2/Cyrib/App/Vegfa/Svil/Capn1/Add3/Tmeff2/Epha4/Actr3/Spta1/Vim/Lrp4/Pik3ca/Ppp3ca/Sdcbp/Lmo4/Sema3c/Draxin/Ulk1/Lmod2/Ptn/Fkbp4/Sema4b/Nupr1/Fgfr2/Fgf13/Eif4ebp1/Dlc1/Vps35/Thy1/Neo1/Plscr1/Fbxl2/Gorasp1/Kank1/Snx33/Ppp1r9a/Ptprf/Arhgap44/Clasp2/Vat1/Mid1/Mgarp/Phf2/Sema7a/Rap1gap2/Sema3d/Plekhh2/Isl1/Trim46…	83
GO:0045214	sarcomere organization	12/1279	49/16782	0.000238012	0.00385506	0.00300263	Wdr1/Csrp2/Prkar1a/Plec/Tnnt2/Neb/Lmod2/Six4/Ttn/Cav3/Tnnt1/Akap13	12
GO:0003208	cardiac ventricle morphogenesis	15/1279	71/16782	0.000245991	0.0039767	0.00309737	Tgfb1/Hey2/Hif1a/Gata4/Zfpm2/Ly6e/Tnnt2/Sfrp2/Sema3c/Smarcd3/Fgfr2/Ednra/Tgfbr2/Cpe/Isl1	15
GO:1901135	carbohydrate derivative metabolic process	99/1279	918/16782	0.000248521	0.00400995	0.00312327	Akr1b1/Tgfb1/Stat3/Large1/Cd44/Atp6v1b2/Epha2/Adss1/Cad/St3gal1/Adss2/Ada/Ndufa12/Nudt4/Igf1/Phlda1/Acsl6/Upp1/Shmt1/Rrm2/Hif1a/Adcy4/Has2/Pycr3/B3gnt5/Tpi1/Mlst8/Cemip2/Lipa/Papss2/Gpam/Nt5c2/Abhd6/Itgb8/Prps2/Mgat4a/Dtymk/Atp1b1/Ak1/Slc25a25/Gpd2/Galnt3/Adal/Ahcy/Samhd1/Acp6/Nfkb1/Ugcg/B4galt1/Fktn/Ugdh/Gpat3/Dck/Abcg2/Gxylt2/Ednra/Adcy7/Jak3/Smpd3/Acat1/Slc37a2/Pde4a/Adamts7/Nt5e/Gorasp1/Chsy1…	99
GO:0001817	regulation of cytokine production	84/1279	753/16782	0.000249547	0.00401884	0.0031302	Polr3d/Axl/Tgfb1/Relb/Stat3/Cul3/Epha2/Gprc5b/Adora2b/Map2k3/Atp2b1/Igf1/Mapk9/Kat2a/Stat5b/Hif1a/Ripk1/Erbin/Gata4/Wnt5a/Jph4/Cyrib/Litaf/Bcl6/App/Tnfrsf21/Eif2ak2/Sting1/Anxa1/Gpam/Itgb8/Adam8/Cd28/Casp8/Fn1/Abl2/Abl1/Nfkb1/Ccn1/Pde4b/Furin/Iqgap1/Il4ra/Pycard/Elf4/Rnf128/Adcy7/Cx3cl1/Jak3/Panx1/Crtam/Tirap/Myd88/P2ry2/Rnf125/Tmem106a/Ccl2/Isg15/Cd276/Inhbb/Socs5/Mavs/Sema7a/Phb1/Il18/Inava/Isl…	84
GO:2000146	negative regulation of cell motility	41/1279	304/16782	0.000250708	0.00402989	0.0031388	Serpinf1/Tgfb1/Dusp3/Stat3/Cnn2/Chrd/Stc1/Stard13/Ada/Ptprk/Igfbp3/Vash1/Nedd9/Myh9/Abhd6/Tmeff2/Igfbp5/Epha4/Srgap2/Sfrp2/Ptn/Srgap3/Nr2f2/Stk26/Dlc1/Cx3cl1/Thy1/Kank1/Ptprm/Clasp2/Gadd45a/Tcaf1/Clic4/Ctnna1/Abhd2/Dusp10/Adora1/Rin3/Macir/Bst2/Tafa5	41
GO:0002684	positive regulation of immune system process	107/1279	1008/16782	0.000255626	0.00410115	0.00319431	Polr3d/Axl/Tgfb1/Dusp3/Pgf/Cd44/Zmiz1/Gprc5b/Psen2/Csf1/Gata2/Ada/Adora2b/Kitl/Igf1/Id2/Sec14l1/Stat5b/Prkch/Lgmn/Gli3/Nedd9/Ripk1/Erbin/Wnt5a/Cyrib/Bcl6/App/Cdkn1a/Tnfrsf21/Vegfa/Eif2ak2/Sting1/C2/Anxa1/Lipa/Gpam/Adam8/Cd28/Casp8/Mr1/Spta1/Abl2/Abl1/Notch2/Vcam1/Ppp3ca/Nfkb1/Svep1/Pde4b/Smarcd3/Ptn/Ctsc/Il4ra/Pycard/Efnb1/Ednra/Cx3cl1/Jak3/Panx1/Bcar1/Thy1/Crtam/Tirap/Plscr1/Tgfbr2/Fbxl2/Myd88/R…	107
GO:0043009	chordate embryonic development	86/1279	776/16782	0.00026227	0.00419979	0.00327113	Tcf7/Hoxc11/Tgfb1/Keap1/Dusp3/Cul3/Epha2/Chrd/Zmiz1/Psen2/Gata2/Ada/Kif3a/Hey2/Igf1/Rrm2/Kat2a/Hif1a/Vash1/Gli3/Gata4/Wnt5a/Fzd6/Zfpm2/Myh9/Ly6e/Dlg1/Vegfa/Ptk7/Zfand5/Rdh10/Eya1/Casp8/Atp1b1/Abl2/Abl1/Bcl2l11/Tm4sf1/Notch2/Vcam1/Sfrp2/Ccn1/Lmo4/Sema3c/Ski/Pdgfra/Lfng/Lrp6/Vasp/Furin/Nr2f2/Fgfr2/Dlc1/Ednra/Tgfbr2/Syde1/Mdfi/Poglut1/Scx/Six4/Hoxc9/Prickle1/Dchs1/Vash2/Hoxa11/Satb2/Prrx2/Alx4/Slc25…	86
GO:0001649	osteoblast differentiation	31/1279	209/16782	0.000264462	0.0042269	0.00329225	Sox9/Epha2/Chrd/Clic1/H3f3b/Igf1/Igfbp3/Id2/Smoc1/Gli3/Pdlim7/Vegfa/Lox/Igfbp5/Creb3l1/Sfrp2/Ppp3ca/Ccn1/Ski/Tent5a/Cd276/Rorb/Enpp1/Tob1/Satb2/Tmem64/Fzd1/Igf2/Lgr4/Gja1/Mapk11	31
GO:0030217	T cell differentiation	41/1279	305/16782	0.000268863	0.00428915	0.00334074	Tcf7/Tgfb1/Relb/Stat3/Cd44/Zmiz1/Ada/Kat2a/Stat5b/Gli3/Gadd45g/Mettl3/Bcl6/Rabl3/Satb1/Anxa1/Lipa/Adam8/Cd28/Mr1/Abl2/Abl1/Smarcd3/Lfng/Il4ra/Jak3/Crtam/Mpzl2/Tgfbr2/Tmem131l/Socs5/Enpp1/H2-DMa/Il18/Dusp10/Zc3h12a/Ctla2a/Shb/Fzd5/Bcl3/B2m	41
GO:0042474	middle ear morphogenesis	8/1279	24/16782	0.000270922	0.00430578	0.00335369	Insig2/Eya4/Eya1/Ednra/Enpp1/Prrx2/Msx1/Gas1	8
GO:0060055	angiogenesis involved in wound healing	8/1279	24/16782	0.000270922	0.00430578	0.00335369	Gata2/Hif1a/Vegfa/B4galt1/Cx3cl1/Tafa5/Prcp/Gpx1	8
GO:0002313	mature B cell differentiation involved in immune response	9/1279	30/16782	0.000277791	0.00439621	0.00342412	St3gal1/Ada/Bcl6/Notch2/Lfng/Enpp1/Dock10/Bcl3/Ptk2b	9
GO:0009119	ribonucleoside metabolic process	9/1279	30/16782	0.000277791	0.00439621	0.00342412	Ada/Upp1/Pycr3/Nt5c2/Ak1/Adal/Ahcy/Nt5e/Mtap	9
GO:0002687	positive regulation of leukocyte migration	25/1279	155/16782	0.000278688	0.00439621	0.00342412	Tgfb1/Pgf/Csf1/Kitl/Lgmn/Nedd9/Wnt5a/App/Vegfa/Adam8/Abl2/Abl1/Ptn/Pycard/Ednra/Cx3cl1/Thy1/Tirap/Ccl2/Camk1d/Fut4/Lgals3/Cd47/Ptk2b/Ano6	25
GO:0006937	regulation of muscle contraction	25/1279	155/16782	0.000278688	0.00439621	0.00342412	Irag1/Actn3/Stc1/Ada/Adora2b/Atp2b1/Gata4/Dlg1/Tnnt2/Atp1b1/Pde4b/Cald1/Fgf13/Atp1a1/Agrn/Adora1/Zc3h12a/Chrm3/Arhgap42/Prkca/Calcrl/Akap6/Cav3/Kcnma1/Tnnt1	25
GO:0002285	lymphocyte activation involved in immune response	28/1279	182/16782	0.000279417	0.00439953	0.0034267	Tgfb1/Relb/Stat3/Psen2/St3gal1/Ada/Gadd45g/Bcl6/Anxa1/Cd28/Apbb1ip/Abl1/Notch2/Lfng/Aplf/Il4ra/Jak3/Socs5/Enpp1/Dock10/Plcl2/Il18/Stx11/Zc3h12a/Shb/Lgals3/Bcl3/Ptk2b	28
GO:0006874	intracellular calcium ion homeostasis	39/1279	286/16782	0.000279962	0.00439993	0.00342702	Tgfb1/Psen2/Cdh23/Stc1/Atp2b1/Atp2a3/Wnt5a/App/Diaph1/Gsto1/Atp1b1/Abl1/Itpr2/Nucb2/Atp2b3/Ednra/Cx3cl1/Thy1/Ubash3b/Pygm/Trpa1/P2ry2/Myo5a/Cacna1a/Ccl2/Inpp4b/Stim2/Adora1/Itpr3/Synpo/Tmem64/Cnr1/Prkca/Ptk2b/Akap6/Ncs1/Cav3/Bnip3/Ccdc47	39
GO:0106027	neuron projection organization	20/1279	112/16782	0.000283323	0.0044445	0.00346173	Actr2/Lgmn/Nedd9/Arc/App/Baiap2/Epha4/Actr3/Abl2/Pdlim5/Pak3/Vps35/Ppp1r9a/Arhgap44/Zdhhc15/Tanc1/Dock10/Abhd17b/Abcd2/Grin2a	20
GO:0006820	monoatomic anion transport	22/1279	129/16782	0.000284665	0.00445729	0.0034717	Slc1a3/Clic1/Stc1/Slc12a7/Slc5a8/Ripk1/Slc4a7/Gabrr2/Tcaf2/Pcyox1/Ttyh1/Trpa1/Tcaf1/Clic4/Atp8b1/Prkca/Lrrc8c/Ano5/Slc4a4/Ano6/Clca4a/Lrrc8b	22
GO:0031345	negative regulation of cell projection organization	31/1279	210/16782	0.00028814	0.00450338	0.00350759	Gdi1/Efemp1/Wnt5a/Spry2/App/Epha4/Actr3/Vim/Lrp4/Ppp3ca/Sema3c/Draxin/Ulk1/Sema4b/Fgf13/Thy1/Neo1/Gorasp1/Kank1/Ptprf/Arhgap44/Mgarp/Sema7a/Rap1gap2/Sema3d/Trim46/Arf6/Prag1/Arhgap24/Sema3b/B2m	31
GO:0002696	positive regulation of leukocyte activation	48/1279	376/16782	0.000290662	0.00453443	0.00353178	Axl/Tgfb1/Zmiz1/Gata2/Ada/Adora2b/Kitl/Igf1/Stat5b/Gli3/Wnt5a/Cyrib/Bcl6/Cdkn1a/Anxa1/Gpam/Adam8/Cd28/Spta1/Abl2/Abl1/Vcam1/Ppp3ca/Smarcd3/Ctsc/Il4ra/Pycard/Efnb1/Jak3/Thy1/Tirap/Tgfbr2/Myd88/Ccl2/Cd276/Socs5/H2-DMa/Il18/Dusp10/Sh3kbp1/Shb/Ticam1/Igf2/Cd47/Nod2/B2m/Cd59b/Ulbp1	48
GO:0045787	positive regulation of cell cycle	43/1279	326/16782	0.000292697	0.00455779	0.00354997	Tbx2/Tgfb1/Cdkn1b/Dusp3/Rad23a/Cul3/Dyrk3/Ddx39b/Igf1/Id2/Rrm2/Stat5b/Lgmn/Gata4/Wnt5a/App/Anxa1/Anapc11/Cd28/Abl1/Bcl2l11/Kif3b/Eif4g3/Smarcd3/Mapre3/Anapc5/Lfng/Asns/Lrp6/Nupr1/Fgfr2/Eif4ebp1/Smpd3/Usp2/Plscr1/Cdc14b/Shb/Msx1/Igf2/Gja1/Prkca/Srpk2/Btc	43
GO:0070374	positive regulation of ERK1 and ERK2 cascade	30/1279	201/16782	0.000295553	0.00459381	0.00357803	Tgfb1/Cd44/Igf1/Gata4/Spry2/Myh9/App/Vegfa/Pdgfa/Abl2/Abl1/Notch2/Glipr2/Pdgfra/Pycard/Fgfr2/Ednra/Cx3cl1/Bmper/Tirap/Ccl2/Sema7a/Phb1/Ramp3/Ackr3/Prkca/Nod2/Ptk2b/Erbb4/Mfhas1	30
GO:0055074	calcium ion homeostasis	41/1279	307/16782	0.00030875	0.00479014	0.00373095	Tgfb1/Psen2/Cdh23/Stc1/Atp2b1/Atp2a3/Wnt5a/App/Diaph1/Gsto1/Atp1b1/Abl1/Itpr2/Nucb2/Atp2b3/Ednra/Cx3cl1/Thy1/Ubash3b/Nt5e/Pygm/Trpa1/P2ry2/Myo5a/Cacna1a/Ccl2/Enpp1/Inpp4b/Stim2/Adora1/Itpr3/Synpo/Tmem64/Cnr1/Prkca/Ptk2b/Akap6/Ncs1/Cav3/Bnip3/Ccdc47	41
GO:0097190	apoptotic signaling pathway	70/1279	607/16782	0.000315947	0.00489285	0.00381094	Raf1/Zfp385a/Tmem161a/Tgfb1/Bcl2l12/Fam162a/Cd44/Crip1/Epha2/Eya4/Psen2/Serinc3/Eya2/Ptgis/Mapt/Kitl/Igf1/Sgpl1/Mapk9/Rffl/Atp2a3/Hif1a/Ripk1/Gata4/Wnt5a/Tnfrsf10b/App/Cdkn1a/Tnfrsf12a/Vegfa/Pmaip1/Pycr1/Eya1/Cd28/Casp8/Dnajc10/Creb3l1/Bcl2l11/Ptpn1/Sfrp2/Aldh2/Ret/Ctsc/Nupr1/Pycard/Cx3cl1/Jak3/Ctsh/Plscr1/Uaca/Tmem109/Inhbb/Tnfrsf23/Ctnna1/Il18/Phlda3/Pla2g6/Ackr3/Fzd1/Ticam1/Msx1/Bdnf/Lgals3/Pr…	70
GO:0003015	heart process	33/1279	230/16782	0.000318302	0.00492032	0.00383234	Psen2/Sptbn4/Stc1/Ada/Map2k3/Scn1b/Hey2/Gata4/Dlg1/Tnnt2/Atp1b1/Pik3ca/Pde4b/Mef2a/Fgf13/Ednra/Atp1a1/Gch1/Ramp3/Agrn/Isl1/Adora1/Zc3h12a/Chrm3/Kcne4/Gja1/Prkca/Ttn/Hopx/Akap6/Cav3/Gpx1/Akap13	33
GO:0009792	embryo development ending in birth or egg hatching	87/1279	792/16782	0.000323701	0.00499467	0.00389025	Tcf7/Hoxc11/Tgfb1/Keap1/Dusp3/Cul3/Epha2/Chrd/Zmiz1/Psen2/Gata2/Ada/Kif3a/Hey2/Igf1/Rrm2/Kat2a/Hif1a/Vash1/Gli3/Gata4/Wnt5a/Fzd6/Zfpm2/Myh9/Ly6e/Dlg1/Vegfa/Ptk7/Zfand5/Rdh10/Eya1/Casp8/Atp1b1/Abl2/Abl1/Bcl2l11/Tm4sf1/Notch2/Vcam1/Sfrp2/Ccn1/Lmo4/Sema3c/Ski/Pdgfra/Lfng/Abcg2/Lrp6/Vasp/Furin/Nr2f2/Fgfr2/Dlc1/Ednra/Tgfbr2/Syde1/Mdfi/Poglut1/Scx/Six4/Hoxc9/Prickle1/Dchs1/Vash2/Hoxa11/Satb2/Prrx2/Alx4…	87
GO:0060602	branch elongation of an epithelium	7/1279	19/16782	0.000326903	0.0050349	0.00392159	Sox9/Tgfb1/Wnt5a/Spry2/Rdh10/Fgfr2/Six4	7
GO:0060071	Wnt signaling pathway, planar cell polarity pathway	10/1279	37/16782	0.000330705	0.00508422	0.00396	Wnt5a/Fzd6/Ptk7/Abl2/Abl1/Sfrp2/Lrp6/Prickle1/Ankrd6/Fzd1	10
GO:0055002	striated muscle cell development	15/1279	73/16782	0.000338703	0.00518834	0.0040411	Large1/Wdr1/Csrp2/Prkar1a/Plec/Tnnt2/Neb/Pdgfra/Lmod2/Mef2a/Six4/Ttn/Cav3/Tnnt1/Akap13	15
GO:0060411	cardiac septum morphogenesis	15/1279	73/16782	0.000338703	0.00518834	0.0040411	Tbx2/Hey2/Id2/Gata4/Wnt5a/Zfpm2/Nrp2/Notch2/Ccn1/Sema3c/Lrp6/Fgfr2/Tgfbr2/Isl1/Fzd1	15
GO:2001236	regulation of extrinsic apoptotic signaling pathway	25/1279	157/16782	0.000340776	0.00519296	0.0040447	Raf1/Bcl2l12/Eya4/Psen2/Eya2/Igf1/Rffl/Ripk1/App/Tnfrsf12a/Vegfa/Pmaip1/Eya1/Casp8/Sfrp2/Ret/Pycard/Cx3cl1/Jak3/Tnfrsf23/Ctnna1/Lgals3/Gas1/Dedd2/Gpx1	25
GO:0003188	heart valve formation	6/1279	14/16782	0.000340844	0.00519296	0.0040447	Sox9/Hey2/Gata4/Zfpm2/Scx/Dchs1	6
GO:0007406	negative regulation of neuroblast proliferation	6/1279	14/16782	0.000340844	0.00519296	0.0040447	Tgfb1/Gata2/Ptn/Ctnna1/Kctd11/Bdnf	6
GO:0030510	regulation of BMP signaling pathway	18/1279	97/16782	0.000345107	0.00524847	0.00408793	Htra1/Chrd/Sfrp4/Gata4/Wnt5a/Abl1/Notch2/Sfrp2/Ccn1/Ski/Bmper/Neo1/Tob1/Hjv/Smurf1/Fzd1/Msx1/Elapor2	18
GO:0007589	body fluid secretion	17/1279	89/16782	0.000350542	0.00531778	0.00414192	Aqp1/Ada/Tac4/Stat5b/Hif1a/Vegfa/Copa/Ppp3ca/Anxa2/P2ry2/Prickle1/Enpp1/Adora1/Chrm3/Gja1/Erbb4/Kcnma1	17
GO:0048871	multicellular organismal-level homeostasis	89/1279	816/16782	0.00035092	0.00531778	0.00414192	Sox9/Akr1b1/Axl/Tgfb1/Stat3/Aqp1/Cd44/Actn3/Cdh23/Csf1/Gata2/Lrrk1/Dyrk3/Ada/Kif3a/Trpv2/Kitl/Tns3/Id2/Stat5b/Tshr/Hif1a/Gadd45g/Npr3/Col14a1/Hoxc10/Bcl6/Zfp251/Vegfa/Cdh2/Pmaip1/Anxa1/Lipa/Tjp2/Gpam/Abhd6/Adam8/Sctr/Spta1/Esrrg/Slc25a25/Abl1/Gatm/Bcl2l11/Fabp5/Pik3ca/Ptbp3/Pde4b/Lrp6/Kras/Il4ra/Jak3/Ubash3b/Neo1/Ctsh/Nt5e/Alas1/Scx/Ccl2/Isg15/Prickle1/Enpp1/Tnfrsf23/Hjv/Dock10/Plcl2/Metrnl/Il18/…	89
GO:0071695	anatomical structure maturation	36/1279	260/16782	0.000351703	0.00532013	0.00414375	Akr1b1/Tgfb1/Actn3/Psen2/Sptbn4/Gata2/Igf1/Nrcam/Id2/Hif1a/Wnt5a/Washc5/App/Vegfa/Abl2/Ptbp3/Ret/Ednra/Adamts7/Myo5a/Cacna1a/Dchs1/Enpp1/Abhd2/Shb/Fzd5/S1pr1/C1ql1/Gja1/Rnd1/Ptk2b/Cend1/Kcnma1/Srrm4/Ano6/Ank3	36
GO:0003298	physiological muscle hypertrophy	11/1279	44/16782	0.000354264	0.00533032	0.00415168	Ddx39b/Trip10/Igf1/Gata4/Col14a1/Pdlim5/Pak1/Rbm10/Akap6/Cav3/Akap13	11
GO:0003301	physiological cardiac muscle hypertrophy	11/1279	44/16782	0.000354264	0.00533032	0.00415168	Ddx39b/Trip10/Igf1/Gata4/Col14a1/Pdlim5/Pak1/Rbm10/Akap6/Cav3/Akap13	11
GO:0061049	cell growth involved in cardiac muscle cell development	11/1279	44/16782	0.000354264	0.00533032	0.00415168	Ddx39b/Trip10/Igf1/Gata4/Col14a1/Pdlim5/Pak1/Rbm10/Akap6/Cav3/Akap13	11
GO:0001776	leukocyte homeostasis	22/1279	131/16782	0.000355765	0.00534342	0.00416188	Axl/Tgfb1/Cd44/Csf1/Ada/Kitl/Stat5b/Hif1a/Pmaip1/Anxa1/Lipa/Gpam/Spta1/Abl1/Bcl2l11/Pde4b/Jak3/Ccl2/Enpp1/Tnfrsf23/Dock10/Il18	22
GO:0050727	regulation of inflammatory response	44/1279	339/16782	0.000356872	0.00535055	0.00416744	Tgfb1/Stat3/Cd44/Gprc5b/Ada/Ptgis/Adora2b/Igf1/Stat5b/Ripk1/Wnt5a/Bcl6/App/Sting1/Anxa1/Adam8/Cd28/Nfkb1/Ctsc/Nupr1/Pycard/Elf4/Vps35/Cx3cl1/Nt5e/Fbxl2/Myd88/Uaca/Cd276/Socs5/Sema7a/Metrnl/Il18/Dusp10/Isl1/Adora1/Ctla2a/Cnr1/Macir/Prkca/Cd47/Nod2/Gpx1/Mfhas1	44
GO:0048863	stem cell differentiation	34/1279	241/16782	0.000357838	0.00535555	0.00417133	Tbx2/Sox9/Stat3/Lama5/Krt10/Kitl/Hif1a/Lbh/Eif2ak2/Cdh2/Rdh10/Nrp2/Fn1/Sfrp2/Sema3c/Pdgfra/Ptn/Ret/Lrp6/Sema4b/Fgfr2/Efnb1/Ednra/Prdm4/Prickle1/Sema7a/Sema3d/Zfp281/Isl1/Fzd1/Msx1/Prkca/Sema3b/Erbb4	34
GO:0031348	negative regulation of defense response	37/1279	270/16782	0.00035979	0.00537528	0.0041867	Tgfb1/Stat3/Cd44/Htra1/Ada/Ptgis/Igf1/Sec14l1/Erbin/Mettl3/Nt5c2/Samhd1/Nfkb1/Clec2d/Elf4/Vps35/Cx3cl1/Nt5e/Fbxl2/Rnf125/Uaca/Isg15/Cd276/Socs5/Tap1/Zdhhc18/Metrnl/Dusp10/Stat2/Isl1/Adora1/Ctla2a/Macir/Igf2/Nod2/Gpx1/Mfhas1	37
GO:0070242	thymocyte apoptotic process	8/1279	25/16782	0.000371982	0.00554763	0.00432094	Ada/Hif1a/Gli3/Wnt5a/Adam8/Casp8/Bcl2l11/Jak3	8
GO:0030097	hemopoiesis	101/1279	951/16782	0.000373379	0.00555869	0.00432955	Zfp385a/Tcf7/Axl/Tgfb1/Relb/Stat3/Large1/Cnn2/Cd44/Wdr1/Epha2/Zmiz1/Apobec3/Psen2/St3gal1/Csf1/Gata2/Lrrk1/Actn1/Dyrk3/Ada/Kitl/Sgpl1/Id2/Kat2a/Stat5b/Tshr/Hif1a/Gli3/Nedd9/Ripk1/Gadd45g/Wnt5a/Tsc22d1/Mettl3/Myh9/Bcl6/Rabl3/App/Satb1/Vegfa/Eif2ak2/Lox/Anxa1/Lipa/Tjp2/Itgb8/Adam8/Cd28/Casp8/Mr1/Spta1/Abl2/Abl1/Notch2/Sfrp2/Acp6/Ppp3ca/Ptbp3/Smarcd3/Pdgfra/Lfng/Ptn/Tcaf2/Clec2d/Il4ra/Fgfr2/Jak3/Smp…	101
GO:0032649	regulation of type II interferon production	19/1279	106/16782	0.000378924	0.00563135	0.00438614	Axl/Wnt5a/Cyrib/App/Abl2/Abl1/Pde4b/Pycard/Crtam/Isg15/Cd276/Il18/Isl1/Zc3h12a/Fzd5/Bcl3/Cd47/Nod2/Ulbp1	19
GO:0006470	protein dephosphorylation	32/1279	223/16782	0.000388392	0.00576194	0.00448786	Tgfb1/Dusp3/Mprip/Ptbp1/Eya2/Dusp14/Ptprk/Dusp6/Ppp2r5b/Eya1/Ptpn14/Ptpn1/Ppp3ca/Ptprd/Dusp16/Dlc1/Ubash3b/Cdc14b/Ptprm/Ptprf/Dusp5/Mgat5/Dusp8/Dusp10/Ublcp1/Ptpre/Adora1/Ppp1r2/Ppp4r1/Cttnbp2nl/Mfhas1/Pdxp	32
GO:0008344	adult locomotory behavior	18/1279	98/16782	0.000393187	0.005816	0.00452997	Cstb/Sptbn4/Cdh23/Eps8/Mapt/Id2/Tshr/App/Epha4/Abl2/Cacna1a/Enpp1/Pbx3/Fkrp/Pcdh15/Trmt1l/Cend1/Kcnma1	18
GO:0060070	canonical Wnt signaling pathway	38/1279	281/16782	0.000393409	0.005816	0.00452997	Sox9/Tcf7/Tgfb1/Gprc5b/Lrrk1/Sdc1/Gli3/Sfrp4/Amer2/Wnt5a/Fzd6/App/Ptk7/Cdh2/Tle4/Frmd8/Lrp4/Sfrp2/Nfkb1/Wls/Draxin/Lrp6/Fgfr2/Ednra/Vps35/Kank1/Tmem131l/Prickle1/Ankrd6/Isl1/Tmem64/Fzd1/Fzd5/Tmem88/Lgr4/Bmal1/Ccnyl1/Tmem88b	38
GO:0032729	positive regulation of type II interferon production	15/1279	74/16782	0.000395361	0.00583467	0.00454451	Wnt5a/Cyrib/App/Abl2/Abl1/Pde4b/Pycard/Crtam/Isg15/Cd276/Il18/Isl1/Fzd5/Bcl3/Ulbp1	15
GO:0007266	Rho protein signal transduction	22/1279	132/16782	0.000396817	0.00584341	0.00455132	Kctd10/Cul3/Eps8/Stard13/Tns3/Net1/Arhgef3/Bcl6/Cdh2/Baiap2/Abl2/Abl1/Dlc1/Ednra/Kank1/Rhou/Cdc42ep4/Rasip1/Prag1/Arhgap42/Flot1/Akap13	22
GO:1903829	positive regulation of protein localization	59/1279	495/16782	0.000397332	0.00584341	0.00455132	Tgfb1/Bicd1/Pard6a/Arpc2/Epha2/Ptbp1/Stac2/Myo1c/Kif3a/Mapt/Epb41l2/Igf1/Prkar1a/Doc2b/Hif1a/Gli3/Nedd9/Myh9/Dlg1/App/Vegfa/Pmaip1/Tmem132a/Actr3/Frmd4a/Lrp4/Pik3ca/Wls/Nadk/Ptn/Tcaf2/C2cd5/Iqgap1/Pak1/Vps35/Snx33/Trpa1/Acsl3/Clasp2/Tmem35a/Uaca/Myo5a/Ccl2/Tcaf1/Mavs/Ramp3/Isl1/Pla2g6/Zc3h12a/Arf6/Chrm3/Abhd17b/Lgals3/Gja1/Ttn/Ezr/Erbb4/Ank3/Wipf1	59
GO:0060688	regulation of morphogenesis of a branching structure	13/1279	59/16782	0.000407494	0.00598246	0.00465962	Sox9/Tgfb1/Pgf/Wnt5a/Vegfa/Pdgfa/Abl1/Pdgfra/Fgfr2/Six4/Cpe/Lgr4/Cav3	13
GO:0003205	cardiac chamber development	27/1279	177/16782	0.000408746	0.00599046	0.00466585	Tbx2/Tgfb1/Hey2/Id2/Hif1a/Gata4/Wnt5a/Zfpm2/Ly6e/Ptk7/Nrp2/Tnnt2/Notch2/Sfrp2/Ccn1/Lmo4/Sema3c/Smarcd3/Lrp6/Fgfr2/Ednra/Tgfbr2/Cpe/Isl1/Fzd1/Adamts6/Cav3	27
GO:0009154	purine ribonucleotide catabolic process	10/1279	38/16782	0.000418488	0.00611209	0.00476059	Ada/Nudt4/Nt5c2/Acat1/Pde4a/Nt5e/Enpp1/Entpd1/Pde1a/Nudt11	10
GO:0046006	regulation of activated T cell proliferation	10/1279	38/16782	0.000418488	0.00611209	0.00476059	Igf1/Prkar1a/Stat5b/Gpam/Ppp3ca/Pycard/Jak3/Crtam/Il18/Igf2	10
GO:0031589	cell-substrate adhesion	45/1279	352/16782	0.000429711	0.00626521	0.00487985	Itga5/Axl/Lamb1/Dusp3/Arpc2/Actn3/Csf1/Actn1/Lama5/Ptprk/Smoc1/Nedd9/Vcl/Has2/Myh9/Bcl6/Itgb5/Tnfrsf12a/Vegfa/Slk/Itgb8/Itga7/Adam8/Fn1/Lamb3/Lamc3/Abl1/Hsd17b12/Bcl2l11/Vcam1/Ccn1/Ptn/Ttyh1/Iqgap1/Dlc1/Bcar1/Thy1/Kank1/Clasp2/Micall2/S100a10/Zfp469/Onecut2/Ptk2b/Peak1	45
GO:0007389	pattern specification process	52/1279	424/16782	0.000441138	0.00638866	0.004976	Tbx2/Hoxa10/Hoxc11/Chrd/Psen2/Stc1/Lama5/Kif3a/Hey2/Kat2a/Hif1a/Gli3/Gata4/Wnt5a/Hoxc10/Arc/Eya1/Nrp2/Lrp4/Notch2/Sfrp2/Wls/Sema3c/Smarcd3/Ski/Lfng/Lrp6/Nr2f2/Disp1/Fgfr2/Efnb1/Ednra/Tgfbr2/Chsy1/Mdfi/Poglut1/Hoxc9/Prickle1/Dchs1/Hoxa11/Satb2/Lmx1b/Alx4/Isl1/Fzd5/Msx1/Gja1/Ttn/Gas1/Erbb4/Hhip/Pgap1	52
GO:0046103	inosine biosynthetic process	3/1279	3/16782	0.000441712	0.00638866	0.004976	Ada/Ak1/Adal	3
GO:0046878	positive regulation of saliva secretion	3/1279	3/16782	0.000441712	0.00638866	0.004976	Aqp1/Tac4/Ppp3ca	3
GO:0003231	cardiac ventricle development	22/1279	133/16782	0.000441949	0.00638866	0.004976	Tgfb1/Hey2/Id2/Hif1a/Gata4/Wnt5a/Zfpm2/Ly6e/Ptk7/Tnnt2/Sfrp2/Ccn1/Lmo4/Sema3c/Smarcd3/Lrp6/Fgfr2/Ednra/Tgfbr2/Cpe/Isl1/Fzd1	22
GO:0048593	camera-type eye morphogenesis	22/1279	133/16782	0.000441949	0.00638866	0.004976	Tbx2/Sox9/Stat3/Large1/Aqp1/Epha2/Hif1a/Gli3/Slc4a7/Vegfa/Pitx3/Notch2/Bcar3/Ski/Ptn/Lrp6/Thy1/Ptprm/Rorb/Hmgn1/Fzd5/Fjx1	22
GO:2000241	regulation of reproductive process	27/1279	178/16782	0.000447637	0.00645985	0.00503145	Sox9/Serpinf1/Cdkn1b/Ptgds/Ada/Igf1/Tac4/Wnt5a/Mettl3/Zfpm2/Myh9/Vegfa/B4galt1/Eif4g3/Lfng/Hpgds/Nupr1/Plat/Syde1/P2ry2/Inhbb/Il18/Cfap69/Cnr1/Shb/Msx1/Gja1	27
GO:0031325	positive regulation of cellular metabolic process	281/1279	3089/16782	0.000449999	0.0064829	0.0050494	Tbx2/Brat1/Raf1/Itga5/Sox9/Polr3d/Hoxa10/Hoxc11/Tead3/Tmem161a/Axl/Tgfb1/Relb/Cdkn1b/Bcl2l12/Stat3/Ralb/Cnn2/Pgf/Cd44/Mprip/Por/Rfx5/Epha2/Actn3/Ptbp1/Cdt1/Gtf2h1/Zmiz1/Crlf1/Phox2a/Elk3/Gprc5b/Eya4/Tsacc/Adam19/Csf1/Gata2/Lrrk1/Myo1c/Eya2/Mapt/Adora2b/Map2k3/Ddx39b/Hey2/Plagl1/Kitl/Igf1/Pcbd1/Actr2/Prmt2/Mapk9/Igfbp3/Ccdc117/Tom1l1/Id2/Camkk1/Kat2a/Stat5b/Sptlc2/Prkch/Hif1a/Rps6ka5/Vash1/Gli3/Sf…	281
GO:0035264	multicellular organism growth	30/1279	206/16782	0.000452538	0.0065084	0.00506927	Stat3/Large1/Sptbn4/Csf1/H3f3b/Arid5b/Igf1/Sgpl1/Kat2a/Stat5b/Tshr/Lgmn/Plec/Dlg1/App/Gpam/Abl2/Slc25a25/Gpd2/Pik3ca/Notch2/Smpd3/Prickle1/Clic4/Enpp1/Igf2/Ezr/Pcdh15/Ghr/Rasal2	30
GO:0002367	cytokine production involved in immune response	24/1279	151/16782	0.000456191	0.00654982	0.00510152	Axl/Tgfb1/Gprc5b/Psen2/Wnt5a/Litaf/Bcl6/Dlg1/Mr1/Stard7/Pycard/Jak3/Panx1/Tirap/Myd88/Mavs/Sema7a/Il18/Inava/Fzd5/Bst2/Ticam1/Nod2/B2m	24
GO:0002315	marginal zone B cell differentiation	5/1279	10/16782	0.000464515	0.00662442	0.00515963	Notch2/Lfng/Dock10/Bcl3/Ptk2b	5
GO:0042451	purine nucleoside biosynthetic process	5/1279	10/16782	0.000464515	0.00662442	0.00515963	Ada/Ak1/Adal/Nt5e/Mtap	5
GO:0042455	ribonucleoside biosynthetic process	5/1279	10/16782	0.000464515	0.00662442	0.00515963	Ada/Ak1/Adal/Nt5e/Mtap	5
GO:0046129	purine ribonucleoside biosynthetic process	5/1279	10/16782	0.000464515	0.00662442	0.00515963	Ada/Ak1/Adal/Nt5e/Mtap	5
GO:0002053	positive regulation of mesenchymal cell proliferation	9/1279	32/16782	0.000474061	0.00673788	0.005248	Sox9/Chrd/Wnt5a/Pdgfa/Lrp6/Fgfr2/Tgfbr2/Prrx2/Gas1	9
GO:0071542	dopaminergic neuron differentiation	9/1279	32/16782	0.000474061	0.00673788	0.005248	Id2/Tshr/Hif1a/Wnt5a/Vegfa/Pitx3/Sfrp2/Lrp6/Lmx1b	9
GO:0051495	positive regulation of cytoskeleton organization	28/1279	188/16782	0.000479266	0.00680043	0.00529672	Rhoc/Cdkn1b/Wdr1/Arpc2/Myo1c/Mapt/Dlg1/Mlst8/Add3/Baiap2/Actr3/Abl1/Wasf3/Lmod2/Vasp/Pak1/Pycard/Cx3cl1/Arhgef10l/Cdc42ep4/S100a10/Synpo/Arf6/Cd47/Ptk2b/Cav3/Arhgef10/Pdxp	28
GO:0022607	cellular component assembly	249/1279	2702/16782	0.000486122	0.00688618	0.00536351	Mcts1/Raf1/Itga5/Sox9/Kctd10/Cldn15/Rhoc/Tgfb1/Lamb1/Cdkn1b/Bicd1/Dusp3/Cul3/Large1/Ralb/Aqp1/Wdr1/Fblim1/Arpc2/Epha2/Actn3/Cdt1/Hapln4/Snap47/Zmynd10/Sptbn4/Adgrl1/Tmem175/Actn1/Lama5/Capza2/Eps8/H3f3b/Myo1c/Vmp1/Kif3a/Mapt/Ddx39b/Krt10/Hey2/Ptprk/Ndufa12/Actr2/Csrp2/Mapk9/Tns3/Shmt1/Sdc1/Prkar1a/Rrm2/Luc7l3/Kat2a/Prkch/Ripk1/Plk2/Vcl/Wnt5a/Washc5/Has2/Cyrib/Myh9/Plec/Arc/Dlg1/Itgb5/App/Psmg1/Fm…	249
GO:0033036	macromolecule localization	261/1279	2849/16782	0.000495757	0.00701095	0.00546069	Raf1/Zfp385a/Sox9/Rab5b/Ipo4/Tgfb1/Keap1/Bicd1/Insig2/Stat3/Cavin1/Large1/Tmed4/Mprip/Pard6a/Kptn/Arpc2/Tmem147/Epha2/Ptbp1/Chrd/Tnpo1/Snap47/Zmynd10/Psen2/Sptbn4/Gdi1/Lama5/Stac2/Myo1c/Vmp1/Kif3a/Mapt/Tmem129/Ddx39b/Ptprk/Epb41l2/Igf1/Slc5a8/Rhbdf1/Acsl6/Mapk9/Igfbp3/Tom1l1/Nrcam/Prkar1a/Bcap29/Rffl/Doc2b/Stat5b/Hif1a/Abcd4/Gli3/Nedd9/Plk2/Erbin/Vcl/Dcp1a/Zdhhc20/Wnt5a/Washc5/Myh9/Bcl6/Plec/Arc/…	261
GO:0045766	positive regulation of angiogenesis	26/1279	170/16782	0.000497652	0.00701432	0.00546332	Itga5/Stat3/Aqp1/Pgf/Gata2/Ptgis/Hif1a/Gata4/Wnt5a/Vegfa/Itgb8/Jmjd8/Abl1/Sfrp2/Bmper/Ctsh/Tgfbr2/Jcad/Vash2/Isl1/Zc3h12a/Igf2/Lgals3/Prkca/Adam12/Ptk2b	26
GO:1904018	positive regulation of vasculature development	26/1279	170/16782	0.000497652	0.00701432	0.00546332	Itga5/Stat3/Aqp1/Pgf/Gata2/Ptgis/Hif1a/Gata4/Wnt5a/Vegfa/Itgb8/Jmjd8/Abl1/Sfrp2/Bmper/Ctsh/Tgfbr2/Jcad/Vash2/Isl1/Zc3h12a/Igf2/Lgals3/Prkca/Adam12/Ptk2b	26
GO:1905475	regulation of protein localization to membrane	29/1279	198/16782	0.000507924	0.00714721	0.00556682	Tgfb1/Arpc2/Epha2/Gdi1/Stac2/Myo1c/Dlg1/Cdh2/Pmaip1/Actr3/Lrp4/Pik3ca/Ptn/Tcaf2/C2cd5/Pak1/Acsl3/Arhgap44/Clasp2/Gpc1/Myo5a/Ccl2/Tcaf1/Ramp3/Arf6/Lgals3/Ezr/Gpc6/Ank3	29
GO:0060828	regulation of canonical Wnt signaling pathway	33/1279	236/16782	0.000509285	0.00715448	0.00557248	Sox9/Tgfb1/Gprc5b/Lrrk1/Gli3/Sfrp4/Amer2/Wnt5a/Fzd6/App/Ptk7/Cdh2/Tle4/Frmd8/Lrp4/Sfrp2/Nfkb1/Wls/Draxin/Fgfr2/Vps35/Kank1/Tmem131l/Prickle1/Ankrd6/Isl1/Tmem64/Fzd1/Tmem88/Lgr4/Bmal1/Ccnyl1/Tmem88b	33
GO:0060047	heart contraction	31/1279	217/16782	0.000513625	0.00720351	0.00561067	Psen2/Sptbn4/Stc1/Ada/Map2k3/Scn1b/Hey2/Gata4/Dlg1/Tnnt2/Atp1b1/Pik3ca/Pde4b/Mef2a/Fgf13/Ednra/Atp1a1/Gch1/Agrn/Isl1/Adora1/Zc3h12a/Chrm3/Kcne4/Gja1/Prkca/Ttn/Hopx/Akap6/Cav3/Gpx1	31
GO:0021575	hindbrain morphogenesis	12/1279	53/16782	0.000518274	0.00723279	0.00563348	Coq8b/Abl2/Abl1/Hspa5/Ulk1/Lrp6/Dlc1/Cacna1a/Lmx1b/Gas1/Trnp1/Cend1	12
GO:0030834	regulation of actin filament depolymerization	12/1279	53/16782	0.000518274	0.00723279	0.00563348	Wdr1/Arpc2/Capza2/Eps8/Svil/Add3/Spta1/Pik3ca/Lmod2/Plekhh2/Capg/Pdxp	12
GO:0038066	p38MAPK cascade	12/1279	53/16782	0.000518274	0.00723279	0.00563348	Map2k3/Gadd45g/Dlg1/Vegfa/Gadd45a/Dusp10/Zc3h12a/Gdf6/Ezr/Mapk11/Cav3/Mfhas1	12
GO:0002335	mature B cell differentiation	10/1279	39/16782	0.000524797	0.00728779	0.00567632	St3gal1/Ada/Bcl6/Notch2/Lfng/Enpp1/Dock10/Plcl2/Bcl3/Ptk2b	10
GO:0061081	positive regulation of myeloid leukocyte cytokine production involved in immune response	10/1279	39/16782	0.000524797	0.00728779	0.00567632	Gprc5b/Wnt5a/Pycard/Panx1/Tirap/Myd88/Mavs/Sema7a/Ticam1/Nod2	10
GO:1900744	regulation of p38MAPK cascade	10/1279	39/16782	0.000524797	0.00728779	0.00567632	Gadd45g/Dlg1/Vegfa/Gadd45a/Dusp10/Zc3h12a/Gdf6/Ezr/Cav3/Mfhas1	10
GO:0003215	cardiac right ventricle morphogenesis	6/1279	15/16782	0.000531558	0.00734555	0.00572131	Hey2/Gata4/Zfpm2/Sema3c/Smarcd3/Isl1	6
GO:0045623	negative regulation of T-helper cell differentiation	6/1279	15/16782	0.000531558	0.00734555	0.00572131	Bcl6/Anxa1/Il4ra/Jak3/Socs5/Zc3h12a	6
GO:0045651	positive regulation of macrophage differentiation	6/1279	15/16782	0.000531558	0.00734555	0.00572131	Tgfb1/Csf1/Id2/Ripk1/Casp8/Prkca	6
GO:0009116	nucleoside metabolic process	11/1279	46/16782	0.000535278	0.00736095	0.0057333	Ada/Upp1/Pycr3/Nt5c2/Dtymk/Ak1/Adal/Ahcy/Dck/Nt5e/Mtap	11
GO:0060323	head morphogenesis	11/1279	46/16782	0.000535278	0.00736095	0.0057333	Tgfb1/Arid5b/Sgpl1/Schip1/Ski/Pdgfra/Lrp6/Scx/Tiparp/Prickle1/Msx1	11
GO:0070232	regulation of T cell apoptotic process	11/1279	46/16782	0.000535278	0.00736095	0.0057333	St3gal1/Ada/Hif1a/Wnt5a/Gpam/Adam8/Casp8/Bcl2l11/Jak3/Lgals3/Bcl3	11
GO:0055085	transmembrane transport	126/1279	1246/16782	0.000544652	0.0074777	0.00582424	Tgfb1/Large1/Aqp1/Slc1a3/Atp6v1b2/Clic1/Psen2/Tmem175/Cnksr3/Steap1/Steap2/Stac2/Slc12a7/Vmp1/Trpv2/Scn1b/Atp2b1/Igf1/Slc5a8/Acsl6/Slc25a19/Atp2a3/Abcd4/Slc25a29/Ripk1/Slc4a7/Arc/Dlg1/App/Slc38a1/Gabrr2/Slc22a3/Abcg8/Diaph1/Slc25a45/Slc29a2/Gsto1/Sfxn3/Mip/Xpr1/Atp1b1/Ak1/Slc25a25/Kcnj3/Abl1/Hspa5/Fabp5/Ppp3ca/Pde4b/Lrrc38/Slc2a1/Sgcb/Abcg2/Tcaf2/Pcyox1/Slc6a6/C2cd5/Itpr2/Mef2a/Fgf13/Atp2b3/Ednra…	126
GO:0050678	regulation of epithelial cell proliferation	47/1279	377/16782	0.000568744	0.00779584	0.00607203	Sox9/Serpinf1/Col18a1/Tgfb1/Cdkn1b/Stat3/Pgf/Htra1/Gata2/Lama5/Kif3a/Adora2b/Ptprk/Igf1/Vash1/Wnt5a/Has2/Dlg1/Vegfa/Eya1/Notch2/Sfrp2/B4galt1/Ptn/Lrp6/Nr2f2/Nupr1/Fgfr2/Ednra/Ptprm/Jcad/Six4/Ccl2/Vash2/Il18/Dusp10/Hmgn1/Isl1/Igf2/Gja1/Prkca/Gas1/Nod2/B2m/Erbb4/Gpx1/Cdkn2b	47
GO:2000177	regulation of neural precursor cell proliferation	20/1279	118/16782	0.000572952	0.00779599	0.00607214	Tgfb1/Hapln4/Gata2/Igf1/Id2/Hif1a/Gli3/Wnt5a/Vegfa/Cdh2/Pitx3/Notch2/Smarcd3/Ptn/Cx3cl1/Prdm4/Ctnna1/Kctd11/Bdnf/Cend1	20
GO:0002294	CD4-positive, alpha-beta T cell differentiation involved in immune response	13/1279	61/16782	0.000573356	0.00779599	0.00607214	Tgfb1/Relb/Stat3/Gadd45g/Bcl6/Anxa1/Il4ra/Jak3/Socs5/Il18/Zc3h12a/Shb/Bcl3	13
GO:0010171	body morphogenesis	13/1279	61/16782	0.000573356	0.00779599	0.00607214	Tgfb1/Arid5b/Sgpl1/Schip1/Ski/Pdgfra/Lrp6/Clasp2/Scx/Tiparp/Prickle1/Zfp281/Msx1	13
GO:0042093	T-helper cell differentiation	13/1279	61/16782	0.000573356	0.00779599	0.00607214	Tgfb1/Relb/Stat3/Gadd45g/Bcl6/Anxa1/Il4ra/Jak3/Socs5/Il18/Zc3h12a/Shb/Bcl3	13
GO:0051480	regulation of cytosolic calcium ion concentration	13/1279	61/16782	0.000573356	0.00779599	0.00607214	Cdh23/Atp2b1/Wnt5a/Atp2b3/P2ry2/Myo5a/Cacna1a/Adora1/Synpo/Tmem64/Cnr1/Ncs1/Cav3	13
GO:0007417	central nervous system development	92/1279	862/16782	0.000576379	0.00782453	0.00609437	Sox9/Axl/Tgfb1/Lamb1/Coq8b/Stat3/Large1/Aqp1/Wdr1/Chrd/Hapln4/Zmiz1/Phox2a/Psen2/Sptbn4/Gata2/Kif3a/Scn1b/Igf1/Nrcam/Id2/Kat2a/Hif1a/Gli3/Slc4a7/Wnt5a/Mettl3/Fzd6/Hoxc10/B3gnt5/App/Psmg1/Tnfrsf21/Cdh2/Diaph1/Pitx3/Nrp2/Ecrg4/Epha4/Actr3/Srgap2/Abl2/Vim/Lamc3/Abl1/Hspa5/Sfrp2/Wls/Lmo4/Fktn/Slc2a1/Draxin/Ski/Ulk1/Wasf3/Ptn/Lrp6/Kras/Nr2f2/Pak1/Fgfr2/Fgf13/Dlc1/Aars1/Tgfbr2/Myd88/Zswim6/Cacna1a/Prdm…	92
GO:0051047	positive regulation of secretion	45/1279	357/16782	0.000583064	0.00790261	0.00615519	Tgfb1/Aqp1/Pard6a/Ptbp1/Gata2/Adora2b/Igf1/Mapk9/Sdc1/Prkar1a/Doc2b/Tac4/Hif1a/Myh9/Rab27b/Tmem132a/Ecrg4/Rhbdd1/Frmd4a/Ppp3ca/Wls/Sdcbp/Nadk/Nucb2/Il4ra/Stx1b/Vps35/Smpd3/Anxa2/Trpa1/P2ry2/Acsl3/Clasp2/Inhbb/S100a10/Isl1/Adora1/Pla2g6/Arf6/Chrm3/Lgals3/Gja1/Prkca/Ttn/Ncs1	45
GO:0046849	bone remodeling	17/1279	93/16782	0.000597478	0.00808504	0.00629728	Epha2/Lrrk1/Tns3/Vegfa/Adam8/Notch2/Ptn/Lrp6/Ubash3b/Enpp1/Inpp4b/Tmem64/S1pr1/Lgr4/Gja1/Prkca/Ptk2b	17
GO:0045619	regulation of lymphocyte differentiation	29/1279	200/16782	0.000600055	0.00810697	0.00631436	Tcf7/Axl/Tgfb1/Cd44/Zmiz1/Ada/Id2/Kat2a/Stat5b/Gli3/Mettl3/Bcl6/Anxa1/Adam8/Cd28/Abl1/Smarcd3/Il4ra/Jak3/Crtam/Tgfbr2/Tmem131l/Socs5/H2-DMa/Il18/Dusp10/Zc3h12a/Ctla2a/Shb	29
GO:0003018	vascular process in circulatory system	31/1279	219/16782	0.000601701	0.00811626	0.00632159	Tgfb1/Irag1/Adora2b/Atp2b1/Hif1a/Npr3/Plec/Vegfa/Tjp2/Capn1/Add3/Abl1/Slc2a1/Abcg2/Tbxas1/Ednra/Cx3cl1/Smpd3/P2ry2/Ptprm/Dusp5/Gch1/Il18/Amot/Adora1/Pla2g6/Chrm3/Arhgap42/Gja1/Kcnma1/Gpx1	31
GO:0051173	positive regulation of nitrogen compound metabolic process	251/1279	2737/16782	0.00061403	0.00826939	0.00644086	Tbx2/Brat1/Raf1/Itga5/Sox9/Hoxa10/Hoxc11/Tead3/Tmem161a/Tgfb1/Relb/Cdkn1b/Bcl2l12/Rad23a/Fam162a/Stat3/Cul3/Ralb/Pgf/Cd44/Mprip/Rfx5/Ptbp1/Cdt1/Gtf2h1/Zmiz1/Crlf1/Phox2a/Elk3/Gprc5b/Eya4/Tsacc/Psen2/Csf1/Gata2/Lrrk1/Myo1c/Eya2/Adora2b/Map2k3/Ddx39b/Hey2/Plagl1/Kitl/Igf1/Pcbd1/Actr2/Prmt2/Mapk9/Igfbp3/Ccdc117/Tom1l1/Id2/Camkk1/Atp2a3/Kat2a/Stat5b/Prkch/Hif1a/Rps6ka5/Lgmn/Gli3/Nedd9/Spin1/Ripk1/Plk…	251
GO:0022898	regulation of transmembrane transporter activity	35/1279	258/16782	0.000617583	0.00830404	0.00646785	Cnksr3/Stac2/Vmp1/Scn1b/Ripk1/Arc/Dlg1/App/Gsto1/Atp1b1/Pde4b/Lrrc38/Tcaf2/Fgf13/Ednra/Nedd4/Myo5a/Cacna1a/Ccl2/Tcaf1/Stim2/Agrn/Sln/Pla2g6/Fgf11/Chrm3/Kcne4/Gja1/Prkca/Grin2a/Ptk2b/Akap6/Cav3/Ank3/Cacng7	35
GO:0032409	regulation of transporter activity	36/1279	268/16782	0.000626344	0.0084085	0.00654921	Cnksr3/Stac2/Vmp1/Scn1b/Ripk1/Arc/Dlg1/App/Gsto1/Atp1b1/Pde4b/Lrrc38/Tcaf2/Fgf13/Ednra/Nedd4/Myo5a/Cacna1a/Ccl2/Tcaf1/Stim2/Agrn/Sln/Pla2g6/Fgf11/Chrm3/Kcne4/Gja1/Prkca/Grin2a/Ptk2b/Akap6/Cttnbp2nl/Cav3/Ank3/Cacng7	36
GO:0048608	reproductive structure development	37/1279	278/16782	0.000632765	0.00848126	0.00660588	Sox9/Serpinf1/Tcf7/Hoxa10/Axl/Cdkn1b/Cd44/H3f3b/Arid5b/Kitl/Igf1/Sgpl1/Stat5b/Gata4/Wnt5a/Zfpm2/Myh9/Dlg1/Vegfa/Anxa1/Rdh10/Bcl2l11/Schip1/Sfrp2/Pdgfra/Lfng/Lrp6/Fkbp4/Nr2f2/Nupr1/Fgfr2/Six4/Tiparp/Hoxa11/Serpinb6b/Lgr4/Gja1	37
GO:0032943	mononuclear cell proliferation	42/1279	328/16782	0.000635435	0.00850359	0.00662328	Tgfb1/Cd44/Csf1/Ada/Kitl/Igf1/Prkar1a/Stat5b/Bcl6/Dlg1/Cdkn1a/Tnfrsf21/Satb1/Anxa1/Lipa/Gpam/Cd151/Cd28/Rassf5/Spta1/Abl1/Vcam1/Ppp3ca/Pycard/Elf4/Efnb1/Jak3/Crtam/Tirap/Tgfbr2/Myd88/Tmem131l/Cd276/Plcl2/Il18/Pura/Shb/Ticam1/Igf2/Lgals3/Gja1/Cd59b	42
GO:0046632	alpha-beta T cell differentiation	20/1279	119/16782	0.000640378	0.00855622	0.00666427	Tcf7/Tgfb1/Relb/Stat3/Ada/Gli3/Gadd45g/Bcl6/Satb1/Anxa1/Abl2/Abl1/Il4ra/Jak3/Tgfbr2/Socs5/Il18/Zc3h12a/Shb/Bcl3	20
GO:0009261	ribonucleotide catabolic process	11/1279	47/16782	0.000651362	0.00868927	0.0067679	Ada/Nudt4/Upp1/Nt5c2/Acat1/Pde4a/Nt5e/Enpp1/Entpd1/Pde1a/Nudt11	11
GO:0045649	regulation of macrophage differentiation	7/1279	21/16782	0.000658962	0.00876924	0.00683019	Tgfb1/Csf1/Gata2/Id2/Ripk1/Casp8/Prkca	7
GO:0090090	negative regulation of canonical Wnt signaling pathway	21/1279	128/16782	0.000659427	0.00876924	0.00683019	Sox9/Gli3/Sfrp4/Amer2/Wnt5a/Fzd6/App/Cdh2/Tle4/Frmd8/Lrp4/Sfrp2/Draxin/Tmem131l/Prickle1/Ankrd6/Isl1/Tmem64/Fzd1/Tmem88/Tmem88b	21
GO:0032878	regulation of establishment or maintenance of cell polarity	8/1279	27/16782	0.000665734	0.00883924	0.00688471	Kif3a/Igf1/Cyrib/Abl2/Abl1/Kank1/Plekhg3/Ptk2b	8
GO:0001736	establishment of planar polarity	13/1279	62/16782	0.000675659	0.00892903	0.00695465	Wdr1/Wnt5a/Fzd6/Ptk7/Abl2/Abl1/Sfrp2/Lrp6/Prickle1/Dchs1/Ankrd6/Fzd1/Erbb4	13
GO:0002293	alpha-beta T cell differentiation involved in immune response	13/1279	62/16782	0.000675659	0.00892903	0.00695465	Tgfb1/Relb/Stat3/Gadd45g/Bcl6/Anxa1/Il4ra/Jak3/Socs5/Il18/Zc3h12a/Shb/Bcl3	13
GO:0007164	establishment of tissue polarity	13/1279	62/16782	0.000675659	0.00892903	0.00695465	Wdr1/Wnt5a/Fzd6/Ptk7/Abl2/Abl1/Sfrp2/Lrp6/Prickle1/Dchs1/Ankrd6/Fzd1/Erbb4	13
GO:0032611	interleukin-1 beta production	17/1279	94/16782	0.000678585	0.00894903	0.00697023	Stat3/Igf1/Wnt5a/App/Casp8/Mr1/Ccn1/Pycard/Elf4/Panx1/Myd88/Tmem106a/Inava/Isl1/Zc3h12a/Fzd5/Nod2	17
GO:0046903	secretion	99/1279	945/16782	0.000679286	0.00894903	0.00697023	Raf1/Axl/Tgfb1/Cavin1/Ralb/Aqp1/Pard6a/Ptbp1/Snap47/Stc1/Gata2/Ptgds/Steap2/Ada/Adora2b/Scrn1/Igf1/Rhbdf1/Mapk9/Igfbp3/Sdc1/Prkar1a/Doc2b/Tac4/Stat5b/Hif1a/Washc5/Myh9/Ly6e/Vegfa/Rab27b/Anxa1/Tmem132a/Mip/Ecrg4/Rhbdd1/Copa/Frmd4a/Creb3l1/Ppp3ca/Wls/Sdcbp/Car9/Nadk/Tbc1d1/Furin/Nucb2/Il4ra/Pak1/Stx1b/Ednra/Vps35/Smpd3/Olfm2/Anxa2/Neo1/Syde1/Trpa1/Ppp1r9a/P2ry2/Acsl3/Clasp2/Scn11a/Myo5a/Cacna1a/Mid…	99
GO:0032612	interleukin-1 production	19/1279	111/16782	0.000686858	0.0090319	0.00703477	Stat3/Igf1/Wnt5a/App/Anxa1/Casp8/Mr1/Ccn1/Pycard/Elf4/Cx3cl1/Panx1/Myd88/Tmem106a/Inava/Isl1/Zc3h12a/Fzd5/Nod2	19
GO:0060627	regulation of vesicle-mediated transport	65/1279	570/16782	0.000687708	0.0090319	0.00703477	Rab5b/Axl/Tgfb1/Bicd1/Cnn2/Vac14/Gata2/Kif3a/Adora2b/Scrn1/Sdc1/Doc2b/Sfrp4/Plk2/Wnt5a/Myh9/Arc/App/Vegfa/C2/Rab27b/Anxa1/Ehd1/Cd151/Ehd4/Ptpn1/Ppp3ca/Sdcbp/C2cd5/Il4ra/Pycard/Stx1b/Smpd3/Nedd4/Anxa2/Plscr1/Snx33/P2ry2/Acsl3/Arhgap44/Clasp2/Myo5a/Cacna1a/Ccl2/Rab11fip3/Scarb1/Camk1d/S100a10/Pla2g6/Rin3/Smcr8/Lgals3/Prkca/Ezr/Gas1/Cd47/Nod2/Rab31/Flot1/B2m/Ncs1/Cav3/Ano6/Ank3/Pgap1	65
GO:0050954	sensory perception of mechanical stimulus	27/1279	183/16782	0.000694996	0.00910105	0.00708863	Cdkn1b/Large1/Wdr1/Slc1a3/Eya4/Sptbn4/Cdh23/Igf1/Slc4a7/Spry2/Diaph1/Fam107b/Trpa1/Scn11a/Enpp1/Ccdc50/Pkhd1l1/Il18/Atp8b1/Tmem120a/Serpinb6b/Espnl/Pcdh15/Kcnma1/Gpx1/Srrm4/Pgap1	27
GO:0030855	epithelial cell differentiation	66/1279	581/16782	0.000695122	0.00910105	0.00708863	Sox9/Col18a1/Akr1b1/Tgfb1/Cdkn1b/Keap1/Epha2/Chrd/Cdh23/Stc1/Gata2/Krt10/Hey2/Igf1/Id2/Stat5b/Prkch/Hif1a/Sfrp4/Slc4a7/Vcl/Gata4/Wnt5a/Spry2/Plec/Cdkn1a/Vegfa/Ptk7/Lbh/Cdh2/Anxa1/Lipa/Tjp2/Pitx3/Eya1/Abl2/Vim/Abl1/Notch2/Ppp3ca/Bdh2/Ugcg/B4galt1/Kras/Nr2f2/Fgfr2/Ednra/Myd88/Krt80/Clic4/Fzd1/Tst/Fzd5/Spred2/Basp1/Onecut2/Gja1/Ezr/Pcdh15/Bmal1/Erbb4/Kcnma1/Gpx1/Slc39a2/Apold1/Rbm4	66
GO:0048041	focal adhesion assembly	16/1279	86/16782	0.000700605	0.00914457	0.00712253	Dusp3/Actn3/Actn1/Ptprk/Vcl/Myh9/Vegfa/Slk/Abl1/Iqgap1/Dlc1/Thy1/Clasp2/S100a10/Ptk2b/Peak1	16
GO:0090398	cellular senescence	16/1279	86/16782	0.000700605	0.00914457	0.00712253	Tbx2/Bcl2l12/Zmiz1/Id2/Vash1/Plk2/Bcl6/Cdkn1a/Ecrg4/Abl1/Rbl1/Kras/Bmal1/B2m/Cdkn2b/Hmga1b	16
GO:0050771	negative regulation of axonogenesis	14/1279	70/16782	0.000703853	0.00917283	0.00714454	Gdi1/Wnt5a/Actr3/Lrp4/Sema3c/Draxin/Ulk1/Sema4b/Fgf13/Thy1/Sema7a/Sema3d/Trim46/Sema3b	14
GO:0031334	positive regulation of protein-containing complex assembly	29/1279	202/16782	0.000706549	0.00919382	0.00716089	Rhoc/Tgfb1/Cdkn1b/Arpc2/Myo1c/Mapt/Mapk9/Dlg1/Vegfa/Mlst8/Ppp2r5b/Baiap2/Actr3/Bcl2l11/Fscn1/Lmod2/Vasp/Pak1/Pycard/Tirap/Myd88/Isg15/Mavs/Cdc42ep4/Arf6/Rasip1/Lgals3/Ptk2b/Cav3	29
GO:0006952	defense response	148/1279	1511/16782	0.000724322	0.00941063	0.00732975	Polr3d/Axl/Tgfb1/Relb/Stat3/Cul3/Large1/Aqp1/Cd44/Htra1/Epha2/Gprc5b/Apobec3/Psen2/Csf1/Ada/Serinc3/Myo1c/Ptgis/Adora2b/Map2k3/Igf1/Actr2/Mapk9/Sec14l1/Tac4/Stat5b/Hif1a/Rps6ka5/Ripk1/Erbin/Rnase4/Wnt5a/Trim35/Mettl3/Bcl6/App/Eif2ak2/Sting1/C2/Dhx16/Pmaip1/Anxa1/Lipa/Gpam/Nt5c2/Slk/Casp7/Adam8/Ifitm3/Cd28/Casp8/Fn1/Actr3/Mr1/Vim/Cers6/Stard7/Ahcy/Samhd1/Notch2/Vcam1/Nfkb1/B4galt1/Rnf19b/Ptn/Clec2…	148
GO:0032946	positive regulation of mononuclear cell proliferation	24/1279	156/16782	0.000737837	0.00955691	0.00744369	Csf1/Ada/Kitl/Igf1/Stat5b/Bcl6/Cdkn1a/Anxa1/Gpam/Cd28/Spta1/Vcam1/Ppp3ca/Pycard/Efnb1/Jak3/Tirap/Tgfbr2/Myd88/Cd276/Il18/Ticam1/Igf2/Cd59b	24
GO:0048592	eye morphogenesis	24/1279	156/16782	0.000737837	0.00955691	0.00744369	Tbx2/Sox9/Stat3/Large1/Aqp1/Epha2/Hif1a/Gli3/Slc4a7/Vegfa/Pitx3/Notch2/Bcar3/Ski/Ptn/Lrp6/Thy1/Ptprm/Rorb/Hmgn1/Fzd5/Bdnf/Gas1/Fjx1	24
GO:0080135	regulation of cellular response to stress	72/1279	648/16782	0.00075704	0.00979067	0.00762576	Zfp385a/Tmem161a/Bcl2l12/Dusp3/Insig2/Stat3/Cd44/Eya4/Dyrk3/Serinc3/Eya2/Mapt/Ddx39b/Actr2/Mapk9/Ccdc117/Kat2a/Sfrp4/Ripk1/Gadd45g/Wnt5a/Dlg1/App/Igfbp6/Pcbp4/Vegfa/Eif2ak2/Pmaip1/Eya1/Epha4/Tada1/Abl1/Hipk3/Creb3l1/Ptpn1/Sfrp2/Fktn/Smarcd3/Bcl7a/Ptn/Dusp16/Dpf1/Nupr1/Pycard/Thy1/Tirap/Neo1/Plscr1/Myd88/Mdfi/Ptprf/Mid1/Gadd45a/Gch1/Tnfrsf23/Dusp10/Ncoa7/Timeless/Ankrd6/Inava/Zc3h12a/Ackr3/Spred2/…	72
GO:0097191	extrinsic apoptotic signaling pathway	31/1279	222/16782	0.000758735	0.00979763	0.00763118	Raf1/Tgfb1/Bcl2l12/Eya4/Psen2/Eya2/Kitl/Igf1/Rffl/Ripk1/Tnfrsf10b/App/Tnfrsf12a/Vegfa/Pmaip1/Eya1/Casp8/Bcl2l11/Sfrp2/Ret/Pycard/Cx3cl1/Jak3/Tnfrsf23/Ctnna1/Il18/Lgals3/Gas1/Dedd2/Gpx1/Sort1	31
GO:0060441	epithelial tube branching involved in lung morphogenesis	9/1279	34/16782	0.00077187	0.00995207	0.00775147	Tbx2/Sox9/Spry2/Rdh10/Pdgfra/Kras/Fgfr2/Ctsh/Hhip	9
GO:0061458	reproductive system development	37/1279	281/16782	0.000774927	0.0099763	0.00777035	Sox9/Serpinf1/Tcf7/Hoxa10/Axl/Cdkn1b/Cd44/H3f3b/Arid5b/Kitl/Igf1/Sgpl1/Stat5b/Gata4/Wnt5a/Zfpm2/Myh9/Dlg1/Vegfa/Anxa1/Rdh10/Bcl2l11/Schip1/Sfrp2/Pdgfra/Lfng/Lrp6/Fkbp4/Nr2f2/Nupr1/Fgfr2/Six4/Tiparp/Hoxa11/Serpinb6b/Lgr4/Gja1	37
GO:0070661	leukocyte proliferation	45/1279	362/16782	0.000783341	0.0100693	0.0078428	Tgfb1/Cnn2/Cd44/Csf1/Ada/Kitl/Igf1/Prkar1a/Stat5b/Npr3/Bcl6/Dlg1/Cdkn1a/Tnfrsf21/Satb1/Anxa1/Lipa/Gpam/Cd151/Cd28/Rassf5/Spta1/Abl1/Vcam1/Ppp3ca/Pycard/Elf4/Efnb1/Cx3cl1/Jak3/Crtam/Tirap/Tgfbr2/Myd88/Tmem131l/Cd276/Plcl2/Il18/Pura/Shb/Ticam1/Igf2/Lgals3/Gja1/Cd59b	45
GO:0090659	walking behavior	11/1279	48/16782	0.000787647	0.0101093	0.00787396	Large1/Sptbn4/Mapt/Epha4/Abl2/Cacna1a/Enpp1/Fkrp/Pcdh15/Cend1/Kcnma1	11
GO:0018193	peptidyl-amino acid modification	98/1279	938/16782	0.000790309	0.0101282	0.00788862	Raf1/Itga5/Tgfb1/Cd44/Por/Zmiz1/Crlf1/Gprc5b/Psen2/Sptbn4/Cad/Gata2/Lrrk1/Cnksr3/Dyrk3/Myo1c/Kif3a/P4ha1/Kitl/Igf1/Prmt2/Mapk9/Efemp1/Kat2a/Prkch/Rps6ka5/Nedd9/Ripk1/Plk2/Eef1akmt1/Zdhhc20/Wnt5a/Naa16/Spry2/App/Vegfa/Mlst8/Lox/Ppic/Setbp1/Ppp2r5b/Gfra1/Pdgfa/Eya1/Epha4/Abl2/Nmt2/Nek6/Abl1/Galnt3/Hipk3/Lrp4/Ehd4/Ptpn1/Pik3ca/Sfrp2/Bcar3/Pdgfra/Ulk1/Ret/Fkbp4/Iqgap1/Mvp/Pak1/Fgfr2/Jak3/Thy1/Tgfbr2/…	98
GO:0002287	alpha-beta T cell activation involved in immune response	13/1279	63/16782	0.000792909	0.0101308	0.0078907	Tgfb1/Relb/Stat3/Gadd45g/Bcl6/Anxa1/Il4ra/Jak3/Socs5/Il18/Zc3h12a/Shb/Bcl3	13
GO:0032732	positive regulation of interleukin-1 production	13/1279	63/16782	0.000792909	0.0101308	0.0078907	Stat3/Wnt5a/App/Casp8/Ccn1/Pycard/Panx1/Myd88/Tmem106a/Inava/Isl1/Fzd5/Nod2	13
GO:0048557	embryonic digestive tract morphogenesis	6/1279	16/16782	0.000795909	0.0101378	0.00789611	Tcf7/Id2/Gli3/Gata4/Pdgfra/Fgfr2	6
GO:0030098	lymphocyte differentiation	50/1279	414/16782	0.000796684	0.0101378	0.00789611	Tcf7/Axl/Tgfb1/Relb/Stat3/Cd44/Zmiz1/St3gal1/Ada/Id2/Kat2a/Stat5b/Tshr/Gli3/Gadd45g/Mettl3/Bcl6/Rabl3/Satb1/Anxa1/Lipa/Adam8/Cd28/Mr1/Abl2/Abl1/Notch2/Smarcd3/Lfng/Il4ra/Jak3/Crtam/Mpzl2/Tgfbr2/Tmem131l/Socs5/Enpp1/H2-DMa/Dock10/Plcl2/Il18/Dusp10/Zc3h12a/Ctla2a/Shb/Fzd5/Bcl3/Nfil3/Ptk2b/B2m	50
GO:0046541	saliva secretion	5/1279	11/16782	0.00079824	0.0101378	0.00789611	Aqp1/Tac4/Ppp3ca/Chrm3/Kcnma1	5
GO:0051124	synaptic assembly at neuromuscular junction	5/1279	11/16782	0.00079824	0.0101378	0.00789611	Large1/App/Lrp4/Six4/Agrn	5
GO:0030279	negative regulation of ossification	10/1279	41/16782	0.000804839	0.0101758	0.00792574	Sox9/Tgfb1/Hif1a/Lrp4/Chsy1/P2ry2/Enpp1/Smurf1/Ptk2b/Mkx	10
GO:0050919	negative chemotaxis	10/1279	41/16782	0.000804839	0.0101758	0.00792574	Wnt5a/Pdgfa/Nrp2/Sema3c/Sema4b/Sema7a/Sema3d/Lrtm1/Lgr4/Sema3b	10
GO:0090175	regulation of establishment of planar polarity	10/1279	41/16782	0.000804839	0.0101758	0.00792574	Wnt5a/Fzd6/Ptk7/Abl2/Abl1/Sfrp2/Lrp6/Prickle1/Ankrd6/Fzd1	10
GO:0030239	myofibril assembly	14/1279	71/16782	0.000816311	0.0103055	0.00802672	Wdr1/Csrp2/Prkar1a/Plec/Tnnt2/Neb/Pdgfra/Lmod2/Mef2a/Six4/Ttn/Cav3/Tnnt1/Akap13	14
GO:0046651	lymphocyte proliferation	41/1279	322/16782	0.000819739	0.0103334	0.00804844	Tgfb1/Cd44/Ada/Kitl/Igf1/Prkar1a/Stat5b/Bcl6/Dlg1/Cdkn1a/Tnfrsf21/Satb1/Anxa1/Lipa/Gpam/Cd151/Cd28/Rassf5/Spta1/Abl1/Vcam1/Ppp3ca/Pycard/Elf4/Efnb1/Jak3/Crtam/Tirap/Tgfbr2/Myd88/Tmem131l/Cd276/Plcl2/Il18/Pura/Shb/Ticam1/Igf2/Lgals3/Gja1/Cd59b	41
GO:0048565	digestive tract development	18/1279	104/16782	0.000821767	0.0103435	0.00805637	Tbx2/Sox9/Tcf7/Ada/Id2/Hif1a/Gli3/Gata4/Wnt5a/Pdgfa/Sfrp2/Pdgfra/Fgfr2/Clmp/Dchs1/Alx4/Fzd5/Lgr4	18
GO:0050866	negative regulation of cell activation	29/1279	204/16782	0.000829246	0.0104118	0.00810957	Axl/Tgfb1/Dusp3/Cd44/Prkar1a/Id2/Gli3/Bcl6/Dlg1/Tnfrsf21/Anxa1/Pdgfa/Fn1/Rassf5/Pag1/Pdgfra/Il4ra/Cx3cl1/Jak3/Ubash3b/Crtam/Tmem131l/Cd276/Socs5/Milr1/Zc3h12a/Cnr1/Lgals3/Socs6	29
GO:0033993	response to lipid	76/1279	694/16782	0.000829652	0.0104118	0.00810957	Tbx2/Sox9/Tmem161a/Axl/Tgfb1/Insig2/Stat3/Aqp1/Por/Zmiz1/Map2k3/Igf1/Prmt2/Stat5b/Erbin/Gata4/Litaf/Ptk7/Lbh/Eif2ak2/Lox/Anxa1/Lipa/Casp7/Abl2/Esrrg/Vim/Abl1/Fbxo3/Nfkb1/Pde4b/Ret/Lrp6/Fkbp4/Pak1/Pycard/Eif4ebp1/Ednra/Cx3cl1/Tirap/Nedd4/Acsbg1/Ctsh/Plscr1/Tgfbr2/Myd88/Alas1/Atp1a1/Scn11a/Ccl2/Rorb/Gramd1c/Inhbb/Mgarp/Gch1/Scarb1/Phb1/Abhd2/Dusp10/Ramp3/Isl1/Zc3h12a/Cnr1/Ticam1/Bdnf/Fkrp/Prkca/Bma…	76
GO:0044283	small molecule biosynthetic process	59/1279	510/16782	0.000840853	0.0105368	0.00820689	Akr1b1/Insig2/Coq8b/Eno2/Mri1/Slc1a3/Por/Cad/Ptgds/Ada/Ptgis/Cyb5r3/Fdxr/Pcbd1/Mapk9/Shmt1/Slc25a19/Kat2a/Sptlc2/Hif1a/Mtr/Myh9/Pycr3/Slc38a1/Tpi1/Ip6k3/Anxa1/Lipa/Aldh18a1/Gsto1/Pycr1/Got1/Rdh10/Dtymk/Ak1/Gpd2/Gatm/Adal/Fabp5/Nfkb1/Ugdh/Asns/Hpgds/Tbxas1/Elovl4/Acsbg1/Nt5e/Acsl3/Myo5a/Gch1/Ephx1/Abhd2/Elovl6/Pgp/Fads6/Abcd2/Ptk2b/Mtap/Hsd17b8	59
GO:0007254	JNK cascade	25/1279	167/16782	0.000870023	0.0108747	0.0084701	Dusp3/Mapk9/Sfrp4/Ripk1/Gadd45g/Wnt5a/App/Hipk3/Sfrp2/Nfkb1/Fktn/Dusp16/Pycard/Tirap/Myd88/Mdfi/Gadd45a/Dusp10/Ankrd6/Mapk10/Nod2/Ptk2b/Irak4/Taok3/Mfhas1	25
GO:0090183	regulation of kidney development	8/1279	28/16782	0.000870388	0.0108747	0.0084701	Sox9/Tgfb1/Vegfa/Ppp3ca/Ret/Ednra/Six4/Lgr4	8
GO:0030225	macrophage differentiation	12/1279	56/16782	0.000877333	0.0109292	0.00851257	Tgfb1/Large1/Csf1/Gata2/Id2/Ripk1/App/Vegfa/Casp8/Myd88/Enpp1/Prkca	12
GO:0030838	positive regulation of actin filament polymerization	12/1279	56/16782	0.000877333	0.0109292	0.00851257	Arpc2/Myo1c/Dlg1/Mlst8/Baiap2/Actr3/Lmod2/Vasp/Pycard/Cdc42ep4/Arf6/Ptk2b	12
GO:0042471	ear morphogenesis	20/1279	122/16782	0.000885364	0.0110024	0.00856952	Tbx2/Sox9/Insig2/Eya4/Cdh23/Gata2/Tshr/Wnt5a/Spry2/Fzd6/Ptk7/Eya1/Fgfr2/Ednra/Six4/Enpp1/Prrx2/Msx1/Pcdh15/Gas1	20
GO:0010977	negative regulation of neuron projection development	24/1279	158/16782	0.000887098	0.0110024	0.00856952	Gdi1/Efemp1/Wnt5a/Epha4/Actr3/Vim/Lrp4/Sema3c/Draxin/Ulk1/Sema4b/Fgf13/Thy1/Neo1/Kank1/Mgarp/Sema7a/Rap1gap2/Sema3d/Trim46/Arf6/Prag1/Sema3b/B2m	24
GO:0030178	negative regulation of Wnt signaling pathway	24/1279	158/16782	0.000887098	0.0110024	0.00856952	Sox9/Gli3/Sfrp4/Amer2/Wnt5a/Fzd6/App/Cdh2/Tle4/Frmd8/Lrp4/Sfrp2/Draxin/Lrp6/Vgll4/Mdfi/Tmem131l/Prickle1/Ankrd6/Isl1/Tmem64/Fzd1/Tmem88/Tmem88b	24
GO:0046328	regulation of JNK cascade	22/1279	140/16782	0.000903001	0.0111832	0.00871038	Dusp3/Mapk9/Sfrp4/Ripk1/Gadd45g/Wnt5a/App/Hipk3/Sfrp2/Fktn/Dusp16/Pycard/Tirap/Myd88/Mdfi/Gadd45a/Dusp10/Ankrd6/Nod2/Ptk2b/Taok3/Mfhas1	22
GO:0043525	positive regulation of neuron apoptotic process	16/1279	88/16782	0.000908687	0.0112372	0.00875244	Ripk1/App/Pmaip1/Pitx3/Casp8/Abl1/Bcl2l11/Nupr1/Pak3/Ptprf/Phb1/Il18/Agrn/Bdnf/Srpk2/Kcnma1	16
GO:0050920	regulation of chemotaxis	30/1279	215/16782	0.00092643	0.0114399	0.00891033	Tgfb1/Dusp3/Pgf/Csf1/Lgmn/Nedd9/Wnt5a/Cyrib/App/Vegfa/Fn1/Sema3c/Pdgfra/Ptn/Sema4b/Ednra/Cx3cl1/Tirap/Ccl2/Sema7a/Camk1d/Sema3d/Agrn/Rin3/S1pr1/Prkca/Nod2/Sema3b/Ptk2b/Ano6	30
GO:0007611	learning or memory	38/1279	294/16782	0.00094355	0.0116344	0.00906178	Zfp385a/Itga5/Serpinf1/Lamb1/Prkar2b/Large1/Chrd/Psen2/Mapt/Igf1/Eif4ebp2/Kat2a/Hif1a/Lgmn/Nedd9/Plk2/Jph4/Arc/App/Abl2/Abl1/Gatm/Ptn/Kras/Pak1/Fgf13/Tanc1/Lmx1b/Pla2g6/Itpr3/Synpo/Cnr1/C1ql1/Bdnf/Igf2/Prkca/Grin2a/B2m	38
GO:0051962	positive regulation of nervous system development	44/1279	355/16782	0.000946274	0.0116415	0.00906732	Serpinf1/Rnd2/Tgfb1/Hapln4/Adgrl1/Gdi1/Mapt/Trpv2/Igf1/Actr2/Id2/Prkch/Hif1a/Gli3/Wnt5a/Tiam2/Thbs2/Tnfrsf12a/Vegfa/Baiap2/Fn1/Epha4/Actr3/Vim/Notch2/Wls/Adgrl2/Ptprd/Smarcd3/Ptn/Kras/Pak1/Pak3/Cx3cl1/Ptprf/Lrrn1/Sema7a/Smurf1/Agrn/Lrtm1/Flrt2/Bdnf/Prkca/Flrt3	44
GO:0006812	monoatomic cation transport	94/1279	898/16782	0.000946875	0.0116415	0.00906732	Tgfb1/Cdkn1b/Large1/Aqp1/Slc1a3/Atp6v1b2/Psen2/Sptbn4/Cdh23/Tmem175/Stc1/Cnksr3/Steap1/Steap2/Stac2/Slc12a7/Vmp1/Trpv2/Scn1b/Atp2b1/Igf1/Slc5a8/Atp2a3/Slc4a7/Jph4/Dlg1/App/Slc38a1/Diaph1/Gsto1/Atp1b1/Slc25a25/Kcnj3/Abl1/Ppp3ca/Bspry/Pde4b/Lrrc38/Slc6a6/Itpr2/Fkbp4/Nipa2/Fgf13/Atp2b3/Ednra/Cx3cl1/Jak3/Panx1/Usp2/Thy1/Ubash3b/Nedd4/Trpa1/Atp1a1/Scn11a/Myo5a/Cacna1a/Slc20a2/Stim2/Atp6v0e2/Ramp3/Chrn…	94
GO:0060674	placenta blood vessel development	9/1279	35/16782	0.000969652	0.0118334	0.00921684	Hey2/Vash1/Notch2/Ccn1/Nr2f2/Syde1/Vash2/Fzd5/Hs6st1	9
GO:0071260	cellular response to mechanical stimulus	9/1279	35/16782	0.000969652	0.0118334	0.00921684	Sox9/Aqp1/Cnn2/Plec/Got1/Ednra/Atp1a1/Scx/Mkx	9
GO:0098771	inorganic ion homeostasis	56/1279	481/16782	0.000970026	0.0118334	0.00921684	Tgfb1/Slc1a3/Psen2/Cdh23/Stc1/Steap2/Slc12a7/Atp2b1/Atp2a3/Hif1a/Sfrp4/Wnt5a/App/Diaph1/Gsto1/Xpr1/Atp1b1/Abl1/Bdh2/Tbxas1/Itpr2/Nucb2/Atp2b3/Ednra/Cx3cl1/Thy1/Ubash3b/Neo1/Car12/Nt5e/Pygm/Trpa1/P2ry2/Atp1a1/Myo5a/Cacna1a/Ccl2/Enpp1/Inpp4b/Hjv/Stim2/Adora1/Itpr3/Synpo/Tmem64/Cnr1/Prkca/Ptk2b/B2m/Akap6/Ncs1/Cav3/Kcnma1/Ank3/Bnip3/Ccdc47	56
GO:0003175	tricuspid valve development	4/1279	7/16782	0.000974537	0.0118334	0.00921684	Hey2/Gata4/Zfpm2/Tgfbr2	4
GO:0003186	tricuspid valve morphogenesis	4/1279	7/16782	0.000974537	0.0118334	0.00921684	Hey2/Gata4/Zfpm2/Tgfbr2	4
GO:0021520	spinal cord motor neuron cell fate specification	4/1279	7/16782	0.000974537	0.0118334	0.00921684	Gli3/Hoxc10/Lmo4/Isl1	4
GO:0097252	oligodendrocyte apoptotic process	4/1279	7/16782	0.000974537	0.0118334	0.00921684	Igf1/Tnfrsf21/Cers6/Enpp1	4
GO:1905684	regulation of plasma membrane repair	4/1279	7/16782	0.000974537	0.0118334	0.00921684	Myh9/Casp7/Anxa2/S100a10	4
GO:0055082	intracellular chemical homeostasis	72/1279	654/16782	0.000975061	0.0118334	0.00921684	Raf1/Tgfb1/Aqp1/Slc1a3/Atp6v1b2/Psen2/Cdh23/Tmem175/Stc1/Steap2/Slc12a7/Atp2b1/Igf1/Atp2a3/Hif1a/Slc4a7/Wnt5a/Myh9/App/Diaph1/Gsto1/Sctr/Xpr1/Atp1b1/Abl1/Pik3ca/Vcam1/Ppp3ca/Bdh2/Nadk/Tbc1d1/Tbxas1/Itpr2/Nucb2/Atp2b3/Ednra/Cx3cl1/Thy1/Ubash3b/Neo1/Pygm/Trpa1/P2ry2/Atp1a1/Myo5a/Cacna1a/Ccl2/Clic4/Enpp1/Inpp4b/Hjv/Stim2/Adora1/Pla2g6/Itpr3/Synpo/Tmem64/Cnr1/Prkca/Rab11fip5/Gckr/Ptk2b/B2m/Slc4a4/Aka…	72
GO:0002286	T cell activation involved in immune response	17/1279	97/16782	0.000980778	0.0118858	0.00925761	Tgfb1/Relb/Stat3/Psen2/Gadd45g/Bcl6/Anxa1/Apbb1ip/Il4ra/Jak3/Socs5/Il18/Stx11/Zc3h12a/Shb/Lgals3/Bcl3	17
GO:0007628	adult walking behavior	10/1279	42/16782	0.000985201	0.0119053	0.00927283	Sptbn4/Mapt/Epha4/Abl2/Cacna1a/Enpp1/Fkrp/Pcdh15/Cend1/Kcnma1	10
GO:0055023	positive regulation of cardiac muscle tissue growth	10/1279	42/16782	0.000985201	0.0119053	0.00927283	Tbx2/Ddx39b/Trip10/Hey2/Igf1/Gata4/Zfpm2/Fgfr2/Akap6/Erbb4	10
GO:0030100	regulation of endocytosis	40/1279	315/16782	0.000993594	0.0119798	0.00933085	Rab5b/Axl/Tgfb1/Bicd1/Cnn2/Vac14/Gata2/Kif3a/Sfrp4/Plk2/Wnt5a/Myh9/Arc/App/Vegfa/C2/Cd151/Ehd4/Ptpn1/Ppp3ca/Sdcbp/Pycard/Nedd4/Anxa2/Plscr1/Snx33/Ccl2/Scarb1/Camk1d/Rin3/Lgals3/Prkca/Cd47/Nod2/Rab31/Flot1/B2m/Cav3/Ano6/Ank3	40
GO:1901137	carbohydrate derivative biosynthetic process	66/1279	589/16782	0.000994194	0.0119798	0.00933085	Tgfb1/Stat3/Large1/Adss1/Cad/St3gal1/Adss2/Ada/Ndufa12/Igf1/Phlda1/Acsl6/Upp1/Shmt1/Rrm2/Adcy4/Has2/B3gnt5/Tpi1/Lipa/Papss2/Prps2/Mgat4a/Dtymk/Ak1/Galnt3/Adal/Nfkb1/Ugcg/B4galt1/Fktn/Ugdh/Dck/Gxylt2/Adcy7/Jak3/Smpd3/Acat1/Nt5e/Gorasp1/Chsy1/Poglut1/Rxylt1/B3galt1/Tmem106a/Mgat5/Galnt18/Gcnt1/Pgap4/Pyurf/Dpy19l3/Mgat5b/Hs6st1/Fut10/Hs3st3a1/Entpd1/Fkrp/Fut4/B3galt6/St3gal5/Uxs1/Chsy3/Mppe1/Mtap/Pg…	66
GO:0008016	regulation of heart contraction	26/1279	178/16782	0.00100564	0.0121005	0.00942486	Sptbn4/Stc1/Ada/Scn1b/Hey2/Gata4/Dlg1/Tnnt2/Atp1b1/Pde4b/Mef2a/Fgf13/Ednra/Atp1a1/Gch1/Agrn/Isl1/Adora1/Zc3h12a/Chrm3/Kcne4/Gja1/Prkca/Hopx/Akap6/Cav3	26
GO:0001570	vasculogenesis	16/1279	89/16782	0.00103102	0.0123435	0.00961413	Tgfb1/Epha2/Zmiz1/Hey2/Sgpl1/Gata4/Zfpm2/Has2/Itgb8/Fgfr2/Tgfbr2/Tiparp/Enpp1/Amot/Ackr3/Rasip1	16
GO:0032651	regulation of interleukin-1 beta production	16/1279	89/16782	0.00103102	0.0123435	0.00961413	Stat3/Igf1/Wnt5a/App/Casp8/Ccn1/Pycard/Elf4/Panx1/Myd88/Tmem106a/Inava/Isl1/Zc3h12a/Fzd5/Nod2	16
GO:0032652	regulation of interleukin-1 production	18/1279	106/16782	0.0010338	0.0123435	0.00961413	Stat3/Igf1/Wnt5a/App/Anxa1/Casp8/Ccn1/Pycard/Elf4/Cx3cl1/Panx1/Myd88/Tmem106a/Inava/Isl1/Zc3h12a/Fzd5/Nod2	18
GO:0050867	positive regulation of cell activation	48/1279	398/16782	0.0010344	0.0123435	0.00961413	Axl/Tgfb1/Zmiz1/Gata2/Ada/Adora2b/Kitl/Igf1/Stat5b/Gli3/Wnt5a/Cyrib/Bcl6/Cdkn1a/Anxa1/Gpam/Adam8/Cd28/Spta1/Abl2/Abl1/Vcam1/Ppp3ca/Smarcd3/Ctsc/Il4ra/Pycard/Efnb1/Jak3/Thy1/Tirap/Tgfbr2/Myd88/Ccl2/Cd276/Socs5/H2-DMa/Il18/Dusp10/Sh3kbp1/Shb/Ticam1/Igf2/Cd47/Nod2/B2m/Cd59b/Ulbp1	48
GO:0035567	non-canonical Wnt signaling pathway	12/1279	57/16782	0.00103548	0.0123435	0.00961413	Sfrp4/Wnt5a/Fzd6/Ptk7/Abl2/Abl1/Sfrp2/Lrp6/Prickle1/Ankrd6/Fzd1/Fzd5	12
GO:0042551	neuron maturation	12/1279	57/16782	0.00103548	0.0123435	0.00961413	Sptbn4/Gata2/Nrcam/App/Abl2/Ret/Ednra/C1ql1/Rnd1/Kcnma1/Srrm4/Ank3	12
GO:0042445	hormone metabolic process	25/1279	169/16782	0.00103603	0.0123435	0.00961413	Por/Igf1/Sgpl1/Stat5b/Hif1a/Gnb3/Papss2/Rdh10/Schip1/Nfkb1/Pdgfra/Furin/Disp1/Atp1a1/Tiparp/Cacna1a/Enpp1/Cpe/Scarb1/Igf2/Ghr/Ide/Kcnma1/Safb/Hsd17b8	25
GO:0070727	cellular macromolecule localization	225/1279	2446/16782	0.00105859	0.0125946	0.00980967	Raf1/Zfp385a/Sox9/Rab5b/Ipo4/Tgfb1/Keap1/Bicd1/Insig2/Stat3/Cavin1/Large1/Tmed4/Mprip/Pard6a/Kptn/Arpc2/Tmem147/Epha2/Ptbp1/Chrd/Tnpo1/Snap47/Zmynd10/Psen2/Sptbn4/Gdi1/Lama5/Stac2/Myo1c/Vmp1/Kif3a/Mapt/Tmem129/Ptprk/Epb41l2/Igf1/Rhbdf1/Mapk9/Tom1l1/Nrcam/Prkar1a/Bcap29/Rffl/Doc2b/Hif1a/Gli3/Nedd9/Plk2/Erbin/Vcl/Dcp1a/Zdhhc20/Wnt5a/Washc5/Myh9/Bcl6/Plec/Dlg1/Rabl3/App/Cdkn1a/Vegfa/Epb41l3/Myl12a/C…	225
GO:0030010	establishment of cell polarity	24/1279	160/16782	0.00106184	0.0126155	0.00982596	Pard6a/Amotl1/Wnt5a/Spry2/Cyrib/Myh9/Ptk7/Eya1/Abl2/Frmd4a/Abl1/Fscn1/Pak1/Fgf13/Crtam/Kank1/Clasp2/Prickle1/Amot/Arf6/Ust/Gja1/Plekhg3/Ptk2b	24
GO:0006816	calcium ion transport	49/1279	409/16782	0.00106548	0.0126411	0.00984587	Tgfb1/Psen2/Cdh23/Stc1/Stac2/Vmp1/Trpv2/Atp2b1/Igf1/Atp2a3/Jph4/Diaph1/Gsto1/Atp1b1/Slc25a25/Abl1/Ppp3ca/Bspry/Pde4b/Itpr2/Atp2b3/Ednra/Cx3cl1/Jak3/Panx1/Usp2/Thy1/Ubash3b/Trpa1/Scn11a/Myo5a/Cacna1a/Stim2/Ramp3/Cacna2d4/Sln/Isl1/Pla2g6/Itpr3/Lgals3/Gja1/Grin2a/Ptk2b/Calcrl/Akap6/Cav3/Ano6/Cacng7/Calhm1	49
GO:1902414	protein localization to cell junction	20/1279	124/16782	0.00109014	0.0129155	0.0100596	Snap47/Kif3a/Mapt/Mapk9/Vcl/Dlg1/Rab27b/Tjp2/Baiap2/Stx1b/Vps35/Arhgap44/Zdhhc15/Mapk10/Abhd17b/Gphn/Gpc6/Grin2a/Erbb4/Cacng7	20
GO:0021915	neural tube development	26/1279	179/16782	0.00109331	0.0129283	0.0100696	Tcf7/Tgfb1/Epha2/Psen2/Kif3a/Kat2a/Hif1a/Gli3/Wnt5a/Fzd6/Ptk7/Casp8/Abl2/Abl1/Sfrp2/Lmo4/Sema3c/Ski/Lrp6/Vasp/Dlc1/Prickle1/Dchs1/Fzd1/Sall2/Gas1	26
GO:0050728	negative regulation of inflammatory response	22/1279	142/16782	0.00109427	0.0129283	0.0100696	Stat3/Cd44/Ada/Ptgis/Igf1/Nfkb1/Elf4/Vps35/Cx3cl1/Nt5e/Uaca/Cd276/Socs5/Metrnl/Dusp10/Isl1/Adora1/Ctla2a/Macir/Nod2/Gpx1/Mfhas1	22
GO:0090288	negative regulation of cellular response to growth factor stimulus	17/1279	98/16782	0.0011041	0.0130262	0.0101459	Htra1/Chrd/Wnt5a/Spry2/Abl1/Creb3l1/Ptpn1/Sfrp2/Ski/Bmper/Nedd4/Ptprf/Gpc1/Tob1/Hjv/Smurf1/Fzd1	17
GO:0008104	protein localization	224/1279	2436/16782	0.00110885	0.0130548	0.0101681	Raf1/Sox9/Rab5b/Ipo4/Tgfb1/Keap1/Bicd1/Insig2/Stat3/Cavin1/Large1/Tmed4/Mprip/Pard6a/Kptn/Arpc2/Tmem147/Epha2/Ptbp1/Chrd/Tnpo1/Snap47/Zmynd10/Psen2/Sptbn4/Gdi1/Lama5/Stac2/Myo1c/Vmp1/Kif3a/Mapt/Tmem129/Ptprk/Epb41l2/Igf1/Rhbdf1/Mapk9/Tom1l1/Nrcam/Prkar1a/Bcap29/Rffl/Doc2b/Hif1a/Gli3/Nedd9/Plk2/Erbin/Vcl/Dcp1a/Zdhhc20/Wnt5a/Washc5/Myh9/Bcl6/Plec/Dlg1/Rabl3/App/Cdkn1a/Vegfa/Epb41l3/Myl12a/Cdh2/Diap…	224
GO:0050890	cognition	41/1279	327/16782	0.0011096	0.0130548	0.0101681	Zfp385a/Itga5/Serpinf1/Lamb1/Prkar2b/Large1/Chrd/Psen2/Mapt/Igf1/Eif4ebp2/Kat2a/Hif1a/Lgmn/Nedd9/Plk2/Jph4/Arc/App/Cbr3/Abl2/Abl1/Gatm/Ptn/Kras/Pak1/Fgf13/Tanc1/Lmx1b/Adora1/Pla2g6/Itpr3/Synpo/Cnr1/C1ql1/Bdnf/Igf2/Prkca/Grin2a/B2m/Mettl23	41
GO:0003209	cardiac atrium morphogenesis	8/1279	29/16782	0.00112256	0.0131706	0.0102583	Hey2/Gata4/Wnt5a/Tnnt2/Notch2/Ccn1/Lrp6/Isl1	8
GO:0032801	receptor catabolic process	8/1279	29/16782	0.00112256	0.0131706	0.0102583	Tgfb1/Lgmn/Capn1/Ptpn1/Furin/Nedd4/Anxa2/Smurf1	8
GO:0022600	digestive system process	16/1279	90/16782	0.00116702	0.0136544	0.0106352	Sox9/Aqp1/Tac4/Abcg8/Lipa/Tjp2/Copa/Ppp3ca/Ugcg/Abcg2/Scarb1/Inava/Chrm3/Ezr/Nod2/Kcnma1	16
GO:0032273	positive regulation of protein polymerization	16/1279	90/16782	0.00116702	0.0136544	0.0106352	Cdkn1b/Arpc2/Myo1c/Mapt/Dlg1/Mlst8/Baiap2/Actr3/Lmod2/Vasp/Pak1/Pycard/Cdc42ep4/Arf6/Ptk2b/Cav3	16
GO:0098660	inorganic ion transmembrane transport	78/1279	725/16782	0.00118298	0.0138221	0.0107658	Tgfb1/Large1/Aqp1/Slc1a3/Atp6v1b2/Psen2/Tmem175/Cnksr3/Steap1/Steap2/Stac2/Slc12a7/Vmp1/Trpv2/Scn1b/Atp2b1/Slc5a8/Atp2a3/Dlg1/Gabrr2/Diaph1/Gsto1/Xpr1/Atp1b1/Slc25a25/Kcnj3/Abl1/Ppp3ca/Pde4b/Lrrc38/Pcyox1/Slc6a6/Itpr2/Fgf13/Atp2b3/Ednra/Cx3cl1/Panx1/Thy1/Ubash3b/Slc37a2/Nedd4/Trpa1/Atp1a1/Scn11a/Slc26a2/Myo5a/Cacna1a/Slc20a2/Stim2/Atp6v0e2/Ramp3/Cacna2d4/Agrn/Sln/Pla2g6/Itpr3/Fgf11/Kcnk13/Kcne4/M…	78
GO:0045834	positive regulation of lipid metabolic process	23/1279	152/16782	0.00118486	0.013825	0.0107681	Tgfb1/Por/Adora2b/Igf1/Mapk9/Mlst8/Anxa1/Gpam/Abhd6/Rdh10/Sctr/Ccn1/Pdgfra/Nucb2/Smpd3/Acsl3/Scarb1/Adora1/Pla2g6/Igf2/Abcd2/Nod2/Erbb4	23
GO:0042098	T cell proliferation	32/1279	238/16782	0.0012012	0.0139964	0.0109015	Tgfb1/Cd44/Kitl/Igf1/Prkar1a/Stat5b/Bcl6/Dlg1/Tnfrsf21/Satb1/Anxa1/Lipa/Gpam/Cd151/Cd28/Spta1/Abl1/Vcam1/Ppp3ca/Pycard/Elf4/Efnb1/Jak3/Crtam/Tgfbr2/Tmem131l/Cd276/Il18/Igf2/Lgals3/Gja1/Cd59b	32
GO:0040018	positive regulation of multicellular organism growth	9/1279	36/16782	0.00120659	0.0140118	0.0109135	Sptbn4/Csf1/Stat5b/Tshr/Dlg1/Gpam/Igf2/Ezr/Ghr	9
GO:0032874	positive regulation of stress-activated MAPK cascade	20/1279	125/16782	0.0012069	0.0140118	0.0109135	Ripk1/Gadd45g/Wnt5a/App/Igfbp6/Vegfa/Eif2ak2/Pycard/Tirap/Myd88/Mid1/Gadd45a/Ankrd6/Inava/Zc3h12a/Gdf6/Nod2/Ptk2b/Taok3/Mfhas1	20
GO:0071407	cellular response to organic cyclic compound	52/1279	443/16782	0.00120748	0.0140118	0.0109135	Tgfb1/Cdkn1b/Insig2/Stat3/Ralb/Aqp1/Slc1a3/Arpc2/Zmiz1/Igf1/Prmt2/App/Lbh/Sting1/Diaph1/Anxa1/Casp7/Igfbp5/Esrrg/Nfkb1/Pde4b/Lrp6/Itpr2/Fkbp4/Pak1/Pak3/Eif4ebp1/Vps35/Nedd4/Atp1a1/Tiparp/Klf16/Palm/Gramd1c/Inhbb/Mgarp/Mavs/Ctnna1/Phb1/Abhd2/Ramp3/Isl1/Itpr3/Zc3h12a/Bdnf/Ezr/Bmal1/Flot1/Akap6/Akap13/Safb/Pdxp	52
GO:0051963	regulation of synapse assembly	21/1279	134/16782	0.00121036	0.0140259	0.0109245	Adgrl1/Wnt5a/App/Thbs2/Actr3/Adgrl2/Pdlim5/Ptprd/Vps35/Ppp1r9a/Six4/Lrrn1/Agrn/Arf6/Fzd1/Lrtm1/Flrt2/Bdnf/Prkca/Flrt3/Ptk2b	21
GO:0046639	negative regulation of alpha-beta T cell differentiation	7/1279	23/16782	0.001214	0.0140489	0.0109424	Gli3/Bcl6/Anxa1/Il4ra/Jak3/Socs5/Zc3h12a	7
GO:0007528	neuromuscular junction development	12/1279	58/16782	0.00121661	0.0140599	0.010951	Large1/Sptbn4/App/Lrp4/Ptn/Pak1/Fgfr2/Nedd4/Six4/Agrn/Dok7/Gphn	12
GO:0051402	neuron apoptotic process	42/1279	339/16782	0.00123017	0.0141973	0.011058	Axl/Tgfb1/Fam162a/Crlf1/Hif1a/Lgmn/Ripk1/App/Tnfrsf21/Vegfa/Pmaip1/Casp7/Pycr1/Pitx3/Adam8/Casp8/Abl1/Bcl2l11/Pik3ca/Trim2/Draxin/Kras/Nupr1/Pak3/Cx3cl1/Aars1/Ptprf/Six4/Cacna1a/Enpp1/Tnfrsf23/Phb1/Il18/Agrn/Isl1/Fzd1/Bdnf/Ptk2b/Srpk2/Kcnma1/Gpx1/Bnip3	42
GO:0043405	regulation of MAP kinase activity	27/1279	190/16782	0.00123799	0.014268	0.0111131	Tgfb1/Ksr1/Kitl/Wnt5a/Spry2/App/Vegfa/Adam8/Pdgfa/Epha4/Hipk3/Ptpn1/Sfrp2/Dusp16/Kras/Iqgap1/Pak1/Tirap/Dusp10/Fzd5/Magi3/Ghr/Nod2/Ptk2b/Taok3/Cav3/Akap13	27
GO:0009166	nucleotide catabolic process	13/1279	66/16782	0.00125169	0.0144063	0.0112208	Ada/Nudt4/Upp1/Nudt12/Nt5c2/Samhd1/Acat1/Pde4a/Nt5e/Enpp1/Entpd1/Pde1a/Nudt11	13
GO:0045628	regulation of T-helper 2 cell differentiation	5/1279	12/16782	0.00128283	0.0147447	0.0114844	Bcl6/Anxa1/Il4ra/Socs5/Il18	5
GO:1903131	mononuclear cell differentiation	53/1279	455/16782	0.00129411	0.0148542	0.0115697	Tcf7/Axl/Tgfb1/Relb/Stat3/Cd44/Zmiz1/St3gal1/Csf1/Ada/Id2/Kat2a/Stat5b/Tshr/Gli3/Gadd45g/Mettl3/Bcl6/Rabl3/Satb1/Vegfa/Anxa1/Lipa/Itgb8/Adam8/Cd28/Mr1/Abl2/Abl1/Notch2/Smarcd3/Lfng/Il4ra/Jak3/Crtam/Mpzl2/Tgfbr2/Tmem131l/Socs5/Enpp1/H2-DMa/Dock10/Plcl2/Il18/Dusp10/Zc3h12a/Ctla2a/Shb/Fzd5/Bcl3/Nfil3/Ptk2b/B2m	53
GO:0050671	positive regulation of lymphocyte proliferation	23/1279	153/16782	0.00129632	0.0148594	0.0115737	Ada/Kitl/Igf1/Stat5b/Bcl6/Cdkn1a/Anxa1/Gpam/Cd28/Spta1/Vcam1/Ppp3ca/Pycard/Efnb1/Jak3/Tirap/Tgfbr2/Myd88/Cd276/Il18/Ticam1/Igf2/Cd59b	23
GO:0035418	protein localization to synapse	16/1279	91/16782	0.00131787	0.015086	0.0117502	Snap47/Mapt/Dlg1/Rab27b/Baiap2/Stx1b/Vps35/Arhgap44/Zdhhc15/Mapk10/Abhd17b/Gphn/Gpc6/Grin2a/Erbb4/Cacng7	16
GO:0002062	chondrocyte differentiation	19/1279	117/16782	0.00132111	0.0151027	0.0117632	Sox9/Tgfb1/Por/Efemp1/Hif1a/Gli3/Sfrp2/Smpd3/Adamts7/Tgfbr2/Chsy1/Scx/Loxl2/Slc26a2/Hoxa11/Prkca/Gdf6/Mkx/Bpnt2	19
GO:0021587	cerebellum morphogenesis	11/1279	51/16782	0.00134494	0.0153545	0.0119593	Coq8b/Abl2/Abl1/Hspa5/Ulk1/Lrp6/Cacna1a/Lmx1b/Gas1/Trnp1/Cend1	11
GO:0010959	regulation of metal ion transport	48/1279	403/16782	0.00134822	0.0153711	0.0119723	Tgfb1/Psen2/Sptbn4/Stc1/Cnksr3/Stac2/Vmp1/Trpv2/Scn1b/Atp2b1/Igf1/Jph4/Dlg1/Diaph1/Gsto1/Atp1b1/Abl1/Ppp3ca/Pde4b/Lrrc38/Fgf13/Ednra/Cx3cl1/Jak3/Usp2/Thy1/Ubash3b/Nedd4/Atp1a1/Myo5a/Cacna1a/Stim2/Ramp3/Agrn/Sln/Isl1/Adora1/Pla2g6/Fgf11/Kcne4/Lgals3/Gja1/Ptk2b/B2m/Akap6/Cav3/Ano6/Ank3	48
GO:0007219	Notch signaling pathway	24/1279	163/16782	0.00137943	0.0157059	0.012233	Tbx2/Sox9/Kctd10/Tgfb1/Cdkn1b/Stat3/Zmiz1/Psen2/Gata2/Hey2/Bcl6/App/Got1/Eya1/Arrdc1/Notch2/Lfng/Tgfbr2/Poglut1/Tspan14/Prag1/Nod2/Maml3/Susd5	24
GO:0046889	positive regulation of lipid biosynthetic process	17/1279	100/16782	0.00139054	0.0157688	0.012282	Por/Adora2b/Igf1/Mapk9/Mlst8/Anxa1/Gpam/Abhd6/Rdh10/Ccn1/Smpd3/Acsl3/Scarb1/Pla2g6/Igf2/Abcd2/Erbb4	17
GO:2000106	regulation of leukocyte apoptotic process	17/1279	100/16782	0.00139054	0.0157688	0.012282	Axl/Cd44/St3gal1/Ada/Kitl/Hif1a/Wnt5a/Anxa1/Gpam/Adam8/Casp8/Bcl2l11/Jak3/Il18/Lgals3/Bcl3/Nod2	17
GO:0032412	regulation of monoatomic ion transmembrane transporter activity	33/1279	250/16782	0.00139055	0.0157688	0.012282	Cnksr3/Stac2/Vmp1/Scn1b/Arc/Dlg1/App/Gsto1/Atp1b1/Pde4b/Lrrc38/Tcaf2/Fgf13/Ednra/Nedd4/Myo5a/Cacna1a/Ccl2/Tcaf1/Stim2/Agrn/Sln/Pla2g6/Fgf11/Chrm3/Kcne4/Prkca/Grin2a/Ptk2b/Akap6/Cav3/Ank3/Cacng7	33
GO:0010604	positive regulation of macromolecule metabolic process	280/1279	3133/16782	0.00139312	0.0157769	0.0122883	Tbx2/Brat1/Raf1/Itga5/Sox9/Polr3d/Hoxa10/Hoxc11/Tead3/Tmem161a/Tgfb1/Relb/Cdkn1b/Bcl2l12/Rad23a/Fam162a/Stat3/Cul3/Ralb/Cnn2/Pgf/Cd44/Mprip/Rfx5/Ptbp1/Cdt1/Gtf2h1/Zmiz1/Crlf1/Phox2a/Elk3/Gprc5b/Eya4/Tsacc/Psen2/Adam19/Csf1/Gata2/Lrrk1/Myo1c/Eya2/Adora2b/Map2k3/Ddx39b/Hey2/Plagl1/Kitl/Igf1/Pcbd1/Actr2/Prmt2/Mapk9/Igfbp3/Ccdc117/Tom1l1/Id2/Camkk1/Atp2a3/Kat2a/Stat5b/Prkch/Hif1a/Rps6ka5/Lgmn/Vash1/G…	280
GO:0016192	vesicle-mediated transport	141/1279	1453/16782	0.00140554	0.0158964	0.0123814	Rab5b/Axl/Tgfb1/Bicd1/Cul3/Tmed4/Ralb/Cnn2/Cd44/Atp6v1b2/Steep1/Trappc2b/Snap47/Vac14/Tmem175/Tex261/Gata2/Ptgds/Gdi1/Steap2/Kif3a/Adora2b/Scrn1/Trip10/Lrp11/Sdc1/Bcap29/Mrc2/Doc2b/Tac4/Sfrp4/Plk2/Wnt5a/Washc5/Myh9/Arc/App/Vegfa/Cdh2/C2/Diaph1/Rab27b/Anxa1/Ehd1/Lipa/Ifitm3/Cd151/Ccdc93/Copa/Abl2/Abl1/Ly75/Lrp4/Ehd4/Snx5/Kif3b/Ptpn1/Pik3ca/Ppp3ca/Sdcbp/Ulk1/Lrp6/C2cd5/Il4ra/Pak1/Pycard/Stx1b/Gga2/…	141
GO:0051785	positive regulation of nuclear division	12/1279	59/16782	0.00142319	0.0160628	0.012511	Cul3/Igf1/Wnt5a/Anapc11/Cd28/Eif4g3/Anapc5/Smpd3/Msx1/Igf2/Gja1/Btc	12
GO:0002088	lens development in camera-type eye	14/1279	75/16782	0.00142945	0.0160628	0.012511	Tgfb1/Cdkn1b/Epha2/Spry2/Dlg1/Pitx3/Mip/Vim/Bcar3/Ski/Fgfr2/Tgfbr2/Spred2/Gja1	14
GO:0045622	regulation of T-helper cell differentiation	8/1279	30/16782	0.00142975	0.0160628	0.012511	Bcl6/Anxa1/Il4ra/Jak3/Socs5/Il18/Zc3h12a/Shb	8
GO:0061050	regulation of cell growth involved in cardiac muscle cell development	8/1279	30/16782	0.00142975	0.0160628	0.012511	Ddx39b/Trip10/Igf1/Col14a1/Pak1/Rbm10/Akap6/Cav3	8
GO:1901185	negative regulation of ERBB signaling pathway	8/1279	30/16782	0.00142975	0.0160628	0.012511	Dusp3/Psen2/Lgmn/Snx5/Mvp/Ptprf/Socs5/Gprc5a	8
GO:0030835	negative regulation of actin filament depolymerization	10/1279	44/16782	0.00144532	0.016168	0.0125929	Arpc2/Capza2/Eps8/Svil/Add3/Spta1/Pik3ca/Lmod2/Plekhh2/Capg	10
GO:0060421	positive regulation of heart growth	10/1279	44/16782	0.00144532	0.016168	0.0125929	Tbx2/Ddx39b/Trip10/Hey2/Igf1/Gata4/Zfpm2/Fgfr2/Akap6/Erbb4	10
GO:0042246	tissue regeneration	13/1279	67/16782	0.00144669	0.016168	0.0125929	Cdkn1b/Large1/Igf1/Gata4/Cdkn1a/Anxa1/Ptn/Dusp10/Fkrp/Gja1/Hopx/Erbb4/Gpx1	13
GO:1902107	positive regulation of leukocyte differentiation	27/1279	192/16782	0.00144865	0.016168	0.0125929	Axl/Tgfb1/Zmiz1/Csf1/Ada/Kitl/Id2/Stat5b/Gli3/Nedd9/Ripk1/Bcl6/Anxa1/Adam8/Casp8/Notch2/Ppp3ca/Smarcd3/Il4ra/Tgfbr2/Socs5/H2-DMa/Il18/Dusp10/Tmem64/Shb/Prkca	27
GO:1903708	positive regulation of hemopoiesis	27/1279	192/16782	0.00144865	0.016168	0.0125929	Axl/Tgfb1/Zmiz1/Csf1/Ada/Kitl/Id2/Stat5b/Gli3/Nedd9/Ripk1/Bcl6/Anxa1/Adam8/Casp8/Notch2/Ppp3ca/Smarcd3/Il4ra/Tgfbr2/Socs5/H2-DMa/Il18/Dusp10/Tmem64/Shb/Prkca	27
GO:0007626	locomotory behavior	31/1279	231/16782	0.00146478	0.0163266	0.0127164	Zfp385a/Large1/Cstb/Gprc5b/Sptbn4/Cdh23/Eps8/Mapt/Id2/Tshr/Slc4a7/App/Pitx3/Epha4/Abl2/Vps35/Usp2/Olfm2/Myo5a/Cacna1a/Enpp1/Pbx3/Lmx1b/Mapk10/Fkrp/Pcdh15/Trmt1l/Grin2a/Cend1/Kcnma1/Fign	31
GO:0043406	positive regulation of MAP kinase activity	20/1279	127/16782	0.00147274	0.0163722	0.012752	Tgfb1/Kitl/Wnt5a/App/Vegfa/Adam8/Pdgfa/Epha4/Ptpn1/Kras/Iqgap1/Pak1/Tirap/Fzd5/Magi3/Ghr/Nod2/Ptk2b/Taok3/Akap13	20
GO:0070304	positive regulation of stress-activated protein kinase signaling cascade	20/1279	127/16782	0.00147274	0.0163722	0.012752	Ripk1/Gadd45g/Wnt5a/App/Igfbp6/Vegfa/Eif2ak2/Pycard/Tirap/Myd88/Mid1/Gadd45a/Ankrd6/Inava/Zc3h12a/Gdf6/Nod2/Ptk2b/Taok3/Mfhas1	20
GO:0070555	response to interleukin-1	16/1279	92/16782	0.00148482	0.0164848	0.0128397	Rps6ka5/App/Anxa1/Fn1/Nfkb1/Pycard/Cx3cl1/Adamts7/Myd88/St18/Ccl2/Zc3h12a/Prkca/Mapk11/Cd47/Irak4	16
GO:0010001	glial cell differentiation	34/1279	261/16782	0.00149006	0.0165213	0.0128681	Raf1/Sox9/Tgfb1/Stat3/Large1/Wdr1/Hapln4/Igf1/Id2/Gli3/Mettl3/Plec/App/Tnfrsf21/Cdh2/Epha4/Actr3/Abl2/Vim/Lamc3/Abl1/Notch2/Ski/Wasf3/Ptn/Lrp6/Kras/Myd88/Gpc1/Prdm8/Enpp1/Dusp10/Fkrp/Arhgef10	34
GO:0030865	cortical cytoskeleton organization	11/1279	52/16782	0.00159032	0.01761	0.013716	Wdr1/Actn1/Epb41l2/Plec/Dlg1/Fmnl3/Epb41l3/Iqgap1/Synpo/Arf6/Ezr	11
GO:0003148	outflow tract septum morphogenesis	7/1279	24/16782	0.00160233	0.0176966	0.0137836	Tbx2/Zfpm2/Nrp2/Sema3c/Fgfr2/Tgfbr2/Isl1	7
GO:0046128	purine ribonucleoside metabolic process	7/1279	24/16782	0.00160233	0.0176966	0.0137836	Ada/Nt5c2/Ak1/Adal/Ahcy/Nt5e/Mtap	7
GO:0045064	T-helper 2 cell differentiation	6/1279	18/16782	0.00161637	0.0178053	0.0138682	Bcl6/Anxa1/Il4ra/Socs5/Il18/Bcl3	6
GO:1901659	glycosyl compound biosynthetic process	6/1279	18/16782	0.00161637	0.0178053	0.0138682	Ada/Dtymk/Ak1/Adal/Nt5e/Mtap	6
GO:0010605	negative regulation of macromolecule metabolic process	231/1279	2540/16782	0.00164915	0.0181425	0.0141308	Tbx2/Sox9/Serpinf1/Tcf7/Axl/Tgfb1/Relb/Prkar2b/Cdkn1b/Bcl2l12/Keap1/Dusp3/Stat3/Cul3/Aqp1/Cstb/Cd44/Mprip/Por/Pard6a/Rfx5/Epha2/Ptbp1/Cdt1/Mettl1/Elk3/Apobec3/Psen2/Gata2/Lrrk1/Cnksr3/H3f3b/Mapt/Hey2/Ptprk/Atp2b1/Arid5b/Dusp6/Igf1/Eif4ebp2/Prmt2/Wdr82/Igfbp3/Shmt1/Prkar1a/Id2/Rffl/Kat2a/Prkch/Hif1a/Rps6ka5/Lgmn/Gli3/Ripk1/Gadd45g/Erbin/Gata4/Dcp1a/Wnt5a/Spry2/Mettl3/Zfpm2/Bcl6/Plec/Dlg1/Ncbp2/Fet…	231
GO:0003195	tricuspid valve formation	3/1279	4/16782	0.00166607	0.0181425	0.0141308	Hey2/Gata4/Zfpm2	3
GO:0035880	embryonic nail plate morphogenesis	3/1279	4/16782	0.00166607	0.0181425	0.0141308	Fzd6/Prickle1/Msx1	3
GO:0061356	regulation of Wnt protein secretion	3/1279	4/16782	0.00166607	0.0181425	0.0141308	Tmem132a/Wls/Vps35	3
GO:0061357	positive regulation of Wnt protein secretion	3/1279	4/16782	0.00166607	0.0181425	0.0141308	Tmem132a/Wls/Vps35	3
GO:0061520	Langerhans cell differentiation	3/1279	4/16782	0.00166607	0.0181425	0.0141308	Tgfb1/Itgb8/Tgfbr2	3
GO:1905686	positive regulation of plasma membrane repair	3/1279	4/16782	0.00166607	0.0181425	0.0141308	Casp7/Anxa2/S100a10	3
GO:0150116	regulation of cell-substrate junction organization	13/1279	68/16782	0.00166625	0.0181425	0.0141308	Dusp3/Vcl/Myh9/Vegfa/Slk/Abl1/Iqgap1/Dlc1/Thy1/Clasp2/S100a10/Arf6/Peak1	13
GO:1901657	glycosyl compound metabolic process	13/1279	68/16782	0.00166625	0.0181425	0.0141308	Akr1b1/Ada/Upp1/Pycr3/Nt5c2/Dtymk/Ak1/Adal/Ahcy/Dck/Abcg2/Nt5e/Mtap	13
GO:0051259	protein complex oligomerization	31/1279	233/16782	0.00168291	0.0183003	0.0142537	Kctd10/Mapt/Krt10/Shmt1/Rrm2/Arc/App/Sting1/Ehd1/Mip/Ehd4/Samhd1/Ugdh/Vasp/Pycard/Vps35/Me1/Trpa1/Isg15/Mavs/Tmem120a/Zc3h12a/Kctd21/Kctd11/Fkrp/Lrrc8c/Atl2/B2m/Kcnc3/Hsd17b8/Calhm1	31
GO:0031099	regeneration	23/1279	156/16782	0.00168629	0.0183135	0.014264	Tgfb1/Cdkn1b/Large1/Igf1/Mtr/Gata4/Matn2/Cdkn1a/Anxa1/Epha4/Ulk1/Ptn/Thy1/Neo1/Ptprf/Enpp1/Dusp10/Bdnf/Fkrp/Gja1/Hopx/Erbb4/Gpx1	23
GO:0006955	immune response	141/1279	1460/16782	0.00169445	0.0183786	0.0143148	Polr3d/Axl/Tgfb1/Relb/Dusp3/Stat3/Cd44/Gprc5b/Apobec3/Psen2/St3gal1/Csf1/Gata2/Ptgds/Ada/Serinc3/Myo1c/Adora2b/Actr2/Sec14l1/Tac4/Stat5b/Prkch/Gadd45g/Erbin/Rnase4/Wnt5a/Trim35/Mettl3/Cyrib/Litaf/Bcl6/Plec/Dlg1/App/Tnfrsf21/Vegfa/Eif2ak2/Sting1/C2/Dhx16/Anxa1/Lipa/Slk/Itgb8/Adam8/Ifitm3/Cd28/Casp8/Actr3/Mr1/Vim/Apbb1ip/Abl1/Stard7/Pag1/Ahcy/Samhd1/Notch2/Nfkb1/Svep1/Ptprd/Pde4b/Rnf19b/Lfng/Aplf/C…	141
GO:0032944	regulation of mononuclear cell proliferation	33/1279	253/16782	0.00169771	0.0183905	0.014324	Tgfb1/Cd44/Csf1/Ada/Kitl/Igf1/Prkar1a/Stat5b/Bcl6/Dlg1/Cdkn1a/Tnfrsf21/Anxa1/Gpam/Cd28/Rassf5/Spta1/Vcam1/Ppp3ca/Pycard/Efnb1/Jak3/Crtam/Tirap/Tgfbr2/Myd88/Tmem131l/Cd276/Il18/Ticam1/Igf2/Lgals3/Cd59b	33
GO:0006935	chemotaxis	47/1279	397/16782	0.00170317	0.018426	0.0143516	Tgfb1/Dusp3/Pgf/Epha2/Csf1/Lgmn/Nedd9/Wnt5a/Cyrib/Plec/App/Vegfa/Lox/Anxa1/Adam8/Pdgfa/Nrp2/Fn1/Vcam1/Ccn1/Pde4b/Sema3c/Pdgfra/Ptn/Sema4b/Ednra/Cx3cl1/Bcar1/Tirap/Ccl2/Sema7a/Camk1d/Sema3d/Amot/Agrn/Pla2g6/Ackr3/Rin3/S1pr1/Lrtm1/Lgr4/Lgals3/Prkca/Nod2/Sema3b/Ptk2b/Ano6	47
GO:0042771	intrinsic apoptotic signaling pathway in response to DNA damage by p53 class mediator	10/1279	45/16782	0.00173341	0.0187054	0.0145693	Zfp385a/Bcl2l12/Cd44/Cdkn1a/Pmaip1/Nupr1/Pycard/Tmem109/Phlda3/Bcl3	10
GO:0060043	regulation of cardiac muscle cell proliferation	10/1279	45/16782	0.00173341	0.0187054	0.0145693	Tbx2/Hey2/Gata4/Zfpm2/Vgll4/Fgfr2/Tgfbr2/Gja1/Mapk11/Erbb4	10
GO:0048704	embryonic skeletal system morphogenesis	17/1279	102/16782	0.00173737	0.0187243	0.014584	Hoxc11/Gli3/Dlg1/Rdh10/Eya1/Pdgfra/Fgfr2/Tgfbr2/Mdfi/Six4/Hoxc9/Hoxa11/Satb2/Prrx2/Alx4/Slc39a1/Gas1	17
GO:0003002	regionalization	46/1279	387/16782	0.00174941	0.01883	0.0146663	Tbx2/Hoxa10/Hoxc11/Chrd/Psen2/Lama5/Kif3a/Hey2/Kat2a/Hif1a/Gli3/Gata4/Wnt5a/Hoxc10/Arc/Nrp2/Lrp4/Notch2/Sfrp2/Wls/Sema3c/Smarcd3/Ski/Lfng/Lrp6/Nr2f2/Disp1/Fgfr2/Ednra/Tgfbr2/Chsy1/Mdfi/Poglut1/Hoxc9/Prickle1/Hoxa11/Lmx1b/Alx4/Isl1/Fzd5/Msx1/Gja1/Ttn/Gas1/Hhip/Pgap1	46
GO:0002064	epithelial cell development	29/1279	214/16782	0.0017631	0.0189533	0.0147624	Sox9/Col18a1/Akr1b1/Tgfb1/Epha2/Stc1/Gata2/Krt10/Hif1a/Vcl/Wnt5a/Plec/Vegfa/Cdh2/Tjp2/Vim/Notch2/B4galt1/Fgfr2/Ednra/Myd88/Clic4/Fzd5/Onecut2/Gja1/Ezr/Bmal1/Kcnma1/Gpx1	29
GO:0048644	muscle organ morphogenesis	15/1279	85/16782	0.0017725	0.0190303	0.0148223	Tgfb1/Hey2/Arid5b/Gata4/Wnt5a/Zfpm2/Ly6e/Tnnt2/Lrp6/Fgfr2/Ednra/Isl1/Fzd1/S1pr1/Ttn	15
GO:0014909	smooth muscle cell migration	18/1279	111/16782	0.00177679	0.0190521	0.0148393	Arpc2/Igf1/Igfbp3/Stat5b/Has2/Myh9/Pdgfa/Igfbp5/S100a11/Iqgap1/Pak1/Plat/P2ry2/Myo5a/Enpp1/Abhd2/Il18/Tafa5	18
GO:2000178	negative regulation of neural precursor cell proliferation	8/1279	31/16782	0.00180003	0.0192769	0.0150144	Tgfb1/Gata2/Wnt5a/Ptn/Ctnna1/Kctd11/Bdnf/Cend1	8
GO:0110110	positive regulation of animal organ morphogenesis	9/1279	38/16782	0.00182009	0.0194667	0.0151622	Sox9/Hoxc11/Tgfb1/Csf1/Wnt5a/Ednra/Six4/Hoxa11/Msx1	9
GO:0003190	atrioventricular valve formation	4/1279	8/16782	0.00183154	0.0194667	0.0151622	Hey2/Gata4/Zfpm2/Dchs1	4
GO:0042482	positive regulation of odontogenesis	4/1279	8/16782	0.00183154	0.0194667	0.0151622	Tgfb1/Csf1/Ednra/Msx1	4
GO:0060462	lung lobe development	4/1279	8/16782	0.00183154	0.0194667	0.0151622	Igf1/Gata4/Fgfr2/Tgfbr2	4
GO:0060463	lung lobe morphogenesis	4/1279	8/16782	0.00183154	0.0194667	0.0151622	Igf1/Gata4/Fgfr2/Tgfbr2	4
GO:0060592	mammary gland formation	4/1279	8/16782	0.00183154	0.0194667	0.0151622	Tbx2/Gli3/Lrp6/Fgfr2	4
GO:0043409	negative regulation of MAPK cascade	25/1279	176/16782	0.00185097	0.0196485	0.0153039	Dusp3/Cnksr3/Dusp6/Igf1/Sfrp4/Dusp13b/Spry2/Dlg1/Epha4/Abl1/Hipk3/Ptpn1/Sfrp2/Fktn/Dusp16/Dusp5/Dusp8/Phb1/Dusp10/Spred2/Rnf149/Prkca/Ezr/Taok3/Cav3	25
GO:0042330	taxis	47/1279	399/16782	0.00188636	0.0199992	0.015577	Tgfb1/Dusp3/Pgf/Epha2/Csf1/Lgmn/Nedd9/Wnt5a/Cyrib/Plec/App/Vegfa/Lox/Anxa1/Adam8/Pdgfa/Nrp2/Fn1/Vcam1/Ccn1/Pde4b/Sema3c/Pdgfra/Ptn/Sema4b/Ednra/Cx3cl1/Bcar1/Tirap/Ccl2/Sema7a/Camk1d/Sema3d/Amot/Agrn/Pla2g6/Ackr3/Rin3/S1pr1/Lrtm1/Lgr4/Lgals3/Prkca/Nod2/Sema3b/Ptk2b/Ano6	47
GO:0071705	nitrogen compound transport	180/1279	1929/16782	0.00190745	0.0201616	0.0157035	Raf1/Rab5b/Ipo4/Tgfb1/Stat3/Cavin1/Large1/Tmed4/Aqp1/Slc1a3/Pard6a/Arpc2/Ptbp1/Chrd/Tnpo1/Snap47/Psen2/Gdi1/Ada/Slc12a7/Myo1c/Vmp1/Kif3a/Mapt/Adora2b/Tmem129/Ddx39b/Igf1/Slc5a8/Rhbdf1/Tom1l1/Prkar1a/Bcap29/Rffl/Slc25a19/Sec14l1/Doc2b/Hif1a/Abcd4/Slc25a29/Gli3/Ripk1/Erbin/Zdhhc20/Washc5/Myh9/Ly6e/Arc/Ncbp2/Rabl3/Slc49a4/App/Cdkn1a/Slc38a1/Slc22a3/Nfkbie/Rab27b/Pmaip1/Anxa1/Tmem132a/Ehd1/Pitpnm1/Sl…	180
GO:0002292	T cell differentiation involved in immune response	13/1279	69/16782	0.00191267	0.0201616	0.0157035	Tgfb1/Relb/Stat3/Gadd45g/Bcl6/Anxa1/Il4ra/Jak3/Socs5/Il18/Zc3h12a/Shb/Bcl3	13
GO:0009880	embryonic pattern specification	13/1279	69/16782	0.00191267	0.0201616	0.0157035	Chrd/Lama5/Wnt5a/Nrp2/Lrp6/Disp1/Fgfr2/Efnb1/Ednra/Satb2/Fzd5/Erbb4/Pgap1	13
GO:0061097	regulation of protein tyrosine kinase activity	13/1279	69/16782	0.00191267	0.0201616	0.0157035	Gprc5b/Psen2/Nedd9/App/Epha4/Ptpn1/Mvp/Thy1/Socs5/Agrn/Adora1/Dok7/Gprc5a	13
GO:0002695	negative regulation of leukocyte activation	26/1279	186/16782	0.00191358	0.0201616	0.0157035	Axl/Tgfb1/Dusp3/Cd44/Prkar1a/Id2/Gli3/Bcl6/Dlg1/Tnfrsf21/Anxa1/Fn1/Rassf5/Pag1/Il4ra/Cx3cl1/Jak3/Crtam/Tmem131l/Cd276/Socs5/Milr1/Zc3h12a/Cnr1/Lgals3/Socs6	26
GO:0030199	collagen fibril organization	12/1279	61/16782	0.00192348	0.0201656	0.0157066	Col18a1/P4ha1/Col14a1/Lox/Sfrp2/Anxa2/Adamts7/Scx/Loxl2/Lmx1b/Zfp469/Mkx	12
GO:0048286	lung alveolus development	12/1279	61/16782	0.00192348	0.0201656	0.0157066	Tgfb1/Psen2/Ada/Igf1/Tns3/Vegfa/Pdgfa/Igfbp5/Fgfr2/Smpd3/Hs6st1/Hopx	12
GO:0062237	protein localization to postsynapse	12/1279	61/16782	0.00192348	0.0201656	0.0157066	Snap47/Dlg1/Stx1b/Vps35/Arhgap44/Zdhhc15/Mapk10/Gphn/Gpc6/Grin2a/Erbb4/Cacng7	12
GO:0070301	cellular response to hydrogen peroxide	12/1279	61/16782	0.00192348	0.0201656	0.0157066	Akr1b1/Axl/Aqp1/Net1/Ripk1/Anxa1/Capn1/Abl1/Ednra/Smpd3/Trpa1/Bnip3	12
GO:0035791	platelet-derived growth factor receptor-beta signaling pathway	5/1279	13/16782	0.00195449	0.0204401	0.0159204	Lox/Pdgfa/Abl1/Ptpn1/Clasp2	5
GO:0060413	atrial septum morphogenesis	5/1279	13/16782	0.00195449	0.0204401	0.0159204	Hey2/Gata4/Notch2/Ccn1/Isl1	5
GO:0002718	regulation of cytokine production involved in immune response	20/1279	130/16782	0.00196409	0.0204956	0.0159637	Axl/Tgfb1/Gprc5b/Wnt5a/Litaf/Bcl6/Pycard/Jak3/Panx1/Tirap/Myd88/Mavs/Sema7a/Il18/Inava/Fzd5/Bst2/Ticam1/Nod2/B2m	20
GO:0042391	regulation of membrane potential	49/1279	421/16782	0.00196464	0.0204956	0.0159637	Wdr1/Clic1/Mapt/Scn1b/Popdc3/Nrcam/Plk2/Dlg1/App/Gabrr2/Pmaip1/Lipa/Pycr1/Got1/Baiap2/Tspan4/Atp1b1/Ppp3ca/Ptn/Stx1b/Fgf13/Cx3cl1/Nedd4/Trpa1/Ppp1r9a/Atp1a1/Scn11a/Igsf9b/Cacna1a/Chrnb1/Agrn/Adora1/Tmem108/Cnr1/Kcnk13/Kcne4/Bdnf/Gja1/Grin2a/Ptk2b/Kcnh7/B2m/Slc4a4/Akap6/Cav3/Kcnma1/Ano6/Ank3/Bnip3	49
GO:0042476	odontogenesis	18/1279	112/16782	0.00196971	0.0205233	0.0159852	Tgfb1/Lamb1/Relt/Csf1/Lama5/Gli3/Lrp4/Bcl2l11/Wls/Pdgfra/Lrp6/Fgfr2/Ednra/Smpd3/Myo5a/Enpp1/Msx1/Gas1	18
GO:0032350	regulation of hormone metabolic process	10/1279	46/16782	0.00206623	0.0214498	0.0167068	Por/Igf1/Hif1a/Gnb3/Rdh10/Nfkb1/Atp1a1/Cacna1a/Igf2/Kcnma1	10
GO:0032873	negative regulation of stress-activated MAPK cascade	10/1279	46/16782	0.00206623	0.0214498	0.0167068	Dusp3/Sfrp4/Dlg1/Hipk3/Sfrp2/Fktn/Dusp16/Dusp10/Ezr/Taok3	10
GO:2000772	regulation of cellular senescence	10/1279	46/16782	0.00206623	0.0214498	0.0167068	Tbx2/Bcl2l12/Vash1/Plk2/Bcl6/Abl1/Rbl1/Kras/Bmal1/B2m	10
GO:0044070	regulation of monoatomic anion transport	7/1279	25/16782	0.0020808	0.0214957	0.0167425	Stc1/Ripk1/Tcaf2/Trpa1/Tcaf1/Atp8b1/Prkca	7
GO:0060004	reflex	7/1279	25/16782	0.0020808	0.0214957	0.0167425	Cdh23/Satb1/Scn11a/Cacna1a/Gja1/Pcdh15/Kcnma1	7
GO:0060716	labyrinthine layer blood vessel development	7/1279	25/16782	0.0020808	0.0214957	0.0167425	Hey2/Vash1/Ccn1/Syde1/Vash2/Fzd5/Hs6st1	7
GO:2000050	regulation of non-canonical Wnt signaling pathway	7/1279	25/16782	0.0020808	0.0214957	0.0167425	Sfrp4/Wnt5a/Abl2/Abl1/Sfrp2/Lrp6/Ankrd6	7
GO:0040014	regulation of multicellular organism growth	14/1279	78/16782	0.00210829	0.0217532	0.0169431	Stat3/Sptbn4/Csf1/Sgpl1/Stat5b/Tshr/Lgmn/Dlg1/App/Gpam/Pik3ca/Igf2/Ezr/Ghr	14
GO:0060538	skeletal muscle organ development	27/1279	197/16782	0.00211512	0.021797	0.0169773	Tgfb1/Large1/Actn3/Plagl1/Popdc3/Gata4/Plec/Svil/Ppp3ca/Fktn/Ski/Kras/Nr2f2/Nupr1/Disp1/Usp2/Scn11a/Scx/Gpc1/Six4/Mettl8/Igf2/Fkrp/Bmal1/Flot1/Gpx1/Med20	27
GO:0048878	chemical homeostasis	96/1279	945/16782	0.00214664	0.0220951	0.0172094	Raf1/Akr1b1/Tgfb1/Stat3/Aqp1/Slc1a3/Atp6v1b2/Gprc5b/Psen2/Cdh23/Tmem175/Stc1/Steap2/Slc12a7/Atp2b1/Igf1/Atp2a3/Hif1a/Sfrp4/Slc4a7/Wnt5a/Washc5/Myh9/App/Vegfa/Abcg8/Diaph1/Ehd1/Lipa/Gpam/Gsto1/Got1/Igfbp5/Sctr/Xpr1/Atp1b1/Abl1/Fabp5/Pik3ca/Vcam1/Tlcd4/Ppp3ca/Bdh2/Nadk/Sgcb/Tbc1d1/Tbxas1/Itpr2/Nucb2/Atp2b3/Ednra/Cx3cl1/Thy1/Ubash3b/Neo1/Ctsh/Car12/Nt5e/Pygm/Trpa1/P2ry2/Atp1a1/Myo5a/Cacna1a/Ccl2/Cli…	96
GO:0008347	glial cell migration	13/1279	70/16782	0.00218836	0.0224698	0.0175013	Lamb1/Zmiz1/Csf1/Efemp1/Gli3/Matn2/Fn1/Epha4/Srgap2/Vim/Cx3cl1/Ccl2/Enpp1	13
GO:0043506	regulation of JUN kinase activity	13/1279	70/16782	0.00218836	0.0224698	0.0175013	Wnt5a/Epha4/Hipk3/Ptpn1/Sfrp2/Dusp16/Pak1/Tirap/Dusp10/Fzd5/Magi3/Ptk2b/Taok3	13
GO:0008610	lipid biosynthetic process	66/1279	608/16782	0.00220494	0.0226123	0.0176123	Insig2/Por/Vac14/St3gal1/Ptgds/Pgs1/Ptgis/Cyb5r3/Adora2b/Igf1/Acsl6/Mapk9/Sptlc2/B3gnt5/Dgkg/Pisd/Agpat4/Mlst8/Ip6k3/Anxa1/Lipa/Gpam/Abhd6/Pdgfa/Rdh10/Cers6/Hsd17b12/Fabp5/Pik3ca/Nfkb1/Ccn1/Ugcg/Gpat3/Hpgds/Tbxas1/Smpd3/Acat1/Elovl4/Acsbg1/Plscr1/Acsl3/Atp1a1/Myo5a/B3galt1/Igfbp7/Socs5/Scarb1/Mboat1/Abhd2/Pgap4/Elovl6/Pla2g6/Pyurf/Fads6/Igf2/Fut4/Sgms2/Abcd2/Tmem150a/Socs6/Erbb4/Mppe1/Bpnt2/Hsd17…	66
GO:0043371	negative regulation of CD4-positive, alpha-beta T cell differentiation	6/1279	19/16782	0.00221151	0.0226123	0.0176123	Bcl6/Anxa1/Il4ra/Jak3/Socs5/Zc3h12a	6
GO:0070243	regulation of thymocyte apoptotic process	6/1279	19/16782	0.00221151	0.0226123	0.0176123	Ada/Hif1a/Wnt5a/Adam8/Casp8/Jak3	6
GO:0008652	amino acid biosynthetic process	12/1279	62/16782	0.00222295	0.0226123	0.0176123	Mri1/Slc1a3/Cad/Shmt1/Mtr/Pycr3/Slc38a1/Aldh18a1/Pycr1/Got1/Asns/Mtap	12
GO:0045778	positive regulation of ossification	12/1279	62/16782	0.00222295	0.0226123	0.0176123	Actn3/Atp2b1/Wnt5a/Ccn1/Ptn/Lrp6/Tent5a/Isg15/Cd276/Slc20a2/Tob2/Ano6	12
GO:0046637	regulation of alpha-beta T cell differentiation	12/1279	62/16782	0.00222295	0.0226123	0.0176123	Tgfb1/Ada/Gli3/Bcl6/Anxa1/Il4ra/Jak3/Tgfbr2/Socs5/Il18/Zc3h12a/Shb	12
GO:0140115	export across plasma membrane	12/1279	62/16782	0.00222295	0.0226123	0.0176123	Atp2b1/Dlg1/Atp1b1/Abcg2/Atp2b3/Atp1a1/Agrn/Kcne4/Slc29a4/Gja1/Slc4a4/Ano6	12
GO:0060341	regulation of cellular localization	102/1279	1015/16782	0.0022236	0.0226123	0.0176123	Tgfb1/Bicd1/Pard6a/Arpc2/Epha2/Ptbp1/Gdi1/Stac2/Myo1c/Kif3a/Mapt/Epb41l2/Igf1/Rhbdf1/Prkar1a/Doc2b/Hif1a/Gli3/Nedd9/Plk2/Vcl/Wnt5a/Myh9/Dlg1/App/Vegfa/Cdh2/Pmaip1/Anxa1/Tmem132a/Ehd1/Actr3/Tnnt2/Rassf5/Ptpn14/Frmd4a/Lrp4/Ptpn1/Pik3ca/Ppp3ca/Wls/Nadk/Tbc1d1/Ptn/Tcaf2/C2cd5/Iqgap1/Pak1/Rbm10/Ednra/Vps35/Bmper/Nedd4/Anxa2/Neo1/Snx33/Trpa1/Acsl3/Arhgap44/Clasp2/Tmem35a/BC034090/Gpc1/Six4/Uaca/Myo5a/L…	102
GO:0006109	regulation of carbohydrate metabolic process	26/1279	188/16782	0.00222798	0.0226298	0.0176259	Tgfb1/Stat3/Actn3/Adora2b/Igf1/Igfbp3/Kat2a/Hif1a/Has2/Myh9/App/Gnb3/Mlst8/Pmaip1/Jmjd8/Nfkb1/Nupr1/Smpd3/Midn/Enpp1/Pgp/Epm2aip1/Igf2/Gckr/Ptk2b/Slc4a4	26
GO:0009954	proximal/distal pattern formation	8/1279	32/16782	0.00224201	0.0226907	0.0176733	Hoxa10/Hoxc11/Gli3/Hoxc10/Lrp4/Chsy1/Hoxc9/Hoxa11	8
GO:0048011	neurotrophin TRK receptor signaling pathway	8/1279	32/16782	0.00224201	0.0226907	0.0176733	Raf1/Spry2/Ppp2r5b/Ulk1/Bcar1/Ptprf/Tmem108/Sort1	8
GO:0070306	lens fiber cell differentiation	8/1279	32/16782	0.00224201	0.0226907	0.0176733	Tgfb1/Cdkn1b/Epha2/Spry2/Pitx3/Vim/Fgfr2/Spred2	8
GO:0050680	negative regulation of epithelial cell proliferation	22/1279	150/16782	0.00224722	0.0227163	0.0176932	Sox9/Serpinf1/Tgfb1/Cdkn1b/Ptprk/Vash1/Wnt5a/Dlg1/Sfrp2/B4galt1/Ptn/Lrp6/Nr2f2/Nupr1/Fgfr2/Ptprm/Dusp10/Isl1/Gja1/Gas1/B2m/Cdkn2b	22
GO:0019725	cellular homeostasis	79/1279	754/16782	0.00229588	0.0231804	0.0180548	Raf1/Tgfb1/Large1/Aqp1/Slc1a3/Atp6v1b2/Psen2/Cdh23/Tmem175/Stc1/Steap2/Slc12a7/Atp2b1/Igf1/Atp2a3/Hif1a/Slc4a7/Wnt5a/Myh9/App/Gnb3/Diaph1/Lox/Gsto1/Sctr/Xpr1/Atp1b1/Prdx6/Abl1/Pik3ca/Vcam1/Ppp3ca/Bdh2/Nadk/Tbc1d1/Tbxas1/Itpr2/Nucb2/Atp2b3/Ednra/Cx3cl1/Thy1/Ubash3b/Neo1/Pygm/Trpa1/P2ry2/Atp1a1/Myo5a/Cacna1a/Ccl2/Clic4/Enpp1/Inpp4b/Hjv/Stim2/Atp6v0e2/Adora1/Pla2g6/Itpr3/Synpo/Tmem64/Cnr1/Prkca/Rab1…	79
GO:0046394	carboxylic acid biosynthetic process	34/1279	268/16782	0.00232352	0.0234316	0.0182504	Akr1b1/Insig2/Mri1/Slc1a3/Cad/Ptgds/Ptgis/Mapk9/Shmt1/Mtr/Pycr3/Slc38a1/Anxa1/Aldh18a1/Gsto1/Pycr1/Got1/Rdh10/Gatm/Fabp5/Ugdh/Asns/Hpgds/Tbxas1/Elovl4/Acsbg1/Acsl3/Myo5a/Abhd2/Elovl6/Fads6/Abcd2/Mtap/Hsd17b8	34
GO:0016311	dephosphorylation	38/1279	309/16782	0.00233493	0.0234907	0.0182964	Tgfb1/Dusp3/Mprip/Ptbp1/Eya2/Mtmr4/Dusp14/Ptprk/Dusp6/Tns3/Dusp13b/Ppp2r5b/Eya1/Ptpn14/Ptpn1/Acp6/Ppp3ca/Ptprd/Dusp16/Iqgap1/Dlc1/Ubash3b/Cdc14b/Ptprm/Ptprf/Dusp5/Mgat5/Dusp8/Inpp4b/Dusp10/Ublcp1/Ptpre/Adora1/Ppp1r2/Ppp4r1/Cttnbp2nl/Mfhas1/Pdxp	38
GO:0070588	calcium ion transmembrane transport	38/1279	309/16782	0.00233493	0.0234907	0.0182964	Tgfb1/Psen2/Stac2/Vmp1/Trpv2/Atp2b1/Atp2a3/Diaph1/Gsto1/Atp1b1/Slc25a25/Abl1/Ppp3ca/Pde4b/Itpr2/Atp2b3/Ednra/Cx3cl1/Panx1/Thy1/Ubash3b/Trpa1/Scn11a/Myo5a/Cacna1a/Stim2/Ramp3/Cacna2d4/Sln/Pla2g6/Itpr3/Grin2a/Ptk2b/Akap6/Cav3/Ano6/Cacng7/Calhm1	38
GO:0001659	temperature homeostasis	25/1279	179/16782	0.00234065	0.0235203	0.0183195	Stat3/Actn3/Trpv2/Tshr/Gadd45g/Npr3/Hoxc10/Vegfa/Abhd6/Esrrg/Gatm/Fabp5/Il4ra/Plcl2/Il18/Elovl6/Sln/Adora1/Cnr1/Lgr4/Gja1/Bmal1/Nod2/Ksr2/Gpx1	25
GO:0001935	endothelial cell proliferation	23/1279	160/16782	0.00235879	0.0236745	0.0184396	Col18a1/Stat3/Pgf/Epha2/Gata2/Adora2b/Igf1/Vash1/Wnt5a/Dlg1/Vegfa/Lipa/Nr2f2/Bmper/Ptprm/Jcad/Loxl2/Ccl2/Vash2/Scarb1/Igf2/Gja1/Prkca	23
GO:0050773	regulation of dendrite development	20/1279	132/16782	0.00236345	0.0236932	0.0184542	Actr2/Wnt5a/Dgkg/Baiap2/Epha4/Actr3/Abl1/Ppp3ca/Wls/Ptprd/Ptn/Iqgap1/Pak3/Nedd4/Gorasp1/Ptprf/Zdhhc15/Mgarp/Camk1d/Arf6	20
GO:0007420	brain development	66/1279	610/16782	0.00238771	0.0239081	0.0186216	Axl/Lamb1/Coq8b/Large1/Aqp1/Chrd/Zmiz1/Phox2a/Psen2/Gata2/Kif3a/Igf1/Id2/Kat2a/Hif1a/Gli3/Slc4a7/Wnt5a/Mettl3/Fzd6/App/Psmg1/Cdh2/Diaph1/Pitx3/Nrp2/Srgap2/Abl2/Abl1/Hspa5/Sfrp2/Wls/Fktn/Draxin/Ski/Ulk1/Lrp6/Kras/Nr2f2/Pak1/Fgfr2/Fgf13/Dlc1/Aars1/Tgfbr2/Zswim6/Cacna1a/Prdm8/Mgarp/Sema7a/Pbx3/Lmx1b/Isl1/Tmem108/S1pr1/Fut10/Trappc9/Msx1/Fkrp/Ttn/Gas1/Trnp1/Cend1/B2m/Erbb4/Pgap1	66
GO:0050868	negative regulation of T cell activation	19/1279	123/16782	0.00239727	0.0239755	0.0186741	Tgfb1/Dusp3/Cd44/Prkar1a/Gli3/Bcl6/Dlg1/Tnfrsf21/Anxa1/Pag1/Il4ra/Jak3/Crtam/Tmem131l/Cd276/Socs5/Zc3h12a/Lgals3/Socs6	19
GO:0045216	cell-cell junction organization	26/1279	189/16782	0.00240105	0.023985	0.0186814	Cldn15/Rhoc/Tgfb1/Wdr1/Pard6a/Epha2/Myo1c/Prkch/Vcl/Plec/Dlg1/Vegfa/Epb41l3/Cdh2/Tjp2/Epha4/Svep1/Fscn1/Micall2/Ctnna1/Inava/Fzd5/Fkrp/Gja1/Prkca/Hopx	26
GO:0003279	cardiac septum development	18/1279	114/16782	0.0024087	0.0240331	0.0187189	Tbx2/Hey2/Id2/Gata4/Wnt5a/Zfpm2/Ptk7/Nrp2/Notch2/Ccn1/Lmo4/Sema3c/Lrp6/Fgfr2/Tgfbr2/Isl1/Fzd1/Adamts6	18
GO:0051147	regulation of muscle cell differentiation	22/1279	151/16782	0.00244598	0.0243169	0.01894	Tgfb1/Lamb1/Actn3/Ptbp1/Ddx39b/Trip10/Igf1/Id2/Kat2a/Smarcd3/Pak1/Fgfr2/Rbm10/Olfm2/Rbpms2/Msx1/Bdnf/Igf2/Hopx/Akap6/Cav3/Rbm4	22
GO:0072175	epithelial tube formation	22/1279	151/16782	0.00244598	0.0243169	0.01894	Sox9/Tgfb1/Kat2a/Hif1a/Wnt5a/Fzd6/Vegfa/Ptk7/Casp8/Abl2/Abl1/Sfrp2/Lmo4/Ski/Ret/Lrp6/Vasp/Fgfr2/Dlc1/Six4/Prickle1/Fzd1	22
GO:0048009	insulin-like growth factor receptor signaling pathway	10/1279	47/16782	0.00244863	0.0243169	0.01894	Raf1/Igf1/Igfbp3/Igfbp6/Igfbp5/Pik3ca/Kras/Cilp/Igf2/Ghr	10
GO:0070303	negative regulation of stress-activated protein kinase signaling cascade	10/1279	47/16782	0.00244863	0.0243169	0.01894	Dusp3/Sfrp4/Dlg1/Hipk3/Sfrp2/Fktn/Dusp16/Dusp10/Ezr/Taok3	10
GO:0070665	positive regulation of leukocyte proliferation	24/1279	170/16782	0.00245153	0.0243172	0.0189402	Csf1/Ada/Kitl/Igf1/Stat5b/Bcl6/Cdkn1a/Anxa1/Gpam/Cd28/Spta1/Vcam1/Ppp3ca/Pycard/Efnb1/Jak3/Tirap/Tgfbr2/Myd88/Cd276/Il18/Ticam1/Igf2/Cd59b	24
GO:0051924	regulation of calcium ion transport	33/1279	259/16782	0.00249176	0.0246706	0.0192154	Tgfb1/Psen2/Stc1/Stac2/Vmp1/Trpv2/Atp2b1/Igf1/Jph4/Diaph1/Gsto1/Atp1b1/Abl1/Ppp3ca/Pde4b/Ednra/Cx3cl1/Jak3/Usp2/Thy1/Ubash3b/Myo5a/Cacna1a/Stim2/Ramp3/Sln/Isl1/Pla2g6/Lgals3/Gja1/Ptk2b/Akap6/Cav3	33
GO:0038034	signal transduction in absence of ligand	13/1279	71/16782	0.00249589	0.0246706	0.0192154	Eya4/Eya2/Kitl/Igf1/Ripk1/Eya1/Bcl2l11/Ret/Cx3cl1/Jak3/Tnfrsf23/Ctnna1/Gas1	13
GO:0097192	extrinsic apoptotic signaling pathway in absence of ligand	13/1279	71/16782	0.00249589	0.0246706	0.0192154	Eya4/Eya2/Kitl/Igf1/Ripk1/Eya1/Bcl2l11/Ret/Cx3cl1/Jak3/Tnfrsf23/Ctnna1/Gas1	13
GO:0097529	myeloid leukocyte migration	29/1279	219/16782	0.00250173	0.0246995	0.0192379	Cnn2/Pgf/Wdr1/Csf1/Kitl/Stat5b/Lgmn/App/Vegfa/Anxa1/Adam8/B4galt1/Pde4b/Ednra/Cx3cl1/Tirap/Myd88/Ccl2/Enpp1/Camk1d/Rin3/Fut4/Lgals3/Prkca/Cd47/Nod2/Ptk2b/Irak4/Ano6	29
GO:0050670	regulation of lymphocyte proliferation	32/1279	249/16782	0.00250647	0.0247175	0.019252	Tgfb1/Cd44/Ada/Kitl/Igf1/Prkar1a/Stat5b/Bcl6/Dlg1/Cdkn1a/Tnfrsf21/Anxa1/Gpam/Cd28/Rassf5/Spta1/Vcam1/Ppp3ca/Pycard/Efnb1/Jak3/Crtam/Tirap/Tgfbr2/Myd88/Tmem131l/Cd276/Il18/Ticam1/Igf2/Lgals3/Cd59b	32
GO:0030509	BMP signaling pathway	21/1279	142/16782	0.00252342	0.0248557	0.0193596	Htra1/Chrd/Sfrp4/Gata4/Wnt5a/Abl1/Notch2/Sfrp2/Ccn1/Ski/Smpd3/Bmper/Neo1/Scx/Tob1/Hjv/Smurf1/Fzd1/Msx1/Gdf6/Elapor2	21
GO:0030514	negative regulation of BMP signaling pathway	11/1279	55/16782	0.00255371	0.0249781	0.0194549	Htra1/Chrd/Wnt5a/Abl1/Sfrp2/Ski/Bmper/Tob1/Hjv/Smurf1/Fzd1	11
GO:0045599	negative regulation of fat cell differentiation	11/1279	55/16782	0.00255371	0.0249781	0.0194549	Tgfb1/Gata2/Wnt5a/Zfpm2/Vegfa/Lrp6/Nucb2/Enpp1/Bmal1/Mkx/Sort1	11
GO:0035296	regulation of tube diameter	23/1279	161/16782	0.00255861	0.0249781	0.0194549	Irag1/Adora2b/Atp2b1/Hif1a/Npr3/Vegfa/Add3/Abl1/Tbxas1/Ednra/Cx3cl1/Smpd3/P2ry2/Ptprm/Dusp5/Gch1/Adora1/Pla2g6/Chrm3/Arhgap42/Gja1/Kcnma1/Gpx1	23
GO:0097746	blood vessel diameter maintenance	23/1279	161/16782	0.00255861	0.0249781	0.0194549	Irag1/Adora2b/Atp2b1/Hif1a/Npr3/Vegfa/Add3/Abl1/Tbxas1/Ednra/Cx3cl1/Smpd3/P2ry2/Ptprm/Dusp5/Gch1/Adora1/Pla2g6/Chrm3/Arhgap42/Gja1/Kcnma1/Gpx1	23
GO:0000768	syncytium formation by plasma membrane fusion	12/1279	63/16782	0.00255943	0.0249781	0.0194549	Cd44/Plekho1/Myh9/Ehd1/Adam8/Il4ra/Neo1/Tanc1/Vash2/Sh3pxd2a/Flot1/Cav3	12
GO:0051893	regulation of focal adhesion assembly	12/1279	63/16782	0.00255943	0.0249781	0.0194549	Dusp3/Vcl/Myh9/Vegfa/Slk/Abl1/Iqgap1/Dlc1/Thy1/Clasp2/S100a10/Peak1	12
GO:0090109	regulation of cell-substrate junction assembly	12/1279	63/16782	0.00255943	0.0249781	0.0194549	Dusp3/Vcl/Myh9/Vegfa/Slk/Abl1/Iqgap1/Dlc1/Thy1/Clasp2/S100a10/Peak1	12
GO:0140253	cell-cell fusion	12/1279	63/16782	0.00255943	0.0249781	0.0194549	Cd44/Plekho1/Myh9/Ehd1/Adam8/Il4ra/Neo1/Tanc1/Vash2/Sh3pxd2a/Flot1/Cav3	12
GO:0031400	negative regulation of protein modification process	51/1279	448/16782	0.00256769	0.0250298	0.0194952	Tgfb1/Prkar2b/Cdkn1b/Dusp3/Mprip/Pard6a/Psen2/Lrrk1/Cnksr3/Mapt/Dusp6/Igf1/Igfbp3/Prkar1a/Prkch/Gadd45g/Spry2/Plec/Cdkn1a/Abl1/Dnajc10/Hipk3/Ptpn1/Sfrp2/Cdkn2c/Lrp6/Dusp16/Nr2f2/Mvp/Pycard/Thy1/Ubash3b/Pkig/Isg15/Mgat5/Gadd45a/Socs5/Enpp1/Il18/Dusp10/Ncoa7/Zc3h12a/Rasip1/Shb/Spred2/Gprc5a/Hexim1/Smcr8/Prkca/Cav3/Mfhas1	51
GO:0009890	negative regulation of biosynthetic process	190/1279	2063/16782	0.00257383	0.0250608	0.0195194	Tbx2/Sox9/Serpinf1/Tcf7/Axl/Tgfb1/Relb/Cdkn1b/Bcl2l12/Keap1/Insig2/Stat3/Cul3/Rfx5/Epha2/Ptbp1/Elk3/Apobec3/Psen2/Gata2/H3f3b/Ptgis/Mapt/Adora2b/Hey2/Ptprk/Atp2b1/Arid5b/Igf1/Eif4ebp2/Prmt2/Wdr82/Shmt1/Prkar1a/Id2/Kat2a/Prkch/Hif1a/Rps6ka5/Lgmn/Gli3/Ripk1/Erbin/Gata4/Dcp1a/Wnt5a/Mettl3/Zfpm2/Bcl6/Dlg1/Ncbp2/App/Zfp641/Cdkn1a/Pcbp4/Tnfrsf21/Satb1/Nfkbie/Vegfa/Lbh/Eif2ak2/Nudt12/Tle4/Anxa1/Got1/Itg…	190
GO:0071902	positive regulation of protein serine/threonine kinase activity	26/1279	190/16782	0.00258543	0.0251359	0.0195778	Tgfb1/Cdkn1b/Ralb/Kitl/Igf1/Wnt5a/App/Vegfa/Telo2/Adam8/Pdgfa/Epha4/Ptpn1/Mapre3/Kras/Iqgap1/Pak1/Tirap/Fzd5/Magi3/Ghr/Nod2/Ptk2b/Taok3/Akap6/Akap13	26
GO:0030177	positive regulation of Wnt signaling pathway	20/1279	133/16782	0.00258747	0.0251359	0.0195778	Tgfb1/Gprc5b/Lrrk1/Sfrp4/Spin1/Wnt5a/Ptk7/Tmem132a/Abl2/Abl1/Sfrp2/Nfkb1/Wls/Fgfr2/Zranb1/Vps35/Kank1/Ankrd6/Lgr4/Bmal1	20
GO:0007229	integrin-mediated signaling pathway	16/1279	97/16782	0.00260993	0.025325	0.0197251	Itga5/Lamb1/Cul3/Lama5/Itgb5/Itgb8/Itga7/Fn1/Abl1/Ptn/Bcar1/Thy1/Isg15/Ctnna1/Sema7a/Ptk2b	16
GO:0016053	organic acid biosynthetic process	34/1279	270/16782	0.00262532	0.0254451	0.0198187	Akr1b1/Insig2/Mri1/Slc1a3/Cad/Ptgds/Ptgis/Mapk9/Shmt1/Mtr/Pycr3/Slc38a1/Anxa1/Aldh18a1/Gsto1/Pycr1/Got1/Rdh10/Gatm/Fabp5/Ugdh/Asns/Hpgds/Tbxas1/Elovl4/Acsbg1/Acsl3/Myo5a/Abhd2/Elovl6/Fads6/Abcd2/Mtap/Hsd17b8	34
GO:0046434	organophosphate catabolic process	19/1279	124/16782	0.0026338	0.0254982	0.01986	Ada/Nudt4/Upp1/Nudt12/Nt5c2/Abhd6/Prdx6/Samhd1/Smpd3/Acat1/Pde4a/Nt5e/Enpp1/Scarb1/Pla2g6/Entpd1/Pde1a/Nudt11/Pdxp	19
GO:0031327	negative regulation of cellular biosynthetic process	188/1279	2040/16782	0.00264051	0.025534	0.0198879	Tbx2/Sox9/Serpinf1/Tcf7/Axl/Tgfb1/Relb/Cdkn1b/Bcl2l12/Keap1/Insig2/Stat3/Cul3/Rfx5/Epha2/Ptbp1/Elk3/Apobec3/Psen2/Gata2/H3f3b/Ptgis/Mapt/Hey2/Ptprk/Atp2b1/Arid5b/Igf1/Eif4ebp2/Prmt2/Wdr82/Shmt1/Prkar1a/Id2/Kat2a/Prkch/Hif1a/Rps6ka5/Lgmn/Gli3/Ripk1/Erbin/Gata4/Dcp1a/Wnt5a/Mettl3/Zfpm2/Bcl6/Dlg1/Ncbp2/App/Zfp641/Cdkn1a/Pcbp4/Tnfrsf21/Satb1/Nfkbie/Vegfa/Lbh/Eif2ak2/Nudt12/Tle4/Anxa1/Itgb8/Zfp202/Bac…	188
GO:0051494	negative regulation of cytoskeleton organization	24/1279	171/16782	0.00265116	0.0255519	0.0199018	Arpc2/Capza2/Eps8/Kat2a/Cyrib/Svil/Capn1/Add3/Tmeff2/Spta1/Pik3ca/Lmod2/Fkbp4/Fgf13/Dlc1/Kank1/Ppp1r9a/Clasp2/Mid1/Plekhh2/S1pr1/Capg/Tubb4a/Cav3	24
GO:0009791	post-embryonic development	18/1279	115/16782	0.0026572	0.0255519	0.0199018	Large1/Cdh23/Arid5b/Sgpl1/Vegfa/Abl2/Abl1/Bcl2l11/Schip1/Sema3c/Fgfr2/Tiparp/Enpp1/Alx4/Hmgn1/Fzd5/Bpnt2/Ccdc47	18
GO:0007605	sensory perception of sound	22/1279	152/16782	0.00265941	0.0255519	0.0199018	Cdkn1b/Large1/Wdr1/Slc1a3/Eya4/Sptbn4/Cdh23/Slc4a7/Spry2/Diaph1/Fam107b/Enpp1/Ccdc50/Pkhd1l1/Atp8b1/Serpinb6b/Espnl/Pcdh15/Kcnma1/Gpx1/Srrm4/Pgap1	22
GO:0071772	response to BMP	22/1279	152/16782	0.00265941	0.0255519	0.0199018	Htra1/Chrd/Sfrp4/Gata4/Wnt5a/Abl1/Notch2/Sfrp2/Ccn1/Ski/Smpd3/Bmper/Neo1/Adamts7/Scx/Tob1/Hjv/Smurf1/Fzd1/Msx1/Gdf6/Elapor2	22
GO:0071773	cellular response to BMP stimulus	22/1279	152/16782	0.00265941	0.0255519	0.0199018	Htra1/Chrd/Sfrp4/Gata4/Wnt5a/Abl1/Notch2/Sfrp2/Ccn1/Ski/Smpd3/Bmper/Neo1/Adamts7/Scx/Tob1/Hjv/Smurf1/Fzd1/Msx1/Gdf6/Elapor2	22
GO:0086004	regulation of cardiac muscle cell contraction	9/1279	40/16782	0.00266046	0.0255519	0.0199018	Stc1/Gata4/Dlg1/Pde4b/Fgf13/Atp1a1/Adora1/Akap6/Cav3	9
GO:0048167	regulation of synaptic plasticity	30/1279	230/16782	0.00268456	0.0257541	0.0200594	Large1/Chrd/Snap47/Psen2/Mapt/Eif4ebp2/Kat2a/Lgmn/Plk2/Jph4/Arc/App/Slc38a1/Abhd6/Baiap2/Epha4/Sctr/Abl1/Sorcs2/Ptn/Kras/Pak1/Ppp1r9a/Enpp1/Adora1/Itpr3/Synpo/Bdnf/Grin2a/Ptk2b	30
[truncated: 232 more rows]

## Sheet: AMuSC_up_BP
ID	Description	GeneRatio	BgRatio	pvalue	p.adjust	qvalue	geneID	Count
[truncated: 1,353 more rows]

## Sheet: AMuSC_dn_BP
ID	Description	GeneRatio	BgRatio	pvalue	p.adjust	qvalue	geneID	Count
[truncated: 463 more rows]

[truncated: 4 more sheets: Myoblast_up_BP, Myoblast_dn_BP, Myotubes_up_BP, Myotubes_dn_BP]
