# Supplementary material for: Intrinsic Muscle Stem Cell Dysfunction Contributes to Impaired Regeneration in the mdx Mouse
Source: J Cachexia Sarcopenia Muscle. 2024 Dec 26;16(1):e13682. doi: 10.1002/jcsm.13682 (PMC11669949; doi:10.1002/jcsm.13682)
Supplement: Supplementary file 4 — Data S3. Supporting Information. [file JCSM-16-e13682-s002.xlsx]

## Sheet: WTmdx_ClusterMarkers
	p_val	avg_log2FC	pct.1	pct.2	p_val_adj	cluster	gene
mt-Co3	0	1.43311	0.986	0.995	0	FiMuSCs 1	mt-Co3
mt-Nd4	0	1.41873	0.972	0.987	0	FiMuSCs 1	mt-Nd4
mt-Atp6	0	1.39298	0.991	0.995	0	FiMuSCs 1	mt-Atp6
mt-Cytb	0	1.39191	0.979	0.992	0	FiMuSCs 1	mt-Cytb
mt-Co2	0	1.37214	0.973	0.992	0	FiMuSCs 1	mt-Co2
mt-Nd1	0	1.35375	0.976	0.989	0	FiMuSCs 1	mt-Nd1
mt-Co1	0	1.331	0.989	0.995	0	FiMuSCs 1	mt-Co1
Malat1	0	1.31094	0.999	0.992	0	FiMuSCs 1	Malat1
Zbtb20	0	1.27275	0.978	0.985	0	FiMuSCs 1	Zbtb20
Rora	1.41013e-293	1.57573	0.945	0.892	3.40292e-289	FiMuSCs 1	Rora
mt-Nd2	1.11028e-279	1.43643	0.922	0.961	2.67932e-275	FiMuSCs 1	mt-Nd2
Ror1	3.32407e-200	1.53944	0.811	0.723	8.02164e-196	FiMuSCs 1	Ror1
Rbms3	1.32813e-199	1.3971	0.851	0.863	3.20504e-195	FiMuSCs 1	Rbms3
Lama2	7.31466e-178	1.26276	0.876	0.897	1.76517e-173	FiMuSCs 1	Lama2
Nfia	1.34025e-167	1.26345	0.851	0.884	3.23429e-163	FiMuSCs 1	Nfia
Tenm4	2.07921e-166	1.44922	0.765	0.692	5.01756e-162	FiMuSCs 1	Tenm4
Arhgap24	6.42257e-165	1.31622	0.839	0.899	1.54989e-160	FiMuSCs 1	Arhgap24
Pde7b	3.24984e-161	1.68107	0.752	0.639	7.84251e-157	FiMuSCs 1	Pde7b
Dmd	1.19106e-153	1.58757	0.773	0.688	2.87426e-149	FiMuSCs 1	Dmd
Cdh13	1.08799e-146	1.28487	0.821	0.873	2.62553e-142	FiMuSCs 1	Cdh13
Airn	3.143e-129	1.09718	0.81	0.891	7.5847e-125	FiMuSCs 1	Airn
Pde4d	6.27444e-126	1.09904	0.858	0.916	1.51415e-121	FiMuSCs 1	Pde4d
Tanc2	7.62002e-124	1.23322	0.788	0.853	1.83886e-119	FiMuSCs 1	Tanc2
Tgfbr3	1.31121e-118	1.36919	0.741	0.701	3.16422e-114	FiMuSCs 1	Tgfbr3
Filip1l	6.00214e-116	1.53464	0.739	0.714	1.44844e-111	FiMuSCs 1	Filip1l
Mir99ahg	2.31552e-111	1.31658	0.733	0.782	5.5878e-107	FiMuSCs 1	Mir99ahg
Sema6a	7.99079e-111	1.33582	0.747	0.8	1.92834e-106	FiMuSCs 1	Sema6a
Hs6st3	8.03693e-100	1.69845	0.634	0.493	1.93947e-95	FiMuSCs 1	Hs6st3
Nfib	1.7367e-97	1.17385	0.751	0.821	4.19101e-93	FiMuSCs 1	Nfib
Cdk14	5.30165e-90	1.29266	0.706	0.762	1.27939e-85	FiMuSCs 1	Cdk14
Aopep	4.55167e-83	0.979824	0.741	0.864	1.09841e-78	FiMuSCs 1	Aopep
Fry	3.29993e-80	1.4483	0.629	0.599	7.96339e-76	FiMuSCs 1	Fry
Egfr	9.09794e-76	1.38599	0.654	0.677	2.19552e-71	FiMuSCs 1	Egfr
Bnc2	1.91952e-73	1.32546	0.648	0.687	4.6322e-69	FiMuSCs 1	Bnc2
Mbnl2	1.13286e-72	0.980047	0.724	0.869	2.73383e-68	FiMuSCs 1	Mbnl2
mt-Nd3	2.81561e-72	1.32285	0.643	0.68	6.79462e-68	FiMuSCs 1	mt-Nd3
Calcr	4.74281e-70	1.5072	0.517	0.378	1.14454e-65	FiMuSCs 1	Calcr
Mir100hg	5.20447e-69	1.57297	0.565	0.515	1.25594e-64	FiMuSCs 1	Mir100hg
Auts2	1.56891e-67	1.11367	0.701	0.787	3.7861e-63	FiMuSCs 1	Auts2
Ssh2	4.61025e-66	1.31417	0.649	0.705	1.11254e-61	FiMuSCs 1	Ssh2
Ncoa1	4.23722e-64	1.04253	0.68	0.791	1.02253e-59	FiMuSCs 1	Ncoa1
Kirrel3	1.74187e-54	1.65009	0.426	0.294	4.20347e-50	FiMuSCs 1	Kirrel3
Clmn	1.62239e-51	1.38902	0.466	0.366	3.91516e-47	FiMuSCs 1	Clmn
Ank2	5.14158e-48	1.31142	0.58	0.606	1.24077e-43	FiMuSCs 1	Ank2
Thsd4	2.97745e-47	1.36661	0.532	0.502	7.18518e-43	FiMuSCs 1	Thsd4
mt-Nd5	4.36693e-47	1.11854	0.648	0.784	1.05383e-42	FiMuSCs 1	mt-Nd5
Pde1c	1.29904e-43	1.20242	0.592	0.655	3.13485e-39	FiMuSCs 1	Pde1c
Lrrc58	1.29918e-43	0.251435	0.18	0.466	3.13518e-39	FiMuSCs 1	Lrrc58
Slc7a11	1.54489e-43	1.28279	0.581	0.636	3.72812e-39	FiMuSCs 1	Slc7a11
Tln2	3.80423e-43	0.917361	0.654	0.794	9.18037e-39	FiMuSCs 1	Tln2
Pde10a	4.66945e-43	1.61379	0.531	0.501	1.12683e-38	FiMuSCs 1	Pde10a
Zeb2	4.83501e-43	0.940357	0.681	0.845	1.16678e-38	FiMuSCs 1	Zeb2
2610307P16Rik	9.14798e-43	1.13016	0.601	0.679	2.20759e-38	FiMuSCs 1	2610307P16Rik
Tcf4	3.19884e-42	0.75282	0.731	0.898	7.71944e-38	FiMuSCs 1	Tcf4
Luc7l2	3.20572e-40	1.01188	0.628	0.793	7.73605e-36	FiMuSCs 1	Luc7l2
Tor1aip1	7.04967e-40	0.279481	0.179	0.449	1.70123e-35	FiMuSCs 1	Tor1aip1
Hmcn2	1.73311e-39	1.22966	0.524	0.498	4.18234e-35	FiMuSCs 1	Hmcn2
Pde3a	5.98631e-39	1.42477	0.416	0.332	1.44462e-34	FiMuSCs 1	Pde3a
Pax7	8.03444e-39	0.983383	0.622	0.723	1.93887e-34	FiMuSCs 1	Pax7
Cox16	1.27619e-38	0.27202	0.219	0.519	3.07971e-34	FiMuSCs 1	Cox16
Tnik	2.44781e-38	1.13796	0.575	0.622	5.90706e-34	FiMuSCs 1	Tnik
B3galt1	3.11467e-38	1.39641	0.494	0.461	7.51633e-34	FiMuSCs 1	B3galt1
Meg3	1.73042e-37	1.23121	0.564	0.471	4.17586e-33	FiMuSCs 1	Meg3
Srsf10	1.75901e-37	0.273982	0.183	0.449	4.24484e-33	FiMuSCs 1	Srsf10
Acin1	6.47117e-37	0.251905	0.221	0.516	1.56162e-32	FiMuSCs 1	Acin1
Esr1	6.96295e-37	1.15461	0.575	0.65	1.6803e-32	FiMuSCs 1	Esr1
Itga7	1.09015e-36	0.253255	0.171	0.425	2.63075e-32	FiMuSCs 1	Itga7
Trim35	1.16275e-35	0.277372	0.174	0.424	2.80596e-31	FiMuSCs 1	Trim35
Polr2a	3.06539e-35	0.251883	0.126	0.338	7.3974e-31	FiMuSCs 1	Polr2a
Rtn3	3.64582e-35	0.32023	0.211	0.494	8.79809e-31	FiMuSCs 1	Rtn3
Scfd1	6.01751e-35	0.255236	0.143	0.367	1.45215e-30	FiMuSCs 1	Scfd1
Ptprd	6.78816e-35	0.947	0.66	0.769	1.63812e-30	FiMuSCs 1	Ptprd
Zfand6	2.55193e-34	0.289139	0.232	0.532	6.15831e-30	FiMuSCs 1	Zfand6
Nr3c2	7.43753e-34	1.47164	0.401	0.329	1.79482e-29	FiMuSCs 1	Nr3c2
Bag3	9.43338e-34	0.263469	0.129	0.335	2.27646e-29	FiMuSCs 1	Bag3
Rabl6	1.45188e-33	0.272742	0.167	0.408	3.50368e-29	FiMuSCs 1	Rabl6
Bod1l	1.48113e-33	0.307567	0.181	0.431	3.57427e-29	FiMuSCs 1	Bod1l
Rab10	2.02386e-33	0.319462	0.25	0.558	4.88398e-29	FiMuSCs 1	Rab10
Pdzd2	5.30573e-33	1.2829	0.409	0.344	1.28038e-28	FiMuSCs 1	Pdzd2
Mnat1	1.60305e-32	0.264431	0.235	0.525	3.86848e-28	FiMuSCs 1	Mnat1
Pja2	1.67871e-32	0.253128	0.17	0.406	4.05106e-28	FiMuSCs 1	Pja2
Ppp2r5c	5.81574e-32	0.302882	0.156	0.378	1.40346e-27	FiMuSCs 1	Ppp2r5c
Hnrnph3	6.40934e-32	0.280508	0.17	0.404	1.5467e-27	FiMuSCs 1	Hnrnph3
Cdon	9.29145e-32	1.18243	0.558	0.635	2.24221e-27	FiMuSCs 1	Cdon
Mapk1	1.09609e-31	0.271626	0.196	0.453	2.64509e-27	FiMuSCs 1	Mapk1
Celf2	3.78251e-31	0.75821	0.682	0.858	9.12795e-27	FiMuSCs 1	Celf2
Nxn	3.86003e-31	0.287199	0.243	0.527	9.31501e-27	FiMuSCs 1	Nxn
Uri1	1.03793e-30	0.271529	0.149	0.363	2.50474e-26	FiMuSCs 1	Uri1
Gpbp1	1.44651e-30	0.292105	0.201	0.458	3.49072e-26	FiMuSCs 1	Gpbp1
Ewsr1	1.55887e-30	0.254459	0.258	0.56	3.76186e-26	FiMuSCs 1	Ewsr1
Ube3a	3.06887e-30	0.337839	0.259	0.56	7.4058e-26	FiMuSCs 1	Ube3a
Taf1d	3.16938e-30	0.261077	0.158	0.375	7.64834e-26	FiMuSCs 1	Taf1d
Rbbp6	6.69969e-30	0.363787	0.201	0.453	1.61677e-25	FiMuSCs 1	Rbbp6
Tra2b	7.18603e-30	0.306308	0.258	0.554	1.73413e-25	FiMuSCs 1	Tra2b
Pak1	9.8177e-30	0.285871	0.132	0.328	2.36921e-25	FiMuSCs 1	Pak1
Copa	9.94829e-30	0.280909	0.248	0.536	2.40072e-25	FiMuSCs 1	Copa
Ddx50	1.06522e-29	0.332259	0.23	0.504	2.57059e-25	FiMuSCs 1	Ddx50
Sgce	1.23785e-29	0.269864	0.138	0.336	2.98718e-25	FiMuSCs 1	Sgce
Ggnbp2	2.18093e-29	0.323672	0.209	0.464	5.26301e-25	FiMuSCs 1	Ggnbp2
Adcy2	5.19088e-29	1.31754	0.497	0.511	1.25266e-24	FiMuSCs 1	Adcy2
Spop	1.06525e-28	0.295406	0.272	0.578	2.57065e-24	FiMuSCs 1	Spop
Fndc3b	1.73977e-28	1.00969	0.571	0.687	4.19841e-24	FiMuSCs 1	Fndc3b
Iqsec3	2.04916e-28	0.268879	0.175	0.393	4.94504e-24	FiMuSCs 1	Iqsec3
Tcerg1	2.46262e-28	0.293316	0.153	0.36	5.94279e-24	FiMuSCs 1	Tcerg1
Naa15	2.94497e-28	0.274665	0.181	0.409	7.10679e-24	FiMuSCs 1	Naa15
Galnt17	4.02051e-28	1.25791	0.464	0.457	9.7023e-24	FiMuSCs 1	Galnt17
Sltm	4.99039e-28	0.334011	0.224	0.487	1.20428e-23	FiMuSCs 1	Sltm
2024-09-11	5.27073e-28	0.290061	0.238	0.511	1.27193e-23	FiMuSCs 1	2024-09-11
Casc4	8.22142e-28	0.252528	0.135	0.325	1.98399e-23	FiMuSCs 1	Casc4
Slc38a2	1.03036e-27	0.357026	0.2	0.439	2.48646e-23	FiMuSCs 1	Slc38a2
Thap3	1.13939e-27	0.351007	0.191	0.422	2.74956e-23	FiMuSCs 1	Thap3
Stx8	1.36776e-27	0.251952	0.14	0.332	3.30068e-23	FiMuSCs 1	Stx8
Ppp2r2a	1.46036e-27	0.286162	0.192	0.425	3.52415e-23	FiMuSCs 1	Ppp2r2a
Ltbp4	1.5845e-27	0.268522	0.222	0.469	3.82373e-23	FiMuSCs 1	Ltbp4
Prrc2b	1.59545e-27	0.297177	0.181	0.408	3.85014e-23	FiMuSCs 1	Prrc2b
Luc7l3	1.72734e-27	0.277576	0.254	0.537	4.16842e-23	FiMuSCs 1	Luc7l3
Clint1	2.96315e-27	0.281513	0.17	0.384	7.15068e-23	FiMuSCs 1	Clint1
Samd4	4.0945e-27	0.320931	0.161	0.36	9.88084e-23	FiMuSCs 1	Samd4
Ddx6	4.59208e-27	0.288272	0.223	0.476	1.10816e-22	FiMuSCs 1	Ddx6
Slc44a1	4.70302e-27	0.287781	0.165	0.375	1.13493e-22	FiMuSCs 1	Slc44a1
Sec63	1.01002e-26	0.325656	0.217	0.467	2.43739e-22	FiMuSCs 1	Sec63
Copg2	1.02029e-26	0.251013	0.122	0.298	2.46217e-22	FiMuSCs 1	Copg2
Wdr70	1.0519e-26	0.279971	0.119	0.296	2.53845e-22	FiMuSCs 1	Wdr70
Maco1	1.15251e-26	0.253124	0.125	0.303	2.78125e-22	FiMuSCs 1	Maco1
Mier1	1.31365e-26	0.309366	0.17	0.382	3.1701e-22	FiMuSCs 1	Mier1
Micu2	1.3494e-26	0.327981	0.156	0.358	3.25638e-22	FiMuSCs 1	Micu2
N4bp2l2	1.4909e-26	0.352533	0.192	0.419	3.59784e-22	FiMuSCs 1	N4bp2l2
Tmtc2	2.00257e-26	1.28945	0.463	0.465	4.8326e-22	FiMuSCs 1	Tmtc2
Stat3	2.10468e-26	0.339397	0.249	0.515	5.07902e-22	FiMuSCs 1	Stat3
Mia2	3.15372e-26	0.271687	0.15	0.345	7.61056e-22	FiMuSCs 1	Mia2
Atp2a2	3.33014e-26	0.297382	0.169	0.38	8.03629e-22	FiMuSCs 1	Atp2a2
Ggps1	3.62924e-26	0.254243	0.115	0.286	8.75807e-22	FiMuSCs 1	Ggps1
Gps2	7.0325e-26	0.25025	0.091	0.243	1.69708e-21	FiMuSCs 1	Gps2
Sptan1	1.16067e-25	0.29761	0.192	0.416	2.80092e-21	FiMuSCs 1	Sptan1
Arhgap5	1.22588e-25	0.394036	0.244	0.512	2.9583e-21	FiMuSCs 1	Arhgap5
Suclg2	1.22752e-25	0.283069	0.114	0.282	2.96225e-21	FiMuSCs 1	Suclg2
Ccdc88a	1.24781e-25	0.276863	0.231	0.483	3.01122e-21	FiMuSCs 1	Ccdc88a
Mapkap1	1.25138e-25	0.351755	0.149	0.342	3.01983e-21	FiMuSCs 1	Mapkap1
Hectd1	1.81799e-25	0.314939	0.241	0.505	4.38717e-21	FiMuSCs 1	Hectd1
Top2b	1.96164e-25	0.304692	0.225	0.473	4.73383e-21	FiMuSCs 1	Top2b
Golgb1	2.02198e-25	0.377403	0.233	0.489	4.87943e-21	FiMuSCs 1	Golgb1
Vcl	3.4716e-25	0.285295	0.183	0.394	8.37766e-21	FiMuSCs 1	Vcl
Ttc19	3.72931e-25	0.327716	0.14	0.324	8.99957e-21	FiMuSCs 1	Ttc19
Sbno1	3.86227e-25	0.340537	0.181	0.394	9.32042e-21	FiMuSCs 1	Sbno1
Glg1	3.99105e-25	0.367976	0.186	0.404	9.63121e-21	FiMuSCs 1	Glg1
Macrod1	4.37496e-25	0.278252	0.271	0.54	1.05577e-20	FiMuSCs 1	Macrod1
Zfp36l1	5.3246e-25	0.251107	0.345	0.668	1.28493e-20	FiMuSCs 1	Zfp36l1
Ube2g1	6.03117e-25	0.328585	0.161	0.36	1.45544e-20	FiMuSCs 1	Ube2g1
Rsrp1	6.45951e-25	0.261612	0.339	0.672	1.55881e-20	FiMuSCs 1	Rsrp1
Eif2s3y	6.56853e-25	0.334049	0.157	0.353	1.58512e-20	FiMuSCs 1	Eif2s3y
Fam120a	7.18409e-25	0.300087	0.164	0.365	1.73366e-20	FiMuSCs 1	Fam120a
Aatf	8.93794e-25	0.279888	0.114	0.278	2.1569e-20	FiMuSCs 1	Aatf
2024-03-07	1.23307e-24	0.268185	0.17	0.372	2.97565e-20	FiMuSCs 1	2024-03-07
Pcdh7	1.29243e-24	1.1134	0.593	0.715	3.11889e-20	FiMuSCs 1	Pcdh7
Wsb1	1.38759e-24	0.347784	0.18	0.392	3.34852e-20	FiMuSCs 1	Wsb1
Hs2st1	1.48904e-24	0.279108	0.273	0.55	3.59335e-20	FiMuSCs 1	Hs2st1
Kpna3	2.22457e-24	0.262945	0.106	0.261	5.36832e-20	FiMuSCs 1	Kpna3
Gtf2i	5.53507e-24	0.336568	0.186	0.401	1.33572e-19	FiMuSCs 1	Gtf2i
Irf2	5.75954e-24	0.259544	0.16	0.351	1.38989e-19	FiMuSCs 1	Irf2
Rbm4b	5.88957e-24	0.324809	0.107	0.263	1.42127e-19	FiMuSCs 1	Rbm4b
Ppp4r2	6.36488e-24	0.347621	0.256	0.528	1.53597e-19	FiMuSCs 1	Ppp4r2
Stx16	6.40191e-24	0.420988	0.196	0.419	1.54491e-19	FiMuSCs 1	Stx16
Amotl1	7.70555e-24	0.257061	0.145	0.326	1.8595e-19	FiMuSCs 1	Amotl1
Gsk3b	8.0977e-24	0.360115	0.3	0.609	1.95414e-19	FiMuSCs 1	Gsk3b
Rbbp8	9.31164e-24	0.254682	0.09	0.234	2.24709e-19	FiMuSCs 1	Rbbp8
Orc4	9.40419e-24	0.262435	0.09	0.234	2.26942e-19	FiMuSCs 1	Orc4
Rbpj	1.25693e-23	0.354415	0.141	0.32	3.03321e-19	FiMuSCs 1	Rbpj
Cdk17	1.28377e-23	0.293546	0.17	0.369	3.09801e-19	FiMuSCs 1	Cdk17
Tsc22d3	1.33582e-23	0.336125	0.156	0.333	3.2236e-19	FiMuSCs 1	Tsc22d3
Brd8	1.38987e-23	0.264202	0.119	0.281	3.35404e-19	FiMuSCs 1	Brd8
Rsf1	1.92191e-23	0.351839	0.208	0.437	4.63795e-19	FiMuSCs 1	Rsf1
Garem1	2.2115e-23	1.22074	0.488	0.522	5.33678e-19	FiMuSCs 1	Garem1
Tgfb2	2.2671e-23	0.293453	0.268	0.529	5.47096e-19	FiMuSCs 1	Tgfb2
Ski	2.49253e-23	0.305663	0.179	0.379	6.01497e-19	FiMuSCs 1	Ski
Ckap5	2.79778e-23	0.266876	0.126	0.29	6.75159e-19	FiMuSCs 1	Ckap5
Dhx40	3.10304e-23	0.259484	0.098	0.244	7.48826e-19	FiMuSCs 1	Dhx40
Kif2a	3.38833e-23	0.27195	0.112	0.268	8.17672e-19	FiMuSCs 1	Kif2a
Pde4b	3.79484e-23	0.88601	0.627	0.713	9.1577e-19	FiMuSCs 1	Pde4b
Schip1	4.27072e-23	0.306592	0.133	0.303	1.03061e-18	FiMuSCs 1	Schip1
Qrich1	4.86666e-23	0.402466	0.144	0.323	1.17442e-18	FiMuSCs 1	Qrich1
Ktn1	5.37483e-23	0.314965	0.252	0.515	1.29705e-18	FiMuSCs 1	Ktn1
Spats2	5.67968e-23	0.283357	0.11	0.263	1.37062e-18	FiMuSCs 1	Spats2
Ccnl1	6.04189e-23	0.400866	0.205	0.426	1.45803e-18	FiMuSCs 1	Ccnl1
Rcor1	8.01344e-23	0.254733	0.131	0.298	1.9338e-18	FiMuSCs 1	Rcor1
Zdhhc20	1.49819e-22	0.323301	0.184	0.387	3.61543e-18	FiMuSCs 1	Zdhhc20
Cstf3	2.2565e-22	0.342649	0.158	0.343	5.44539e-18	FiMuSCs 1	Cstf3
Cpsf6	2.66989e-22	0.371383	0.188	0.397	6.44299e-18	FiMuSCs 1	Cpsf6
Map4	2.6931e-22	0.304687	0.265	0.527	6.49898e-18	FiMuSCs 1	Map4
Prmt3	2.91577e-22	0.272965	0.101	0.247	7.03633e-18	FiMuSCs 1	Prmt3
Snrnp70	3.83582e-22	0.385358	0.331	0.66	9.25661e-18	FiMuSCs 1	Snrnp70
Chrm3	3.9519e-22	1.37607	0.244	0.166	9.53673e-18	FiMuSCs 1	Chrm3
Asph	4.55127e-22	0.283006	0.137	0.305	1.09831e-17	FiMuSCs 1	Asph
Far1	4.84954e-22	0.300196	0.12	0.277	1.17029e-17	FiMuSCs 1	Far1
Cdc42se2	5.80153e-22	0.427304	0.188	0.394	1.40003e-17	FiMuSCs 1	Cdc42se2
Kcnt2	5.81873e-22	1.2817	0.273	0.2	1.40418e-17	FiMuSCs 1	Kcnt2
Smchd1	6.07333e-22	0.341169	0.198	0.41	1.46562e-17	FiMuSCs 1	Smchd1
Rsbn1l	6.26566e-22	0.371926	0.16	0.342	1.51203e-17	FiMuSCs 1	Rsbn1l
Arid5b	6.39214e-22	0.28028	0.305	0.592	1.54255e-17	FiMuSCs 1	Arid5b
Pafah1b1	8.70784e-22	0.296336	0.312	0.621	2.10138e-17	FiMuSCs 1	Pafah1b1
Smad2	9.0666e-22	0.259987	0.13	0.291	2.18795e-17	FiMuSCs 1	Smad2
Uqcc1	9.09671e-22	0.288101	0.088	0.223	2.19522e-17	FiMuSCs 1	Uqcc1
Cux1	1.0421e-21	0.926146	0.579	0.757	2.51479e-17	FiMuSCs 1	Cux1
Pkn2	1.06028e-21	0.402163	0.213	0.437	2.55868e-17	FiMuSCs 1	Pkn2
R3hdm2	1.07234e-21	0.365123	0.19	0.393	2.58777e-17	FiMuSCs 1	R3hdm2
Glyr1	1.21412e-21	0.319253	0.166	0.353	2.92991e-17	FiMuSCs 1	Glyr1
Nck1	1.54589e-21	0.295802	0.131	0.293	3.73053e-17	FiMuSCs 1	Nck1
Rspry1	1.61721e-21	0.285439	0.1	0.24	3.90264e-17	FiMuSCs 1	Rspry1
Atp2c1	1.75772e-21	0.285066	0.114	0.265	4.24173e-17	FiMuSCs 1	Atp2c1
Ppp3cb	2.22772e-21	0.367385	0.165	0.35	5.37594e-17	FiMuSCs 1	Ppp3cb
Prpf6	2.42521e-21	0.306339	0.113	0.262	5.85253e-17	FiMuSCs 1	Prpf6
Tjp1	2.5745e-21	0.293145	0.155	0.332	6.21278e-17	FiMuSCs 1	Tjp1
Ptpn9	2.64169e-21	0.251318	0.109	0.254	6.37492e-17	FiMuSCs 1	Ptpn9
Golga4	2.65303e-21	0.290649	0.131	0.291	6.40229e-17	FiMuSCs 1	Golga4
Stx5a	3.86236e-21	0.304302	0.157	0.334	9.32066e-17	FiMuSCs 1	Stx5a
Ank3	4.26342e-21	0.91868	0.591	0.74	1.02885e-16	FiMuSCs 1	Ank3
Mat2a	4.63527e-21	0.454273	0.354	0.68	1.11858e-16	FiMuSCs 1	Mat2a
Slc43a3	5.27201e-21	0.279511	0.151	0.319	1.27224e-16	FiMuSCs 1	Slc43a3
Klhdc10	5.63732e-21	0.312657	0.139	0.303	1.3604e-16	FiMuSCs 1	Klhdc10
Klf3	5.76729e-21	0.277415	0.122	0.274	1.39176e-16	FiMuSCs 1	Klf3
Dpy19l3	6.01758e-21	0.276675	0.129	0.287	1.45216e-16	FiMuSCs 1	Dpy19l3
Limd1	1.07188e-20	0.292558	0.118	0.265	2.58666e-16	FiMuSCs 1	Limd1
St3gal1	1.12341e-20	0.29537	0.127	0.28	2.71102e-16	FiMuSCs 1	St3gal1
Ap3b1	1.15185e-20	0.353048	0.184	0.381	2.77966e-16	FiMuSCs 1	Ap3b1
Cep128	1.32827e-20	1.27146	0.416	0.4	3.20539e-16	FiMuSCs 1	Cep128
Abca8a	1.42033e-20	1.20566	0.379	0.342	3.42755e-16	FiMuSCs 1	Abca8a
Nbr1	1.79011e-20	0.292329	0.126	0.279	4.31989e-16	FiMuSCs 1	Nbr1
Eri3	2.19847e-20	0.371071	0.189	0.39	5.30536e-16	FiMuSCs 1	Eri3
Tiam2	2.54926e-20	0.273168	0.104	0.241	6.15189e-16	FiMuSCs 1	Tiam2
Ythdc1	3.15514e-20	0.386291	0.25	0.497	7.61399e-16	FiMuSCs 1	Ythdc1
Golim4	3.17758e-20	0.389576	0.235	0.465	7.66813e-16	FiMuSCs 1	Golim4
Dip2b	3.28487e-20	0.283966	0.106	0.244	7.92705e-16	FiMuSCs 1	Dip2b
Celf1	3.50453e-20	0.408515	0.244	0.487	8.45712e-16	FiMuSCs 1	Celf1
Kpna4	3.90108e-20	0.447226	0.202	0.41	9.41409e-16	FiMuSCs 1	Kpna4
Eps15l1	3.91924e-20	0.302721	0.13	0.285	9.4579e-16	FiMuSCs 1	Eps15l1
Atxn1	4.27157e-20	0.275136	0.153	0.319	1.03082e-15	FiMuSCs 1	Atxn1
Pnn	4.94523e-20	0.443676	0.256	0.506	1.19338e-15	FiMuSCs 1	Pnn
Taf3	5.29171e-20	0.342767	0.125	0.276	1.27699e-15	FiMuSCs 1	Taf3
Tfdp2	5.80314e-20	0.382232	0.201	0.405	1.40041e-15	FiMuSCs 1	Tfdp2
Epb41l2	5.8037e-20	0.369108	0.2	0.404	1.40055e-15	FiMuSCs 1	Epb41l2
Adam10	5.81709e-20	0.337626	0.15	0.318	1.40378e-15	FiMuSCs 1	Adam10
Fmr1	5.83679e-20	0.286654	0.126	0.277	1.40853e-15	FiMuSCs 1	Fmr1
Eea1	7.02546e-20	0.368469	0.157	0.329	1.69538e-15	FiMuSCs 1	Eea1
Cul1	7.0875e-20	0.323293	0.289	0.562	1.71036e-15	FiMuSCs 1	Cul1
Eml4	7.23032e-20	0.355904	0.142	0.305	1.74482e-15	FiMuSCs 1	Eml4
Araf	8.16764e-20	0.252336	0.098	0.231	1.97101e-15	FiMuSCs 1	Araf
Chd1	8.33843e-20	0.324182	0.148	0.314	2.01223e-15	FiMuSCs 1	Chd1
Pnpla8	8.36353e-20	0.32149	0.127	0.278	2.01829e-15	FiMuSCs 1	Pnpla8
Synj2bp	9.76459e-20	0.382885	0.121	0.269	2.35639e-15	FiMuSCs 1	Synj2bp
Bmpr1a	1.05648e-19	0.413386	0.204	0.41	2.5495e-15	FiMuSCs 1	Bmpr1a
Enah	1.18295e-19	0.351416	0.191	0.381	2.8547e-15	FiMuSCs 1	Enah
Klf7	1.21104e-19	0.333044	0.149	0.314	2.92247e-15	FiMuSCs 1	Klf7
Camta1	1.3366e-19	0.374715	0.188	0.382	3.22549e-15	FiMuSCs 1	Camta1
Pvr	1.34929e-19	0.264999	0.076	0.194	3.2561e-15	FiMuSCs 1	Pvr
Ppp4r1	1.36019e-19	0.251424	0.091	0.218	3.2824e-15	FiMuSCs 1	Ppp4r1
Rbm39	1.47688e-19	0.553838	0.696	0.925	3.56401e-15	FiMuSCs 1	Rbm39
Ddx10	1.64318e-19	0.344666	0.12	0.267	3.96532e-15	FiMuSCs 1	Ddx10
Tspan12	1.73982e-19	0.410356	0.176	0.359	4.19854e-15	FiMuSCs 1	Tspan12
Smad4	2.23146e-19	0.337204	0.177	0.359	5.38497e-15	FiMuSCs 1	Smad4
Lpin2	2.29346e-19	0.273824	0.093	0.221	5.53458e-15	FiMuSCs 1	Lpin2
Usp3	2.32885e-19	0.396875	0.145	0.307	5.61998e-15	FiMuSCs 1	Usp3
Ppm1b	2.48801e-19	0.286053	0.116	0.258	6.00407e-15	FiMuSCs 1	Ppm1b
Gapvd1	2.54433e-19	0.360991	0.169	0.348	6.13997e-15	FiMuSCs 1	Gapvd1
Phldb2	2.58885e-19	0.344971	0.186	0.372	6.24741e-15	FiMuSCs 1	Phldb2
Utrn	2.71797e-19	0.9491	0.553	0.703	6.55902e-15	FiMuSCs 1	Utrn
Bclaf1	2.77769e-19	0.396707	0.28	0.554	6.70311e-15	FiMuSCs 1	Bclaf1
Pten	3.03414e-19	0.414547	0.274	0.538	7.32198e-15	FiMuSCs 1	Pten
Met	3.18322e-19	0.358384	0.189	0.377	7.68174e-15	FiMuSCs 1	Met
Rps6kb1	3.23837e-19	0.402067	0.177	0.363	7.81482e-15	FiMuSCs 1	Rps6kb1
Wdr26	3.35707e-19	0.356216	0.224	0.446	8.10128e-15	FiMuSCs 1	Wdr26
Ccnt1	3.47749e-19	0.300297	0.145	0.305	8.39188e-15	FiMuSCs 1	Ccnt1
P4ha1	3.64963e-19	0.270094	0.112	0.249	8.80729e-15	FiMuSCs 1	P4ha1
Nudcd3	4.18721e-19	0.305201	0.113	0.253	1.01046e-14	FiMuSCs 1	Nudcd3
Lpp	5.00722e-19	0.944684	0.558	0.709	1.20834e-14	FiMuSCs 1	Lpp
Usp8	5.03661e-19	0.281989	0.095	0.222	1.21544e-14	FiMuSCs 1	Usp8
Rhot1	5.76675e-19	0.361844	0.134	0.288	1.39163e-14	FiMuSCs 1	Rhot1
Ptpra	6.5131e-19	0.388474	0.217	0.431	1.57174e-14	FiMuSCs 1	Ptpra
Man2a1	7.7974e-19	0.411125	0.193	0.387	1.88167e-14	FiMuSCs 1	Man2a1
Ripk1	7.91709e-19	0.257044	0.097	0.225	1.91055e-14	FiMuSCs 1	Ripk1
Numa1	9.39135e-19	0.40811	0.162	0.334	2.26632e-14	FiMuSCs 1	Numa1
Ubap2l	9.65138e-19	0.399896	0.254	0.497	2.32907e-14	FiMuSCs 1	Ubap2l
Traf3	1.08751e-18	0.251045	0.1	0.229	2.62438e-14	FiMuSCs 1	Traf3
Wapl	1.11592e-18	0.417759	0.22	0.435	2.69294e-14	FiMuSCs 1	Wapl
Taf15	1.16158e-18	0.350912	0.178	0.36	2.80313e-14	FiMuSCs 1	Taf15
Trim33	1.18671e-18	0.313214	0.135	0.286	2.86378e-14	FiMuSCs 1	Trim33
Rgmb	1.21558e-18	0.366572	0.212	0.414	2.93343e-14	FiMuSCs 1	Rgmb
Ppfibp1	1.24349e-18	0.443981	0.254	0.495	3.0008e-14	FiMuSCs 1	Ppfibp1
Med1	1.24934e-18	0.31939	0.129	0.277	3.01492e-14	FiMuSCs 1	Med1
Larp4	1.32528e-18	0.29839	0.145	0.303	3.19818e-14	FiMuSCs 1	Larp4
Uimc1	1.33417e-18	0.396824	0.153	0.317	3.21962e-14	FiMuSCs 1	Uimc1
Ccny	1.46251e-18	0.448425	0.205	0.411	3.52934e-14	FiMuSCs 1	Ccny
Klhl24	1.53255e-18	0.367471	0.181	0.363	3.69836e-14	FiMuSCs 1	Klhl24
Mtf2	1.56022e-18	0.289714	0.097	0.225	3.76513e-14	FiMuSCs 1	Mtf2
Angel2	1.56703e-18	0.277784	0.096	0.221	3.78157e-14	FiMuSCs 1	Angel2
Lmbrd1	1.61258e-18	0.347909	0.15	0.312	3.89148e-14	FiMuSCs 1	Lmbrd1
Csmd1	1.76166e-18	1.36939	0.288	0.221	4.25123e-14	FiMuSCs 1	Csmd1
Zbtb38	2.29534e-18	0.332183	0.15	0.309	5.53911e-14	FiMuSCs 1	Zbtb38
Efr3a	2.30995e-18	0.330187	0.139	0.292	5.57436e-14	FiMuSCs 1	Efr3a
Nfatc3	2.55119e-18	0.28408	0.101	0.228	6.15654e-14	FiMuSCs 1	Nfatc3
Stim2	2.81954e-18	0.391124	0.152	0.312	6.80411e-14	FiMuSCs 1	Stim2
Cyld	2.85521e-18	0.289438	0.116	0.254	6.89019e-14	FiMuSCs 1	Cyld
Prkacb	2.97278e-18	0.337557	0.133	0.281	7.17391e-14	FiMuSCs 1	Prkacb
Cdc37l1	3.56553e-18	0.301276	0.107	0.237	8.60435e-14	FiMuSCs 1	Cdc37l1
Itgav	3.83613e-18	0.285369	0.119	0.257	9.25734e-14	FiMuSCs 1	Itgav
Atf6	3.86509e-18	0.399443	0.148	0.305	9.32724e-14	FiMuSCs 1	Atf6
Mboat1	4.74426e-18	0.365422	0.2	0.392	1.14488e-13	FiMuSCs 1	Mboat1
Trpc4ap	4.7963e-18	0.350455	0.147	0.304	1.15744e-13	FiMuSCs 1	Trpc4ap
Ppp1r10	4.87409e-18	0.346877	0.121	0.259	1.17622e-13	FiMuSCs 1	Ppp1r10
Mad1l1	4.8887e-18	0.258044	0.085	0.202	1.17974e-13	FiMuSCs 1	Mad1l1
Krit1	4.98783e-18	0.477896	0.186	0.372	1.20366e-13	FiMuSCs 1	Krit1
St3gal5	5.01366e-18	0.484029	0.235	0.461	1.2099e-13	FiMuSCs 1	St3gal5
Setd7	5.51219e-18	0.286137	0.118	0.253	1.3302e-13	FiMuSCs 1	Setd7
Qk	6.0161e-18	0.729587	0.608	0.812	1.45181e-13	FiMuSCs 1	Qk
Ddx17	6.05727e-18	0.399919	0.222	0.433	1.46174e-13	FiMuSCs 1	Ddx17
Cdyl	6.14037e-18	0.263074	0.11	0.242	1.48179e-13	FiMuSCs 1	Cdyl
Snx27	6.26777e-18	0.257745	0.104	0.232	1.51254e-13	FiMuSCs 1	Snx27
Cdc27	6.93495e-18	0.395375	0.124	0.266	1.67354e-13	FiMuSCs 1	Cdc27
Ano6	7.43519e-18	0.413132	0.193	0.383	1.79426e-13	FiMuSCs 1	Ano6
Ctif	7.8272e-18	0.320941	0.143	0.294	1.88886e-13	FiMuSCs 1	Ctif
Usp15	9.06957e-18	0.432886	0.163	0.329	2.18867e-13	FiMuSCs 1	Usp15
Lonp2	9.42161e-18	0.340795	0.136	0.284	2.27362e-13	FiMuSCs 1	Lonp2
Sox5	1.02591e-17	1.24445	0.351	0.323	2.47573e-13	FiMuSCs 1	Sox5
Tspan5	1.08197e-17	0.461271	0.16	0.323	2.61101e-13	FiMuSCs 1	Tspan5
Larp1	1.19603e-17	0.364983	0.161	0.325	2.88626e-13	FiMuSCs 1	Larp1
Slk	1.25582e-17	0.28802	0.131	0.276	3.03055e-13	FiMuSCs 1	Slk
Syne1	1.31536e-17	0.303345	0.179	0.35	3.17422e-13	FiMuSCs 1	Syne1
Ppp4r3a	1.55519e-17	0.279622	0.123	0.26	3.75299e-13	FiMuSCs 1	Ppp4r3a
Rasal2	1.59499e-17	0.348522	0.184	0.361	3.84904e-13	FiMuSCs 1	Rasal2
Nckap5l	1.74068e-17	0.33406	0.131	0.273	4.20061e-13	FiMuSCs 1	Nckap5l
Tet3	1.79737e-17	0.322112	0.128	0.269	4.33742e-13	FiMuSCs 1	Tet3
Atp2b4	1.91109e-17	0.349957	0.195	0.378	4.61185e-13	FiMuSCs 1	Atp2b4
Abhd2	2.29478e-17	0.30229	0.118	0.25	5.53776e-13	FiMuSCs 1	Abhd2
Elovl6	2.48116e-17	0.347851	0.1	0.223	5.98753e-13	FiMuSCs 1	Elovl6
Ust	2.62755e-17	0.323638	0.125	0.262	6.34081e-13	FiMuSCs 1	Ust
Tcirg1	2.71909e-17	0.283094	0.097	0.218	6.56172e-13	FiMuSCs 1	Tcirg1
Zfp451	2.76575e-17	0.283895	0.102	0.226	6.6743e-13	FiMuSCs 1	Zfp451
Ccdc50	2.9218e-17	0.388428	0.186	0.366	7.05088e-13	FiMuSCs 1	Ccdc50
Git2	2.93667e-17	0.298328	0.119	0.252	7.08678e-13	FiMuSCs 1	Git2
Taok1	3.16536e-17	0.400483	0.235	0.452	7.63865e-13	FiMuSCs 1	Taok1
Prdm2	3.17143e-17	0.272231	0.127	0.266	7.65329e-13	FiMuSCs 1	Prdm2
Gatad2b	3.26737e-17	0.488027	0.242	0.468	7.88481e-13	FiMuSCs 1	Gatad2b
Cep170	3.34502e-17	0.371691	0.174	0.344	8.07221e-13	FiMuSCs 1	Cep170
Hmg20a	3.4095e-17	0.364889	0.148	0.301	8.22781e-13	FiMuSCs 1	Hmg20a
Cdh2	3.43548e-17	0.384412	0.186	0.361	8.29049e-13	FiMuSCs 1	Cdh2
Smarcad1	3.47852e-17	0.371537	0.129	0.27	8.39436e-13	FiMuSCs 1	Smarcad1
Cntln	3.4863e-17	0.30442	0.144	0.293	8.41315e-13	FiMuSCs 1	Cntln
Virma	3.6782e-17	0.256879	0.109	0.236	8.87624e-13	FiMuSCs 1	Virma
Gtf2ird1	3.72169e-17	0.302915	0.108	0.236	8.98117e-13	FiMuSCs 1	Gtf2ird1
Orc3	3.79512e-17	0.254294	0.095	0.214	9.15837e-13	FiMuSCs 1	Orc3
Nup214	3.9698e-17	0.289341	0.097	0.217	9.57992e-13	FiMuSCs 1	Nup214
Atp6v1h	4.05865e-17	0.271486	0.093	0.211	9.79434e-13	FiMuSCs 1	Atp6v1h
Chka	4.08781e-17	0.302777	0.104	0.226	9.86469e-13	FiMuSCs 1	Chka
Cap2	4.11057e-17	0.283426	0.205	0.39	9.91962e-13	FiMuSCs 1	Cap2
Rock1	4.17724e-17	0.412377	0.304	0.583	1.00805e-12	FiMuSCs 1	Rock1
Gtf3c2	4.23655e-17	0.311745	0.102	0.226	1.02236e-12	FiMuSCs 1	Gtf3c2
Trip11	4.27357e-17	0.427746	0.184	0.364	1.0313e-12	FiMuSCs 1	Trip11
Rmdn1	4.2949e-17	0.343585	0.107	0.234	1.03645e-12	FiMuSCs 1	Rmdn1
Igdcc4	4.41852e-17	0.374666	0.179	0.353	1.06628e-12	FiMuSCs 1	Igdcc4
Ubp1	4.86905e-17	0.302644	0.121	0.256	1.175e-12	FiMuSCs 1	Ubp1
Map3k20	4.93749e-17	0.311582	0.117	0.249	1.19151e-12	FiMuSCs 1	Map3k20
Mthfd2l	5.10431e-17	0.335557	0.127	0.267	1.23177e-12	FiMuSCs 1	Mthfd2l
Nvl	5.46648e-17	0.293192	0.093	0.209	1.31917e-12	FiMuSCs 1	Nvl
Nsf	5.70659e-17	0.266616	0.091	0.206	1.37711e-12	FiMuSCs 1	Nsf
Ubr2	6.18005e-17	0.324595	0.157	0.312	1.49137e-12	FiMuSCs 1	Ubr2
Bbx	6.60285e-17	0.442671	0.252	0.481	1.5934e-12	FiMuSCs 1	Bbx
Rnd3	6.6124e-17	0.298291	0.145	0.292	1.5957e-12	FiMuSCs 1	Rnd3
Pacsin2	6.63142e-17	0.365556	0.144	0.295	1.60029e-12	FiMuSCs 1	Pacsin2
Mau2	7.19963e-17	0.265389	0.099	0.219	1.73741e-12	FiMuSCs 1	Mau2
Pkp4	7.54361e-17	0.318678	0.123	0.257	1.82042e-12	FiMuSCs 1	Pkp4
Hnrnph1	7.86899e-17	0.457596	0.252	0.483	1.89894e-12	FiMuSCs 1	Hnrnph1
Rbm10	8.08429e-17	0.283141	0.075	0.182	1.9509e-12	FiMuSCs 1	Rbm10
Bmpr2	8.44257e-17	0.439257	0.238	0.455	2.03736e-12	FiMuSCs 1	Bmpr2
Arhgef40	8.97743e-17	0.380814	0.119	0.251	2.16643e-12	FiMuSCs 1	Arhgef40
Lama3	9.0485e-17	0.93769	0.14	0.081	2.18359e-12	FiMuSCs 1	Lama3
Slc43a2	9.67622e-17	0.28501	0.118	0.248	2.33507e-12	FiMuSCs 1	Slc43a2
Larp4b	1.00467e-16	0.46068	0.192	0.376	2.42446e-12	FiMuSCs 1	Larp4b
Chodl	1.0067e-16	0.708489	0.618	0.646	2.42937e-12	FiMuSCs 1	Chodl
Kdm5a	1.04692e-16	0.380283	0.202	0.39	2.52643e-12	FiMuSCs 1	Kdm5a
Mdfic	1.05121e-16	0.925813	0.543	0.667	2.53678e-12	FiMuSCs 1	Mdfic
Zmynd11	1.06655e-16	0.407683	0.244	0.468	2.5738e-12	FiMuSCs 1	Zmynd11
Nr6a1	1.06713e-16	0.362261	0.145	0.292	2.57519e-12	FiMuSCs 1	Nr6a1
Asxl2	1.09709e-16	0.445649	0.161	0.322	2.64751e-12	FiMuSCs 1	Asxl2
Kifap3	1.14377e-16	0.363462	0.129	0.268	2.76015e-12	FiMuSCs 1	Kifap3
Pi4k2b	1.21142e-16	0.395186	0.115	0.244	2.9234e-12	FiMuSCs 1	Pi4k2b
Pspc1	1.26516e-16	0.341582	0.114	0.242	3.05308e-12	FiMuSCs 1	Pspc1
Rabep1	1.29309e-16	0.419454	0.175	0.344	3.12049e-12	FiMuSCs 1	Rabep1
Strbp	1.31516e-16	0.446614	0.183	0.356	3.17375e-12	FiMuSCs 1	Strbp
Cabin1	1.71274e-16	0.320665	0.097	0.215	4.13317e-12	FiMuSCs 1	Cabin1
Arhgef7	1.72267e-16	0.33484	0.108	0.232	4.15714e-12	FiMuSCs 1	Arhgef7
Dcun1d1	1.82109e-16	0.30031	0.087	0.198	4.39465e-12	FiMuSCs 1	Dcun1d1
Nisch	1.88177e-16	0.409255	0.28	0.536	4.54109e-12	FiMuSCs 1	Nisch
Alkbh1	1.90737e-16	0.281956	0.094	0.209	4.60287e-12	FiMuSCs 1	Alkbh1
Gprasp1	1.92055e-16	0.26522	0.098	0.215	4.63468e-12	FiMuSCs 1	Gprasp1
Zfx	1.9764e-16	0.354879	0.116	0.245	4.76944e-12	FiMuSCs 1	Zfx
Parva	2.08881e-16	0.474791	0.18	0.353	5.04073e-12	FiMuSCs 1	Parva
Gon4l	2.09061e-16	0.380494	0.14	0.285	5.04505e-12	FiMuSCs 1	Gon4l
Casd1	2.21994e-16	0.328926	0.089	0.202	5.35717e-12	FiMuSCs 1	Casd1
Kiz	2.24563e-16	0.337807	0.105	0.227	5.41916e-12	FiMuSCs 1	Kiz
Gpbp1l1	2.30748e-16	0.341446	0.108	0.231	5.56842e-12	FiMuSCs 1	Gpbp1l1
Smarcc2	2.34644e-16	0.3951	0.136	0.276	5.66244e-12	FiMuSCs 1	Smarcc2
Xiap	2.4648e-16	0.293001	0.115	0.243	5.94805e-12	FiMuSCs 1	Xiap
Atxn2	2.48472e-16	0.369745	0.231	0.438	5.99611e-12	FiMuSCs 1	Atxn2
Gm42418	2.62906e-16	1.30462	0.657	0.767	6.34445e-12	FiMuSCs 1	Gm42418
Rnf122	2.67531e-16	0.256573	0.093	0.205	6.45606e-12	FiMuSCs 1	Rnf122
Lin7a	2.76365e-16	1.29401	0.361	0.333	6.66924e-12	FiMuSCs 1	Lin7a
Zcchc14	2.83405e-16	0.271531	0.099	0.216	6.83912e-12	FiMuSCs 1	Zcchc14
Nfkb1	2.96178e-16	0.432787	0.249	0.473	7.14737e-12	FiMuSCs 1	Nfkb1
Ddhd2	3.16277e-16	0.257468	0.093	0.207	7.6324e-12	FiMuSCs 1	Ddhd2
Ubap2	3.19387e-16	0.385734	0.136	0.279	7.70745e-12	FiMuSCs 1	Ubap2
Zbtb11	3.48231e-16	0.317978	0.146	0.292	8.40351e-12	FiMuSCs 1	Zbtb11
Pdgfc	3.49106e-16	0.274948	0.112	0.234	8.42464e-12	FiMuSCs 1	Pdgfc
Mark2	3.63813e-16	0.39716	0.168	0.331	8.77954e-12	FiMuSCs 1	Mark2
Mxi1	3.78313e-16	0.282154	0.115	0.242	9.12945e-12	FiMuSCs 1	Mxi1
Map2k4	4.04771e-16	0.38589	0.144	0.288	9.76793e-12	FiMuSCs 1	Map2k4
Phf14	4.17495e-16	0.452783	0.195	0.377	1.0075e-11	FiMuSCs 1	Phf14
Ncam1	4.28706e-16	0.713731	0.619	0.815	1.03455e-11	FiMuSCs 1	Ncam1
Smo	4.40116e-16	0.394828	0.141	0.285	1.06209e-11	FiMuSCs 1	Smo
E2f3	4.57582e-16	0.372077	0.135	0.274	1.10424e-11	FiMuSCs 1	E2f3
Brip1os	4.77815e-16	0.26641	0.095	0.209	1.15306e-11	FiMuSCs 1	Brip1os
Zswim6	5.17021e-16	0.269058	0.152	0.295	1.24768e-11	FiMuSCs 1	Zswim6
Mapk8	5.309e-16	0.328395	0.116	0.244	1.28117e-11	FiMuSCs 1	Mapk8
Nab1	5.54874e-16	0.260007	0.091	0.202	1.33902e-11	FiMuSCs 1	Nab1
Zmynd8	5.88118e-16	0.327214	0.128	0.262	1.41925e-11	FiMuSCs 1	Zmynd8
Agps	7.13009e-16	0.366664	0.131	0.267	1.72063e-11	FiMuSCs 1	Agps
Zfp512	7.30964e-16	0.251878	0.068	0.166	1.76396e-11	FiMuSCs 1	Zfp512
Mef2d	7.32977e-16	0.274955	0.098	0.214	1.76882e-11	FiMuSCs 1	Mef2d
Vps41	7.47452e-16	0.40517	0.139	0.28	1.80375e-11	FiMuSCs 1	Vps41
Pard3b	7.81029e-16	1.1561	0.448	0.497	1.88478e-11	FiMuSCs 1	Pard3b
Casc3	8.03248e-16	0.256371	0.088	0.196	1.9384e-11	FiMuSCs 1	Casc3
Sh3pxd2b	8.41486e-16	0.276854	0.131	0.264	2.03067e-11	FiMuSCs 1	Sh3pxd2b
Fgfr4	8.94529e-16	0.84034	0.582	0.765	2.15868e-11	FiMuSCs 1	Fgfr4
Prkcq	9.50716e-16	1.12458	0.392	0.39	2.29427e-11	FiMuSCs 1	Prkcq
Bcor	9.88093e-16	0.291691	0.123	0.25	2.38447e-11	FiMuSCs 1	Bcor
Stt3b	1.03247e-15	0.489398	0.253	0.482	2.49157e-11	FiMuSCs 1	Stt3b
Slc4a7	1.08891e-15	0.398681	0.155	0.305	2.62777e-11	FiMuSCs 1	Slc4a7
Phf3	1.18199e-15	0.438657	0.21	0.4	2.85237e-11	FiMuSCs 1	Phf3
Slc9a9	1.19258e-15	0.359773	0.247	0.455	2.87793e-11	FiMuSCs 1	Slc9a9
Gse1	1.32423e-15	0.298748	0.14	0.28	3.19564e-11	FiMuSCs 1	Gse1
Btrc	1.348e-15	0.345031	0.133	0.269	3.253e-11	FiMuSCs 1	Btrc
Dip2c	1.42265e-15	1.17996	0.481	0.581	3.43314e-11	FiMuSCs 1	Dip2c
Swt1	1.53585e-15	0.407877	0.139	0.278	3.70631e-11	FiMuSCs 1	Swt1
Vgll3	1.56528e-15	0.506671	0.202	0.383	3.77734e-11	FiMuSCs 1	Vgll3
Cul3	1.58e-15	0.43527	0.192	0.368	3.81284e-11	FiMuSCs 1	Cul3
Nup153	1.58881e-15	0.272589	0.11	0.231	3.83413e-11	FiMuSCs 1	Nup153
Fam114a1	1.74119e-15	0.30548	0.14	0.279	4.20184e-11	FiMuSCs 1	Fam114a1
Fbxw7	2.09447e-15	0.259678	0.097	0.209	5.05438e-11	FiMuSCs 1	Fbxw7
Cwc27	2.0983e-15	0.432056	0.158	0.309	5.06363e-11	FiMuSCs 1	Cwc27
Tnks	2.10338e-15	0.365869	0.137	0.274	5.07589e-11	FiMuSCs 1	Tnks
Hsph1	2.11971e-15	0.493969	0.133	0.267	5.11529e-11	FiMuSCs 1	Hsph1
Zbtb7c	2.24598e-15	0.38274	0.137	0.273	5.41999e-11	FiMuSCs 1	Zbtb7c
Ltbp1	2.25589e-15	1.16886	0.476	0.535	5.44391e-11	FiMuSCs 1	Ltbp1
Ubxn7	2.35236e-15	0.386134	0.127	0.257	5.67672e-11	FiMuSCs 1	Ubxn7
Klhl7	2.38488e-15	0.26189	0.093	0.203	5.75518e-11	FiMuSCs 1	Klhl7
Kdm5c	2.6019e-15	0.318086	0.128	0.26	6.2789e-11	FiMuSCs 1	Kdm5c
Sun1	2.73636e-15	0.275939	0.08	0.183	6.60339e-11	FiMuSCs 1	Sun1
Supt20	3.11951e-15	0.378741	0.129	0.261	7.52799e-11	FiMuSCs 1	Supt20
Col12a1	3.37887e-15	0.335177	0.134	0.267	8.15388e-11	FiMuSCs 1	Col12a1
Kdm5b	3.4638e-15	0.346567	0.161	0.309	8.35884e-11	FiMuSCs 1	Kdm5b
Arid4b	3.5681e-15	0.467396	0.278	0.523	8.61054e-11	FiMuSCs 1	Arid4b
Cpsf7	3.7088e-15	0.263455	0.106	0.221	8.95007e-11	FiMuSCs 1	Cpsf7
Prpf4b	3.8301e-15	0.434841	0.19	0.363	9.24281e-11	FiMuSCs 1	Prpf4b
Rftn1	3.83089e-15	0.29052	0.095	0.203	9.24471e-11	FiMuSCs 1	Rftn1
Zfr	4.04529e-15	0.440751	0.288	0.541	9.7621e-11	FiMuSCs 1	Zfr
Abcd3	4.08454e-15	0.290201	0.097	0.209	9.85681e-11	FiMuSCs 1	Abcd3
Usp37	4.15198e-15	0.318809	0.102	0.216	1.00196e-10	FiMuSCs 1	Usp37
Fyn	4.3427e-15	0.34861	0.154	0.299	1.04798e-10	FiMuSCs 1	Fyn
Rnf214	4.63032e-15	0.334847	0.103	0.217	1.11739e-10	FiMuSCs 1	Rnf214
Kremen1	4.96252e-15	0.414705	0.183	0.349	1.19755e-10	FiMuSCs 1	Kremen1
Senp5	5.04509e-15	0.33252	0.105	0.22	1.21748e-10	FiMuSCs 1	Senp5
Man1c1	5.2448e-15	0.283009	0.132	0.263	1.26567e-10	FiMuSCs 1	Man1c1
Psen1	5.49631e-15	0.253264	0.093	0.202	1.32637e-10	FiMuSCs 1	Psen1
Zfc3h1	5.606e-15	0.42832	0.189	0.36	1.35284e-10	FiMuSCs 1	Zfc3h1
Mapre3	7.68344e-15	0.326492	0.134	0.265	1.85417e-10	FiMuSCs 1	Mapre3
Ncald	8.35677e-15	0.348474	0.304	0.558	2.01666e-10	FiMuSCs 1	Ncald
Nek9	8.43536e-15	0.278629	0.099	0.209	2.03562e-10	FiMuSCs 1	Nek9
Tbc1d9b	9.67855e-15	0.253831	0.083	0.183	2.33563e-10	FiMuSCs 1	Tbc1d9b
Senp6	9.71579e-15	0.390919	0.314	0.589	2.34461e-10	FiMuSCs 1	Senp6
Csnk1g3	9.81728e-15	0.482471	0.192	0.365	2.36911e-10	FiMuSCs 1	Csnk1g3
Rasa3	9.97033e-15	0.276821	0.124	0.248	2.40604e-10	FiMuSCs 1	Rasa3
Ep400	9.97633e-15	0.45364	0.19	0.361	2.40749e-10	FiMuSCs 1	Ep400
Morrbid	1.0315e-14	0.333262	0.266	0.47	2.48921e-10	FiMuSCs 1	Morrbid
Mecr	1.09986e-14	0.293856	0.084	0.186	2.65419e-10	FiMuSCs 1	Mecr
Usp7	1.18466e-14	0.301899	0.127	0.255	2.85882e-10	FiMuSCs 1	Usp7
Tmem65	1.18984e-14	0.442056	0.136	0.27	2.87132e-10	FiMuSCs 1	Tmem65
Bdp1	1.19862e-14	0.398013	0.134	0.267	2.89252e-10	FiMuSCs 1	Bdp1
Pdpk1	1.20244e-14	0.381777	0.107	0.223	2.90173e-10	FiMuSCs 1	Pdpk1
Adk	1.2051e-14	0.521096	0.235	0.444	2.90815e-10	FiMuSCs 1	Adk
Brd4	1.21706e-14	0.392017	0.311	0.59	2.93701e-10	FiMuSCs 1	Brd4
Parp8	1.29964e-14	0.361215	0.173	0.327	3.1363e-10	FiMuSCs 1	Parp8
Sec24a	1.32504e-14	0.29465	0.122	0.245	3.19758e-10	FiMuSCs 1	Sec24a
Yap1	1.35061e-14	0.297958	0.088	0.191	3.2593e-10	FiMuSCs 1	Yap1
Ankib1	1.38279e-14	0.349113	0.133	0.263	3.33694e-10	FiMuSCs 1	Ankib1
Nfx1	1.46105e-14	0.378681	0.127	0.255	3.5258e-10	FiMuSCs 1	Nfx1
Nfkbiz	1.46606e-14	0.386618	0.152	0.29	3.5379e-10	FiMuSCs 1	Nfkbiz
Mast2	1.53474e-14	0.473758	0.201	0.378	3.70365e-10	FiMuSCs 1	Mast2
Dcaf8	1.69891e-14	0.511408	0.265	0.495	4.0998e-10	FiMuSCs 1	Dcaf8
Vps13a	1.75095e-14	0.282936	0.093	0.199	4.2254e-10	FiMuSCs 1	Vps13a
Arhgap10	1.77258e-14	0.411387	0.149	0.289	4.27759e-10	FiMuSCs 1	Arhgap10
Prrc2c	1.93115e-14	0.301656	0.362	0.669	4.66024e-10	FiMuSCs 1	Prrc2c
Sec61a2	2.00935e-14	0.322284	0.103	0.216	4.84896e-10	FiMuSCs 1	Sec61a2
Wwp1	2.02268e-14	0.325204	0.102	0.213	4.88112e-10	FiMuSCs 1	Wwp1
Clip1	2.06501e-14	0.398668	0.149	0.289	4.98328e-10	FiMuSCs 1	Clip1
Cdip1	2.09228e-14	0.354169	0.13	0.259	5.04908e-10	FiMuSCs 1	Cdip1
Kmt2a	2.29087e-14	0.415403	0.213	0.398	5.52833e-10	FiMuSCs 1	Kmt2a
Abca8b	2.36399e-14	1.22838	0.342	0.32	5.70479e-10	FiMuSCs 1	Abca8b
Hipk2	2.44562e-14	0.380383	0.134	0.262	5.90177e-10	FiMuSCs 1	Hipk2
Prr14l	2.50587e-14	0.412904	0.144	0.28	6.04716e-10	FiMuSCs 1	Prr14l
Ankrd12	2.60322e-14	0.478496	0.189	0.356	6.28209e-10	FiMuSCs 1	Ankrd12
Ifrd1	2.65524e-14	0.512748	0.278	0.508	6.40762e-10	FiMuSCs 1	Ifrd1
Tacc1	2.71895e-14	0.494544	0.225	0.417	6.56137e-10	FiMuSCs 1	Tacc1
Iws1	2.745e-14	0.421527	0.136	0.268	6.62423e-10	FiMuSCs 1	Iws1
Pds5b	2.75765e-14	0.444339	0.192	0.36	6.65477e-10	FiMuSCs 1	Pds5b
Trrap	2.82023e-14	0.250007	0.096	0.203	6.80578e-10	FiMuSCs 1	Trrap
Dhx30	2.86976e-14	0.462483	0.139	0.272	6.9253e-10	FiMuSCs 1	Dhx30
Tasor2	3.21804e-14	0.361214	0.114	0.233	7.76579e-10	FiMuSCs 1	Tasor2
Fbxw11	3.35023e-14	0.445997	0.144	0.281	8.08478e-10	FiMuSCs 1	Fbxw11
Col19a1	3.35183e-14	1.34579	0.397	0.399	8.08865e-10	FiMuSCs 1	Col19a1
Ap2b1	3.93013e-14	0.402387	0.14	0.273	9.48418e-10	FiMuSCs 1	Ap2b1
Arid1a	4.03066e-14	0.465629	0.184	0.347	9.72678e-10	FiMuSCs 1	Arid1a
Znrf2	4.28368e-14	0.268657	0.089	0.191	1.03374e-09	FiMuSCs 1	Znrf2
Ep300	4.47532e-14	0.312041	0.114	0.23	1.07998e-09	FiMuSCs 1	Ep300
Zfp346	5.12977e-14	0.33601	0.081	0.178	1.23792e-09	FiMuSCs 1	Zfp346
Msra	5.66787e-14	0.337684	0.09	0.192	1.36777e-09	FiMuSCs 1	Msra
Thoc2	5.69803e-14	0.513284	0.282	0.524	1.37505e-09	FiMuSCs 1	Thoc2
Rsbn1	6.03395e-14	0.33152	0.106	0.216	1.45611e-09	FiMuSCs 1	Rsbn1
Brd1	6.28677e-14	0.341229	0.128	0.252	1.51712e-09	FiMuSCs 1	Brd1
Heatr3	6.32589e-14	0.26681	0.08	0.175	1.52656e-09	FiMuSCs 1	Heatr3
Arih2	6.70389e-14	0.355056	0.127	0.251	1.61778e-09	FiMuSCs 1	Arih2
Etnk1	7.21531e-14	0.252005	0.094	0.197	1.7412e-09	FiMuSCs 1	Etnk1
Atp11b	7.31538e-14	0.377554	0.124	0.245	1.76535e-09	FiMuSCs 1	Atp11b
Mrtfa	8.04063e-14	0.33687	0.11	0.224	1.94036e-09	FiMuSCs 1	Mrtfa
Trmt1l	8.30815e-14	0.338965	0.08	0.176	2.00492e-09	FiMuSCs 1	Trmt1l
Opa1	8.43644e-14	0.355361	0.116	0.233	2.03588e-09	FiMuSCs 1	Opa1
Pip4k2a	8.60216e-14	0.304281	0.101	0.207	2.07587e-09	FiMuSCs 1	Pip4k2a
Faf1	8.80824e-14	0.529385	0.213	0.399	2.1256e-09	FiMuSCs 1	Faf1
Tab2	8.95077e-14	0.346704	0.131	0.255	2.16e-09	FiMuSCs 1	Tab2
Ubtd2	9.0712e-14	0.307654	0.101	0.208	2.18906e-09	FiMuSCs 1	Ubtd2
Mark3	9.07981e-14	0.445356	0.197	0.368	2.19114e-09	FiMuSCs 1	Mark3
Ehmt1	9.22368e-14	0.484115	0.213	0.396	2.22586e-09	FiMuSCs 1	Ehmt1
Cspp1	9.74241e-14	0.432332	0.147	0.282	2.35104e-09	FiMuSCs 1	Cspp1
Agfg1	9.88279e-14	0.292231	0.097	0.202	2.38491e-09	FiMuSCs 1	Agfg1
Pxdn	1.02784e-13	0.392993	0.209	0.383	2.48039e-09	FiMuSCs 1	Pxdn
R3hdm1	1.05114e-13	0.502064	0.242	0.447	2.53661e-09	FiMuSCs 1	R3hdm1
Sntb2	1.1958e-13	0.427966	0.215	0.391	2.8857e-09	FiMuSCs 1	Sntb2
Rbm5	1.25673e-13	0.486357	0.226	0.417	3.03274e-09	FiMuSCs 1	Rbm5
Sh3pxd2a	1.27668e-13	0.453218	0.192	0.355	3.08089e-09	FiMuSCs 1	Sh3pxd2a
Elmsan1	1.27948e-13	0.331833	0.12	0.237	3.08765e-09	FiMuSCs 1	Elmsan1
Herc2	1.35852e-13	0.359738	0.136	0.263	3.27837e-09	FiMuSCs 1	Herc2
Gpc6	1.36495e-13	0.35245	0.113	0.223	3.2939e-09	FiMuSCs 1	Gpc6
Fbxl5	1.39576e-13	0.34538	0.105	0.213	3.36824e-09	FiMuSCs 1	Fbxl5
Wwc2	1.45879e-13	0.519287	0.198	0.368	3.52036e-09	FiMuSCs 1	Wwc2
Clk1	1.46808e-13	0.450113	0.25	0.454	3.54277e-09	FiMuSCs 1	Clk1
Shoc2	1.50603e-13	0.371914	0.113	0.226	3.63435e-09	FiMuSCs 1	Shoc2
Ints6	1.51083e-13	0.481035	0.177	0.332	3.64593e-09	FiMuSCs 1	Ints6
2024-03-06	1.51567e-13	0.272476	0.113	0.225	3.65762e-09	FiMuSCs 1	2024-03-06
Lrrk1	1.92744e-13	0.308302	0.13	0.252	4.6513e-09	FiMuSCs 1	Lrrk1
Pde5a	1.93149e-13	0.288856	0.114	0.226	4.66106e-09	FiMuSCs 1	Pde5a
Bptf	2.07765e-13	0.44978	0.234	0.431	5.01378e-09	FiMuSCs 1	Bptf
Rasa2	2.1914e-13	0.384052	0.121	0.237	5.28829e-09	FiMuSCs 1	Rasa2
Adamts5	2.28326e-13	0.381105	0.163	0.303	5.50996e-09	FiMuSCs 1	Adamts5
Mboat2	2.30588e-13	0.261716	0.067	0.153	5.56454e-09	FiMuSCs 1	Mboat2
Plpp3	2.40695e-13	0.357116	0.175	0.318	5.80846e-09	FiMuSCs 1	Plpp3
Taf1b	2.46432e-13	0.283439	0.082	0.177	5.94689e-09	FiMuSCs 1	Taf1b
Grb10	2.61595e-13	0.760077	0.616	0.801	6.31282e-09	FiMuSCs 1	Grb10
Vkorc1l1	2.64761e-13	0.370298	0.105	0.212	6.38921e-09	FiMuSCs 1	Vkorc1l1
Iars	3.20191e-13	0.355003	0.101	0.206	7.72685e-09	FiMuSCs 1	Iars
Pcmtd1	3.4439e-13	0.452068	0.175	0.327	8.31081e-09	FiMuSCs 1	Pcmtd1
Soga1	3.49421e-13	0.297493	0.107	0.215	8.43222e-09	FiMuSCs 1	Soga1
Map3k14	3.88812e-13	0.354533	0.127	0.246	9.38281e-09	FiMuSCs 1	Map3k14
Safb2	4.02833e-13	0.398143	0.144	0.274	9.72116e-09	FiMuSCs 1	Safb2
Akap9	4.14226e-13	0.488709	0.256	0.464	9.99611e-09	FiMuSCs 1	Akap9
Gng12	4.4925e-13	0.469574	0.183	0.34	1.08413e-08	FiMuSCs 1	Gng12
Frmd4a	4.50245e-13	0.37768	0.235	0.42	1.08653e-08	FiMuSCs 1	Frmd4a
Foxn3	4.8791e-13	0.934803	0.534	0.696	1.17742e-08	FiMuSCs 1	Foxn3
Usp48	5.49348e-13	0.253515	0.096	0.196	1.32569e-08	FiMuSCs 1	Usp48
Aig1	6.0281e-13	0.471258	0.233	0.424	1.4547e-08	FiMuSCs 1	Aig1
Tnpo3	6.05613e-13	0.492084	0.162	0.303	1.46147e-08	FiMuSCs 1	Tnpo3
Dpp8	6.09537e-13	0.416856	0.16	0.298	1.47094e-08	FiMuSCs 1	Dpp8
St7l	6.26225e-13	0.356169	0.116	0.228	1.51121e-08	FiMuSCs 1	St7l
Arhgef1	6.62453e-13	0.321675	0.093	0.192	1.59863e-08	FiMuSCs 1	Arhgef1
Mdn1	6.68331e-13	0.371208	0.131	0.253	1.61282e-08	FiMuSCs 1	Mdn1
Ptprg	7.76205e-13	1.21035	0.422	0.474	1.87314e-08	FiMuSCs 1	Ptprg
Sdccag8	8.29181e-13	0.339924	0.108	0.215	2.00098e-08	FiMuSCs 1	Sdccag8
Dennd2a	8.67688e-13	0.506662	0.188	0.344	2.09391e-08	FiMuSCs 1	Dennd2a
1110051M20Rik	8.70939e-13	0.49741	0.177	0.326	2.10175e-08	FiMuSCs 1	1110051M20Rik
4930402H24Rik	8.76774e-13	0.502969	0.186	0.34	2.11583e-08	FiMuSCs 1	4930402H24Rik
Lnpk	9.78277e-13	0.329047	0.071	0.158	2.36078e-08	FiMuSCs 1	Lnpk
Bmp1	1.01124e-12	0.385321	0.2	0.364	2.44034e-08	FiMuSCs 1	Bmp1
Babam2	1.0321e-12	0.55157	0.213	0.391	2.49065e-08	FiMuSCs 1	Babam2
Otud4	1.04122e-12	0.28722	0.087	0.181	2.51266e-08	FiMuSCs 1	Otud4
Nek7	1.0494e-12	0.486979	0.208	0.38	2.53242e-08	FiMuSCs 1	Nek7
Pcm1	1.05143e-12	0.430596	0.266	0.483	2.53731e-08	FiMuSCs 1	Pcm1
Ppp2r5e	1.09273e-12	0.507159	0.185	0.342	2.63697e-08	FiMuSCs 1	Ppp2r5e
9930021J03Rik	1.12733e-12	0.557515	0.166	0.307	2.72048e-08	FiMuSCs 1	9930021J03Rik
Mast4	1.16123e-12	1.11893	0.471	0.546	2.80227e-08	FiMuSCs 1	Mast4
Axin1	1.27778e-12	0.258572	0.071	0.157	3.08353e-08	FiMuSCs 1	Axin1
Nrep	1.40952e-12	0.345853	0.239	0.422	3.40145e-08	FiMuSCs 1	Nrep
Elp4	1.43457e-12	0.478976	0.169	0.312	3.46191e-08	FiMuSCs 1	Elp4
Wdr7	1.44899e-12	0.312849	0.097	0.196	3.4967e-08	FiMuSCs 1	Wdr7
Apc	1.48292e-12	0.491702	0.166	0.306	3.57857e-08	FiMuSCs 1	Apc
Usp25	1.59089e-12	0.473618	0.153	0.285	3.83913e-08	FiMuSCs 1	Usp25
Pcf11	1.64877e-12	0.337285	0.118	0.227	3.97881e-08	FiMuSCs 1	Pcf11
Notch3	1.83695e-12	0.860796	0.506	0.632	4.43293e-08	FiMuSCs 1	Notch3
Rab11fip2	1.8401e-12	0.351393	0.102	0.204	4.44053e-08	FiMuSCs 1	Rab11fip2
Dido1	1.87473e-12	0.339728	0.116	0.225	4.5241e-08	FiMuSCs 1	Dido1
Zc2hc1a	1.93011e-12	0.345717	0.106	0.208	4.65773e-08	FiMuSCs 1	Zc2hc1a
Rhoj	1.99172e-12	0.778922	0.622	0.797	4.80642e-08	FiMuSCs 1	Rhoj
Fut8	2.0742e-12	0.434344	0.141	0.267	5.00546e-08	FiMuSCs 1	Fut8
Sp3	2.16031e-12	0.463974	0.166	0.306	5.21327e-08	FiMuSCs 1	Sp3
Kmt5b	2.16406e-12	0.34801	0.131	0.248	5.22231e-08	FiMuSCs 1	Kmt5b
Heatr5a	2.21394e-12	0.315346	0.088	0.182	5.34268e-08	FiMuSCs 1	Heatr5a
Nufip2	2.23043e-12	0.477126	0.19	0.346	5.38248e-08	FiMuSCs 1	Nufip2
Man2a2	2.23911e-12	0.364464	0.121	0.232	5.40342e-08	FiMuSCs 1	Man2a2
Fbxl3	2.25806e-12	0.412059	0.114	0.223	5.44915e-08	FiMuSCs 1	Fbxl3
Gpatch2	2.26014e-12	0.463146	0.127	0.243	5.45417e-08	FiMuSCs 1	Gpatch2
Map1b	2.29268e-12	0.363691	0.412	0.708	5.53269e-08	FiMuSCs 1	Map1b
Slc38a6	2.30104e-12	0.418223	0.182	0.33	5.55288e-08	FiMuSCs 1	Slc38a6
Hspg2	2.35092e-12	0.413799	0.314	0.569	5.67324e-08	FiMuSCs 1	Hspg2
Atp13a3	2.36106e-12	0.524475	0.212	0.381	5.69771e-08	FiMuSCs 1	Atp13a3
Ice1	2.40573e-12	0.277625	0.092	0.186	5.8055e-08	FiMuSCs 1	Ice1
Asb3	2.45637e-12	0.3898	0.12	0.23	5.92771e-08	FiMuSCs 1	Asb3
Crebrf	2.46342e-12	0.355147	0.13	0.245	5.94473e-08	FiMuSCs 1	Crebrf
Khdc4	2.60044e-12	0.309641	0.138	0.258	6.27538e-08	FiMuSCs 1	Khdc4
Tbl1x	2.93209e-12	0.500926	0.282	0.511	7.07571e-08	FiMuSCs 1	Tbl1x
Nfyc	2.93219e-12	0.397525	0.149	0.278	7.07595e-08	FiMuSCs 1	Nfyc
Zmym5	2.93863e-12	0.380759	0.131	0.249	7.0915e-08	FiMuSCs 1	Zmym5
Zmym2	3.06599e-12	0.496008	0.188	0.343	7.39886e-08	FiMuSCs 1	Zmym2
Phactr2	3.15206e-12	0.411106	0.226	0.402	7.60656e-08	FiMuSCs 1	Phactr2
Igf2r	3.41291e-12	0.415146	0.28	0.502	8.23602e-08	FiMuSCs 1	Igf2r
Clcn5	3.50031e-12	0.961255	0.541	0.706	8.44695e-08	FiMuSCs 1	Clcn5
Lims1	3.54502e-12	0.450526	0.347	0.639	8.55485e-08	FiMuSCs 1	Lims1
Yeats2	4.11315e-12	0.317423	0.113	0.218	9.92585e-08	FiMuSCs 1	Yeats2
Fgd4	4.52098e-12	0.343432	0.116	0.221	1.091e-07	FiMuSCs 1	Fgd4
Akap11	4.58067e-12	0.393643	0.114	0.219	1.10541e-07	FiMuSCs 1	Akap11
Arhgap35	4.71325e-12	0.393652	0.143	0.267	1.1374e-07	FiMuSCs 1	Arhgap35
Col4a2	4.78161e-12	0.257154	0.233	0.403	1.1539e-07	FiMuSCs 1	Col4a2
Zfp266	5.00405e-12	0.508058	0.178	0.323	1.20758e-07	FiMuSCs 1	Zfp266
Pacs1	5.02645e-12	0.399064	0.106	0.207	1.21298e-07	FiMuSCs 1	Pacs1
Tmem245	5.49391e-12	0.386513	0.127	0.242	1.32579e-07	FiMuSCs 1	Tmem245
Pds5a	5.52854e-12	0.513014	0.199	0.361	1.33415e-07	FiMuSCs 1	Pds5a
Fubp1	5.55723e-12	0.475877	0.303	0.551	1.34107e-07	FiMuSCs 1	Fubp1
Terf1	5.66292e-12	0.365968	0.103	0.202	1.36658e-07	FiMuSCs 1	Terf1
Rab3gap1	5.76744e-12	0.424829	0.137	0.258	1.3918e-07	FiMuSCs 1	Rab3gap1
Abi2	5.78467e-12	0.406733	0.127	0.241	1.39596e-07	FiMuSCs 1	Abi2
AU040320	6.18377e-12	0.250054	0.075	0.158	1.49227e-07	FiMuSCs 1	AU040320
Pdss2	6.2104e-12	0.481491	0.146	0.27	1.49869e-07	FiMuSCs 1	Pdss2
Aak1	6.45878e-12	0.438192	0.157	0.288	1.55863e-07	FiMuSCs 1	Aak1
Med14	6.50768e-12	0.344651	0.092	0.184	1.57043e-07	FiMuSCs 1	Med14
Pcnx	6.69297e-12	0.379706	0.128	0.242	1.61515e-07	FiMuSCs 1	Pcnx
Aftph	7.00731e-12	0.30602	0.097	0.191	1.691e-07	FiMuSCs 1	Aftph
Rb1cc1	7.21453e-12	0.499959	0.224	0.402	1.74101e-07	FiMuSCs 1	Rb1cc1
Asxl1	7.36114e-12	0.501839	0.181	0.329	1.77639e-07	FiMuSCs 1	Asxl1
Dmtf1	7.37335e-12	0.330092	0.111	0.215	1.77934e-07	FiMuSCs 1	Dmtf1
Gpr107	7.43776e-12	0.299214	0.09	0.182	1.79488e-07	FiMuSCs 1	Gpr107
Tent2	7.46635e-12	0.477428	0.143	0.266	1.80178e-07	FiMuSCs 1	Tent2
Dennd5a	7.55154e-12	0.455655	0.166	0.302	1.82234e-07	FiMuSCs 1	Dennd5a
Cacul1	8.1186e-12	0.277926	0.085	0.174	1.95918e-07	FiMuSCs 1	Cacul1
Smc5	8.14024e-12	0.441	0.156	0.285	1.9644e-07	FiMuSCs 1	Smc5
Dph6	8.50346e-12	0.432662	0.123	0.233	2.05206e-07	FiMuSCs 1	Dph6
Fus	8.71795e-12	0.298859	0.389	0.706	2.10382e-07	FiMuSCs 1	Fus
Fnbp4	8.7231e-12	0.312554	0.125	0.235	2.10506e-07	FiMuSCs 1	Fnbp4
Zc3h7a	9.72086e-12	0.36399	0.119	0.225	2.34584e-07	FiMuSCs 1	Zc3h7a
Nectin3	1.05236e-11	0.485634	0.175	0.316	2.53957e-07	FiMuSCs 1	Nectin3
Ank	1.05329e-11	0.319318	0.084	0.172	2.54181e-07	FiMuSCs 1	Ank
Gmeb1	1.06385e-11	0.317158	0.08	0.164	2.56727e-07	FiMuSCs 1	Gmeb1
Nrd1	1.07825e-11	0.501702	0.205	0.366	2.60204e-07	FiMuSCs 1	Nrd1
Aff4	1.0901e-11	0.484273	0.252	0.452	2.63063e-07	FiMuSCs 1	Aff4
Fars2	1.09287e-11	0.563389	0.217	0.392	2.63731e-07	FiMuSCs 1	Fars2
Strada	1.12661e-11	0.2774	0.081	0.167	2.71873e-07	FiMuSCs 1	Strada
Xrcc4	1.29351e-11	0.472561	0.121	0.229	3.12149e-07	FiMuSCs 1	Xrcc4
Tbc1d23	1.31574e-11	0.393636	0.12	0.227	3.17514e-07	FiMuSCs 1	Tbc1d23
Fndc1	1.3548e-11	0.488113	0.194	0.344	3.26941e-07	FiMuSCs 1	Fndc1
Dop1b	1.37006e-11	0.269722	0.088	0.177	3.30622e-07	FiMuSCs 1	Dop1b
Dock10	1.39314e-11	0.337832	0.129	0.237	3.36192e-07	FiMuSCs 1	Dock10
Srrm2	1.42709e-11	0.293942	0.438	0.796	3.44386e-07	FiMuSCs 1	Srrm2
Palld	1.48702e-11	0.450897	0.315	0.536	3.58847e-07	FiMuSCs 1	Palld
Creb3l2	1.48897e-11	0.404154	0.162	0.293	3.59319e-07	FiMuSCs 1	Creb3l2
Col4a3bp	1.58182e-11	0.418268	0.123	0.232	3.81725e-07	FiMuSCs 1	Col4a3bp
Zfp827	1.60797e-11	0.385732	0.111	0.213	3.88035e-07	FiMuSCs 1	Zfp827
Dcaf1	1.66067e-11	0.303611	0.08	0.165	4.00753e-07	FiMuSCs 1	Dcaf1
Raph1	1.73264e-11	0.436738	0.2	0.354	4.1812e-07	FiMuSCs 1	Raph1
Rc3h1	1.7536e-11	0.41955	0.203	0.36	4.23179e-07	FiMuSCs 1	Rc3h1
Ackr3	1.80264e-11	0.389547	0.143	0.258	4.35013e-07	FiMuSCs 1	Ackr3
Gli3	1.81202e-11	0.422662	0.14	0.259	4.37276e-07	FiMuSCs 1	Gli3
Cnot2	1.84683e-11	0.546958	0.213	0.382	4.45677e-07	FiMuSCs 1	Cnot2
Telo2	1.87216e-11	0.256607	0.064	0.14	4.51791e-07	FiMuSCs 1	Telo2
Tnks2	1.87634e-11	0.533117	0.228	0.407	4.52798e-07	FiMuSCs 1	Tnks2
Mtr	1.91325e-11	0.336773	0.106	0.205	4.61706e-07	FiMuSCs 1	Mtr
Epn2	2.04525e-11	0.28004	0.082	0.167	4.9356e-07	FiMuSCs 1	Epn2
Rad54l2	2.17557e-11	0.257493	0.071	0.151	5.25009e-07	FiMuSCs 1	Rad54l2
Slf1	2.21806e-11	0.299283	0.09	0.179	5.35262e-07	FiMuSCs 1	Slf1
Phtf1	2.4311e-11	0.278484	0.075	0.156	5.86674e-07	FiMuSCs 1	Phtf1
4833420G17Rik	2.45701e-11	0.38643	0.127	0.237	5.92924e-07	FiMuSCs 1	4833420G17Rik
Vav3	2.48547e-11	1.06772	0.443	0.512	5.99795e-07	FiMuSCs 1	Vav3
Rasa1	2.63055e-11	0.541463	0.239	0.426	6.34804e-07	FiMuSCs 1	Rasa1
2810403D21Rik	2.73321e-11	0.254773	0.057	0.128	6.59579e-07	FiMuSCs 1	2810403D21Rik
Anapc1	2.81115e-11	0.428936	0.112	0.213	6.78386e-07	FiMuSCs 1	Anapc1
Rgma	2.81617e-11	0.506533	0.251	0.443	6.79597e-07	FiMuSCs 1	Rgma
Ttc27	2.84568e-11	0.315898	0.082	0.167	6.8672e-07	FiMuSCs 1	Ttc27
Exoc4	2.95113e-11	0.944129	0.512	0.655	7.12167e-07	FiMuSCs 1	Exoc4
Nhlrc2	2.9658e-11	0.497	0.136	0.252	7.15706e-07	FiMuSCs 1	Nhlrc2
Ctdspl2	3.04033e-11	0.492313	0.166	0.3	7.33692e-07	FiMuSCs 1	Ctdspl2
Dennd6a	3.07313e-11	0.423501	0.121	0.227	7.41608e-07	FiMuSCs 1	Dennd6a
Sntb1	3.37657e-11	0.483795	0.193	0.336	8.14835e-07	FiMuSCs 1	Sntb1
Npas2	3.4713e-11	0.964704	0.209	0.163	8.37694e-07	FiMuSCs 1	Npas2
Brf1	3.49192e-11	0.315452	0.081	0.165	8.42671e-07	FiMuSCs 1	Brf1
Ube4a	3.62749e-11	0.381839	0.107	0.205	8.75385e-07	FiMuSCs 1	Ube4a
2700097O09Rik	3.82004e-11	0.291495	0.074	0.153	9.21853e-07	FiMuSCs 1	2700097O09Rik
Mtor	3.91341e-11	0.311062	0.08	0.163	9.44385e-07	FiMuSCs 1	Mtor
Rev1	3.95455e-11	0.298703	0.093	0.183	9.54311e-07	FiMuSCs 1	Rev1
Zfhx3	4.10022e-11	0.520519	0.269	0.473	9.89465e-07	FiMuSCs 1	Zfhx3
Spata5	4.2574e-11	0.469152	0.172	0.307	1.02739e-06	FiMuSCs 1	Spata5
Abi1	4.31045e-11	0.502133	0.2	0.357	1.0402e-06	FiMuSCs 1	Abi1
Arhgap23	4.33495e-11	0.406223	0.141	0.259	1.04611e-06	FiMuSCs 1	Arhgap23
Sil1	4.42304e-11	0.460797	0.153	0.277	1.06737e-06	FiMuSCs 1	Sil1
Impact	4.42847e-11	0.287063	0.08	0.163	1.06868e-06	FiMuSCs 1	Impact
Tbc1d22a	4.42857e-11	0.286837	0.074	0.153	1.0687e-06	FiMuSCs 1	Tbc1d22a
Amn1	4.50753e-11	0.372952	0.107	0.204	1.08776e-06	FiMuSCs 1	Amn1
Rnf111	5.40924e-11	0.442407	0.13	0.24	1.30536e-06	FiMuSCs 1	Rnf111
Rad18	5.7655e-11	0.263251	0.065	0.139	1.39133e-06	FiMuSCs 1	Rad18
Rmnd5a	5.86819e-11	0.370453	0.131	0.241	1.41611e-06	FiMuSCs 1	Rmnd5a
Stau2	5.99819e-11	0.276028	0.078	0.159	1.44748e-06	FiMuSCs 1	Stau2
Arid2	6.11335e-11	0.497781	0.21	0.373	1.47527e-06	FiMuSCs 1	Arid2
Gstcd	6.1723e-11	0.255967	0.051	0.118	1.4895e-06	FiMuSCs 1	Gstcd
Atp7a	6.18791e-11	0.403294	0.162	0.29	1.49327e-06	FiMuSCs 1	Atp7a
Sfswap	6.24975e-11	0.545677	0.183	0.33	1.50819e-06	FiMuSCs 1	Sfswap
Rprd2	6.39187e-11	0.433218	0.133	0.243	1.54249e-06	FiMuSCs 1	Rprd2
Abr	6.54404e-11	0.351974	0.14	0.254	1.57921e-06	FiMuSCs 1	Abr
Oga	6.76584e-11	0.438371	0.16	0.286	1.63273e-06	FiMuSCs 1	Oga
Hipk3	7.1766e-11	0.432625	0.142	0.257	1.73186e-06	FiMuSCs 1	Hipk3
Tmem131l	7.27511e-11	0.287882	0.097	0.186	1.75563e-06	FiMuSCs 1	Tmem131l
Rngtt	7.73494e-11	0.553516	0.166	0.298	1.8666e-06	FiMuSCs 1	Rngtt
Ttc39b	7.76611e-11	0.339029	0.085	0.169	1.87412e-06	FiMuSCs 1	Ttc39b
Rptor	8.08699e-11	0.520964	0.194	0.345	1.95155e-06	FiMuSCs 1	Rptor
Dpy19l4	8.10721e-11	0.32162	0.077	0.157	1.95643e-06	FiMuSCs 1	Dpy19l4
5330438D12Rik	8.72182e-11	0.328719	0.082	0.164	2.10475e-06	FiMuSCs 1	5330438D12Rik
Igf1r	8.75222e-11	1.00014	0.49	0.629	2.11209e-06	FiMuSCs 1	Igf1r
Skil	8.89198e-11	0.300715	0.113	0.21	2.14581e-06	FiMuSCs 1	Skil
Sh3rf1	8.97087e-11	0.310907	0.069	0.144	2.16485e-06	FiMuSCs 1	Sh3rf1
Setdb1	9.46789e-11	0.356322	0.105	0.199	2.28479e-06	FiMuSCs 1	Setdb1
Zfp280c	1.05021e-10	0.463148	0.153	0.274	2.53437e-06	FiMuSCs 1	Zfp280c
Acvr1	1.08331e-10	0.529273	0.188	0.334	2.61425e-06	FiMuSCs 1	Acvr1
Chd8	1.09099e-10	0.45323	0.145	0.262	2.63278e-06	FiMuSCs 1	Chd8
Osbpl11	1.09766e-10	0.261492	0.071	0.146	2.64887e-06	FiMuSCs 1	Osbpl11
Arhgap17	1.10033e-10	0.340084	0.114	0.211	2.6553e-06	FiMuSCs 1	Arhgap17
Arhgap39	1.10161e-10	0.421337	0.114	0.212	2.6584e-06	FiMuSCs 1	Arhgap39
Add3	1.11011e-10	0.348593	0.122	0.223	2.67892e-06	FiMuSCs 1	Add3
Bmp6	1.13946e-10	1.21295	0.349	0.338	2.74976e-06	FiMuSCs 1	Bmp6
Rab40c	1.17611e-10	0.295352	0.086	0.169	2.8382e-06	FiMuSCs 1	Rab40c
Spag9	1.18753e-10	0.488558	0.303	0.538	2.86576e-06	FiMuSCs 1	Spag9
Washc4	1.2248e-10	0.403719	0.122	0.224	2.95568e-06	FiMuSCs 1	Washc4
Armc8	1.26961e-10	0.404432	0.11	0.207	3.06382e-06	FiMuSCs 1	Armc8
Maml3	1.29755e-10	0.476309	0.286	0.496	3.13125e-06	FiMuSCs 1	Maml3
Rab8b	1.35454e-10	0.40242	0.109	0.204	3.26879e-06	FiMuSCs 1	Rab8b
Gpm6b	1.39893e-10	0.269876	0.075	0.151	3.37589e-06	FiMuSCs 1	Gpm6b
Kif1b	1.44892e-10	0.561694	0.26	0.457	3.49654e-06	FiMuSCs 1	Kif1b
Itih5	1.49247e-10	0.304084	0.29	0.473	3.60162e-06	FiMuSCs 1	Itih5
Ube2h	1.55527e-10	0.503481	0.235	0.41	3.75319e-06	FiMuSCs 1	Ube2h
Agk	1.57156e-10	0.379127	0.108	0.203	3.79249e-06	FiMuSCs 1	Agk
Tnrc6b	1.6015e-10	0.946572	0.486	0.624	3.86475e-06	FiMuSCs 1	Tnrc6b
Usp33	1.61355e-10	0.33981	0.102	0.194	3.89382e-06	FiMuSCs 1	Usp33
Nmt2	1.6315e-10	0.345348	0.108	0.202	3.93714e-06	FiMuSCs 1	Nmt2
BC052040	1.67338e-10	0.28224	0.068	0.141	4.03821e-06	FiMuSCs 1	BC052040
Atrnl1	1.6978e-10	1.17478	0.459	0.549	4.09713e-06	FiMuSCs 1	Atrnl1
Adam12	1.7183e-10	0.355189	0.21	0.352	4.14659e-06	FiMuSCs 1	Adam12
Phf20l1	1.75811e-10	0.574722	0.258	0.455	4.24268e-06	FiMuSCs 1	Phf20l1
Tent4b	1.83263e-10	0.420725	0.123	0.225	4.42249e-06	FiMuSCs 1	Tent4b
Cnrip1	1.94516e-10	0.369627	0.105	0.196	4.69405e-06	FiMuSCs 1	Cnrip1
Spidr	1.96822e-10	0.303808	0.1	0.189	4.7497e-06	FiMuSCs 1	Spidr
Cpt1a	2.00205e-10	0.361241	0.11	0.204	4.83134e-06	FiMuSCs 1	Cpt1a
Ephx1	2.01271e-10	0.273658	0.076	0.153	4.85707e-06	FiMuSCs 1	Ephx1
Upp2	2.01295e-10	0.260731	0.073	0.148	4.85764e-06	FiMuSCs 1	Upp2
Zfp644	2.03001e-10	0.587913	0.233	0.413	4.89881e-06	FiMuSCs 1	Zfp644
Serpine1	2.13401e-10	0.284622	0.078	0.153	5.1498e-06	FiMuSCs 1	Serpine1
Trim44	2.17076e-10	0.526358	0.163	0.292	5.23849e-06	FiMuSCs 1	Trim44
Urgcp	2.17077e-10	0.350591	0.084	0.166	5.23851e-06	FiMuSCs 1	Urgcp
Stx17	2.18711e-10	0.308223	0.074	0.15	5.27793e-06	FiMuSCs 1	Stx17
Nr3c1	2.19303e-10	0.512427	0.245	0.423	5.29221e-06	FiMuSCs 1	Nr3c1
Odf2	2.21042e-10	0.37337	0.1	0.189	5.33418e-06	FiMuSCs 1	Odf2
Btbd7	2.34123e-10	0.496611	0.224	0.392	5.64985e-06	FiMuSCs 1	Btbd7
Atrn	2.35077e-10	0.425714	0.131	0.237	5.67288e-06	FiMuSCs 1	Atrn
Snx24	2.41882e-10	0.464541	0.165	0.29	5.83708e-06	FiMuSCs 1	Snx24
Pald1	2.43667e-10	0.314264	0.09	0.174	5.88018e-06	FiMuSCs 1	Pald1
Npepps	2.44832e-10	0.537407	0.273	0.478	5.90828e-06	FiMuSCs 1	Npepps
Lrp1	2.48822e-10	0.463874	0.205	0.356	6.00458e-06	FiMuSCs 1	Lrp1
Nsmce2	2.49779e-10	0.601397	0.226	0.396	6.02766e-06	FiMuSCs 1	Nsmce2
Zfp609	2.76118e-10	0.469812	0.192	0.336	6.66328e-06	FiMuSCs 1	Zfp609
Pum2	2.78827e-10	0.506767	0.231	0.404	6.72866e-06	FiMuSCs 1	Pum2
Dmxl1	2.80382e-10	0.496839	0.202	0.353	6.76617e-06	FiMuSCs 1	Dmxl1
2610035D17Rik	2.80516e-10	0.256009	0.071	0.145	6.7694e-06	FiMuSCs 1	2610035D17Rik
Smurf2	2.94013e-10	0.473453	0.179	0.313	7.09513e-06	FiMuSCs 1	Smurf2
Clasrp	3.00008e-10	0.266439	0.058	0.126	7.2398e-06	FiMuSCs 1	Clasrp
Ipo11	3.02676e-10	0.306685	0.093	0.177	7.30419e-06	FiMuSCs 1	Ipo11
Ttll5	3.10779e-10	0.442052	0.144	0.258	7.49971e-06	FiMuSCs 1	Ttll5
Pter	3.18493e-10	0.259794	0.069	0.142	7.68588e-06	FiMuSCs 1	Pter
Ap1g1	3.2423e-10	0.399568	0.127	0.23	7.82433e-06	FiMuSCs 1	Ap1g1
Susd6	3.3035e-10	0.460223	0.148	0.263	7.972e-06	FiMuSCs 1	Susd6
Ptpn14	3.43942e-10	0.354284	0.106	0.198	8.30002e-06	FiMuSCs 1	Ptpn14
Slc20a2	3.49115e-10	0.267112	0.08	0.158	8.42484e-06	FiMuSCs 1	Slc20a2
Uba6	3.54954e-10	0.291573	0.079	0.156	8.56575e-06	FiMuSCs 1	Uba6
Odf2l	3.95549e-10	0.260041	0.062	0.13	9.54539e-06	FiMuSCs 1	Odf2l
Snd1	4.0135e-10	0.541034	0.249	0.437	9.68537e-06	FiMuSCs 1	Snd1
Gab2	4.13307e-10	0.437655	0.122	0.222	9.97393e-06	FiMuSCs 1	Gab2
Abl2	4.28013e-10	0.472873	0.14	0.251	1.03288e-05	FiMuSCs 1	Abl2
Picalm	4.57443e-10	0.496135	0.214	0.375	1.1039e-05	FiMuSCs 1	Picalm
Adamts6	4.81301e-10	0.265481	0.105	0.192	1.16148e-05	FiMuSCs 1	Adamts6
Scaf4	5.16129e-10	0.368603	0.102	0.191	1.24552e-05	FiMuSCs 1	Scaf4
Mecp2	5.30315e-10	0.454921	0.157	0.276	1.27976e-05	FiMuSCs 1	Mecp2
Inpp5f	5.30323e-10	0.31818	0.076	0.152	1.27978e-05	FiMuSCs 1	Inpp5f
Parn	5.47528e-10	0.4161	0.101	0.19	1.3213e-05	FiMuSCs 1	Parn
Herc1	5.55871e-10	0.519328	0.244	0.425	1.34143e-05	FiMuSCs 1	Herc1
Hivep1	5.61616e-10	0.259166	0.076	0.151	1.35529e-05	FiMuSCs 1	Hivep1
Fbxw4	5.87246e-10	0.358167	0.099	0.185	1.41714e-05	FiMuSCs 1	Fbxw4
Gcc2	6.09491e-10	0.340363	0.106	0.196	1.47082e-05	FiMuSCs 1	Gcc2
Pcmtd2	6.16173e-10	0.303407	0.089	0.171	1.48695e-05	FiMuSCs 1	Pcmtd2
Pam	6.63021e-10	0.558863	0.315	0.555	1.6e-05	FiMuSCs 1	Pam
Snhg20	6.80857e-10	0.278266	0.063	0.132	1.64304e-05	FiMuSCs 1	Snhg20
Wwtr1	6.91934e-10	0.562282	0.339	0.598	1.66978e-05	FiMuSCs 1	Wwtr1
Tle1	7.27961e-10	0.317309	0.075	0.15	1.75672e-05	FiMuSCs 1	Tle1
Trio	7.40516e-10	0.493906	0.241	0.415	1.78701e-05	FiMuSCs 1	Trio
Otud7b	7.61787e-10	0.431887	0.122	0.22	1.83834e-05	FiMuSCs 1	Otud7b
Tcf7l2	7.9995e-10	0.560476	0.252	0.439	1.93044e-05	FiMuSCs 1	Tcf7l2
Ankfy1	8.10617e-10	0.391246	0.116	0.211	1.95618e-05	FiMuSCs 1	Ankfy1
Tnrc18	8.21303e-10	0.383745	0.131	0.234	1.98197e-05	FiMuSCs 1	Tnrc18
Glce	8.24689e-10	0.454664	0.14	0.247	1.99014e-05	FiMuSCs 1	Glce
Mcu	8.30858e-10	0.540513	0.269	0.468	2.00503e-05	FiMuSCs 1	Mcu
Rif1	8.3671e-10	0.430039	0.14	0.248	2.01915e-05	FiMuSCs 1	Rif1
Sos1	8.71224e-10	0.414143	0.127	0.229	2.10244e-05	FiMuSCs 1	Sos1
Uvrag	8.76569e-10	0.395593	0.148	0.258	2.11534e-05	FiMuSCs 1	Uvrag
Crppa	8.90477e-10	0.412675	0.115	0.209	2.1489e-05	FiMuSCs 1	Crppa
Erc1	8.95753e-10	0.471986	0.17	0.295	2.16163e-05	FiMuSCs 1	Erc1
Cbl	9.03886e-10	0.325057	0.1	0.186	2.18126e-05	FiMuSCs 1	Cbl
Pknox2	9.37745e-10	0.504699	0.215	0.37	2.26297e-05	FiMuSCs 1	Pknox2
Wdr44	9.58017e-10	0.301029	0.085	0.163	2.31189e-05	FiMuSCs 1	Wdr44
Mga	9.73628e-10	0.494995	0.189	0.327	2.34956e-05	FiMuSCs 1	Mga
Ctnnd1	9.7734e-10	0.543349	0.289	0.506	2.35852e-05	FiMuSCs 1	Ctnnd1
BC005561	9.93857e-10	0.496897	0.141	0.25	2.39838e-05	FiMuSCs 1	BC005561
Gm13703	1.01883e-09	0.359815	0.086	0.164	2.45863e-05	FiMuSCs 1	Gm13703
Ddr2	1.01897e-09	0.504129	0.195	0.337	2.45898e-05	FiMuSCs 1	Ddr2
Rabgap1	1.05372e-09	0.501969	0.227	0.393	2.54284e-05	FiMuSCs 1	Rabgap1
Pola1	1.06622e-09	0.31628	0.102	0.187	2.57301e-05	FiMuSCs 1	Pola1
Taf2	1.10248e-09	0.253832	0.067	0.135	2.6605e-05	FiMuSCs 1	Taf2
Htt	1.11809e-09	0.317017	0.107	0.197	2.69817e-05	FiMuSCs 1	Htt
Phf12	1.13083e-09	0.439448	0.136	0.242	2.72892e-05	FiMuSCs 1	Phf12
Cep68	1.15418e-09	0.275042	0.075	0.147	2.78528e-05	FiMuSCs 1	Cep68
Mgat5	1.16349e-09	0.268266	0.088	0.167	2.80774e-05	FiMuSCs 1	Mgat5
Ncoa6	1.17352e-09	0.395552	0.121	0.217	2.83194e-05	FiMuSCs 1	Ncoa6
Clasp1	1.18769e-09	0.505018	0.178	0.31	2.86612e-05	FiMuSCs 1	Clasp1
Itsn1	1.20205e-09	0.406574	0.159	0.279	2.90078e-05	FiMuSCs 1	Itsn1
Acyp2	1.2592e-09	0.330145	0.093	0.174	3.0387e-05	FiMuSCs 1	Acyp2
Ago3	1.31843e-09	0.506618	0.162	0.281	3.18163e-05	FiMuSCs 1	Ago3
Nt5dc1	1.38372e-09	0.32336	0.082	0.158	3.33918e-05	FiMuSCs 1	Nt5dc1
Ppp1r12a	1.4592e-09	0.477041	0.304	0.536	3.52135e-05	FiMuSCs 1	Ppp1r12a
Fam222b	1.46027e-09	0.300788	0.083	0.159	3.52393e-05	FiMuSCs 1	Fam222b
Plekha3	1.49025e-09	0.310345	0.102	0.188	3.59628e-05	FiMuSCs 1	Plekha3
Zfp282	1.49611e-09	0.279125	0.067	0.134	3.61042e-05	FiMuSCs 1	Zfp282
Pdlim3	1.50829e-09	0.35996	0.102	0.188	3.63981e-05	FiMuSCs 1	Pdlim3
Myo9b	1.54683e-09	0.362045	0.085	0.162	3.73281e-05	FiMuSCs 1	Myo9b
Pwwp2a	1.54962e-09	0.260244	0.088	0.167	3.73954e-05	FiMuSCs 1	Pwwp2a
Usp12	1.57639e-09	0.29782	0.086	0.164	3.80415e-05	FiMuSCs 1	Usp12
Phka2	1.57943e-09	0.251606	0.071	0.142	3.81149e-05	FiMuSCs 1	Phka2
Nktr	1.67268e-09	0.574223	0.308	0.547	4.03651e-05	FiMuSCs 1	Nktr
Heca	1.71364e-09	0.277422	0.083	0.158	4.13536e-05	FiMuSCs 1	Heca
Txlng	1.71377e-09	0.329451	0.085	0.162	4.13566e-05	FiMuSCs 1	Txlng
Dennd1a	1.76229e-09	0.983957	0.471	0.604	4.25276e-05	FiMuSCs 1	Dennd1a
Zfp654	1.79478e-09	0.330417	0.097	0.18	4.33116e-05	FiMuSCs 1	Zfp654
Ipo8	1.86767e-09	0.29184	0.074	0.145	4.50707e-05	FiMuSCs 1	Ipo8
Zfp397	1.90303e-09	0.292934	0.084	0.159	4.59239e-05	FiMuSCs 1	Zfp397
Ip6k1	1.92257e-09	0.359508	0.125	0.222	4.63955e-05	FiMuSCs 1	Ip6k1
Ikbkb	1.98829e-09	0.328611	0.092	0.172	4.79814e-05	FiMuSCs 1	Ikbkb
Pcyt2	2.04632e-09	0.26002	0.071	0.141	4.93819e-05	FiMuSCs 1	Pcyt2
Lifr	2.06213e-09	0.291367	0.088	0.165	4.97632e-05	FiMuSCs 1	Lifr
Map2k5	2.07983e-09	0.526658	0.178	0.308	5.01906e-05	FiMuSCs 1	Map2k5
Rnf216	2.09167e-09	0.577181	0.212	0.366	5.04761e-05	FiMuSCs 1	Rnf216
Nf2	2.09944e-09	0.330953	0.086	0.163	5.06636e-05	FiMuSCs 1	Nf2
Mapre2	2.19998e-09	0.402632	0.105	0.191	5.309e-05	FiMuSCs 1	Mapre2
Nbas	2.21657e-09	0.344439	0.102	0.188	5.34902e-05	FiMuSCs 1	Nbas
Ptpre	2.28229e-09	0.379791	0.093	0.174	5.50762e-05	FiMuSCs 1	Ptpre
Nedd4l	2.30665e-09	1.1281	0.394	0.445	5.56642e-05	FiMuSCs 1	Nedd4l
Ttc7b	2.30932e-09	0.310157	0.091	0.17	5.57286e-05	FiMuSCs 1	Ttc7b
Vgll4	2.4596e-09	0.593981	0.268	0.461	5.93551e-05	FiMuSCs 1	Vgll4
Skp2	2.49219e-09	0.415248	0.096	0.178	6.01416e-05	FiMuSCs 1	Skp2
Atg10	2.57218e-09	0.560901	0.155	0.269	6.20717e-05	FiMuSCs 1	Atg10
Exoc2	2.65261e-09	0.416595	0.136	0.24	6.40127e-05	FiMuSCs 1	Exoc2
Ylpm1	2.66668e-09	0.570279	0.213	0.367	6.43524e-05	FiMuSCs 1	Ylpm1
Foxk1	2.69549e-09	0.262913	0.061	0.125	6.50476e-05	FiMuSCs 1	Foxk1
2610020C07Rik	2.80174e-09	0.329926	0.074	0.145	6.76117e-05	FiMuSCs 1	2610020C07Rik
Edem3	2.83041e-09	0.271534	0.081	0.155	6.83036e-05	FiMuSCs 1	Edem3
Uhrf2	2.84172e-09	0.548521	0.218	0.375	6.85765e-05	FiMuSCs 1	Uhrf2
Adgra3	3.01659e-09	0.455709	0.149	0.259	7.27964e-05	FiMuSCs 1	Adgra3
Togaram1	3.24436e-09	0.33567	0.106	0.191	7.82928e-05	FiMuSCs 1	Togaram1
Tia1	3.37128e-09	0.567069	0.239	0.411	8.13558e-05	FiMuSCs 1	Tia1
Nckap1	3.42619e-09	0.558893	0.22	0.376	8.26808e-05	FiMuSCs 1	Nckap1
Kcnma1	3.53723e-09	1.05404	0.289	0.27	8.53605e-05	FiMuSCs 1	Kcnma1
Slc9a8	3.61596e-09	0.259155	0.066	0.131	8.72603e-05	FiMuSCs 1	Slc9a8
Tcf12	3.62912e-09	0.749024	0.545	0.735	8.7578e-05	FiMuSCs 1	Tcf12
Prkdc	3.63849e-09	0.338142	0.074	0.144	8.7804e-05	FiMuSCs 1	Prkdc
Lcorl	3.68286e-09	0.437705	0.114	0.203	8.88747e-05	FiMuSCs 1	Lcorl
Nxpe4	3.7186e-09	0.329789	0.064	0.129	8.97374e-05	FiMuSCs 1	Nxpe4
Rapgef6	3.8399e-09	0.551487	0.257	0.441	9.26644e-05	FiMuSCs 1	Rapgef6
Cyth3	3.9077e-09	0.460598	0.143	0.249	9.43007e-05	FiMuSCs 1	Cyth3
Ercc6l2	3.91445e-09	0.274678	0.077	0.148	9.44635e-05	FiMuSCs 1	Ercc6l2
Ythdf3	3.97413e-09	0.552636	0.184	0.316	9.59037e-05	FiMuSCs 1	Ythdf3
Cop1	3.98758e-09	0.53853	0.206	0.354	9.62282e-05	FiMuSCs 1	Cop1
Rab3gap2	4.04644e-09	0.296069	0.087	0.163	9.76487e-05	FiMuSCs 1	Rab3gap2
Arhgap21	4.04685e-09	0.428468	0.147	0.255	9.76586e-05	FiMuSCs 1	Arhgap21
Myo18a	4.10787e-09	0.323765	0.071	0.14	9.91312e-05	FiMuSCs 1	Myo18a
Camsap2	4.14053e-09	0.296126	0.087	0.163	9.99192e-05	FiMuSCs 1	Camsap2
Larp1b	4.1646e-09	0.28527	0.082	0.155	0.0001005	FiMuSCs 1	Larp1b
Trerf1	4.23717e-09	0.306748	0.103	0.186	0.000102251	FiMuSCs 1	Trerf1
Homer1	4.25225e-09	0.337568	0.089	0.165	0.000102615	FiMuSCs 1	Homer1
Cmip	4.2825e-09	0.461591	0.165	0.283	0.000103345	FiMuSCs 1	Cmip
Ranbp2	4.31473e-09	0.465624	0.166	0.286	0.000104123	FiMuSCs 1	Ranbp2
Abcc1	4.34642e-09	0.338205	0.101	0.183	0.000104888	FiMuSCs 1	Abcc1
Ireb2	4.4145e-09	0.389353	0.127	0.223	0.000106531	FiMuSCs 1	Ireb2
Mapk14	4.50918e-09	0.478232	0.158	0.274	0.000108815	FiMuSCs 1	Mapk14
Fndc3a	4.52373e-09	0.513645	0.176	0.302	0.000109167	FiMuSCs 1	Fndc3a
Zdhhc17	4.56761e-09	0.375147	0.111	0.199	0.000110226	FiMuSCs 1	Zdhhc17
Slc17a5	4.59998e-09	0.282925	0.068	0.135	0.000111007	FiMuSCs 1	Slc17a5
Fktn	4.65133e-09	0.36077	0.093	0.171	0.000112246	FiMuSCs 1	Fktn
Nlk	4.78518e-09	0.501304	0.145	0.252	0.000115476	FiMuSCs 1	Nlk
St3gal3	4.81581e-09	0.453665	0.134	0.235	0.000116215	FiMuSCs 1	St3gal3
Trappc8	4.86912e-09	0.386379	0.106	0.19	0.000117502	FiMuSCs 1	Trappc8
Metap1d	4.88665e-09	0.495138	0.169	0.29	0.000117925	FiMuSCs 1	Metap1d
D5Ertd579e	4.96215e-09	0.297179	0.093	0.172	0.000119747	FiMuSCs 1	D5Ertd579e
Reps1	5.27276e-09	0.405807	0.128	0.224	0.000127242	FiMuSCs 1	Reps1
Macf1	5.27721e-09	0.417682	0.318	0.541	0.00012735	FiMuSCs 1	Macf1
Sik1	5.46906e-09	0.464253	0.157	0.266	0.000131979	FiMuSCs 1	Sik1
Supt3	5.77698e-09	0.558656	0.174	0.297	0.00013941	FiMuSCs 1	Supt3
Tcp11l1	5.80064e-09	0.251131	0.06	0.122	0.000139981	FiMuSCs 1	Tcp11l1
Map3k5	6.00961e-09	1.11171	0.248	0.222	0.000145024	FiMuSCs 1	Map3k5
Jarid2	6.04365e-09	1.15118	0.35	0.373	0.000145845	FiMuSCs 1	Jarid2
Tbc1d12	6.46729e-09	0.314534	0.088	0.163	0.000156069	FiMuSCs 1	Tbc1d12
Rbm25	6.4697e-09	0.394264	0.391	0.698	0.000156127	FiMuSCs 1	Rbm25
Tfcp2	6.51977e-09	0.297527	0.082	0.154	0.000157335	FiMuSCs 1	Tfcp2
Eefsec	6.58917e-09	0.274546	0.075	0.143	0.00015901	FiMuSCs 1	Eefsec
Adamts1	6.72862e-09	0.328377	0.109	0.192	0.000162375	FiMuSCs 1	Adamts1
Rnf169	6.73863e-09	0.508831	0.172	0.295	0.000162617	FiMuSCs 1	Rnf169
Fam120b	6.85784e-09	0.286926	0.074	0.142	0.000165493	FiMuSCs 1	Fam120b
Pias2	7.1543e-09	0.61503	0.191	0.327	0.000172648	FiMuSCs 1	Pias2
Esco1	7.26027e-09	0.260652	0.075	0.144	0.000175205	FiMuSCs 1	Esco1
Rai1	7.54986e-09	0.345798	0.097	0.177	0.000182193	FiMuSCs 1	Rai1
Tmem87a	7.68824e-09	0.429797	0.113	0.201	0.000185533	FiMuSCs 1	Tmem87a
Zhx3	7.87529e-09	1.11125	0.4	0.463	0.000190046	FiMuSCs 1	Zhx3
Zfp704	7.9504e-09	0.55078	0.194	0.328	0.000191859	FiMuSCs 1	Zfp704
Tmem260	7.99531e-09	0.296467	0.083	0.155	0.000192943	FiMuSCs 1	Tmem260
Mon2	9.34419e-09	0.481543	0.168	0.287	0.000225494	FiMuSCs 1	Mon2
Dyrk1a	1.01749e-08	0.488524	0.194	0.331	0.000245542	FiMuSCs 1	Dyrk1a
Vezt	1.04974e-08	0.28316	0.076	0.145	0.000253323	FiMuSCs 1	Vezt
Cep350	1.09315e-08	0.409737	0.154	0.263	0.000263799	FiMuSCs 1	Cep350
Cdc42bpb	1.10001e-08	0.309044	0.095	0.172	0.000265454	FiMuSCs 1	Cdc42bpb
Tpcn1	1.11139e-08	0.422092	0.129	0.223	0.000268201	FiMuSCs 1	Tpcn1
Fggy	1.12298e-08	0.333429	0.079	0.148	0.000270998	FiMuSCs 1	Fggy
Zzz3	1.13979e-08	0.516167	0.159	0.272	0.000275054	FiMuSCs 1	Zzz3
Zfp652	1.15265e-08	0.3113	0.091	0.166	0.000278159	FiMuSCs 1	Zfp652
Abcb7	1.15708e-08	0.439443	0.121	0.212	0.000279227	FiMuSCs 1	Abcb7
Sec24d	1.1607e-08	0.523029	0.176	0.299	0.000280099	FiMuSCs 1	Sec24d
Map3k2	1.17149e-08	0.486646	0.158	0.27	0.000282705	FiMuSCs 1	Map3k2
Nek1	1.17876e-08	0.350866	0.093	0.169	0.000284458	FiMuSCs 1	Nek1
Tmcc1	1.18522e-08	0.577184	0.308	0.53	0.000286017	FiMuSCs 1	Tmcc1
Daam1	1.18875e-08	0.543527	0.227	0.384	0.00028687	FiMuSCs 1	Daam1
Pibf1	1.21904e-08	0.51349	0.153	0.26	0.00029418	FiMuSCs 1	Pibf1
Dennd4a	1.29448e-08	0.256342	0.075	0.143	0.000312383	FiMuSCs 1	Dennd4a
Tasp1	1.33744e-08	0.466021	0.106	0.189	0.000322751	FiMuSCs 1	Tasp1
Trpm7	1.42281e-08	0.556906	0.248	0.423	0.000343354	FiMuSCs 1	Trpm7
Hjurp	1.43352e-08	0.377166	0.11	0.194	0.000345936	FiMuSCs 1	Hjurp
Pag1	1.45791e-08	0.271723	0.08	0.149	0.000351823	FiMuSCs 1	Pag1
Btg2	1.5208e-08	0.445592	0.322	0.504	0.000366999	FiMuSCs 1	Btg2
Tsc1	1.56451e-08	0.300361	0.078	0.146	0.000377547	FiMuSCs 1	Tsc1
Vti1a	1.68928e-08	0.700014	0.232	0.395	0.000407656	FiMuSCs 1	Vti1a
Setd5	1.7593e-08	0.950387	0.494	0.66	0.000424555	FiMuSCs 1	Setd5
Kcnq4	1.81447e-08	0.364807	0.09	0.164	0.000437868	FiMuSCs 1	Kcnq4
Scaf8	1.8481e-08	0.578825	0.223	0.379	0.000445984	FiMuSCs 1	Scaf8
Nup98	1.88091e-08	0.507731	0.197	0.333	0.0004539	FiMuSCs 1	Nup98
Apbb2	1.88944e-08	0.542304	0.253	0.427	0.00045596	FiMuSCs 1	Apbb2
Lrrk2	1.91591e-08	0.256918	0.081	0.15	0.000462348	FiMuSCs 1	Lrrk2
Dnajc1	2.06545e-08	0.60071	0.319	0.549	0.000498434	FiMuSCs 1	Dnajc1
Pcsk7	2.1432e-08	0.29002	0.08	0.149	0.000517197	FiMuSCs 1	Pcsk7
Camsap1	2.16844e-08	0.277443	0.076	0.143	0.000523288	FiMuSCs 1	Camsap1
Rc3h2	2.17087e-08	0.428471	0.138	0.236	0.000523874	FiMuSCs 1	Rc3h2
Zfp329	2.21569e-08	0.314325	0.084	0.155	0.00053469	FiMuSCs 1	Zfp329
Creb1	2.2418e-08	0.446953	0.155	0.263	0.000540991	FiMuSCs 1	Creb1
Nt5c2	2.29156e-08	0.495871	0.182	0.307	0.000552998	FiMuSCs 1	Nt5c2
Slc23a2	2.3909e-08	0.317476	0.082	0.152	0.000576972	FiMuSCs 1	Slc23a2
L3mbtl3	2.41586e-08	0.526521	0.147	0.25	0.000582995	FiMuSCs 1	L3mbtl3
Megf10	2.48464e-08	0.815206	0.494	0.627	0.000599593	FiMuSCs 1	Megf10
Ston2	2.58849e-08	0.396511	0.121	0.208	0.000624654	FiMuSCs 1	Ston2
Map4k5	2.59571e-08	0.44444	0.136	0.231	0.000626396	FiMuSCs 1	Map4k5
Pi4ka	2.70427e-08	0.428028	0.11	0.193	0.000652594	FiMuSCs 1	Pi4ka
Itsn2	2.70758e-08	0.498857	0.155	0.263	0.000653394	FiMuSCs 1	Itsn2
Rhbdd1	2.77667e-08	0.404592	0.088	0.16	0.000670066	FiMuSCs 1	Rhbdd1
Crem	2.80751e-08	0.304953	0.095	0.17	0.000677509	FiMuSCs 1	Crem
Klhl2	2.89684e-08	0.380302	0.083	0.153	0.000699067	FiMuSCs 1	Klhl2
Tlk2	2.91e-08	0.531514	0.202	0.339	0.000702241	FiMuSCs 1	Tlk2
Sytl2	2.91353e-08	0.913475	0.496	0.658	0.000703093	FiMuSCs 1	Sytl2
Slc27a1	2.94331e-08	0.360933	0.08	0.149	0.000710279	FiMuSCs 1	Slc27a1
Nsmaf	2.98671e-08	0.348092	0.086	0.157	0.000720754	FiMuSCs 1	Nsmaf
Upf2	3.29678e-08	0.497671	0.153	0.26	0.000795579	FiMuSCs 1	Upf2
Ccdc191	3.35104e-08	0.264139	0.066	0.126	0.000808674	FiMuSCs 1	Ccdc191
Gm47283	3.45273e-08	0.529074	0.205	0.337	0.000833214	FiMuSCs 1	Gm47283
Ube4b	3.48384e-08	0.564637	0.21	0.353	0.000840721	FiMuSCs 1	Ube4b
Ptk2	3.49824e-08	0.506842	0.203	0.342	0.000844194	FiMuSCs 1	Ptk2
Kidins220	3.50431e-08	0.42523	0.141	0.24	0.000845659	FiMuSCs 1	Kidins220
Cd2ap	3.51574e-08	0.518904	0.254	0.428	0.000848419	FiMuSCs 1	Cd2ap
Snapc3	3.61079e-08	0.436175	0.118	0.204	0.000871357	FiMuSCs 1	Snapc3
Stard13	3.66645e-08	0.523678	0.301	0.503	0.000884789	FiMuSCs 1	Stard13
Ezh1	3.72239e-08	0.382677	0.11	0.19	0.000898287	FiMuSCs 1	Ezh1
Gulp1	3.7731e-08	1.09885	0.374	0.41	0.000910524	FiMuSCs 1	Gulp1
Kdm2a	3.77899e-08	0.632187	0.236	0.399	0.000911945	FiMuSCs 1	Kdm2a
Ttc3	3.89359e-08	0.584948	0.599	0.833	0.0009396	FiMuSCs 1	Ttc3
Wwox	3.93707e-08	1.20858	0.385	0.43	0.000950093	FiMuSCs 1	Wwox
Hira	4.29721e-08	0.461766	0.131	0.222	0.001037	FiMuSCs 1	Hira
Klhl12	4.37484e-08	0.327386	0.083	0.151	0.00105574	FiMuSCs 1	Klhl12
Pikfyve	4.43311e-08	0.371893	0.086	0.156	0.0010698	FiMuSCs 1	Pikfyve
Pstpip2	4.52342e-08	0.336422	0.097	0.171	0.00109159	FiMuSCs 1	Pstpip2
Ldlrad4	4.58024e-08	0.445761	0.207	0.335	0.0011053	FiMuSCs 1	Ldlrad4
Zcchc7	4.77237e-08	1.07897	0.415	0.501	0.00115167	FiMuSCs 1	Zcchc7
Bckdhb	4.9753e-08	0.407642	0.116	0.2	0.00120064	FiMuSCs 1	Bckdhb
Slc25a12	5.03942e-08	0.281183	0.072	0.135	0.00121611	FiMuSCs 1	Slc25a12
Myo5a	5.0513e-08	0.478647	0.118	0.204	0.00121898	FiMuSCs 1	Myo5a
Arhgef2	5.12748e-08	0.578182	0.317	0.547	0.00123736	FiMuSCs 1	Arhgef2
Csgalnact1	5.32435e-08	0.919687	0.351	0.37	0.00128487	FiMuSCs 1	Csgalnact1
Trp53bp1	5.47766e-08	0.257679	0.072	0.135	0.00132187	FiMuSCs 1	Trp53bp1
Chd6	5.50373e-08	0.605136	0.273	0.466	0.00132816	FiMuSCs 1	Chd6
Tdrd7	5.51639e-08	0.27647	0.075	0.138	0.00133122	FiMuSCs 1	Tdrd7
Setx	5.72055e-08	0.461345	0.14	0.238	0.00138048	FiMuSCs 1	Setx
Ncoa5	5.91239e-08	0.402942	0.099	0.175	0.00142678	FiMuSCs 1	Ncoa5
Kdm7a	6.10454e-08	0.504528	0.158	0.264	0.00147315	FiMuSCs 1	Kdm7a
Nr2c1	6.22176e-08	0.276936	0.063	0.121	0.00150144	FiMuSCs 1	Nr2c1
Gak	6.27319e-08	0.322689	0.081	0.148	0.00151385	FiMuSCs 1	Gak
4632427E13Rik	6.39191e-08	0.568647	0.178	0.297	0.0015425	FiMuSCs 1	4632427E13Rik
Pik3c2a	6.44422e-08	0.530391	0.131	0.222	0.00155512	FiMuSCs 1	Pik3c2a
Rlf	6.4714e-08	0.50882	0.177	0.296	0.00156168	FiMuSCs 1	Rlf
Tmem131	6.49175e-08	0.596532	0.186	0.311	0.00156659	FiMuSCs 1	Tmem131
Erbin	6.71166e-08	0.536066	0.269	0.453	0.00161966	FiMuSCs 1	Erbin
Zeb1	6.92012e-08	0.785393	0.537	0.709	0.00166996	FiMuSCs 1	Zeb1
Bicra	7.04853e-08	0.434494	0.12	0.205	0.00170095	FiMuSCs 1	Bicra
Btaf1	7.0652e-08	0.578012	0.198	0.33	0.00170497	FiMuSCs 1	Btaf1
Ttc14	7.18955e-08	0.575917	0.217	0.362	0.00173498	FiMuSCs 1	Ttc14
Slmap	7.47895e-08	0.580393	0.189	0.316	0.00180482	FiMuSCs 1	Slmap
Atg16l2	7.69151e-08	0.319794	0.077	0.141	0.00185612	FiMuSCs 1	Atg16l2
Zfp318	7.7974e-08	0.280771	0.073	0.135	0.00188167	FiMuSCs 1	Zfp318
Rcor3	7.87301e-08	0.339128	0.101	0.175	0.00189992	FiMuSCs 1	Rcor3
Abcb1b	7.89419e-08	0.37866	0.092	0.162	0.00190503	FiMuSCs 1	Abcb1b
Lncpint	8.05311e-08	1.08434	0.284	0.277	0.00194338	FiMuSCs 1	Lncpint
Chuk	8.10301e-08	0.420984	0.104	0.18	0.00195542	FiMuSCs 1	Chuk
Atg7	8.76471e-08	0.367554	0.099	0.173	0.0021151	FiMuSCs 1	Atg7
Wdfy3	8.76523e-08	0.583406	0.253	0.425	0.00211523	FiMuSCs 1	Wdfy3
Tshz3	9.1095e-08	0.789852	0.522	0.701	0.00219831	FiMuSCs 1	Tshz3
Fam126b	1.03481e-07	0.25163	0.073	0.134	0.0024972	FiMuSCs 1	Fam126b
Rint1	1.05677e-07	0.298003	0.066	0.124	0.00255019	FiMuSCs 1	Rint1
Ranbp9	1.0887e-07	0.543686	0.194	0.32	0.00262725	FiMuSCs 1	Ranbp9
Flrt2	1.09154e-07	0.422757	0.107	0.184	0.00263411	FiMuSCs 1	Flrt2
Adcy7	1.14274e-07	0.473898	0.117	0.199	0.00275767	FiMuSCs 1	Adcy7
Smg7	1.16184e-07	0.483934	0.131	0.222	0.00280376	FiMuSCs 1	Smg7
Cerk	1.19909e-07	0.361562	0.09	0.159	0.00289366	FiMuSCs 1	Cerk
Osbpl2	1.19977e-07	0.266661	0.06	0.116	0.0028953	FiMuSCs 1	Osbpl2
Umad1	1.23884e-07	0.578693	0.16	0.265	0.00298957	FiMuSCs 1	Umad1
Irs2	1.28982e-07	0.252102	0.095	0.164	0.0031126	FiMuSCs 1	Irs2
Xpo4	1.30773e-07	0.52552	0.149	0.248	0.00315582	FiMuSCs 1	Xpo4
Zfp950	1.30871e-07	0.405501	0.118	0.199	0.00315818	FiMuSCs 1	Zfp950
Usf3	1.33488e-07	0.450475	0.114	0.196	0.00322134	FiMuSCs 1	Usf3
Senp7	1.3621e-07	0.527107	0.194	0.321	0.00328703	FiMuSCs 1	Senp7
Mta3	1.44824e-07	0.296498	0.065	0.122	0.00349489	FiMuSCs 1	Mta3
Slc25a36	1.5589e-07	0.439206	0.127	0.212	0.00376194	FiMuSCs 1	Slc25a36
Zyg11b	1.61037e-07	0.487494	0.128	0.215	0.00388614	FiMuSCs 1	Zyg11b
Mrtfb	1.6207e-07	0.474216	0.179	0.294	0.00391107	FiMuSCs 1	Mrtfb
2610037D02Rik	1.63715e-07	0.409173	0.125	0.21	0.00395077	FiMuSCs 1	2610037D02Rik
Gria1	1.75025e-07	0.816742	0.115	0.08	0.0042237	FiMuSCs 1	Gria1
Ptprz1	1.76013e-07	1.02413	0.303	0.301	0.00424755	FiMuSCs 1	Ptprz1
Fnip1	1.77174e-07	0.59517	0.21	0.346	0.00427556	FiMuSCs 1	Fnip1
Gm49797	1.8238e-07	0.485544	0.153	0.253	0.0044012	FiMuSCs 1	Gm49797
Osbpl1a	1.82855e-07	0.3225	0.092	0.16	0.00441266	FiMuSCs 1	Osbpl1a
Dennd1b	1.87648e-07	0.543618	0.168	0.277	0.00452833	FiMuSCs 1	Dennd1b
Cyp2d22	1.88038e-07	0.460609	0.117	0.197	0.00453772	FiMuSCs 1	Cyp2d22
Rbms1	1.96268e-07	0.740242	0.562	0.789	0.00473634	FiMuSCs 1	Rbms1
Gabbr1	1.98178e-07	0.291946	0.082	0.146	0.00478242	FiMuSCs 1	Gabbr1
Rassf8	1.98446e-07	0.250176	0.06	0.114	0.00478889	FiMuSCs 1	Rassf8
Clk2	2.02727e-07	0.252955	0.068	0.126	0.00489221	FiMuSCs 1	Clk2
Nup160	2.0687e-07	0.293993	0.072	0.132	0.0049922	FiMuSCs 1	Nup160
5031425E22Rik	2.14661e-07	0.467548	0.141	0.234	0.00518019	FiMuSCs 1	5031425E22Rik
Etl4	2.14718e-07	1.03866	0.349	0.376	0.00518157	FiMuSCs 1	Etl4
Dgcr8	2.1533e-07	0.265838	0.054	0.105	0.00519634	FiMuSCs 1	Dgcr8
Ccnl2	2.23374e-07	0.625218	0.308	0.532	0.00539046	FiMuSCs 1	Ccnl2
Lemd3	2.31059e-07	0.301314	0.079	0.14	0.00557591	FiMuSCs 1	Lemd3
Creb5	2.41867e-07	0.997032	0.432	0.514	0.00583673	FiMuSCs 1	Creb5
Tcf20	2.4262e-07	0.556208	0.135	0.225	0.00585491	FiMuSCs 1	Tcf20
Gpc4	2.52142e-07	0.461318	0.131	0.219	0.00608469	FiMuSCs 1	Gpc4
Fndc3c1	2.52803e-07	0.395762	0.086	0.152	0.00610065	FiMuSCs 1	Fndc3c1
Arhgef18	2.53749e-07	0.274346	0.062	0.117	0.00612347	FiMuSCs 1	Arhgef18
Mprip	2.572e-07	0.535109	0.33	0.557	0.00620675	FiMuSCs 1	Mprip
Wwp2	2.60861e-07	0.387296	0.079	0.141	0.0062951	FiMuSCs 1	Wwp2
Setd2	2.62806e-07	0.5975	0.21	0.348	0.00634204	FiMuSCs 1	Setd2
N4bp2	2.69301e-07	0.337657	0.097	0.167	0.00649877	FiMuSCs 1	N4bp2
Bmt2	2.70077e-07	0.451052	0.125	0.21	0.00651749	FiMuSCs 1	Bmt2
Dcaf5	2.71075e-07	0.522707	0.134	0.224	0.00654158	FiMuSCs 1	Dcaf5
Agtpbp1	2.73053e-07	0.338577	0.097	0.167	0.00658932	FiMuSCs 1	Agtpbp1
Cdc73	2.79918e-07	0.510948	0.182	0.298	0.00675498	FiMuSCs 1	Cdc73
Sgms1	2.83494e-07	0.550382	0.196	0.321	0.00684127	FiMuSCs 1	Sgms1
Gem	2.86275e-07	0.658471	0.23	0.364	0.0069084	FiMuSCs 1	Gem
Ptbp2	2.89743e-07	0.633466	0.257	0.431	0.00699207	FiMuSCs 1	Ptbp2
Arnt	2.94403e-07	0.586143	0.2	0.331	0.00710454	FiMuSCs 1	Arnt
Fkbp15	3.0947e-07	0.28413	0.076	0.136	0.00746813	FiMuSCs 1	Fkbp15
Slc39a14	3.16081e-07	0.504611	0.131	0.217	0.00762767	FiMuSCs 1	Slc39a14
Farp1	3.18189e-07	0.540971	0.17	0.278	0.00767854	FiMuSCs 1	Farp1
Med13	3.20282e-07	0.543622	0.222	0.365	0.00772903	FiMuSCs 1	Med13
Srsf11	3.25739e-07	0.399753	0.409	0.722	0.00786074	FiMuSCs 1	Srsf11
Gpatch2l	3.38077e-07	0.292756	0.061	0.114	0.00815847	FiMuSCs 1	Gpatch2l
Ppard	3.59646e-07	0.35802	0.095	0.163	0.00867897	FiMuSCs 1	Ppard
Anks1	3.60889e-07	0.290358	0.076	0.136	0.00870897	FiMuSCs 1	Anks1
Zfp148	3.70008e-07	0.595168	0.269	0.449	0.00892904	FiMuSCs 1	Zfp148
Hmbox1	3.71383e-07	0.517315	0.148	0.243	0.00896222	FiMuSCs 1	Hmbox1
Tbl1xr1	3.78688e-07	0.519055	0.179	0.292	0.0091385	FiMuSCs 1	Tbl1xr1
Spred1	3.93054e-07	0.584201	0.2	0.326	0.00948519	FiMuSCs 1	Spred1
Rapgef2	3.93945e-07	0.605067	0.253	0.419	0.00950668	FiMuSCs 1	Rapgef2
Nbeal1	3.97979e-07	0.591819	0.207	0.338	0.00960404	FiMuSCs 1	Nbeal1
Dcaf6	4.15373e-07	0.548215	0.177	0.288	0.0100238	FiMuSCs 1	Dcaf6
Wipf1	4.30571e-07	0.625009	0.295	0.493	0.0103905	FiMuSCs 1	Wipf1
Zhx2	4.33238e-07	0.489545	0.186	0.301	0.0104549	FiMuSCs 1	Zhx2
Klhl13	4.46993e-07	0.629255	0.303	0.503	0.0107868	FiMuSCs 1	Klhl13
Rbm41	4.60893e-07	0.25081	0.064	0.118	0.0111223	FiMuSCs 1	Rbm41
Phip	4.62445e-07	0.548329	0.282	0.469	0.0111597	FiMuSCs 1	Phip
Pakap	4.78845e-07	0.599288	0.163	0.267	0.0115555	FiMuSCs 1	Pakap
Ino80d	5.05713e-07	0.480177	0.138	0.228	0.0122039	FiMuSCs 1	Ino80d
Lhfp	5.13563e-07	1.03025	0.373	0.411	0.0123933	FiMuSCs 1	Lhfp
Fam13b	5.13612e-07	0.540134	0.17	0.278	0.0123945	FiMuSCs 1	Fam13b
Fam120c	5.52142e-07	0.410242	0.093	0.158	0.0133243	FiMuSCs 1	Fam120c
Stag2	5.5568e-07	0.594701	0.239	0.394	0.0134097	FiMuSCs 1	Stag2
Phkb	5.71975e-07	0.497713	0.169	0.274	0.0138029	FiMuSCs 1	Phkb
Slc10a7	5.78563e-07	0.430825	0.127	0.211	0.0139619	FiMuSCs 1	Slc10a7
Bmp2k	5.79995e-07	0.354208	0.076	0.135	0.0139964	FiMuSCs 1	Bmp2k
Ern1	5.83496e-07	0.348213	0.09	0.155	0.0140809	FiMuSCs 1	Ern1
Dock7	5.89936e-07	0.569595	0.278	0.458	0.0142363	FiMuSCs 1	Dock7
Zbtb16	5.97646e-07	0.93341	0.252	0.226	0.0144224	FiMuSCs 1	Zbtb16
Frs2	6.06347e-07	0.482824	0.171	0.279	0.0146324	FiMuSCs 1	Frs2
Aldh6a1	6.26061e-07	0.265279	0.08	0.139	0.0151081	FiMuSCs 1	Aldh6a1
Ralgapb	6.4353e-07	0.437419	0.114	0.19	0.0155297	FiMuSCs 1	Ralgapb
Atf2	6.53832e-07	0.586181	0.191	0.313	0.0157783	FiMuSCs 1	Atf2
Aff1	6.62751e-07	0.335263	0.115	0.191	0.0159935	FiMuSCs 1	Aff1
Dync2h1	6.79047e-07	0.461813	0.123	0.205	0.0163868	FiMuSCs 1	Dync2h1
Mbtps2	6.81669e-07	0.437249	0.115	0.192	0.01645	FiMuSCs 1	Mbtps2
Arhgap12	6.87264e-07	0.475323	0.158	0.257	0.0165851	FiMuSCs 1	Arhgap12
Prkca	6.97599e-07	0.393453	0.108	0.18	0.0168345	FiMuSCs 1	Prkca
Gabpb2	7.03452e-07	0.398605	0.114	0.19	0.0169757	FiMuSCs 1	Gabpb2
Ppp1r9a	7.03565e-07	0.593651	0.265	0.431	0.0169784	FiMuSCs 1	Ppp1r9a
Acer3	7.04052e-07	0.296611	0.064	0.117	0.0169902	FiMuSCs 1	Acer3
Zfp398	7.16222e-07	0.295849	0.08	0.139	0.0172839	FiMuSCs 1	Zfp398
Pik3ca	7.48059e-07	0.562364	0.203	0.331	0.0180522	FiMuSCs 1	Pik3ca
Helz	7.704e-07	0.525547	0.172	0.28	0.0185913	FiMuSCs 1	Helz
Ccnt2	7.71081e-07	0.532875	0.163	0.267	0.0186077	FiMuSCs 1	Ccnt2
Akap8l	7.79696e-07	0.499416	0.157	0.255	0.0188156	FiMuSCs 1	Akap8l
Abca1	7.94556e-07	0.323645	0.119	0.195	0.0191742	FiMuSCs 1	Abca1
Gm16599	8.0228e-07	0.560296	0.152	0.247	0.0193606	FiMuSCs 1	Gm16599
Phka1	8.16733e-07	0.395678	0.098	0.166	0.0197094	FiMuSCs 1	Phka1
Srek1	8.38003e-07	0.653394	0.3	0.508	0.0202227	FiMuSCs 1	Srek1
Ntf3	8.75158e-07	0.350613	0.096	0.161	0.0211193	FiMuSCs 1	Ntf3
E230016M11Rik	8.80172e-07	0.362539	0.087	0.149	0.0212403	FiMuSCs 1	E230016M11Rik
Mfsd6	8.86833e-07	0.284321	0.061	0.112	0.0214011	FiMuSCs 1	Mfsd6
Xpo7	8.94568e-07	0.620606	0.226	0.37	0.0215877	FiMuSCs 1	Xpo7
Mospd2	8.96699e-07	0.28229	0.054	0.103	0.0216391	FiMuSCs 1	Mospd2
Tep1	9.16659e-07	0.26387	0.054	0.103	0.0221208	FiMuSCs 1	Tep1
Cradd	9.38819e-07	0.523873	0.124	0.205	0.0226556	FiMuSCs 1	Cradd
Cramp1l	9.47662e-07	0.337425	0.075	0.133	0.022869	FiMuSCs 1	Cramp1l
Dym	9.52995e-07	0.411538	0.12	0.198	0.0229977	FiMuSCs 1	Dym
Osbpl9	9.57011e-07	0.664038	0.298	0.503	0.0230946	FiMuSCs 1	Osbpl9
Hspa1a	9.71815e-07	0.292315	0.278	0.394	0.0234518	FiMuSCs 1	Hspa1a
Slc35a3	9.73904e-07	0.262251	0.054	0.101	0.0235023	FiMuSCs 1	Slc35a3
Atl2	9.76499e-07	0.533786	0.147	0.239	0.0235649	FiMuSCs 1	Atl2
Sestd1	9.93206e-07	0.456251	0.122	0.201	0.023968	FiMuSCs 1	Sestd1
Ptar1	1.03516e-06	0.398177	0.091	0.155	0.0249804	FiMuSCs 1	Ptar1
Dcaf17	1.03987e-06	0.294004	0.076	0.134	0.0250942	FiMuSCs 1	Dcaf17
Fam168a	1.05808e-06	0.589305	0.213	0.347	0.0255336	FiMuSCs 1	Fam168a
Esyt2	1.07159e-06	0.577797	0.234	0.381	0.0258597	FiMuSCs 1	Esyt2
Nr1d2	1.09992e-06	0.291091	0.064	0.116	0.0265433	FiMuSCs 1	Nr1d2
Ahdc1	1.13297e-06	0.497255	0.176	0.284	0.0273409	FiMuSCs 1	Ahdc1
Nr2c2	1.13505e-06	0.519713	0.163	0.264	0.027391	FiMuSCs 1	Nr2c2
Gigyf2	1.13894e-06	0.642789	0.246	0.406	0.027485	FiMuSCs 1	Gigyf2
Afg1l	1.13947e-06	0.31438	0.082	0.141	0.0274978	FiMuSCs 1	Afg1l
Vldlr	1.14229e-06	0.406518	0.138	0.221	0.0275657	FiMuSCs 1	Vldlr
Peak1	1.22797e-06	0.589341	0.196	0.315	0.0296333	FiMuSCs 1	Peak1
Phf8	1.22887e-06	0.347708	0.081	0.14	0.0296551	FiMuSCs 1	Phf8
Foxp2	1.23834e-06	1.08039	0.304	0.313	0.0298836	FiMuSCs 1	Foxp2
Ahctf1	1.29339e-06	0.550958	0.15	0.244	0.0312121	FiMuSCs 1	Ahctf1
Mysm1	1.31647e-06	0.538533	0.17	0.276	0.031769	FiMuSCs 1	Mysm1
Smurf1	1.31786e-06	0.44112	0.1	0.167	0.0318027	FiMuSCs 1	Smurf1
Zfyve16	1.33928e-06	0.379475	0.101	0.168	0.0323194	FiMuSCs 1	Zfyve16
Chfr	1.34347e-06	0.286123	0.075	0.132	0.0324206	FiMuSCs 1	Chfr
C2cd3	1.35136e-06	0.413167	0.076	0.133	0.0326111	FiMuSCs 1	C2cd3
Lrch3	1.36505e-06	0.591639	0.218	0.352	0.0329415	FiMuSCs 1	Lrch3
Parp4	1.36509e-06	0.343283	0.094	0.159	0.0329423	FiMuSCs 1	Parp4
Sdk1	1.38591e-06	0.538242	0.144	0.229	0.0334447	FiMuSCs 1	Sdk1
Dhx57	1.427e-06	0.348503	0.077	0.134	0.0344363	FiMuSCs 1	Dhx57
Nck2	1.42854e-06	0.505786	0.129	0.21	0.0344734	FiMuSCs 1	Nck2
Clock	1.49763e-06	0.641761	0.228	0.371	0.0361408	FiMuSCs 1	Clock
Ascc2	1.5003e-06	0.32672	0.067	0.119	0.0362052	FiMuSCs 1	Ascc2
Fam110b	1.53215e-06	0.300559	0.088	0.148	0.0369738	FiMuSCs 1	Fam110b
Dennd4c	1.53894e-06	0.530188	0.157	0.252	0.0371377	FiMuSCs 1	Dennd4c
Marf1	1.55612e-06	0.417482	0.127	0.206	0.0375522	FiMuSCs 1	Marf1
Scmh1	1.57996e-06	0.610949	0.226	0.363	0.0381275	FiMuSCs 1	Scmh1
Lyst	1.5931e-06	0.357816	0.074	0.129	0.0384446	FiMuSCs 1	Lyst
Rnf217	1.6486e-06	0.560367	0.235	0.378	0.039784	FiMuSCs 1	Rnf217
Prdm5	1.68727e-06	0.518898	0.157	0.252	0.0407173	FiMuSCs 1	Prdm5
Acap2	1.70096e-06	0.650204	0.23	0.372	0.0410475	FiMuSCs 1	Acap2
Slc16a2	1.71912e-06	0.338578	0.081	0.139	0.0414859	FiMuSCs 1	Slc16a2
Piezo1	1.77739e-06	0.571482	0.167	0.269	0.0428921	FiMuSCs 1	Piezo1
Hectd4	1.8187e-06	0.399788	0.114	0.187	0.0438888	FiMuSCs 1	Hectd4
Commd10	1.85449e-06	1.17575	0.426	0.526	0.0447527	FiMuSCs 1	Commd10
Magi3	1.88905e-06	0.421959	0.102	0.17	0.0455865	FiMuSCs 1	Magi3
Lrrfip2	1.91782e-06	0.583634	0.252	0.411	0.0462808	FiMuSCs 1	Lrrfip2
Atf7ip	1.9651e-06	0.475002	0.175	0.278	0.0474217	FiMuSCs 1	Atf7ip
Snx13	2.06017e-06	0.427241	0.105	0.173	0.0497161	FiMuSCs 1	Snx13
Wrn	2.07028e-06	0.343612	0.088	0.149	0.0499599	FiMuSCs 1	Wrn
Ell	2.07886e-06	0.295857	0.067	0.12	0.0501671	FiMuSCs 1	Ell
Cbfa2t2	2.13329e-06	0.596469	0.197	0.318	0.0514806	FiMuSCs 1	Cbfa2t2
Avl9	2.20671e-06	0.382589	0.089	0.15	0.0532523	FiMuSCs 1	Avl9
Cdc14b	2.25544e-06	0.279184	0.055	0.102	0.0544283	FiMuSCs 1	Cdc14b
Slc10a6	2.36041e-06	0.404806	0.086	0.145	0.0569615	FiMuSCs 1	Slc10a6
Dusp16	2.4446e-06	0.359315	0.106	0.174	0.0589931	FiMuSCs 1	Dusp16
Slc38a9	2.45166e-06	0.506306	0.12	0.196	0.0591635	FiMuSCs 1	Slc38a9
Rufy3	2.55746e-06	0.331052	0.091	0.153	0.0617166	FiMuSCs 1	Rufy3
Ddi2	2.57097e-06	0.354624	0.097	0.161	0.0620427	FiMuSCs 1	Ddi2
Mettl25	2.58827e-06	0.320493	0.073	0.127	0.0624602	FiMuSCs 1	Mettl25
Akap7	2.59098e-06	0.473984	0.126	0.204	0.0625255	FiMuSCs 1	Akap7
Zfp692	2.78974e-06	0.260515	0.057	0.104	0.0673221	FiMuSCs 1	Zfp692
Wac	2.89184e-06	0.62873	0.317	0.535	0.069786	FiMuSCs 1	Wac
Zzef1	2.91268e-06	0.473982	0.143	0.23	0.0702888	FiMuSCs 1	Zzef1
Arglu1	3.16724e-06	0.56445	0.312	0.516	0.0764318	FiMuSCs 1	Arglu1
Nrip1	3.24415e-06	0.641573	0.226	0.364	0.0782879	FiMuSCs 1	Nrip1
Synj1	3.31656e-06	0.277242	0.071	0.122	0.0800353	FiMuSCs 1	Synj1
Gm26532	3.3678e-06	0.250175	0.054	0.1	0.0812717	FiMuSCs 1	Gm26532
Sec24b	3.41669e-06	0.571718	0.147	0.235	0.0824516	FiMuSCs 1	Sec24b
Syne2	3.47163e-06	0.495326	0.157	0.249	0.0837773	FiMuSCs 1	Syne2
Usp45	3.5041e-06	0.335893	0.089	0.149	0.0845609	FiMuSCs 1	Usp45
Ulk2	3.60863e-06	0.656771	0.2	0.319	0.0870834	FiMuSCs 1	Ulk2
Purg	3.68915e-06	0.354987	0.081	0.138	0.0890266	FiMuSCs 1	Purg
Akap10	3.75701e-06	0.525792	0.148	0.236	0.0906641	FiMuSCs 1	Akap10
Ubr5	3.81162e-06	0.600646	0.244	0.394	0.0919821	FiMuSCs 1	Ubr5
Bach2	3.83422e-06	1.04004	0.304	0.319	0.0925274	FiMuSCs 1	Bach2
Spopl	3.89625e-06	0.377958	0.087	0.146	0.0940243	FiMuSCs 1	Spopl
Ankrd28	3.99449e-06	0.633456	0.226	0.36	0.0963949	FiMuSCs 1	Ankrd28
Cdc42bpa	4.14536e-06	0.655378	0.238	0.382	0.100036	FiMuSCs 1	Cdc42bpa
Glcci1	4.16748e-06	0.587591	0.213	0.337	0.10057	FiMuSCs 1	Glcci1
Pcbp3	4.19842e-06	0.3825	0.084	0.141	0.101316	FiMuSCs 1	Pcbp3
Ino80	4.32597e-06	0.589361	0.192	0.305	0.104394	FiMuSCs 1	Ino80
Fam117b	4.53742e-06	0.356848	0.085	0.143	0.109497	FiMuSCs 1	Fam117b
Kdm3b	4.56165e-06	0.581055	0.134	0.214	0.110082	FiMuSCs 1	Kdm3b
Pcdh9	4.60234e-06	1.18998	0.175	0.144	0.111064	FiMuSCs 1	Pcdh9
Gfm2	4.69375e-06	0.271608	0.071	0.122	0.113269	FiMuSCs 1	Gfm2
Gigyf1	4.89684e-06	0.319547	0.073	0.125	0.11817	FiMuSCs 1	Gigyf1
Tanc1	5.06412e-06	0.572997	0.282	0.452	0.122207	FiMuSCs 1	Tanc1
Mrc2	5.0698e-06	0.429626	0.128	0.205	0.122344	FiMuSCs 1	Mrc2
Letm2	5.09242e-06	0.420233	0.093	0.153	0.12289	FiMuSCs 1	Letm2
Dicer1	5.10672e-06	0.492508	0.134	0.214	0.123235	FiMuSCs 1	Dicer1
Usp32	5.36911e-06	0.544523	0.169	0.267	0.129567	FiMuSCs 1	Usp32
Suco	5.39768e-06	0.331115	0.093	0.154	0.130257	FiMuSCs 1	Suco
E130308A19Rik	5.48615e-06	0.387433	0.086	0.143	0.132392	FiMuSCs 1	E130308A19Rik
Banp	5.58215e-06	0.437271	0.115	0.186	0.134708	FiMuSCs 1	Banp
Stxbp4	5.73809e-06	0.414767	0.095	0.156	0.138472	FiMuSCs 1	Stxbp4
Mettl15	5.81677e-06	0.353909	0.088	0.147	0.14037	FiMuSCs 1	Mettl15
Ric8b	6.75191e-06	0.46009	0.129	0.206	0.162937	FiMuSCs 1	Ric8b
Prrg1	6.8218e-06	0.372002	0.071	0.121	0.164624	FiMuSCs 1	Prrg1
Naa16	6.89758e-06	0.443815	0.121	0.193	0.166452	FiMuSCs 1	Naa16
Pkd1	7.18113e-06	0.453863	0.113	0.182	0.173295	FiMuSCs 1	Pkd1
Gpsm1	7.27933e-06	0.369767	0.096	0.156	0.175665	FiMuSCs 1	Gpsm1
Lrp5	7.37636e-06	0.333522	0.083	0.138	0.178006	FiMuSCs 1	Lrp5
Smarca2	7.40615e-06	0.585694	0.235	0.375	0.178725	FiMuSCs 1	Smarca2
Sclt1	7.60382e-06	0.483135	0.101	0.165	0.183495	FiMuSCs 1	Sclt1
Trip12	8.02368e-06	0.625358	0.254	0.41	0.193628	FiMuSCs 1	Trip12
Fgfr2	8.05023e-06	0.555525	0.186	0.292	0.194268	FiMuSCs 1	Fgfr2
Zfp182	8.07943e-06	0.368208	0.09	0.147	0.194973	FiMuSCs 1	Zfp182
Rap1gds1	8.28673e-06	0.637306	0.281	0.456	0.199975	FiMuSCs 1	Rap1gds1
Acss3	8.47852e-06	0.979754	0.249	0.24	0.204604	FiMuSCs 1	Acss3
Mtus1	8.56188e-06	0.307363	0.068	0.116	0.206615	FiMuSCs 1	Mtus1
Eif4g3	8.62374e-06	0.646275	0.284	0.462	0.208108	FiMuSCs 1	Eif4g3
Zfp445	8.80053e-06	0.425559	0.104	0.168	0.212374	FiMuSCs 1	Zfp445
Usp9x	9.25293e-06	0.65778	0.287	0.469	0.223292	FiMuSCs 1	Usp9x
Eya3	9.26412e-06	0.490772	0.129	0.205	0.223562	FiMuSCs 1	Eya3
Nsd3	9.83372e-06	0.617463	0.291	0.475	0.237307	FiMuSCs 1	Nsd3
Zfp292	9.91959e-06	0.690183	0.247	0.398	0.239379	FiMuSCs 1	Zfp292
Vps13c	1.00753e-05	0.50448	0.135	0.213	0.243138	FiMuSCs 1	Vps13c
Trappc9	1.0215e-05	0.521599	0.164	0.257	0.246509	FiMuSCs 1	Trappc9
Msantd2	1.02357e-05	0.440832	0.108	0.174	0.247009	FiMuSCs 1	Msantd2
Foxp1	1.02822e-05	0.907047	0.46	0.611	0.248129	FiMuSCs 1	Foxp1
Mib1	1.0375e-05	0.712162	0.244	0.392	0.25037	FiMuSCs 1	Mib1
mt-Atp8	1.08777e-05	0.468406	0.133	0.21	0.2625	FiMuSCs 1	mt-Atp8
Gm35188	1.0988e-05	0.348255	0.065	0.112	0.265163	FiMuSCs 1	Gm35188
Npas3	1.11164e-05	0.982903	0.433	0.525	0.26826	FiMuSCs 1	Npas3
Ophn1	1.13432e-05	0.413773	0.08	0.133	0.273733	FiMuSCs 1	Ophn1
Mpped2	1.13672e-05	0.321226	0.083	0.136	0.274314	FiMuSCs 1	Mpped2
Zfhx4	1.15301e-05	0.993033	0.39	0.466	0.278244	FiMuSCs 1	Zfhx4
Grin2a	1.15762e-05	0.837016	0.108	0.079	0.279356	FiMuSCs 1	Grin2a
Psd3	1.19178e-05	0.60943	0.256	0.408	0.2876	FiMuSCs 1	Psd3
Vwa8	1.2182e-05	0.556062	0.167	0.263	0.293977	FiMuSCs 1	Vwa8
Arhgap31	1.23125e-05	0.308421	0.062	0.108	0.297124	FiMuSCs 1	Arhgap31
Iqcb1	1.25482e-05	0.422388	0.093	0.151	0.302814	FiMuSCs 1	Iqcb1
Xrn1	1.30068e-05	0.618296	0.245	0.394	0.31388	FiMuSCs 1	Xrn1
Kat6a	1.30655e-05	0.571351	0.173	0.271	0.315296	FiMuSCs 1	Kat6a
Spg11	1.30661e-05	0.275996	0.058	0.101	0.315311	FiMuSCs 1	Spg11
Csnk1g1	1.32517e-05	0.666464	0.236	0.375	0.319791	FiMuSCs 1	Csnk1g1
Zbtb44	1.32569e-05	0.374851	0.102	0.164	0.319916	FiMuSCs 1	Zbtb44
Herc4	1.34661e-05	0.634504	0.2	0.314	0.324965	FiMuSCs 1	Herc4
Eps15	1.3671e-05	0.616574	0.166	0.259	0.329908	FiMuSCs 1	Eps15
Mycbp2	1.38535e-05	0.61363	0.299	0.489	0.334313	FiMuSCs 1	Mycbp2
Hlcs	1.38642e-05	0.308541	0.062	0.107	0.33457	FiMuSCs 1	Hlcs
Pitpnm2	1.38866e-05	0.275701	0.067	0.114	0.33511	FiMuSCs 1	Pitpnm2
Depdc5	1.41246e-05	0.413215	0.117	0.185	0.340855	FiMuSCs 1	Depdc5
Fer	1.41699e-05	0.577918	0.192	0.303	0.341947	FiMuSCs 1	Fer
Scaper	1.42849e-05	0.581308	0.2	0.314	0.344723	FiMuSCs 1	Scaper
Gtdc1	1.4313e-05	0.614328	0.166	0.257	0.3454	FiMuSCs 1	Gtdc1
Mdm4	1.45111e-05	0.603598	0.186	0.293	0.350182	FiMuSCs 1	Mdm4
Zfp568	1.51611e-05	0.905565	0.449	0.595	0.365868	FiMuSCs 1	Zfp568
Usp29	1.51975e-05	0.379278	0.094	0.152	0.366745	FiMuSCs 1	Usp29
Adarb1	1.54515e-05	0.467791	0.15	0.232	0.372875	FiMuSCs 1	Adarb1
Atg16l1	1.62726e-05	0.40656	0.097	0.155	0.39269	FiMuSCs 1	Atg16l1
Vps13d	1.70217e-05	0.497985	0.153	0.238	0.410768	FiMuSCs 1	Vps13d
Gfra1	1.75296e-05	0.333346	0.079	0.13	0.423025	FiMuSCs 1	Gfra1
Asap2	1.83115e-05	0.296401	0.071	0.12	0.441893	FiMuSCs 1	Asap2
Arfgef1	1.83398e-05	0.607465	0.218	0.343	0.442576	FiMuSCs 1	Arfgef1
Tgfbr1	1.83572e-05	0.528284	0.157	0.245	0.442995	FiMuSCs 1	Tgfbr1
Acaca	1.84011e-05	0.583994	0.192	0.3	0.444056	FiMuSCs 1	Acaca
Gnao1	1.88727e-05	0.377119	0.095	0.153	0.455435	FiMuSCs 1	Gnao1
Prox1	1.91868e-05	0.580132	0.27	0.429	0.463017	FiMuSCs 1	Prox1
Lin52	2.05346e-05	0.348494	0.081	0.133	0.495542	FiMuSCs 1	Lin52
Cdk12	2.08516e-05	0.622653	0.239	0.378	0.503191	FiMuSCs 1	Cdk12
Ggta1	2.10734e-05	0.440694	0.117	0.183	0.508542	FiMuSCs 1	Ggta1
Phlpp2	2.11217e-05	0.264347	0.065	0.11	0.509709	FiMuSCs 1	Phlpp2
Cpeb3	2.11652e-05	0.287751	0.067	0.113	0.510758	FiMuSCs 1	Cpeb3
Zfp236	2.12815e-05	0.380269	0.076	0.126	0.513565	FiMuSCs 1	Zfp236
Tcf7l1	2.14168e-05	0.629764	0.173	0.269	0.51683	FiMuSCs 1	Tcf7l1
Otoa	2.14882e-05	0.463258	0.144	0.222	0.518554	FiMuSCs 1	Otoa
Tut4	2.15373e-05	0.604545	0.278	0.45	0.519737	FiMuSCs 1	Tut4
Vps8	2.32393e-05	0.317408	0.089	0.144	0.56081	FiMuSCs 1	Vps8
Cwf19l2	2.34328e-05	0.601839	0.177	0.277	0.56548	FiMuSCs 1	Cwf19l2
Lcor	2.3654e-05	0.640872	0.209	0.329	0.570818	FiMuSCs 1	Lcor
Pkd2	2.38458e-05	0.523131	0.163	0.254	0.575446	FiMuSCs 1	Pkd2
Tubgcp5	2.40398e-05	0.332103	0.078	0.128	0.580129	FiMuSCs 1	Tubgcp5
Kif13b	2.43113e-05	0.537123	0.154	0.239	0.58668	FiMuSCs 1	Kif13b
Relch	2.46139e-05	0.608706	0.159	0.248	0.593984	FiMuSCs 1	Relch
Srgap2	2.46846e-05	0.519612	0.207	0.321	0.595689	FiMuSCs 1	Srgap2
Serinc5	2.5467e-05	0.538473	0.184	0.285	0.614569	FiMuSCs 1	Serinc5
Sap130	2.60298e-05	0.463142	0.114	0.18	0.62815	FiMuSCs 1	Sap130
Usp40	2.65622e-05	0.543471	0.116	0.183	0.641	FiMuSCs 1	Usp40
Slc2a12	2.6899e-05	0.332901	0.089	0.143	0.649128	FiMuSCs 1	Slc2a12
Rere	2.70278e-05	0.886375	0.449	0.601	0.652234	FiMuSCs 1	Rere
Ghr	2.72464e-05	0.928094	0.45	0.578	0.65751	FiMuSCs 1	Ghr
Epb41l3	2.75779e-05	0.301483	0.066	0.11	0.66551	FiMuSCs 1	Epb41l3
Rictor	2.76179e-05	0.586332	0.177	0.275	0.666475	FiMuSCs 1	Rictor
Lrig1	2.82062e-05	0.980824	0.32	0.353	0.680672	FiMuSCs 1	Lrig1
Cachd1	3.02065e-05	0.356161	0.093	0.149	0.728944	FiMuSCs 1	Cachd1
Wnk1	3.11364e-05	0.563607	0.375	0.631	0.751383	FiMuSCs 1	Wnk1
Slc16a10	3.12881e-05	0.326686	0.067	0.112	0.755045	FiMuSCs 1	Slc16a10
Rsrc1	3.12992e-05	0.658698	0.282	0.452	0.755312	FiMuSCs 1	Rsrc1
Sppl3	3.2437e-05	0.671457	0.231	0.363	0.78277	FiMuSCs 1	Sppl3
Vps54	3.25616e-05	0.5673	0.133	0.206	0.785776	FiMuSCs 1	Vps54
Cdk19	3.35099e-05	0.53604	0.128	0.199	0.808661	FiMuSCs 1	Cdk19
Sash1	3.76722e-05	0.601762	0.219	0.34	0.909106	FiMuSCs 1	Sash1
Kdm4c	3.82112e-05	0.569247	0.179	0.275	0.922113	FiMuSCs 1	Kdm4c
Cog5	3.8653e-05	0.624321	0.202	0.312	0.932774	FiMuSCs 1	Cog5
Asb7	4.0291e-05	0.274583	0.068	0.113	0.972303	FiMuSCs 1	Asb7
Kirrel	4.05076e-05	0.626487	0.216	0.334	0.977529	FiMuSCs 1	Kirrel
Ddhd1	4.13539e-05	0.405968	0.086	0.138	0.997953	FiMuSCs 1	Ddhd1
Kcnq1ot1	4.25203e-05	0.496835	0.33	0.515	1	FiMuSCs 1	Kcnq1ot1
Cdk13	4.25995e-05	0.606707	0.234	0.366	1	FiMuSCs 1	Cdk13
Atp6v0a1	4.31677e-05	0.334744	0.077	0.125	1	FiMuSCs 1	Atp6v0a1
Mlxip	4.58665e-05	0.483651	0.11	0.171	1	FiMuSCs 1	Mlxip
Maob	4.73265e-05	0.325658	0.067	0.111	1	FiMuSCs 1	Maob
Atp10a	4.77689e-05	0.398871	0.094	0.148	1	FiMuSCs 1	Atp10a
Arid1b	4.88163e-05	0.928091	0.432	0.568	1	FiMuSCs 1	Arid1b
Kdm6a	4.94339e-05	0.589265	0.183	0.281	1	FiMuSCs 1	Kdm6a
Etv6	4.96523e-05	0.578414	0.295	0.469	1	FiMuSCs 1	Etv6
Arhgap18	5.06145e-05	0.559758	0.128	0.197	1	FiMuSCs 1	Arhgap18
St7	5.26416e-05	0.511484	0.123	0.189	1	FiMuSCs 1	St7
Pias1	5.31354e-05	0.678579	0.281	0.447	1	FiMuSCs 1	Pias1
Msrb3	5.37701e-05	0.465729	0.128	0.196	1	FiMuSCs 1	Msrb3
Ar	5.52694e-05	0.699372	0.235	0.363	1	FiMuSCs 1	Ar
Disp1	5.64315e-05	0.356991	0.091	0.144	1	FiMuSCs 1	Disp1
Ldlr	5.64619e-05	0.269667	0.061	0.102	1	FiMuSCs 1	Ldlr
Ralgapa2	6.32735e-05	0.461485	0.104	0.161	1	FiMuSCs 1	Ralgapa2
Tbc1d5	6.35619e-05	0.648187	0.261	0.41	1	FiMuSCs 1	Tbc1d5
Zfp143	6.36091e-05	0.260686	0.062	0.102	1	FiMuSCs 1	Zfp143
Atr	6.37641e-05	0.474886	0.099	0.155	1	FiMuSCs 1	Atr
Fchsd2	6.4569e-05	0.616003	0.206	0.318	1	FiMuSCs 1	Fchsd2
Fkbp5	6.56124e-05	0.586051	0.137	0.207	1	FiMuSCs 1	Fkbp5
Neo1	6.72215e-05	0.556409	0.191	0.291	1	FiMuSCs 1	Neo1
Nrf1	6.84761e-05	0.655234	0.194	0.3	1	FiMuSCs 1	Nrf1
Pign	7.06852e-05	0.477644	0.115	0.178	1	FiMuSCs 1	Pign
Zfyve1	7.0882e-05	0.283087	0.067	0.11	1	FiMuSCs 1	Zfyve1
Cnot4	7.12528e-05	0.694067	0.287	0.46	1	FiMuSCs 1	Cnot4
Arhgap28	7.16216e-05	0.983736	0.401	0.489	1	FiMuSCs 1	Arhgap28
Ascc3	7.22317e-05	0.613144	0.252	0.394	1	FiMuSCs 1	Ascc3
Ubr1	7.27216e-05	0.579934	0.168	0.257	1	FiMuSCs 1	Ubr1
Nt5dc3	7.55758e-05	0.517729	0.137	0.21	1	FiMuSCs 1	Nt5dc3
Ext1	7.57984e-05	0.836333	0.472	0.628	1	FiMuSCs 1	Ext1
Atp9b	7.59607e-05	0.708156	0.234	0.366	1	FiMuSCs 1	Atp9b
Stk3	7.98352e-05	0.610376	0.235	0.367	1	FiMuSCs 1	Stk3
Foxj3	8.05861e-05	0.501683	0.145	0.221	1	FiMuSCs 1	Foxj3
Cnot1	8.06492e-05	0.644153	0.205	0.315	1	FiMuSCs 1	Cnot1
Rnf38	8.37085e-05	0.532204	0.133	0.203	1	FiMuSCs 1	Rnf38
Bbs9	9.30042e-05	0.442531	0.109	0.167	1	FiMuSCs 1	Bbs9
Fam193b	9.30097e-05	0.398683	0.09	0.141	1	FiMuSCs 1	Fam193b
Ahcyl2	9.84402e-05	0.527232	0.129	0.196	1	FiMuSCs 1	Ahcyl2
Dnajc13	9.86923e-05	0.592363	0.193	0.296	1	FiMuSCs 1	Dnajc13
Slc7a8	9.93729e-05	0.715393	0.153	0.13	1	FiMuSCs 1	Slc7a8
Col15a1	0.000100241	0.275601	0.115	0.172	1	FiMuSCs 1	Col15a1
Phlpp1	0.000100759	0.565863	0.174	0.262	1	FiMuSCs 1	Phlpp1
Map3k3	0.000101746	0.635863	0.167	0.254	1	FiMuSCs 1	Map3k3
Ap4e1	0.000102276	0.324388	0.061	0.1	1	FiMuSCs 1	Ap4e1
Fgf12	0.000102484	0.34174	0.075	0.119	1	FiMuSCs 1	Fgf12
Map4k4	0.000103009	0.710459	0.514	0.714	1	FiMuSCs 1	Map4k4
Camkmt	0.00010542	0.476235	0.108	0.165	1	FiMuSCs 1	Camkmt
Atp11c	0.000109705	0.568367	0.157	0.239	1	FiMuSCs 1	Atp11c
Eda	0.000109924	1.01772	0.386	0.444	1	FiMuSCs 1	Eda
Ncoa3	0.000112963	0.361273	0.071	0.115	1	FiMuSCs 1	Ncoa3
Spred2	0.000113981	0.573792	0.19	0.287	1	FiMuSCs 1	Spred2
Dnmt3a	0.000114779	0.547614	0.167	0.254	1	FiMuSCs 1	Dnmt3a
Son	0.00011616	0.760023	0.526	0.772	1	FiMuSCs 1	Son
Zc3h6	0.000116936	0.339299	0.078	0.123	1	FiMuSCs 1	Zc3h6
Col5a3	0.000122872	0.545013	0.278	0.422	1	FiMuSCs 1	Col5a3
Fam135a	0.000123523	0.564757	0.153	0.232	1	FiMuSCs 1	Fam135a
Mbtd1	0.000125739	0.689501	0.276	0.438	1	FiMuSCs 1	Mbtd1
Trps1	0.000127894	1.1019	0.426	0.557	1	FiMuSCs 1	Trps1
Psme4	0.000128266	0.675561	0.285	0.454	1	FiMuSCs 1	Psme4
Gmeb2	0.000130617	0.335586	0.08	0.125	1	FiMuSCs 1	Gmeb2
Plekhm3	0.000138201	0.466975	0.117	0.178	1	FiMuSCs 1	Plekhm3
Slf2	0.000138464	0.839737	0.466	0.632	1	FiMuSCs 1	Slf2
Ptch1	0.00013856	0.413892	0.08	0.126	1	FiMuSCs 1	Ptch1
Med26	0.000144331	0.292748	0.066	0.106	1	FiMuSCs 1	Med26
Armh3	0.000146968	0.588322	0.166	0.25	1	FiMuSCs 1	Armh3
Fmnl2	0.000147287	0.639983	0.131	0.198	1	FiMuSCs 1	Fmnl2
Camk1d	0.000147304	0.4025	0.086	0.133	1	FiMuSCs 1	Camk1d
Dlg1	0.000148696	0.626799	0.264	0.41	1	FiMuSCs 1	Dlg1
Clec16a	0.00015434	0.379668	0.073	0.116	1	FiMuSCs 1	Clec16a
Paxbp1	0.000154743	0.521182	0.134	0.203	1	FiMuSCs 1	Paxbp1
Sox6	0.000155266	0.411302	0.117	0.175	1	FiMuSCs 1	Sox6
Ptprk	0.000158919	0.568256	0.163	0.243	1	FiMuSCs 1	Ptprk
Dop1a	0.000160538	0.406197	0.096	0.147	1	FiMuSCs 1	Dop1a
2610008E11Rik	0.000160855	0.374689	0.091	0.141	1	FiMuSCs 1	2610008E11Rik
Cplane1	0.000166779	0.645341	0.2	0.303	1	FiMuSCs 1	Cplane1
Insr	0.000173284	0.567332	0.144	0.217	1	FiMuSCs 1	Insr
Ctdspl	0.000174775	0.628719	0.239	0.366	1	FiMuSCs 1	Ctdspl
Ssbp2	0.000174865	0.994045	0.438	0.589	1	FiMuSCs 1	Ssbp2
Sgip1	0.000175585	0.819568	0.13	0.107	1	FiMuSCs 1	Sgip1
Dnah7b	0.000189355	0.28081	0.064	0.103	1	FiMuSCs 1	Dnah7b
Tsc22d2	0.000190206	0.728518	0.218	0.331	1	FiMuSCs 1	Tsc22d2
Pogz	0.000194796	0.484916	0.12	0.182	1	FiMuSCs 1	Pogz
Ccdc171	0.000198355	0.41353	0.089	0.138	1	FiMuSCs 1	Ccdc171
Ppp6r2	0.000202118	0.377913	0.088	0.135	1	FiMuSCs 1	Ppp6r2
Ncor1	0.000203614	0.445573	0.42	0.711	1	FiMuSCs 1	Ncor1
Sos2	0.000206153	0.567524	0.163	0.245	1	FiMuSCs 1	Sos2
Dclk3	0.000209624	0.275638	0.08	0.124	1	FiMuSCs 1	Dclk3
Dlg2	0.000210074	0.598321	0.285	0.418	1	FiMuSCs 1	Dlg2
Myo6	0.000210079	0.408224	0.118	0.176	1	FiMuSCs 1	Myo6
Tbck	0.000212893	0.53109	0.148	0.221	1	FiMuSCs 1	Tbck
Musk	0.000213565	0.568279	0.17	0.254	1	FiMuSCs 1	Musk
Pla2r1	0.000214769	0.326889	0.064	0.103	1	FiMuSCs 1	Pla2r1
Kansl1	0.000216683	0.865433	0.472	0.65	1	FiMuSCs 1	Kansl1
Vsig10	0.000217178	0.371975	0.087	0.134	1	FiMuSCs 1	Vsig10
Pum1	0.000227185	0.576151	0.36	0.595	1	FiMuSCs 1	Pum1
Ints6l	0.000229842	0.90035	0.176	0.16	1	FiMuSCs 1	Ints6l
Cadm2	0.000238267	1.15679	0.212	0.198	1	FiMuSCs 1	Cadm2
Trim23	0.000247089	0.307947	0.064	0.102	1	FiMuSCs 1	Trim23
Smg1	0.000249147	0.611823	0.252	0.388	1	FiMuSCs 1	Smg1
Cuedc1	0.000252198	0.653831	0.237	0.362	1	FiMuSCs 1	Cuedc1
Rfx7	0.000255554	0.716261	0.241	0.371	1	FiMuSCs 1	Rfx7
Uggt2	0.000257854	0.464195	0.114	0.17	1	FiMuSCs 1	Uggt2
Pcca	0.000265283	0.592575	0.206	0.311	1	FiMuSCs 1	Pcca
Map2k6	0.000270654	0.42849	0.088	0.135	1	FiMuSCs 1	Map2k6
Foxo3	0.000277357	0.527326	0.168	0.249	1	FiMuSCs 1	Foxo3
Mapk8ip3	0.000283887	0.376894	0.094	0.143	1	FiMuSCs 1	Mapk8ip3
Abtb2	0.000291551	0.334871	0.079	0.121	1	FiMuSCs 1	Abtb2
Abi3bp	0.000295139	0.895585	0.262	0.272	1	FiMuSCs 1	Abi3bp
Hoxc6	0.000302724	0.301806	0.066	0.104	1	FiMuSCs 1	Hoxc6
Nav3	0.000323026	0.594865	0.234	0.34	1	FiMuSCs 1	Nav3
Dgkh	0.000325935	0.41395	0.086	0.131	1	FiMuSCs 1	Dgkh
Herc6	0.000327691	0.31272	0.071	0.111	1	FiMuSCs 1	Herc6
Clmp	0.000327823	0.347636	0.067	0.106	1	FiMuSCs 1	Clmp
Znrf3	0.000337067	0.702867	0.213	0.321	1	FiMuSCs 1	Znrf3
Medag	0.000340542	0.592019	0.25	0.369	1	FiMuSCs 1	Medag
Arhgef10l	0.000342962	0.355881	0.093	0.14	1	FiMuSCs 1	Arhgef10l
Dcp1a	0.00035932	0.354292	0.069	0.108	1	FiMuSCs 1	Dcp1a
Gmds	0.000362822	0.671725	0.164	0.243	1	FiMuSCs 1	Gmds
Wars2	0.000383687	0.472959	0.095	0.143	1	FiMuSCs 1	Wars2
Kdm5d	0.000397831	0.398946	0.088	0.134	1	FiMuSCs 1	Kdm5d
Huwe1	0.000410326	0.635425	0.321	0.516	1	FiMuSCs 1	Huwe1
Slc12a6	0.000430304	0.547073	0.165	0.244	1	FiMuSCs 1	Slc12a6
Prdm10	0.000430682	0.423767	0.088	0.133	1	FiMuSCs 1	Prdm10
Prickle1	0.000439557	0.506134	0.11	0.164	1	FiMuSCs 1	Prickle1
Rbm20	0.00048584	0.695718	0.194	0.287	1	FiMuSCs 1	Rbm20
Plekhg1	0.00049771	0.497736	0.101	0.151	1	FiMuSCs 1	Plekhg1
Shprh	0.000518779	0.545977	0.127	0.189	1	FiMuSCs 1	Shprh
Cog3	0.000524683	0.343758	0.072	0.111	1	FiMuSCs 1	Cog3
Ptpn4	0.000532645	0.618272	0.196	0.292	1	FiMuSCs 1	Ptpn4
Mllt3	0.000539216	0.644281	0.192	0.285	1	FiMuSCs 1	Mllt3
Fign	0.000542608	0.328595	0.068	0.105	1	FiMuSCs 1	Fign
Jag1	0.000543422	0.320288	0.074	0.113	1	FiMuSCs 1	Jag1
Magi1	0.000567496	0.498877	0.111	0.164	1	FiMuSCs 1	Magi1
Scai	0.000573277	0.525449	0.134	0.198	1	FiMuSCs 1	Scai
Iqsec2	0.000580642	0.305254	0.065	0.101	1	FiMuSCs 1	Iqsec2
Map2	0.000587267	1.002	0.328	0.376	1	FiMuSCs 1	Map2
Spaca6	0.00058763	0.26386	0.073	0.112	1	FiMuSCs 1	Spaca6
Atxn7	0.000600844	0.605136	0.172	0.253	1	FiMuSCs 1	Atxn7
Kmt2e	0.000633411	0.6288	0.364	0.594	1	FiMuSCs 1	Kmt2e
Mindy4	0.000644258	0.28627	0.066	0.101	1	FiMuSCs 1	Mindy4
Zmym4	0.000692577	0.723505	0.276	0.43	1	FiMuSCs 1	Zmym4
Pou2f1	0.000694821	0.672835	0.187	0.276	1	FiMuSCs 1	Pou2f1
Prpf39	0.000707457	0.58663	0.173	0.255	1	FiMuSCs 1	Prpf39
Zup1	0.000716552	0.422474	0.097	0.144	1	FiMuSCs 1	Zup1
Srcap	0.000729067	0.584678	0.179	0.263	1	FiMuSCs 1	Srcap
Ano5	0.000738513	0.620093	0.27	0.404	1	FiMuSCs 1	Ano5
Neat1	0.000770115	0.903354	0.42	0.535	1	FiMuSCs 1	Neat1
Gm19522	0.000784132	0.426042	0.073	0.111	1	FiMuSCs 1	Gm19522
Ttc17	0.000793337	0.588711	0.19	0.279	1	FiMuSCs 1	Ttc17
Ric1	0.000829766	0.552233	0.194	0.286	1	FiMuSCs 1	Ric1
Lrig2	0.000849006	0.485705	0.112	0.165	1	FiMuSCs 1	Lrig2
Gramd1b	0.00085153	0.393995	0.093	0.136	1	FiMuSCs 1	Gramd1b
Pbx1	0.000871818	0.912698	0.429	0.564	1	FiMuSCs 1	Pbx1
Adgrl3	0.000930551	0.669246	0.306	0.452	1	FiMuSCs 1	Adgrl3
Ocrl	0.000942785	0.57549	0.149	0.216	1	FiMuSCs 1	Ocrl
Asap1	0.000943946	0.651131	0.3	0.463	1	FiMuSCs 1	Asap1
Notch2	0.00095435	0.674526	0.32	0.506	1	FiMuSCs 1	Notch2
Mllt10	0.000987096	0.680042	0.297	0.46	1	FiMuSCs 1	Mllt10
Kansl1l	0.0010059	0.65828	0.214	0.316	1	FiMuSCs 1	Kansl1l
Ecpas	0.0010626	0.697094	0.266	0.407	1	FiMuSCs 1	Ecpas
Etv5	0.00107026	0.361101	0.09	0.132	1	FiMuSCs 1	Etv5
Taf7l	0.00107229	0.39016	0.072	0.108	1	FiMuSCs 1	Taf7l
Ptprj	0.0010799	0.510709	0.127	0.184	1	FiMuSCs 1	Ptprj
Adamts9	0.00110123	0.880318	0.24	0.241	1	FiMuSCs 1	Adamts9
Msh3	0.00110214	0.463533	0.101	0.148	1	FiMuSCs 1	Msh3
Xpr1	0.00115266	0.709711	0.253	0.383	1	FiMuSCs 1	Xpr1
Cep85l	0.0012148	0.607454	0.173	0.252	1	FiMuSCs 1	Cep85l
Pcgf5	0.00122473	0.695262	0.162	0.237	1	FiMuSCs 1	Pcgf5
Large1	0.00125527	0.555747	0.359	0.569	1	FiMuSCs 1	Large1
6720427I07Rik	0.00126032	0.464108	0.094	0.138	1	FiMuSCs 1	6720427I07Rik
Arhgef10	0.00128391	0.29434	0.076	0.114	1	FiMuSCs 1	Arhgef10
Abca5	0.00130011	0.652903	0.209	0.307	1	FiMuSCs 1	Abca5
Hdgfl3	0.00130129	0.392725	0.096	0.14	1	FiMuSCs 1	Hdgfl3
Arhgap6	0.00131843	0.918563	0.187	0.176	1	FiMuSCs 1	Arhgap6
Zfp462	0.00137743	0.535678	0.131	0.188	1	FiMuSCs 1	Zfp462
Hace1	0.0013787	0.358293	0.073	0.109	1	FiMuSCs 1	Hace1
Zfp949	0.0013868	0.525765	0.123	0.179	1	FiMuSCs 1	Zfp949
Rps6kc1	0.001418	0.394136	0.095	0.139	1	FiMuSCs 1	Rps6kc1
Rab11fip3	0.00142061	0.364893	0.08	0.118	1	FiMuSCs 1	Rab11fip3
Hs6st2	0.00142084	1.03697	0.418	0.54	1	FiMuSCs 1	Hs6st2
Atp1a2	0.00143215	0.591104	0.175	0.252	1	FiMuSCs 1	Atp1a2
Cacna1d	0.00147433	0.87757	0.186	0.177	1	FiMuSCs 1	Cacna1d
Bcl2	0.00152945	0.986964	0.278	0.305	1	FiMuSCs 1	Bcl2
Smad3	0.00158445	0.506836	0.133	0.192	1	FiMuSCs 1	Smad3
mt-Nd6	0.00161605	0.512851	0.116	0.167	1	FiMuSCs 1	mt-Nd6
Sptbn1	0.00171488	0.529494	0.406	0.658	1	FiMuSCs 1	Sptbn1
Arl15	0.00174194	1.02098	0.373	0.464	1	FiMuSCs 1	Arl15
Adamtsl1	0.00175195	0.955261	0.368	0.435	1	FiMuSCs 1	Adamtsl1
Epc1	0.00179112	0.662713	0.219	0.324	1	FiMuSCs 1	Epc1
Gls	0.00183225	0.649007	0.243	0.361	1	FiMuSCs 1	Gls
Arhgap32	0.00189779	0.551478	0.143	0.206	1	FiMuSCs 1	Arhgap32
Tbc1d16	0.00190918	0.391602	0.088	0.129	1	FiMuSCs 1	Tbc1d16
E130307A14Rik	0.00198106	0.610611	0.161	0.232	1	FiMuSCs 1	E130307A14Rik
Rbm33	0.00201862	0.568164	0.176	0.254	1	FiMuSCs 1	Rbm33
Dpyd	0.00203512	0.529099	0.169	0.24	1	FiMuSCs 1	Dpyd
Eya1	0.00207848	1.01773	0.28	0.311	1	FiMuSCs 1	Eya1
Tasor	0.00208388	0.575643	0.171	0.248	1	FiMuSCs 1	Tasor
Tango6	0.0021158	0.490136	0.11	0.157	1	FiMuSCs 1	Tango6
Prkab2	0.00214879	0.41866	0.095	0.138	1	FiMuSCs 1	Prkab2
Map4k3	0.00217491	0.593234	0.17	0.245	1	FiMuSCs 1	Map4k3
Cyp39a1	0.00220789	0.634304	0.144	0.205	1	FiMuSCs 1	Cyp39a1
Pnpla7	0.00232909	0.378427	0.071	0.104	1	FiMuSCs 1	Pnpla7
Specc1l	0.00244247	0.637684	0.192	0.278	1	FiMuSCs 1	Specc1l
Diaph2	0.00263268	0.98253	0.388	0.498	1	FiMuSCs 1	Diaph2
Fnip2	0.00267545	0.395359	0.087	0.125	1	FiMuSCs 1	Fnip2
Tdrd3	0.00270393	0.584935	0.158	0.227	1	FiMuSCs 1	Tdrd3
Zfp280d	0.00270419	0.707643	0.282	0.43	1	FiMuSCs 1	Zfp280d
Braf	0.00272499	0.6682	0.226	0.331	1	FiMuSCs 1	Braf
Iqgap2	0.00282166	0.888431	0.403	0.51	1	FiMuSCs 1	Iqgap2
Atxn7l1	0.00282584	0.631822	0.176	0.252	1	FiMuSCs 1	Atxn7l1
Tead1	0.00287879	0.531836	0.373	0.588	1	FiMuSCs 1	Tead1
Rock2	0.00291734	0.749221	0.487	0.68	1	FiMuSCs 1	Rock2
Rarb	0.00294347	0.557121	0.145	0.204	1	FiMuSCs 1	Rarb
Focad	0.00300384	0.583677	0.166	0.238	1	FiMuSCs 1	Focad
Garnl3	0.00301163	0.638162	0.19	0.273	1	FiMuSCs 1	Garnl3
Zranb1	0.00305971	0.686805	0.252	0.374	1	FiMuSCs 1	Zranb1
D430042O09Rik	0.00311822	0.46753	0.09	0.13	1	FiMuSCs 1	D430042O09Rik
Rgl1	0.00315197	0.313674	0.076	0.111	1	FiMuSCs 1	Rgl1
Rps6ka5	0.00320481	1.01623	0.258	0.277	1	FiMuSCs 1	Rps6ka5
Stag1	0.00322472	0.833273	0.455	0.636	1	FiMuSCs 1	Stag1
Atad2b	0.00323326	0.723616	0.242	0.359	1	FiMuSCs 1	Atad2b
Prkce	0.00323366	0.482455	0.12	0.17	1	FiMuSCs 1	Prkce
Zfp638	0.00326539	0.669135	0.288	0.437	1	FiMuSCs 1	Zfp638
Fbxl20	0.00331846	0.673003	0.172	0.248	1	FiMuSCs 1	Fbxl20
Tmlhe	0.00334154	0.351588	0.08	0.114	1	FiMuSCs 1	Tmlhe
Sncaip	0.00342391	0.467173	0.131	0.184	1	FiMuSCs 1	Sncaip
Ppp3ca	0.00367268	0.690726	0.386	0.623	1	FiMuSCs 1	Ppp3ca
Ppp2r3a	0.00375757	0.738087	0.276	0.419	1	FiMuSCs 1	Ppp2r3a
Piezo2	0.0037839	0.382359	0.088	0.126	1	FiMuSCs 1	Piezo2
Bicral	0.00379932	0.514344	0.126	0.177	1	FiMuSCs 1	Bicral
Hdac8	0.00380654	0.677725	0.201	0.289	1	FiMuSCs 1	Hdac8
Kif16b	0.0038139	0.511422	0.101	0.143	1	FiMuSCs 1	Kif16b
Dennd5b	0.0038685	0.454326	0.104	0.147	1	FiMuSCs 1	Dennd5b
Stk39	0.00393364	0.460539	0.09	0.129	1	FiMuSCs 1	Stk39
Rbm26	0.00396346	0.672541	0.323	0.504	1	FiMuSCs 1	Rbm26
Micu3	0.00399461	0.597646	0.149	0.211	1	FiMuSCs 1	Micu3
Boc	0.00418628	0.366997	0.088	0.125	1	FiMuSCs 1	Boc
Dtx4	0.00420139	0.681296	0.302	0.46	1	FiMuSCs 1	Dtx4
Mtmr1	0.00436942	0.401668	0.077	0.111	1	FiMuSCs 1	Mtmr1
Gpatch8	0.00448526	0.69366	0.337	0.534	1	FiMuSCs 1	Gpatch8
Prkn	0.0045754	1.00312	0.287	0.323	1	FiMuSCs 1	Prkn
Dst	0.00462667	0.498704	0.378	0.589	1	FiMuSCs 1	Dst
Rbfox2	0.00481909	0.51083	0.41	0.662	1	FiMuSCs 1	Rbfox2
Usp47	0.00491422	0.743212	0.276	0.417	1	FiMuSCs 1	Usp47
Phc3	0.00510387	0.54248	0.148	0.208	1	FiMuSCs 1	Phc3
Fsd1l	0.00526356	0.406963	0.094	0.133	1	FiMuSCs 1	Fsd1l
Numb	0.0053478	0.707626	0.228	0.331	1	FiMuSCs 1	Numb
Thada	0.00540129	0.685732	0.216	0.312	1	FiMuSCs 1	Thada
Cblb	0.00546088	0.641384	0.205	0.294	1	FiMuSCs 1	Cblb
Phf21a	0.00565554	0.974192	0.391	0.521	1	FiMuSCs 1	Phf21a
Plscr4	0.00568135	0.436315	0.106	0.147	1	FiMuSCs 1	Plscr4
C2cd5	0.00568938	0.388576	0.073	0.105	1	FiMuSCs 1	C2cd5
2210408I21Rik	0.00568942	0.613043	0.16	0.223	1	FiMuSCs 1	2210408I21Rik
Dis3l2	0.00583558	0.659852	0.3	0.453	1	FiMuSCs 1	Dis3l2
Sulf1	0.00589172	1.05588	0.39	0.494	1	FiMuSCs 1	Sulf1
Arhgef6	0.00604779	0.405609	0.078	0.111	1	FiMuSCs 1	Arhgef6
Ube3c	0.00618491	0.743055	0.243	0.359	1	FiMuSCs 1	Ube3c
Il17ra	0.00666262	0.538254	0.145	0.201	1	FiMuSCs 1	Il17ra
Mkln1	0.0067226	0.708926	0.33	0.517	1	FiMuSCs 1	Mkln1
Gxylt2	0.00679261	0.690453	0.306	0.452	1	FiMuSCs 1	Gxylt2
Sipa1l3	0.00682163	0.564714	0.159	0.222	1	FiMuSCs 1	Sipa1l3
Rcan2	0.00718889	0.641383	0.159	0.22	1	FiMuSCs 1	Rcan2
Scfd2	0.00730751	0.568349	0.125	0.174	1	FiMuSCs 1	Scfd2
Wdpcp	0.00734007	0.61737	0.154	0.215	1	FiMuSCs 1	Wdpcp
Fbxo11	0.00742148	0.730549	0.3	0.454	1	FiMuSCs 1	Fbxo11
Ppp1r12b	0.00784762	0.687864	0.209	0.298	1	FiMuSCs 1	Ppp1r12b
Per1	0.00785286	0.353125	0.071	0.101	1	FiMuSCs 1	Per1
Fam193a	0.00794697	0.665933	0.249	0.366	1	FiMuSCs 1	Fam193a
Gm37494	0.00798784	0.437467	0.102	0.142	1	FiMuSCs 1	Gm37494
Tlr4	0.00819035	0.443801	0.079	0.11	1	FiMuSCs 1	Tlr4
Dtnb	0.00829686	0.65116	0.17	0.238	1	FiMuSCs 1	Dtnb
Ptpn3	0.00841178	0.53228	0.132	0.182	1	FiMuSCs 1	Ptpn3
Fbxl7	0.00847317	0.550345	0.134	0.182	1	FiMuSCs 1	Fbxl7
Sik2	0.0087557	0.664788	0.153	0.213	1	FiMuSCs 1	Sik2
Ebf3	0.00879884	0.666706	0.223	0.319	1	FiMuSCs 1	Ebf3
Trim2	0.00890481	0.668714	0.173	0.241	1	FiMuSCs 1	Trim2
Tmem164	0.0091444	0.621513	0.201	0.285	1	FiMuSCs 1	Tmem164
Gm4258	0.0092059	0.921858	0.229	0.242	1	FiMuSCs 1	Gm4258
Plekha5	0.00938896	0.971316	0.36	0.454	1	FiMuSCs 1	Plekha5
Pde3b	0.009618	0.528126	0.087	0.121	1	FiMuSCs 1	Pde3b
Fap	0.00992188	0.569587	0.153	0.21	1	FiMuSCs 1	Fap
Chodl1	0	1.03522	0.878	0.582	0	FiMuSCs 2	Chodl
Apoe	0	0.882906	0.862	0.632	0	FiMuSCs 2	Apoe
Calcr1	6.98829e-271	0.834065	0.591	0.331	1.68641e-266	FiMuSCs 2	Calcr
Pde7b1	2.65013e-264	0.69967	0.783	0.608	6.39529e-260	FiMuSCs 2	Pde7b
Clmn1	6.74753e-260	0.845062	0.558	0.322	1.62831e-255	FiMuSCs 2	Clmn
Tgfbr31	1.69832e-257	0.703996	0.812	0.674	4.09839e-253	FiMuSCs 2	Tgfbr3
Dmd1	4.08317e-237	0.642142	0.813	0.66	9.85351e-233	FiMuSCs 2	Dmd
Filip1l1	4.83151e-234	0.716928	0.797	0.693	1.16594e-229	FiMuSCs 2	Filip1l
Rora1	1.31767e-224	0.444083	0.959	0.878	3.17981e-220	FiMuSCs 2	Rora
Zbtb201	3.3691e-221	0.366074	0.99	0.983	8.1303e-217	FiMuSCs 2	Zbtb20
Hs6st31	2.64253e-212	0.71587	0.672	0.456	6.37696e-208	FiMuSCs 2	Hs6st3
Ror11	8.46252e-207	0.498916	0.845	0.697	2.04217e-202	FiMuSCs 2	Ror1
Gas1	3.81351e-185	0.703733	0.768	0.694	9.20275e-181	FiMuSCs 2	Gas1
Tenm41	1.5008e-182	0.532478	0.801	0.668	3.62172e-178	FiMuSCs 2	Tenm4
Meg31	8.16842e-179	0.718225	0.652	0.429	1.9712e-174	FiMuSCs 2	Meg3
Fry1	1.28983e-172	0.654567	0.693	0.576	3.11262e-168	FiMuSCs 2	Fry
Gnas	2.15628e-168	0.344535	0.99	0.981	5.20354e-164	FiMuSCs 2	Gnas
Col3a1	2.03235e-167	0.527792	0.911	0.886	4.90447e-163	FiMuSCs 2	Col3a1
Prelp	1.05819e-163	0.724608	0.518	0.344	2.55363e-159	FiMuSCs 2	Prelp
Crlf1	1.52034e-160	0.765863	0.54	0.369	3.66889e-156	FiMuSCs 2	Crlf1
Gpx3	6.51438e-159	0.635342	0.77	0.631	1.57205e-154	FiMuSCs 2	Gpx3
Nfib1	2.79956e-157	0.467601	0.835	0.812	6.7559e-153	FiMuSCs 2	Nfib
Serping1	1.21291e-156	0.64556	0.667	0.557	2.927e-152	FiMuSCs 2	Serping1
Abca8a1	2.38641e-155	0.736916	0.473	0.31	5.75889e-151	FiMuSCs 2	Abca8a
Prkcq1	2.7146e-150	0.692151	0.51	0.358	6.55088e-146	FiMuSCs 2	Prkcq
Nfia1	4.52426e-145	0.412995	0.901	0.877	1.09179e-140	FiMuSCs 2	Nfia
Gsn	2.09621e-144	0.600176	0.806	0.786	5.05858e-140	FiMuSCs 2	Gsn
Rbms31	7.60196e-142	0.431	0.873	0.859	1.8345e-137	FiMuSCs 2	Rbms3
Hmcn21	1.07056e-140	0.601651	0.62	0.467	2.58347e-136	FiMuSCs 2	Hmcn2
Kirrel31	3.55803e-135	0.707829	0.434	0.266	8.58624e-131	FiMuSCs 2	Kirrel3
Rpl36	7.59529e-130	0.321625	0.974	0.948	1.8329e-125	FiMuSCs 2	Rpl36
Pde3a1	5.84666e-126	0.559594	0.464	0.302	1.41092e-121	FiMuSCs 2	Pde3a
Pax71	9.93032e-126	0.516908	0.746	0.709	2.39638e-121	FiMuSCs 2	Pax7
Rps15	2.81771e-121	0.3093	0.978	0.954	6.7997e-117	FiMuSCs 2	Rps15
Rps8	7.18183e-121	0.258155	0.99	0.965	1.73312e-116	FiMuSCs 2	Rps8
Sema6a1	6.1477e-119	0.494861	0.793	0.798	1.48356e-114	FiMuSCs 2	Sema6a
Pde10a1	3.91274e-118	0.688664	0.583	0.481	9.44222e-114	FiMuSCs 2	Pde10a
Rpl17	9.64947e-118	0.324294	0.98	0.95	2.32861e-113	FiMuSCs 2	Rpl17
Arhgap241	1.17802e-117	0.348151	0.893	0.896	2.8428e-113	FiMuSCs 2	Arhgap24
Hsd11b1	4.06196e-117	0.619229	0.288	0.15	9.80232e-113	FiMuSCs 2	Hsd11b1
Malat11	2.69682e-114	0.279494	0.998	0.99	6.50797e-110	FiMuSCs 2	Malat1
Rhoj1	4.25715e-113	0.40005	0.801	0.783	1.02734e-108	FiMuSCs 2	Rhoj
Cfh	2.74385e-110	0.633971	0.472	0.334	6.62146e-106	FiMuSCs 2	Cfh
Dhcr24	7.36837e-107	0.642085	0.317	0.182	1.77813e-102	FiMuSCs 2	Dhcr24
Cdh131	6.72393e-106	0.350903	0.866	0.871	1.62262e-101	FiMuSCs 2	Cdh13
Rpl37	3.90895e-99	0.276112	0.975	0.949	9.43307e-95	FiMuSCs 2	Rpl37
Dpt	1.75604e-96	0.594262	0.513	0.398	4.23767e-92	FiMuSCs 2	Dpt
Ptprz11	5.37791e-95	0.639272	0.399	0.276	1.2978e-90	FiMuSCs 2	Ptprz1
Rpl37a	3.69443e-94	0.267964	0.978	0.949	8.91539e-90	FiMuSCs 2	Rpl37a
Slc7a111	4.60621e-90	0.537765	0.655	0.626	1.11157e-85	FiMuSCs 2	Slc7a11
Tanc21	3.6113e-88	0.339587	0.842	0.852	8.71478e-84	FiMuSCs 2	Tanc2
Gas5	2.09975e-87	0.340248	0.885	0.903	5.06713e-83	FiMuSCs 2	Gas5
Rpl35a	2.31455e-87	0.30356	0.97	0.943	5.58546e-83	FiMuSCs 2	Rpl35a
Abca8b1	1.75449e-83	0.620336	0.404	0.3	4.23393e-79	FiMuSCs 2	Abca8b
Rps21	4.86721e-83	0.31409	0.94	0.925	1.17456e-78	FiMuSCs 2	Rps21
Rpl36a	3.14292e-79	0.337335	0.852	0.875	7.5845e-75	FiMuSCs 2	Rpl36a
Egfr1	2.48547e-77	0.388303	0.7	0.67	5.99794e-73	FiMuSCs 2	Egfr
Txnip	4.00907e-77	0.615624	0.512	0.436	9.67469e-73	FiMuSCs 2	Txnip
Rps28	2.53893e-75	0.289619	0.943	0.928	6.12696e-71	FiMuSCs 2	Rps28
Bmp61	1.45506e-74	0.595543	0.427	0.315	3.51136e-70	FiMuSCs 2	Bmp6
Cp	8.19567e-74	0.534594	0.372	0.262	1.97778e-69	FiMuSCs 2	Cp
Galnt171	1.21525e-73	0.53639	0.519	0.441	2.93263e-69	FiMuSCs 2	Galnt17
Ltbp11	9.97996e-73	0.530894	0.575	0.519	2.40837e-68	FiMuSCs 2	Ltbp1
Pdlim4	6.51729e-71	0.348444	0.839	0.862	1.57275e-66	FiMuSCs 2	Pdlim4
Mir100hg1	9.69038e-70	0.47683	0.563	0.506	2.33848e-65	FiMuSCs 2	Mir100hg
Chrm31	1.17563e-68	0.526703	0.253	0.149	2.83702e-64	FiMuSCs 2	Chrm3
Ank21	5.20152e-68	0.442103	0.626	0.599	1.25523e-63	FiMuSCs 2	Ank2
Map3k51	1.54133e-67	0.505765	0.303	0.202	3.71954e-63	FiMuSCs 2	Map3k5
Iqgap21	4.58407e-64	0.493849	0.549	0.492	1.10623e-59	FiMuSCs 2	Iqgap2
Mir99ahg1	1.00417e-61	0.337752	0.76	0.785	2.42325e-57	FiMuSCs 2	Mir99ahg
Ssh21	1.97767e-61	0.397944	0.699	0.703	4.77252e-57	FiMuSCs 2	Ssh2
Rpl38	2.09091e-61	0.27514	0.9	0.904	5.04579e-57	FiMuSCs 2	Rpl38
Fxyd1	4.2568e-61	0.559831	0.437	0.369	1.02725e-56	FiMuSCs 2	Fxyd1
Npas21	6.57402e-61	0.434167	0.241	0.146	1.58644e-56	FiMuSCs 2	Npas2
Lama31	2.08078e-60	0.328268	0.144	0.068	5.02135e-56	FiMuSCs 2	Lama3
Pcdh91	3.65061e-59	0.533233	0.218	0.127	8.80965e-55	FiMuSCs 2	Pcdh9
Bmyc	5.91032e-58	0.569976	0.401	0.329	1.42628e-53	FiMuSCs 2	Bmyc
Slc7a81	6.47628e-57	0.440185	0.199	0.113	1.56285e-52	FiMuSCs 2	Slc7a8
Lin7a1	4.36909e-56	0.513093	0.404	0.317	1.05435e-51	FiMuSCs 2	Lin7a
Lhfp1	1.35106e-55	0.488715	0.466	0.394	3.26038e-51	FiMuSCs 2	Lhfp
Gstm1	4.76518e-55	0.601192	0.456	0.391	1.14993e-50	FiMuSCs 2	Gstm1
Zbtb161	1.16617e-54	0.57782	0.304	0.207	2.81421e-50	FiMuSCs 2	Zbtb16
Mbnl21	2.1715e-53	0.257329	0.818	0.872	5.24026e-49	FiMuSCs 2	Mbnl2
Abi3bp1	2.72106e-53	0.51075	0.336	0.254	6.56647e-49	FiMuSCs 2	Abi3bp
Adcy21	3.56078e-53	0.433236	0.551	0.5	8.59288e-49	FiMuSCs 2	Adcy2
Rpl35	1.42686e-50	0.296109	0.864	0.893	3.44329e-46	FiMuSCs 2	Rpl35
Thsd41	1.48737e-50	0.417561	0.549	0.492	3.58931e-46	FiMuSCs 2	Thsd4
Ogn	4.54426e-50	0.532549	0.343	0.268	1.09662e-45	FiMuSCs 2	Ogn
Nr3c21	3.48961e-49	0.513126	0.392	0.318	8.42113e-45	FiMuSCs 2	Nr3c2
9330159F19Rik	3.91909e-48	0.453529	0.223	0.143	9.45755e-44	FiMuSCs 2	9330159F19Rik
B3galt11	4.02445e-48	0.461825	0.507	0.451	9.7118e-44	FiMuSCs 2	B3galt1
Mrln	6.93385e-48	0.551036	0.435	0.39	1.67328e-43	FiMuSCs 2	Mrln
Pik3r1	1.29501e-47	0.559551	0.418	0.368	3.12511e-43	FiMuSCs 2	Pik3r1
Spry1	1.09265e-46	0.488681	0.525	0.499	2.63678e-42	FiMuSCs 2	Spry1
Fgfr41	2.25578e-45	0.332959	0.721	0.764	5.44364e-41	FiMuSCs 2	Fgfr4
Cdk141	7.73526e-45	0.292774	0.728	0.767	1.86667e-40	FiMuSCs 2	Cdk14
Itih51	1.18111e-44	0.508989	0.501	0.452	2.85025e-40	FiMuSCs 2	Itih5
Fxyd6	6.79904e-44	0.526576	0.497	0.47	1.64074e-39	FiMuSCs 2	Fxyd6
Colec12	8.53356e-44	0.445608	0.318	0.242	2.05932e-39	FiMuSCs 2	Colec12
Fgfr1	7.52635e-43	0.380526	0.628	0.672	1.81626e-38	FiMuSCs 2	Fgfr1
Zhx31	8.44619e-42	0.442676	0.481	0.454	2.03824e-37	FiMuSCs 2	Zhx3
Sgip11	8.0326e-41	0.373731	0.16	0.095	1.93843e-36	FiMuSCs 2	Sgip1
Slco2a1	9.23919e-41	0.344999	0.13	0.07	2.2296e-36	FiMuSCs 2	Slco2a1
Kcnt21	1.03274e-40	0.392332	0.265	0.188	2.49221e-36	FiMuSCs 2	Kcnt2
Garem11	7.59968e-40	0.423118	0.539	0.515	1.83395e-35	FiMuSCs 2	Garem1
Commd101	5.18656e-39	0.491614	0.516	0.521	1.25162e-34	FiMuSCs 2	Commd10
Vldlr1	6.68065e-39	0.436198	0.271	0.202	1.61217e-34	FiMuSCs 2	Vldlr
Atp1a21	1.53798e-38	0.440097	0.3	0.233	3.71146e-34	FiMuSCs 2	Atp1a2
Rarres2	4.50517e-38	0.480127	0.279	0.211	1.08719e-33	FiMuSCs 2	Rarres2
Vwa1	1.11635e-37	0.428064	0.217	0.151	2.69399e-33	FiMuSCs 2	Vwa1
Lpl	1.23587e-37	0.539516	0.356	0.301	2.9824e-33	FiMuSCs 2	Lpl
2410006H16Rik	1.87426e-37	0.30655	0.734	0.78	4.52297e-33	FiMuSCs 2	2410006H16Rik
Gulp11	3.04458e-37	0.415849	0.443	0.398	7.34718e-33	FiMuSCs 2	Gulp1
Pdzd21	3.51248e-37	0.395766	0.403	0.333	8.47633e-33	FiMuSCs 2	Pdzd2
Gm137031	3.97728e-37	0.422061	0.213	0.145	9.59797e-33	FiMuSCs 2	Gm13703
Edn3	7.44161e-37	0.431913	0.218	0.152	1.79581e-32	FiMuSCs 2	Edn3
Ankrd29	2.15865e-36	0.371289	0.166	0.104	5.20927e-32	FiMuSCs 2	Ankrd29
Notch31	2.32461e-36	0.349471	0.621	0.626	5.60974e-32	FiMuSCs 2	Notch3
Chrdl2	3.35844e-36	0.411008	0.223	0.153	8.10459e-32	FiMuSCs 2	Chrdl2
Dtx41	1.53666e-34	0.442169	0.462	0.448	3.70827e-30	FiMuSCs 2	Dtx4
Gria11	2.06198e-33	0.305827	0.124	0.071	4.97597e-29	FiMuSCs 2	Gria1
Cavin2	2.17921e-33	0.358044	0.659	0.72	5.25886e-29	FiMuSCs 2	Cavin2
Medag1	9.29105e-33	0.415201	0.402	0.351	2.24212e-28	FiMuSCs 2	Medag
Cdon1	1.0745e-32	0.392005	0.611	0.636	2.59297e-28	FiMuSCs 2	Cdon
Htra3	1.5363e-31	0.334213	0.629	0.643	3.70739e-27	FiMuSCs 2	Htra3
Ntf31	1.94775e-31	0.357707	0.205	0.145	4.7003e-27	FiMuSCs 2	Ntf3
Gas6	2.68456e-31	0.451161	0.371	0.318	6.47838e-27	FiMuSCs 2	Gas6
Acss31	5.81393e-31	0.410363	0.286	0.228	1.40302e-26	FiMuSCs 2	Acss3
Cep1281	6.4507e-31	0.401712	0.437	0.391	1.55668e-26	FiMuSCs 2	Cep128
Lbp	1.59149e-30	0.284658	0.109	0.061	3.84058e-26	FiMuSCs 2	Lbp
Son1	5.43711e-30	0.287234	0.69	0.776	1.31208e-25	FiMuSCs 2	Son
Ltbp41	5.94444e-30	0.485882	0.459	0.453	1.43451e-25	FiMuSCs 2	Ltbp4
Nrep1	6.04518e-30	0.425111	0.435	0.405	1.45882e-25	FiMuSCs 2	Nrep
Serpini1	6.36102e-30	0.343975	0.146	0.092	1.53504e-25	FiMuSCs 2	Serpini1
Bmp4	1.23587e-29	0.342121	0.157	0.102	2.98241e-25	FiMuSCs 2	Bmp4
Sox51	3.44581e-29	0.389118	0.362	0.314	8.31542e-25	FiMuSCs 2	Sox5
Pgm5	3.06663e-28	0.33116	0.176	0.12	7.4004e-24	FiMuSCs 2	Pgm5
Pthlh	3.46012e-28	0.357727	0.177	0.121	8.34997e-24	FiMuSCs 2	Pthlh
Tshz2	5.4877e-28	0.356417	0.303	0.241	1.32429e-23	FiMuSCs 2	Tshz2
Col15a11	2.85715e-27	0.340401	0.215	0.156	6.89487e-23	FiMuSCs 2	Col15a1
Vtn	5.79908e-27	0.298314	0.153	0.101	1.39943e-22	FiMuSCs 2	Vtn
Il11ra1	9.87473e-27	0.388797	0.207	0.153	2.38297e-22	FiMuSCs 2	Il11ra1
Svep1	2.35548e-26	0.252378	0.105	0.062	5.68424e-22	FiMuSCs 2	Svep1
Kcnma11	1.40202e-25	0.36254	0.314	0.26	3.38335e-21	FiMuSCs 2	Kcnma1
Dclk31	1.9759e-25	0.318459	0.161	0.111	4.76824e-21	FiMuSCs 2	Dclk3
Zfp36l2	2.61542e-25	0.366779	0.498	0.498	6.31152e-21	FiMuSCs 2	Zfp36l2
Tnxb	1.58382e-24	0.261857	0.116	0.072	3.82207e-20	FiMuSCs 2	Tnxb
Mapt	3.29781e-24	0.295469	0.142	0.095	7.95827e-20	FiMuSCs 2	Mapt
F2r	5.68384e-24	0.402301	0.279	0.233	1.37162e-19	FiMuSCs 2	F2r
Galnt18	6.10037e-24	0.382471	0.41	0.377	1.47214e-19	FiMuSCs 2	Galnt18
Il17ra1	6.62557e-24	0.38179	0.236	0.188	1.59888e-19	FiMuSCs 2	Il17ra
Gxylt21	1.31248e-23	0.383901	0.456	0.44	3.16727e-19	FiMuSCs 2	Gxylt2
Pcsk5	1.69894e-23	0.292605	0.145	0.098	4.09987e-19	FiMuSCs 2	Pcsk5
Tmtc21	2.60344e-23	0.312877	0.481	0.46	6.28263e-19	FiMuSCs 2	Tmtc2
Ndrg2	4.5217e-23	0.392192	0.334	0.296	1.09118e-18	FiMuSCs 2	Ndrg2
Tek	4.58746e-23	0.342952	0.19	0.142	1.10705e-18	FiMuSCs 2	Tek
Gm11266	1.78761e-22	0.273787	0.121	0.079	4.31385e-18	FiMuSCs 2	Gm11266
Aldh2	9.65413e-22	0.44196	0.451	0.462	2.32974e-17	FiMuSCs 2	Aldh2
Nedd4l1	1.93907e-21	0.348778	0.442	0.442	4.67936e-17	FiMuSCs 2	Nedd4l
Nav2	2.89928e-21	0.410194	0.244	0.196	6.99655e-17	FiMuSCs 2	Nav2
Fgf13	4.81226e-21	0.451563	0.231	0.183	1.16129e-16	FiMuSCs 2	Fgf13
Nppc	5.60172e-21	0.357752	0.271	0.219	1.35181e-16	FiMuSCs 2	Nppc
Rian	3.61046e-20	0.347452	0.215	0.167	8.71275e-16	FiMuSCs 2	Rian
Dnm3	4.73742e-20	0.39651	0.298	0.261	1.14323e-15	FiMuSCs 2	Dnm3
Rpl9	5.1193e-20	0.359991	0.583	0.654	1.23539e-15	FiMuSCs 2	Rpl9
Macrod11	4.34596e-19	0.378141	0.507	0.529	1.04877e-14	FiMuSCs 2	Macrod1
Arrdc2	5.86042e-19	0.300216	0.111	0.072	1.41424e-14	FiMuSCs 2	Arrdc2
Lmo2	8.30733e-19	0.294513	0.161	0.118	2.00472e-14	FiMuSCs 2	Lmo2
Sesn1	4.00057e-18	0.399359	0.348	0.335	9.65417e-14	FiMuSCs 2	Sesn1
Gli2	5.96182e-18	0.348013	0.211	0.172	1.43871e-13	FiMuSCs 2	Gli2
Ephx11	1.05124e-17	0.319932	0.181	0.14	2.53686e-13	FiMuSCs 2	Ephx1
Fam129a	1.13969e-17	0.328314	0.323	0.289	2.7503e-13	FiMuSCs 2	Fam129a
Cacna1d1	1.52755e-17	0.347558	0.211	0.168	3.68629e-13	FiMuSCs 2	Cacna1d
Fam49a	2.69167e-17	0.376369	0.307	0.284	6.49554e-13	FiMuSCs 2	Fam49a
Cadm21	3.15745e-17	0.347854	0.235	0.189	7.61955e-13	FiMuSCs 2	Cadm2
Gm9947	5.62858e-17	0.273473	0.119	0.084	1.35829e-12	FiMuSCs 2	Gm9947
Flrt1	8.39038e-17	0.399595	0.338	0.318	2.02477e-12	FiMuSCs 2	Flrt1
Crtc3	9.43765e-17	0.365757	0.433	0.452	2.27749e-12	FiMuSCs 2	Crtc3
Dixdc1	1.06172e-16	0.294986	0.153	0.115	2.56214e-12	FiMuSCs 2	Dixdc1
Erfe	1.07972e-16	0.302607	0.127	0.089	2.60558e-12	FiMuSCs 2	Erfe
Mmp2	2.48374e-16	0.404393	0.289	0.261	5.99376e-12	FiMuSCs 2	Mmp2
Entpd2	3.83816e-16	0.289512	0.147	0.11	9.26224e-12	FiMuSCs 2	Entpd2
Myf5	1.01623e-15	0.385602	0.476	0.49	2.45236e-11	FiMuSCs 2	Myf5
Mdfic1	1.53851e-15	0.265007	0.616	0.672	3.71272e-11	FiMuSCs 2	Mdfic
Sbsn	1.66028e-15	0.368473	0.132	0.096	4.0066e-11	FiMuSCs 2	Sbsn
Ampd3	2.01028e-15	0.367499	0.247	0.215	4.85121e-11	FiMuSCs 2	Ampd3
Zfyve9	7.19099e-15	0.384247	0.405	0.422	1.73533e-10	FiMuSCs 2	Zfyve9
Vcam1	8.3757e-15	0.266926	0.641	0.701	2.02123e-10	FiMuSCs 2	Vcam1
Arhgap61	2.13749e-14	0.328537	0.205	0.169	5.1582e-10	FiMuSCs 2	Arhgap6
Csmd11	3.05683e-14	0.278635	0.259	0.216	7.37675e-10	FiMuSCs 2	Csmd1
Pard3b1	3.26674e-14	0.321451	0.477	0.499	7.8833e-10	FiMuSCs 2	Pard3b
Lncpint1	4.74263e-14	0.332691	0.296	0.272	1.14449e-09	FiMuSCs 2	Lncpint
Arhgap281	7.22999e-14	0.372974	0.466	0.488	1.74474e-09	FiMuSCs 2	Arhgap28
Plce1	8.0034e-14	0.294646	0.209	0.175	1.93138e-09	FiMuSCs 2	Plce1
Selenop	4.86326e-13	0.343743	0.433	0.454	1.1736e-08	FiMuSCs 2	Selenop
Pmp22	1.55643e-12	0.2855	0.469	0.499	3.75597e-08	FiMuSCs 2	Pmp22
Enpp2	2.09793e-12	0.266637	0.122	0.092	5.06273e-08	FiMuSCs 2	Enpp2
Gm48742	3.54196e-12	0.282767	0.151	0.12	8.54745e-08	FiMuSCs 2	Gm48742
Eda1	3.58949e-12	0.34892	0.442	0.441	8.66216e-08	FiMuSCs 2	Eda
Plpp31	3.85002e-12	0.284926	0.324	0.306	9.29088e-08	FiMuSCs 2	Plpp3
Glul	1.21538e-11	0.368474	0.528	0.59	2.93295e-07	FiMuSCs 2	Glul
Bach21	1.75541e-11	0.297217	0.329	0.316	4.23617e-07	FiMuSCs 2	Bach2
Mcc	1.92388e-11	0.328286	0.259	0.236	4.64271e-07	FiMuSCs 2	Mcc
Col19a11	3.61189e-11	0.352627	0.401	0.399	8.7162e-07	FiMuSCs 2	Col19a1
Lamc1	5.07664e-11	0.350201	0.471	0.521	1.22509e-06	FiMuSCs 2	Lamc1
Jarid21	7.14714e-11	0.344317	0.366	0.374	1.72475e-06	FiMuSCs 2	Jarid2
Tmem246	1.16424e-10	0.384573	0.319	0.322	2.80955e-06	FiMuSCs 2	Tmem246
Frmd4b	2.40908e-10	0.351079	0.191	0.16	5.8136e-06	FiMuSCs 2	Frmd4b
Slc2a121	2.63796e-10	0.26273	0.161	0.134	6.36592e-06	FiMuSCs 2	Slc2a12
Tsc22d31	2.98434e-10	0.505429	0.328	0.322	7.20181e-06	FiMuSCs 2	Tsc22d3
Foxo1	3.35237e-10	0.301804	0.374	0.382	8.08995e-06	FiMuSCs 2	Foxo1
Adamts10	4.14492e-10	0.299478	0.208	0.185	1.00025e-05	FiMuSCs 2	Adamts10
Foxp21	9.10732e-10	0.290654	0.322	0.31	2.19778e-05	FiMuSCs 2	Foxp2
Pitpnc1	2.178e-09	0.304652	0.27	0.249	5.25594e-05	FiMuSCs 2	Pitpnc1
Ar1	2.67362e-09	0.321403	0.352	0.357	6.45198e-05	FiMuSCs 2	Ar
Fbln2	3.31728e-09	0.346177	0.243	0.226	8.00526e-05	FiMuSCs 2	Fbln2
Slc43a31	5.12501e-09	0.379357	0.31	0.309	0.000123677	FiMuSCs 2	Slc43a3
Zfp536	6.0007e-09	0.297261	0.282	0.267	0.000144809	FiMuSCs 2	Zfp536
Rps27	3.97861e-08	0.353606	0.473	0.55	0.000960119	FiMuSCs 2	Rps27
Rps6ka51	8.76475e-08	0.297879	0.282	0.274	0.00211511	FiMuSCs 2	Rps6ka5
Ptprg1	1.47531e-07	0.250352	0.443	0.479	0.00356023	FiMuSCs 2	Ptprg
Pik3ip1	1.59989e-07	0.307604	0.19	0.174	0.00386086	FiMuSCs 2	Pik3ip1
Cpeb1	1.64473e-07	0.289495	0.213	0.197	0.00396907	FiMuSCs 2	Cpeb1
Rgmb1	1.93338e-07	0.336261	0.379	0.408	0.00466563	FiMuSCs 2	Rgmb
Magi2	1.98391e-07	0.25503	0.12	0.098	0.00478756	FiMuSCs 2	Magi2
Ypel3	3.96225e-07	0.281235	0.526	0.601	0.0095617	FiMuSCs 2	Ypel3
Htra1	4.6227e-07	0.309853	0.229	0.217	0.0111555	FiMuSCs 2	Htra1
Crybg1	5.18096e-07	0.298897	0.205	0.191	0.0125027	FiMuSCs 2	Crybg1
Fam214a	5.23076e-07	0.31313	0.268	0.264	0.0126229	FiMuSCs 2	Fam214a
Usp54	7.75412e-07	0.279285	0.182	0.164	0.0187122	FiMuSCs 2	Usp54
Mblac2	1.00792e-06	0.250908	0.154	0.135	0.0243232	FiMuSCs 2	Mblac2
Chd9	1.37983e-06	0.300318	0.46	0.525	0.0332982	FiMuSCs 2	Chd9
Mical3	2.58777e-06	0.289284	0.294	0.296	0.0624481	FiMuSCs 2	Mical3
Insig2	3.00687e-06	0.353042	0.423	0.487	0.0725619	FiMuSCs 2	Insig2
Ctdspl1	3.0134e-06	0.2951	0.345	0.362	0.0727193	FiMuSCs 2	Ctdspl
Zfp5681	7.59286e-06	0.276728	0.516	0.605	0.183231	FiMuSCs 2	Zfp568
Col5a31	1.03561e-05	0.339049	0.394	0.419	0.249914	FiMuSCs 2	Col5a3
Itpr2	1.1108e-05	0.295009	0.311	0.324	0.268058	FiMuSCs 2	Itpr2
Pias11	1.32707e-05	0.327493	0.397	0.448	0.320249	FiMuSCs 2	Pias1
Trps11	4.10023e-05	0.251186	0.495	0.564	0.989468	FiMuSCs 2	Trps1
Golim41	4.53063e-05	0.336444	0.407	0.464	1	FiMuSCs 2	Golim4
Mbnl1	5.41844e-05	0.266356	0.486	0.573	1	FiMuSCs 2	Mbnl1
Cyp2d221	5.53238e-05	0.288153	0.198	0.191	1	FiMuSCs 2	Cyp2d22
Fbn1	9.4398e-05	0.254254	0.477	0.534	1	FiMuSCs 2	Fbn1
Pdgfrl	0.000157575	0.287038	0.376	0.411	1	FiMuSCs 2	Pdgfrl
Plscr41	0.000197467	0.251606	0.153	0.142	1	FiMuSCs 2	Plscr4
Bcar3	0.000225107	0.287793	0.456	0.522	1	FiMuSCs 2	Bcar3
Nr3c11	0.000262075	0.310944	0.377	0.422	1	FiMuSCs 2	Nr3c1
Cmss1	0.000333625	0.277189	0.463	0.536	1	FiMuSCs 2	Cmss1
Arl151	0.000503663	0.270019	0.418	0.47	1	FiMuSCs 2	Arl15
Igfbp4	0.000562724	0.345901	0.368	0.392	1	FiMuSCs 2	Igfbp4
Sash11	0.000881034	0.299307	0.314	0.338	1	FiMuSCs 2	Sash1
Zfhx41	0.001457	0.25823	0.419	0.473	1	FiMuSCs 2	Zfhx4
Bcl6	0.0022094	0.301001	0.281	0.293	1	FiMuSCs 2	Bcl6
Rabac1	0.00320609	0.277643	0.501	0.614	1	FiMuSCs 2	Rabac1
Drp2	0.0068826	0.315684	0.343	0.391	1	FiMuSCs 2	Drp2
Cuedc11	0.00975486	0.282744	0.326	0.362	1	FiMuSCs 2	Cuedc1
Fos	0	2.56146	0.98	0.539	0	Early Activated MuSCs	Fos
Junb	0	2.44134	0.966	0.558	0	Early Activated MuSCs	Junb
Cebpd	0	2.32253	0.799	0.291	0	Early Activated MuSCs	Cebpd
Ier2	0	2.24845	0.862	0.427	0	Early Activated MuSCs	Ier2
Hspa1a1	0	2.23759	0.707	0.307	0	Early Activated MuSCs	Hspa1a
Jun	0	2.21953	0.982	0.734	0	Early Activated MuSCs	Jun
Btg21	0	2.08002	0.896	0.392	0	Early Activated MuSCs	Btg2
Jund	0	2.01281	0.964	0.695	0	Early Activated MuSCs	Jund
Dusp1	0	1.98818	0.702	0.241	0	Early Activated MuSCs	Dusp1
Socs3	0	1.89405	0.82	0.378	0	Early Activated MuSCs	Socs3
Egr1	0	1.8292	0.963	0.525	0	Early Activated MuSCs	Egr1
Fosb	0	1.79257	0.838	0.313	0	Early Activated MuSCs	Fosb
Ubc	0	1.62953	0.915	0.756	0	Early Activated MuSCs	Ubc
Zfp36	0	1.61396	0.669	0.237	0	Early Activated MuSCs	Zfp36
Klf4	0	1.57411	0.568	0.184	0	Early Activated MuSCs	Klf4
Pde4b1	0	1.54726	0.916	0.656	0	Early Activated MuSCs	Pde4b
Gpx31	0	1.54004	0.936	0.591	0	Early Activated MuSCs	Gpx3
Gas11	0	1.51212	0.899	0.662	0	Early Activated MuSCs	Gas1
Klf9	0	1.38447	0.786	0.424	0	Early Activated MuSCs	Klf9
Apoe1	0	1.336	0.959	0.61	0	Early Activated MuSCs	Apoe
Dnajb1	0	1.28615	0.431	0.2	0	Early Activated MuSCs	Dnajb1
Gm26802	0	1.28534	0.384	0.082	0	Early Activated MuSCs	Gm26802
Ppp1r15a	0	1.27942	0.574	0.244	0	Early Activated MuSCs	Ppp1r15a
Gem1	0	1.21646	0.651	0.282	0	Early Activated MuSCs	Gem
Cebpb	0	1.21543	0.499	0.184	0	Early Activated MuSCs	Cebpb
Gstm11	0	1.20674	0.677	0.336	0	Early Activated MuSCs	Gstm1
Zbtb162	0	1.18738	0.54	0.149	0	Early Activated MuSCs	Zbtb16
Crlf11	0	1.11872	0.734	0.323	0	Early Activated MuSCs	Crlf1
Nppc1	0	1.11527	0.43	0.18	0	Early Activated MuSCs	Nppc
Errfi1	0	1.08359	0.72	0.445	0	Early Activated MuSCs	Errfi1
Glul1	0	1.08323	0.719	0.542	0	Early Activated MuSCs	Glul
Gm26887	0	1.06163	0.356	0.054	0	Early Activated MuSCs	Gm26887
Chodl2	0	1.05952	0.952	0.567	0	Early Activated MuSCs	Chodl
Sdc4	0	1.04791	0.712	0.461	0	Early Activated MuSCs	Sdc4
Nfkbiz1	0	1.03646	0.483	0.231	0	Early Activated MuSCs	Nfkbiz
Medag2	0	0.995059	0.599	0.302	0	Early Activated MuSCs	Medag
Prelp1	0	0.994267	0.692	0.302	0	Early Activated MuSCs	Prelp
Serping11	0	0.983581	0.832	0.517	0	Early Activated MuSCs	Serping1
Ackr31	0	0.982887	0.447	0.202	0	Early Activated MuSCs	Ackr3
1200007C13Rik	0	0.978957	0.181	0.021	0	Early Activated MuSCs	1200007C13Rik
Pde10a2	0	0.956967	0.732	0.445	0	Early Activated MuSCs	Pde10a
Meg32	0	0.956546	0.774	0.401	0	Early Activated MuSCs	Meg3
Gsn1	0	0.954965	0.915	0.758	0	Early Activated MuSCs	Gsn
Calcr2	0	0.94966	0.72	0.302	0	Early Activated MuSCs	Calcr
Spry11	0	0.897977	0.699	0.456	0	Early Activated MuSCs	Spry1
Btg1	0	0.892232	0.807	0.666	0	Early Activated MuSCs	Btg1
Pnrc1	0	0.886609	0.746	0.541	0	Early Activated MuSCs	Pnrc1
Zfp36l21	0	0.876278	0.681	0.452	0	Early Activated MuSCs	Zfp36l2
Bmyc1	0	0.863221	0.553	0.292	0	Early Activated MuSCs	Bmyc
Lhfp2	0	0.839896	0.656	0.347	0	Early Activated MuSCs	Lhfp
Rpl21	0	0.832394	0.958	0.895	0	Early Activated MuSCs	Rpl21
Dhcr241	0	0.829828	0.464	0.147	0	Early Activated MuSCs	Dhcr24
Chrdl21	0	0.81932	0.363	0.119	0	Early Activated MuSCs	Chrdl2
Hsd11b11	0	0.799385	0.405	0.123	0	Early Activated MuSCs	Hsd11b1
Atf3	0	0.794382	0.232	0.044	0	Early Activated MuSCs	Atf3
Fxyd11	0	0.771707	0.593	0.33	0	Early Activated MuSCs	Fxyd1
Dpt1	0	0.729732	0.659	0.362	0	Early Activated MuSCs	Dpt
Il11ra11	0	0.703786	0.35	0.117	0	Early Activated MuSCs	Il11ra1
Rpl31	0	0.691028	0.969	0.903	0	Early Activated MuSCs	Rpl31
Rhoj2	0	0.685767	0.897	0.759	0	Early Activated MuSCs	Rhoj
Eef2	0	0.683403	0.986	0.933	0	Early Activated MuSCs	Eef2
Slc7a82	0	0.672738	0.313	0.085	0	Early Activated MuSCs	Slc7a8
Rpl36a1	0	0.662093	0.951	0.849	0	Early Activated MuSCs	Rpl36a
Clmn2	0	0.661511	0.644	0.303	0	Early Activated MuSCs	Clmn
Rps281	0	0.658093	0.99	0.916	0	Early Activated MuSCs	Rps28
Tgfbr32	0	0.655718	0.886	0.657	0	Early Activated MuSCs	Tgfbr3
Rpl29	0	0.647268	0.958	0.877	0	Early Activated MuSCs	Rpl29
Rpl171	0	0.643109	0.997	0.946	0	Early Activated MuSCs	Rpl17
Rpl35a1	0	0.628297	0.995	0.937	0	Early Activated MuSCs	Rpl35a
Rpl351	0	0.587671	0.953	0.87	0	Early Activated MuSCs	Rpl35
Gas51	0	0.572694	0.961	0.884	0	Early Activated MuSCs	Gas5
Rplp2	0	0.564491	0.987	0.923	0	Early Activated MuSCs	Rplp2
Rpl381	0	0.563449	0.974	0.886	0	Early Activated MuSCs	Rpl38
Rpl361	0	0.559474	0.996	0.942	0	Early Activated MuSCs	Rpl36
Fth1	0	0.557759	0.994	0.931	0	Early Activated MuSCs	Fth1
Rps18	0	0.54525	0.986	0.917	0	Early Activated MuSCs	Rps18
Rps19	0	0.542727	1	0.966	0	Early Activated MuSCs	Rps19
Rps151	0	0.533734	0.996	0.95	0	Early Activated MuSCs	Rps15
Rpl26	0	0.518594	0.998	0.954	0	Early Activated MuSCs	Rpl26
Rpl371	0	0.514708	0.996	0.944	0	Early Activated MuSCs	Rpl37
Rps81	0	0.513559	1	0.963	0	Early Activated MuSCs	Rps8
Rps4x	0	0.511057	0.999	0.96	0	Early Activated MuSCs	Rps4x
Rps14	0	0.509975	1	0.957	0	Early Activated MuSCs	Rps14
Rpl37a1	0	0.508402	0.997	0.944	0	Early Activated MuSCs	Rpl37a
Rps5	0	0.488063	0.999	0.953	0	Early Activated MuSCs	Rps5
Rpl18a	0	0.45438	0.999	0.962	0	Early Activated MuSCs	Rpl18a
Rps23	0	0.450287	0.999	0.96	0	Early Activated MuSCs	Rps23
Rpl13	0	0.45021	1	0.972	0	Early Activated MuSCs	Rpl13
Rpl32	0	0.360915	0.996	0.954	0	Early Activated MuSCs	Rpl32
Kirrel32	6.5601e-304	0.80984	0.529	0.245	1.58308e-299	Early Activated MuSCs	Kirrel3
Rps16	8.04038e-304	0.354392	0.999	0.957	1.9403e-299	Early Activated MuSCs	Rps16
Id3	8.91372e-304	1.28212	0.74	0.554	2.15106e-299	Early Activated MuSCs	Id3
Pde3a2	7.89611e-303	0.609328	0.579	0.276	1.90549e-298	Early Activated MuSCs	Pde3a
Arl4d	5.39984e-301	0.736819	0.258	0.067	1.30309e-296	Early Activated MuSCs	Arl4d
Rarres21	8.5677e-297	0.713153	0.425	0.175	2.06756e-292	Early Activated MuSCs	Rarres2
Hs6st32	1.38376e-289	0.634816	0.754	0.438	3.3393e-285	Early Activated MuSCs	Hs6st3
Rps25	1.29775e-281	0.407868	0.992	0.934	3.13174e-277	Early Activated MuSCs	Rps25
Nr4a1	5.30771e-278	0.750042	0.233	0.061	1.28086e-273	Early Activated MuSCs	Nr4a1
Eif1	2.37796e-276	0.4747	0.986	0.906	5.7385e-272	Early Activated MuSCs	Eif1
[truncated: 6,708 more rows]
